# Supplementary material for: Altered genome-wide hippocampal gene expression profiles following early life lead exposure and their potential for reversal by environmental enrichment
Source: Sci Rep. 2022 Jul 25;12:11937. doi: 10.1038/s41598-022-15861-9 (PMC9314447; doi:10.1038/s41598-022-15861-9)
Supplement: Supplementary file 3 — Supplementary Information 3. [file 41598_2022_15861_MOESM3_ESM.zip]

Archive with 38 entries (35 files):
- Singh et al_Supp Material_3_GO_analysis_Fig3/
- Singh et al_Supp Material_3_GO_analysis_Fig3/.DS_Store
- __MACOSX/
- __MACOSX/Singh et al_Supp Material_3_GO_analysis_Fig3/
- __MACOSX/Singh et al_Supp Material_3_GO_analysis_Fig3/._.DS_Store
- Singh et al_Supp Material_3_GO_analysis_Fig3/EPN.DownAndSustained.GOBP.png
- __MACOSX/Singh et al_Supp Material_3_GO_analysis_Fig3/._EPN.DownAndSustained.GOBP.png
- Singh et al_Supp Material_3_GO_analysis_Fig3/EPN.DownAndSustained.GOBP.txt
- __MACOSX/Singh et al_Supp Material_3_GO_analysis_Fig3/._EPN.DownAndSustained.GOBP.txt
- Singh et al_Supp Material_3_GO_analysis_Fig3/EPN.DownAndSustained.GOCC.png
- __MACOSX/Singh et al_Supp Material_3_GO_analysis_Fig3/._EPN.DownAndSustained.GOCC.png
- Singh et al_Supp Material_3_GO_analysis_Fig3/EPN.DownAndSustained.GOCC.txt
- __MACOSX/Singh et al_Supp Material_3_GO_analysis_Fig3/._EPN.DownAndSustained.GOCC.txt
- Singh et al_Supp Material_3_GO_analysis_Fig3/EPN.DownAndSustained.GOMF.png
- __MACOSX/Singh et al_Supp Material_3_GO_analysis_Fig3/._EPN.DownAndSustained.GOMF.png
- Singh et al_Supp Material_3_GO_analysis_Fig3/EPN.DownAndSustained.GOMF.txt
- __MACOSX/Singh et al_Supp Material_3_GO_analysis_Fig3/._EPN.DownAndSustained.GOMF.txt
- Singh et al_Supp Material_3_GO_analysis_Fig3/EPN.DownAndSustained.txt
- __MACOSX/Singh et al_Supp Material_3_GO_analysis_Fig3/._EPN.DownAndSustained.txt
- Singh et al_Supp Material_3_GO_analysis_Fig3/EPN.UpAndSustained.GOBP.png
- __MACOSX/Singh et al_Supp Material_3_GO_analysis_Fig3/._EPN.UpAndSustained.GOBP.png
- Singh et al_Supp Material_3_GO_analysis_Fig3/EPN.UpAndSustained.GOBP.txt
- __MACOSX/Singh et al_Supp Material_3_GO_analysis_Fig3/._EPN.UpAndSustained.GOBP.txt
- Singh et al_Supp Material_3_GO_analysis_Fig3/EPN.UpAndSustained.GOCC.png
- __MACOSX/Singh et al_Supp Material_3_GO_analysis_Fig3/._EPN.UpAndSustained.GOCC.png
- Singh et al_Supp Material_3_GO_analysis_Fig3/EPN.UpAndSustained.GOCC.txt
- __MACOSX/Singh et al_Supp Material_3_GO_analysis_Fig3/._EPN.UpAndSustained.GOCC.txt
- Singh et al_Supp Material_3_GO_analysis_Fig3/EPN.UpAndSustained.GOMF.png
- __MACOSX/Singh et al_Supp Material_3_GO_analysis_Fig3/._EPN.UpAndSustained.GOMF.png
- Singh et al_Supp Material_3_GO_analysis_Fig3/EPN.UpAndSustained.GOMF.txt
- __MACOSX/Singh et al_Supp Material_3_GO_analysis_Fig3/._EPN.UpAndSustained.GOMF.txt
- Singh et al_Supp Material_3_GO_analysis_Fig3/EPN.UpAndSustained.txt
- __MACOSX/Singh et al_Supp Material_3_GO_analysis_Fig3/._EPN.UpAndSustained.txt
- Singh et al_Supp Material_3_GO_analysis_Fig3/GO.Enrichment.Enrich-Reversed.png
- __MACOSX/Singh et al_Supp Material_3_GO_analysis_Fig3/._GO.Enrichment.Enrich-Reversed.png
- Singh et al_Supp Material_3_GO_analysis_Fig3/GO.Enrichment.EPN-sustained.png
- __MACOSX/Singh et al_Supp Material_3_GO_analysis_Fig3/._GO.Enrichment.EPN-sustained.png
- __MACOSX/._Singh et al_Supp Material_3_GO_analysis_Fig3
