# Supplementary material for: Altered genome-wide hippocampal gene expression profiles following early life lead exposure and their potential for reversal by environmental enrichment
Source: Sci Rep. 2022 Jul 25;12:11937. doi: 10.1038/s41598-022-15861-9 (PMC9314447; doi:10.1038/s41598-022-15861-9)
Supplement: Supplementary file 3 — Supplementary Information 3. [file 41598_2022_15861_MOESM3_ESM.zip › Singh et al_Supp Material_3_GO_analysis_Fig3/EPN.DownAndSustained.GOBP.txt]

Category	Term	Count	%	PValue	Genes	List Total	Pop Hits	Pop Total	Fold Enrichment	Bonferroni	Benjamini	FDR
GOTERM_BP_DIRECT	GO:2000427~positive regulation of apoptotic cell clearance	3	1.1811023622047243	0.0027090503897592043	C4B, C4A, CFB	225	7	19304	36.76952380952381	0.9811023722451956	1.0	1.0
GOTERM_BP_DIRECT	GO:0032816~positive regulation of natural killer cell activation	3	1.1811023622047243	0.005673330362981855	TYROBP, HPS1, IL12A	225	10	19304	25.738666666666667	0.9997573077327025	1.0	1.0
GOTERM_BP_DIRECT	GO:0072659~protein localization to plasma membrane	7	2.7559055118110236	0.01172294388416697	CLN3, TMEM150A, PPIL2, KCNB2, MAP7, PIGW, NKD2	225	162	19304	3.7072153635116596	0.9999999678221557	1.0	1.0
GOTERM_BP_DIRECT	GO:0001916~positive regulation of T cell mediated cytotoxicity	4	1.574803149606299	0.011882556037742497	P2RX7, RT1-S3, IL12A, RT1-CE10	225	41	19304	8.37029810298103	0.9999999745942237	1.0	1.0
GOTERM_BP_DIRECT	GO:0006956~complement activation	3	1.1811023622047243	0.020131477535648732	C4B, C4A, CFB	225	19	19304	13.546666666666667	0.9999999999998802	1.0	1.0
GOTERM_BP_DIRECT	GO:1901216~positive regulation of neuron death	4	1.574803149606299	0.02723901180262475	EFNB2, TYROBP, ST8SIA2, DDR2	225	56	19304	6.1282539682539685	1.0	1.0	1.0
GOTERM_BP_DIRECT	GO:0072657~protein localization to membrane	3	1.1811023622047243	0.031287779130295575	CLN3, RAB29, STX1A	225	24	19304	10.724444444444446	1.0	1.0	1.0
GOTERM_BP_DIRECT	GO:0006979~response to oxidative stress	6	2.3622047244094486	0.03166246071169708	DUOX1, G6PD, CHRNA4, PRKCD, ERCC8, EGFR	225	151	19304	3.4090949227373066	1.0	1.0	1.0
GOTERM_BP_DIRECT	GO:0010628~positive regulation of gene expression	13	5.118110236220472	0.03339175861234974	DNMT1, DDX58, TNC, PIK3CD, ALOX12, POU5F1, OVOL2, P2RX7, TYROBP, CNTN1, DNMT3B, ATF3, MAPK3	225	567	19304	1.9670938663531257	1.0	1.0	1.0
GOTERM_BP_DIRECT	GO:0032543~mitochondrial translation	3	1.1811023622047243	0.033753109224453605	FASTKD2, GFM2, MRPL43	225	25	19304	10.295466666666668	1.0	1.0	1.0
GOTERM_BP_DIRECT	GO:0032930~positive regulation of superoxide anion generation	3	1.1811023622047243	0.033753109224453605	TYROBP, PRKCD, EGFR	225	25	19304	10.295466666666668	1.0	1.0	1.0
GOTERM_BP_DIRECT	GO:0000902~cell morphogenesis	5	1.968503937007874	0.034033042789743874	P2RX7, HPS1, MAP7, NCKAP1L, EGFR	225	105	19304	4.085502645502645	1.0	1.0	1.0
GOTERM_BP_DIRECT	GO:0002717~positive regulation of natural killer cell mediated immunity	2	0.7874015748031495	0.03441081694338085	DPP4, RT1-S3	225	3	19304	57.197037037037035	1.0	1.0	1.0
GOTERM_BP_DIRECT	GO:0002949~tRNA threonylcarbamoyladenosine modification	2	0.7874015748031495	0.03441081694338085	OSGEPL1, OSGEP	225	3	19304	57.197037037037035	1.0	1.0	1.0
GOTERM_BP_DIRECT	GO:0009617~response to bacterium	7	2.7559055118110236	0.04079653444755633	P2RX7, SLFN2, SLFN4, RAB29, IFI44, MLH1, IFIT3	225	216	19304	2.780411522633745	1.0	1.0	1.0
GOTERM_BP_DIRECT	GO:0007166~cell surface receptor signaling pathway	6	2.3622047244094486	0.043686938259172955	P2RX7, LAMA1, PIK3CD, EGFR, CRHR1, MAPK3	225	165	19304	3.1198383838383843	1.0	1.0	1.0
GOTERM_BP_DIRECT	GO:0006508~proteolysis	11	4.330708661417323	0.05072618515376147	AGBL5, DPP4, DNPEP, PIK3IP1, KDM8, VASH2, PMPCA, MMEL1, MPND, RHBDL1, CFB	225	475	19304	1.9868444444444444	1.0	1.0	1.0
GOTERM_BP_DIRECT	GO:0050808~synapse organization	4	1.574803149606299	0.05484034340330929	PPFIBP2, LRRTM4, ERC2, CBLN1	225	74	19304	4.637597597597598	1.0	1.0	1.0
GOTERM_BP_DIRECT	GO:0015809~arginine transport	2	0.7874015748031495	0.05669385041777745	CLN3, SLC7A3	225	5	19304	34.31822222222222	1.0	1.0	1.0
GOTERM_BP_DIRECT	GO:0090116~C-5 methylation of cytosine	2	0.7874015748031495	0.05669385041777745	DNMT1, DNMT3B	225	5	19304	34.31822222222222	1.0	1.0	1.0
GOTERM_BP_DIRECT	GO:0050830~defense response to Gram-positive bacterium	5	1.968503937007874	0.06643687818968447	P2RX7, LYZ2, ACP5, RT1-S3, IL12A	225	131	19304	3.274639525021205	1.0	1.0	1.0
GOTERM_BP_DIRECT	GO:0043372~positive regulation of CD4-positive, alpha-beta T cell differentiation	2	0.7874015748031495	0.06764263416460399	CD83, NCKAP1L	225	6	19304	28.598518518518517	1.0	1.0	1.0
GOTERM_BP_DIRECT	GO:0051573~negative regulation of histone H3-K9 methylation	2	0.7874015748031495	0.06764263416460399	DNMT1, DNMT3B	225	6	19304	28.598518518518517	1.0	1.0	1.0
GOTERM_BP_DIRECT	GO:0043045~DNA methylation involved in embryo development	2	0.7874015748031495	0.06764263416460399	DNMT1, DNMT3B	225	6	19304	28.598518518518517	1.0	1.0	1.0
GOTERM_BP_DIRECT	GO:0043406~positive regulation of MAP kinase activity	4	1.574803149606299	0.07013580359301308	P2RX7, PRKCD, TPD52L1, EGFR	225	82	19304	4.185149051490515	1.0	1.0	1.0
GOTERM_BP_DIRECT	GO:0019228~neuronal action potential	3	1.1811023622047243	0.07508071986578878	P2RX7, GPR88, MYH14	225	39	19304	6.59965811965812	1.0	1.0	1.0
GOTERM_BP_DIRECT	GO:0016485~protein processing	4	1.574803149606299	0.08056580823167753	P2RX7, CLN3, PMPCA, MMEL1	225	87	19304	3.9446232439335893	1.0	1.0	1.0
GOTERM_BP_DIRECT	GO:0006954~inflammatory response	8	3.149606299212598	0.08742053537638339	P2RX7, C4B, C4A, LXN, CASP4, HPS1, CYP4F6, SCYL1	225	327	19304	2.0989738362215427	1.0	1.0	1.0
GOTERM_BP_DIRECT	GO:0042110~T cell activation	3	1.1811023622047243	0.08882214223315969	DPP4, RAB29, CD276	225	43	19304	5.985736434108527	1.0	1.0	1.0
GOTERM_BP_DIRECT	GO:1903826~arginine transmembrane transport	2	0.7874015748031495	0.08916209783447923	CLN3, SLC7A3	225	8	19304	21.44888888888889	1.0	1.0	1.0
GOTERM_BP_DIRECT	GO:0051209~release of sequestered calcium ion into cytosol	3	1.1811023622047243	0.09236634018346976	P2RX7, RASA3, TPCN2	225	44	19304	5.8496969696969705	1.0	1.0	1.0
GOTERM_BP_DIRECT	GO:0030501~positive regulation of bone mineralization	3	1.1811023622047243	0.09236634018346976	P2RX7, NELL1, CD276	225	44	19304	5.8496969696969705	1.0	1.0	1.0
GOTERM_BP_DIRECT	GO:0042270~protection from natural killer cell mediated cytotoxicity	2	0.7874015748031495	0.09973567215223644	TAP1, RT1-S3	225	9	19304	19.06567901234568	1.0	1.0	1.0
GOTERM_BP_DIRECT	GO:0001956~positive regulation of neurotransmitter secretion	2	0.7874015748031495	0.09973567215223644	STX1A, BAIAP3	225	9	19304	19.06567901234568	1.0	1.0	1.0
GOTERM_BP_DIRECT	GO:0006346~methylation-dependent chromatin silencing	2	0.7874015748031495	0.09973567215223644	DNMT1, DNMT3B	225	9	19304	19.06567901234568	1.0	1.0	1.0
GOTERM_BP_DIRECT	GO:0006474~N-terminal protein amino acid acetylation	2	0.7874015748031495	0.09973567215223644	NAA40, NAA35	225	9	19304	19.06567901234568	1.0	1.0	1.0
GOTERM_BP_DIRECT	GO:0070212~protein poly-ADP-ribosylation	2	0.7874015748031495	0.09973567215223644	PARP9, PARP14	225	9	19304	19.06567901234568	1.0	1.0	1.0
