# Supplementary material for: Altered genome-wide hippocampal gene expression profiles following early life lead exposure and their potential for reversal by environmental enrichment
Source: Sci Rep. 2022 Jul 25;12:11937. doi: 10.1038/s41598-022-15861-9 (PMC9314447; doi:10.1038/s41598-022-15861-9)
Supplement: Supplementary file 3 — Supplementary Information 3. [file 41598_2022_15861_MOESM3_ESM.zip › Singh et al_Supp Material_3_GO_analysis_Fig3/EPN.DownAndSustained.GOCC.txt]

Category	Term	Count	%	PValue	Genes	List Total	Pop Hits	Pop Total	Fold Enrichment	Bonferroni	Benjamini	FDR
GOTERM_CC_DIRECT	GO:0046581~intercellular canaliculus	3	1.1811023622047243	0.005251325120136698	DPP4, ABCB4, STARD10	223	10	19909	26.783408071748877	0.8202957335579806	1.0	1.0
GOTERM_CC_DIRECT	GO:0005739~mitochondrion	26	10.236220472440944	0.011635843453484904	TRMU, ACADVL, OSGEPL1, FASTKD2, GFM2, NENF, IFIT3, RNASEH1, ALDH1B1, CASP4, RAB29, PMPCA, CRYM, MAPK3, PCK2, ATPAF2, LIG1, PRKCD, MCCC1, PARP9, MAPK12, MRPL43, POU5F1, QTRT1, CYP11B1, SLC27A3	223	1383	19909	1.678401084274454	0.977973889830321	1.0	1.0
GOTERM_CC_DIRECT	GO:0005737~cytoplasm	78	30.708661417322837	0.01240836604333	PBLD1, HDDC2, LOC500124, GEMIN2, RGD1560436, DDX42, TESK2, PIK3CD, IFIT3, RBM3, CASP4, DNMT3B, IL12A, ERC2, PRKACB, SCYL1, CDK5RAP2, G6PD, SMARCC1, MIOS, LIG1, DDX58, PRKCD, VASH2, PARP9, HCFC2, POU5F1, COMMD4, DUS2, QTRT1, DNM3, SHTN1, NT5C3B, OLFM2, PPIE, NAA35, TSSK3, DNMT1, LXN, ABCB4, LYZ2, GPR88, ALOX12, NREP, EGFR, OSGEP, NKD2, SOCS2, CLN3, NDOR1, PALMD, RAB29, MYH14, EIF4EBP3, DNAJB7, CRY…	223	5503	19909	1.2654345082054714	0.9829300146082	1.0	1.0
GOTERM_CC_DIRECT	GO:0099056~integral component of presynaptic membrane	5	1.968503937007874	0.023310397740555037	EFNB2, CHRNA4, KCNA4, FXYD6, STX1A	223	97	19909	4.601960149785031	0.9995422377683513	1.0	1.0
GOTERM_CC_DIRECT	GO:0016020~membrane	27	10.62992125984252	0.026290149828830968	LAMA1, CHRNA4, IGSF1, ABCB4, NPR3, PIK3CD, KCNA4, ALOX12, NENF, EGFR, CRHR1, OGFRL1, PALMD, RAB29, ERC2, STARD10, PRKCD, SYTL1, CYP4F6, MMEL1, P2RX7, DNM3, CH25H, PNPLA3, OSBPL1A, CFB, STX1A	223	1563	19909	1.54223079107959	0.9998309412434422	1.0	1.0
GOTERM_CC_DIRECT	GO:0005601~classical-complement-pathway C3/C5 convertase complex	2	0.7874015748031495	0.03308222041210161	C4B, C4A	223	3	19909	59.5186846038864	0.9999827419382517	1.0	1.0
GOTERM_CC_DIRECT	GO:0048471~perinuclear region of cytoplasm	15	5.905511811023622	0.043219448991334036	PLVAP, ST8SIA2, PRKCD, ANGEL1, TPD52L1, EGFR, WDR44, DNM3, NELL1, SHTN1, MYO1B, NDOR1, RAB29, PRKACB, CDK5RAP2	223	753	19909	1.7784467511121436	0.9999994443230494	1.0	1.0
GOTERM_CC_DIRECT	GO:0032588~trans-Golgi network membrane	3	1.1811023622047243	0.06389650237500358	MYO1B, PLD4, BAIAP3	223	37	19909	7.238758938310508	0.9999999995516874	1.0	1.0
GOTERM_CC_DIRECT	GO:0098978~glutamatergic synapse	11	4.330708661417323	0.06702700747760337	DNM3, EFNB2, OLFM2, LRRTM4, SPARCL1, KCNA4, FXYD6, SEMA3F, ERC2, STX1A, CBLN1	223	520	19909	1.8885736460848568	0.9999999998495759	1.0	1.0
GOTERM_CC_DIRECT	GO:0005829~cytosol	52	20.47244094488189	0.06867026980260335	NAA40, GEMIN2, KDM8, RGD1560436, DDX42, PIK3CD, TTF2, IFIT3, WDR44, PPP6R3, CASP4, PRKACB, SCYL1, CDK5RAP2, ATPAF2, G6PD, MIOS, DDX58, ANGEL1, PRKCD, PARP9, HCFC2, POU5F1, COMMD4, DUS2, DNM3, AKR1C12, SHTN1, MTAP, PPIE, NAA35, ABCB4, ALOX12, CLN3, DNPEP, NDOR1, ALDH1B1, MAP7, RAB29, NCKAP1L, CRYM, MAPK3, CNTLN, PCK2, STARD10, ELP2, PARP14, TPCN2, BAIAP3, AGBL5, CNOT2, OSBPL1A	223	3747	19909	1.238979823619733	0.9999999999153298	1.0	1.0
GOTERM_CC_DIRECT	GO:0005654~nucleoplasm	43	16.92913385826772	0.07528057825471793	ACADVL, NAA40, KDM1B, GEMIN2, ABCB4, KDM8, RGD1560436, TESK2, OSGEP, RBM3, CLN3, MRNIP, NDOR1, ALDH1B1, PPP6R3, DNMT3B, BRD9, DCAF11, MAPK3, RBM11, CNTLN, CPSF4, SMARCC1, NOP14, PPIL2, MIOS, LIG1, ZBTB10, ELP2, MLH1, HCFC2, PARP9, POU5F1, TAF6L, OLFM2, MTAP, MRGBP, ESRP2, TDP2, CNOT2, POLR3E, NAA35, ATF3	223	3026	19909	1.2686566942996274	0.9999999999916966	1.0	1.0
GOTERM_CC_DIRECT	GO:0005801~cis-Golgi network	3	1.1811023622047243	0.09312758321676383	ANGEL1, RAB29, SCYL1	223	46	19909	5.822480015597582	0.9999999999999856	1.0	1.0
GOTERM_CC_DIRECT	GO:0042641~actomyosin	2	0.7874015748031495	0.12593265564829087	MYH14, STX1A	223	12	19909	14.8796711509716	1.0	1.0	1.0
GOTERM_CC_DIRECT	GO:0030426~growth cone	5	1.968503937007874	0.14640087827336468	SHTN1, NRSN1, TIMP2, MYH14, ERC2	223	182	19909	2.4526930468634505	1.0	1.0	1.0
GOTERM_CC_DIRECT	GO:0005887~integral component of plasma membrane	17	6.692913385826772	0.1588236091108017	TMEM150A, SLC20A1, CHRNA4, NPR3, GPR88, CLCNKB, TCAM1, KCNA4, SEMA3F, EGFR, SLC2A8, P2RX7, TYROBP, GPR150, PCDHB6, STX1A, DDR2	223	1089	19909	1.393688206978056	1.0	1.0	1.0
GOTERM_CC_DIRECT	GO:0012505~endomembrane system	4	1.574803149606299	0.16372019353495743	RAB29, NENF, RHEBL1, STX1A	223	125	19909	2.856896860986547	1.0	1.0	1.0
GOTERM_CC_DIRECT	GO:0097708~intracellular vesicle	2	0.7874015748031495	0.16429696087631485	RAB29, EGFR	223	16	19909	11.159753363228699	1.0	1.0	1.0
GOTERM_CC_DIRECT	GO:0043025~neuronal cell body	11	4.330708661417323	0.17217045121176458	P2RX7, C4B, C4A, DNMT1, NRSN1, CHRNA4, KCNB2, CASP4, TIMP2, ERC2, CRHR1	223	634	19909	1.548987848523857	1.0	1.0	1.0
GOTERM_CC_DIRECT	GO:0030424~axon	9	3.543307086614173	0.17817340036049706	DNM3, C4B, C4A, SHTN1, CNTN1, MAP7, MYH14, KCNA4, STX1A	223	487	19909	1.6499019346046537	1.0	1.0	1.0
GOTERM_CC_DIRECT	GO:0005769~early endosome	6	2.3622047244094486	0.1807820279508742	CLN3, MYO1B, ST8SIA2, RAB29, PLD4, MAPK3	223	268	19909	1.9987617963991702	1.0	1.0	1.0
GOTERM_CC_DIRECT	GO:0035770~ribonucleoprotein granule	2	0.7874015748031495	0.1828457446606367	FASTKD2, TDRD7	223	18	19909	9.9197807673144	1.0	1.0	1.0
GOTERM_CC_DIRECT	GO:0010008~endosome membrane	4	1.574803149606299	0.18573641666998536	MYO1B, TPCN2, EGFR, WDR44	223	133	19909	2.68505344077683	1.0	1.0	1.0
GOTERM_CC_DIRECT	GO:0005759~mitochondrial matrix	5	1.968503937007874	0.19120251350266038	ALDH1B1, FASTKD2, MCCC1, TDRD7, PMPCA	223	203	19909	2.1989661799465416	1.0	1.0	1.0
GOTERM_CC_DIRECT	GO:0005773~vacuole	2	0.7874015748031495	0.1919658615328924	CLN3, RAB29	223	19	19909	9.397687042718905	1.0	1.0	1.0
GOTERM_CC_DIRECT	GO:0055037~recycling endosome	4	1.574803149606299	0.197023391313536	FCHSD1, CLN3, ST8SIA2, RAB29	223	137	19909	2.6066577198782364	1.0	1.0	1.0
GOTERM_CC_DIRECT	GO:0005666~DNA-directed RNA polymerase III complex	2	0.7874015748031495	0.20098464376808184	POLR3E, POLR2H	223	20	19909	8.92780269058296	1.0	1.0	1.0
GOTERM_CC_DIRECT	GO:0005875~microtubule associated complex	2	0.7874015748031495	0.20990321228370007	SHTN1, RP1	223	21	19909	8.502669229126628	1.0	1.0	1.0
GOTERM_CC_DIRECT	GO:0031012~extracellular matrix	6	2.3622047244094486	0.20995118957330822	BMPER, LAMA1, LRRTM4, COL23A1, TNC, TIMP2	223	284	19909	1.8861554980104844	1.0	1.0	1.0
GOTERM_CC_DIRECT	GO:0043083~synaptic cleft	2	0.7874015748031495	0.2187226756227806	DNM3, CBLN1	223	22	19909	8.116184264166327	1.0	1.0	1.0
GOTERM_CC_DIRECT	GO:0005902~microvillus	3	1.1811023622047243	0.22840725467561213	MYO1B, LYZ2, STARD10	223	81	19909	3.3065935891048004	1.0	1.0	1.0
GOTERM_CC_DIRECT	GO:0005942~phosphatidylinositol 3-kinase complex	2	0.7874015748031495	0.23606866011700575	SOCS2, PIK3CD	223	24	19909	7.4398355754858	1.0	1.0	1.0
GOTERM_CC_DIRECT	GO:0016514~SWI/SNF complex	2	0.7874015748031495	0.24459733788494392	SMARCC1, BRD9	223	25	19909	7.142242152466367	1.0	1.0	1.0
GOTERM_CC_DIRECT	GO:0045121~membrane raft	6	2.3622047244094486	0.2653590238055215	P2RX7, DPP4, CLN3, ABCB4, CNTN1, EGFR	223	310	19909	1.727961811080573	1.0	1.0	1.0
GOTERM_CC_DIRECT	GO:0080008~Cul4-RING E3 ubiquitin ligase complex	2	0.7874015748031495	0.2696188049287921	ERCC8, DCAF11	223	28	19909	6.377001921844971	1.0	1.0	1.0
GOTERM_CC_DIRECT	GO:0009986~cell surface	11	4.330708661417323	0.2710496738266254	DPP4, DUOX1, PLVAP, TYROBP, COL23A1, TIMP2, KCNA4, RT1-S3, IL12A, VAMP4, EGFR	223	708	19909	1.3870879886498948	1.0	1.0	1.0
GOTERM_CC_DIRECT	GO:0045202~synapse	10	3.937007874015748	0.27321150564307245	P2RX7, DNM3, C4B, C4A, CHRNA4, SPARCL1, ERC2, RPL9, EGFR, CBLN1	223	631	19909	1.414865719585255	1.0	1.0	1.0
GOTERM_CC_DIRECT	GO:0032281~AMPA glutamate receptor complex	2	0.7874015748031495	0.28583965586830473	OLFM2, LRRTM4	223	30	19909	5.95186846038864	1.0	1.0	1.0
GOTERM_CC_DIRECT	GO:0005901~caveola	3	1.1811023622047243	0.2862120724763223	CLN3, PLVAP, MAPK3	223	95	19909	2.8193061128156716	1.0	1.0	1.0
GOTERM_CC_DIRECT	GO:0005615~extracellular space	22	8.661417322834646	0.2902378209408157	LXN, LAMA1, LYZ2, COL23A1, NENF, SEMA3F, MMEL1, C4B, NELL1, C4A, OLFM2, BMPER, LRRTM4, TIMP2, ACP5, FAM3A, SPARCL1, RT1-S3, IL12A, RT1-CE10, CFB, CBLN1	223	1645	19909	1.1939918491965051	1.0	1.0	1.0
GOTERM_CC_DIRECT	GO:0016363~nuclear matrix	3	1.1811023622047243	0.3191248762661597	PRKCD, ERCC8, PRPF40A	223	103	19909	2.6003308807523187	1.0	1.0	1.0
GOTERM_CC_DIRECT	GO:0005795~Golgi stack	2	0.7874015748031495	0.3248398778122519	CLN3, LYZ2	223	35	19909	5.101601537475977	1.0	1.0	1.0
GOTERM_CC_DIRECT	GO:0008021~synaptic vesicle	4	1.574803149606299	0.3347606871966061	CLN3, VAMP4, STX1A, SLC2A8	223	183	19909	1.951432282094636	1.0	1.0	1.0
GOTERM_CC_DIRECT	GO:0005815~microtubule organizing center	3	1.1811023622047243	0.3435787477685657	EHBP1L1, SCYL1, CDK5RAP2	223	109	19909	2.457193401077879	1.0	1.0	1.0
GOTERM_CC_DIRECT	GO:0034451~centriolar satellite	3	1.1811023622047243	0.34762863743988975	G6PD, NAA40, TAP1	223	110	19909	2.434855279249898	1.0	1.0	1.0
GOTERM_CC_DIRECT	GO:0005604~basement membrane	3	1.1811023622047243	0.3557033211599615	LAMA1, TNC, TIMP2	223	112	19909	2.391375720691864	1.0	1.0	1.0
GOTERM_CC_DIRECT	GO:0048786~presynaptic active zone	2	0.7874015748031495	0.3759032976585739	PPFIBP2, ERC2	223	42	19909	4.251334614563314	1.0	1.0	1.0
GOTERM_CC_DIRECT	GO:0043005~neuron projection	8	3.149606299212598	0.38036704970221824	P2RX7, CLN3, NRSN1, CHRNA4, CASP4, TIMP2, STX1A, CRHR1	223	533	19909	1.3400079085302754	1.0	1.0	1.0
GOTERM_CC_DIRECT	GO:0005802~trans-Golgi network	4	1.574803149606299	0.38590162098541353	CLN3, RAB29, VAMP4, CRHR1	223	200	19909	1.7855605381165918	1.0	1.0	1.0
GOTERM_CC_DIRECT	GO:0032991~macromolecular complex	12	4.724409448818897	0.3913789656317743	QTRT1, P2RX7, DNMT1, CHRNA4, CASP4, NPR3, ERCC8, PARP9, ERC2, STX1A, EGFR, MAPK3	223	879	19909	1.2188126540044997	1.0	1.0	1.0
GOTERM_CC_DIRECT	GO:0043204~perikaryon	4	1.574803149606299	0.39383261580671514	SHTN1, KCNB2, ERCC8, CNGA4	223	203	19909	1.7591729439572334	1.0	1.0	1.0
GOTERM_CC_DIRECT	GO:0030176~integral component of endoplasmic reticulum membrane	3	1.1811023622047243	0.39549753671489146	CLN3, CYP11B1, TAP1	223	122	19909	2.1953613173564657	1.0	1.0	1.0
GOTERM_CC_DIRECT	GO:0005765~lysosomal membrane	4	1.574803149606299	0.39787076744926875	ABCD4, CLN3, MIOS, TPCN2	223	204	19909	1.7505495471731294	1.0	1.0	1.0
GOTERM_CC_DIRECT	GO:0030054~cell junction	4	1.574803149606299	0.40853896847469406	DPP4, MIOS, EGFR, CDK5RAP2	223	207	19909	1.725179263880765	1.0	1.0	1.0
GOTERM_CC_DIRECT	GO:0015630~microtubule cytoskeleton	4	1.574803149606299	0.4159613956027902	AGBL5, DNM3, SHTN1, MAP7	223	210	19909	1.7005338458253256	1.0	1.0	1.0
GOTERM_CC_DIRECT	GO:0042645~mitochondrial nucleoid	2	0.7874015748031495	0.416599724519832	ACADVL, FASTKD2	223	48	19909	3.7199177877429	1.0	1.0	1.0
GOTERM_CC_DIRECT	GO:0031201~SNARE complex	2	0.7874015748031495	0.416599724519832	VAMP4, STX1A	223	48	19909	3.7199177877429	1.0	1.0	1.0
GOTERM_CC_DIRECT	GO:0016459~myosin complex	2	0.7874015748031495	0.416599724519832	MYO1B, MYH14	223	48	19909	3.7199177877429	1.0	1.0	1.0
GOTERM_CC_DIRECT	GO:0005783~endoplasmic reticulum	14	5.511811023622047	0.4197995191537385	PRKCD, ANGEL1, TAP1, PLD4, KCNA4, NENF, HMGCR, MMEL1, DPP4, CLN3, DUOX1, CASP4, ERC2, SLC27A3	223	1073	19909	1.1648577601878978	1.0	1.0	1.0
GOTERM_CC_DIRECT	GO:0030285~integral component of synaptic vesicle membrane	2	0.7874015748031495	0.42312078896791294	VAMP4, STX1A	223	49	19909	3.6440010981971263	1.0	1.0	1.0
GOTERM_CC_DIRECT	GO:0005789~endoplasmic reticulum membrane	10	3.937007874015748	0.43504696395231024	ABCD4, GRAMD1C, CH25H, PIGB, ALG9, RFT1, PLD4, CYP4F6, HMGCR, PIGW	223	734	19909	1.2163218924499943	1.0	1.0	1.0
GOTERM_CC_DIRECT	GO:0016607~nuclear speck	6	2.3622047244094486	0.4376981064804243	ATPAF2, DDX42, PPIE, PRPF40A, OSGEP, RBM11	223	389	19909	1.3770389754112535	1.0	1.0	1.0
GOTERM_CC_DIRECT	GO:0005778~peroxisomal membrane	2	0.7874015748031495	0.46075112345159985	ABCD4, HMGCR	223	55	19909	3.246473705666531	1.0	1.0	1.0
GOTERM_CC_DIRECT	GO:0015629~actin cytoskeleton	4	1.574803149606299	0.4953135343257733	MYO1B, DDX58, ABCB4, DDR2	223	237	19909	1.5068021418705415	1.0	1.0	1.0
