# Supplementary material for: Altered genome-wide hippocampal gene expression profiles following early life lead exposure and their potential for reversal by environmental enrichment
Source: Sci Rep. 2022 Jul 25;12:11937. doi: 10.1038/s41598-022-15861-9 (PMC9314447; doi:10.1038/s41598-022-15861-9)
Supplement: Supplementary file 3 — Supplementary Information 3. [file 41598_2022_15861_MOESM3_ESM.zip › Singh et al_Supp Material_3_GO_analysis_Fig3/EPN.DownAndSustained.GOMF.txt]

Category	Term	Count	%	PValue	Genes	List Total	Pop Hits	Pop Total	Fold Enrichment	Bonferroni	Benjamini	FDR
GOTERM_MF_DIRECT	GO:0016787~hydrolase activity	8	3.149606299212598	0.0048036049635908065	NT5C3B, TEX30, DDX58, DDX42, ACP5, ALOX12, TTF2, ACAD10	205	178	17587	3.855741298986023	0.8774723057000597	1.0	1.0
GOTERM_MF_DIRECT	GO:0050660~flavin adenine dinucleotide binding	5	1.968503937007874	0.010262174725932374	DUS2, ACADVL, NDOR1, KDM1B, ACAD10	205	73	17587	5.876044102906783	0.9888623557220494	1.0	1.0
GOTERM_MF_DIRECT	GO:0005102~receptor binding	11	4.330708661417323	0.013949155911546758	P2RX7, DPP4, EFNB2, TYROBP, LAMA1, MAP7, RSPO3, RT1-S3, RT1-CE10, EGFR, CD276	205	382	17587	2.470399693525731	0.9978117405604339	1.0	1.0
GOTERM_MF_DIRECT	GO:0046872~metal ion binding	30	11.811023622047244	0.017581586898486108	GALNT14, PRDM9, OSGEPL1, GMPR2, KDM8, CLCNKB, TESK2, ZFP949, NENF, OSGEP, DNMT3B, ACP5, PMPCA, ZFP386, PCK2, MYBPC3, CPSF4, ZFP951, LIG1, PRKCD, MCCC1, ZBTB10, TAP1, MMEL1, YDJC, OVOL2, QTRT1, TYROBP, RASA3, RHEBL1	205	1666	17587	1.5448423271747722	0.9995622045435735	1.0	1.0
GOTERM_MF_DIRECT	GO:0070402~NADPH binding	3	1.1811023622047243	0.020110857417157374	DUS2, NDOR1, HMGCR	205	19	17587	13.545827984595636	0.9998577185498702	1.0	1.0
GOTERM_MF_DIRECT	GO:0032934~sterol binding	3	1.1811023622047243	0.020110857417157374	GRAMD1C, SCP2D1, OSBPL1A	205	19	17587	13.545827984595636	0.9998577185498702	1.0	1.0
GOTERM_MF_DIRECT	GO:0061711~N(6)-L-threonylcarbamoyladenine synthase	2	0.7874015748031495	0.023065057844457226	OSGEPL1, OSGEP	205	2	17587	85.79024390243902	0.999961856503666	1.0	1.0
GOTERM_MF_DIRECT	GO:0004177~aminopeptidase activity	3	1.1811023622047243	0.024326870323545732	DPP4, DNPEP, KDM8	205	21	17587	12.255749128919861	0.9999782882801251	1.0	1.0
GOTERM_MF_DIRECT	GO:0003886~DNA (cytosine-5-)-methyltransferase activity	2	0.7874015748031495	0.034398280943270486	DNMT1, DNMT3B	205	3	17587	57.19349593495935	0.9999997645269579	1.0	1.0
GOTERM_MF_DIRECT	GO:0000026~alpha-1,2-mannosyltransferase activity	2	0.7874015748031495	0.034398280943270486	PIGB, ALG9	205	3	17587	57.19349593495935	0.9999997645269579	1.0	1.0
GOTERM_MF_DIRECT	GO:0005524~ATP binding	25	9.84251968503937	0.04518768867963915	ABCD4, TRMU, ABCB4, DDX42, TESK2, PIK3CD, TTF2, EGFR, ABCG3L3, MYH14, PRKACB, MAPK3, SCYL1, CHKB, LIG1, DDX58, PRKCD, MCCC1, TAP1, MLH1, MAPK12, P2RX7, MYO1B, TSSK3, DDR2	205	1438	17587	1.491485464228773	0.9999999982450998	1.0	1.0
GOTERM_MF_DIRECT	GO:0005216~ion channel activity	3	1.1811023622047243	0.055893975525500995	CHRNA4, KCNA4, CNGA4	205	33	17587	7.799113082039911	0.9999999999871455	1.0	1.0
GOTERM_MF_DIRECT	GO:0003682~chromatin binding	12	4.724409448818897	0.05924231995795925	RBPJL, SMARCC1, DNMT1, MRNIP, KDM1B, KDM8, DNMT3B, MLH1, POU5F1, EGFR, ZFP386, OVOL2	205	555	17587	1.8549241924851683	0.9999999999972691	1.0	1.0
GOTERM_MF_DIRECT	GO:0042605~peptide antigen binding	3	1.1811023622047243	0.06521694679057893	TAP1, RT1-S3, RT1-CE10	205	36	17587	7.149186991869919	0.9999999999998302	1.0	1.0
GOTERM_MF_DIRECT	GO:0032036~myosin heavy chain binding	2	0.7874015748031495	0.08913164148712852	MYBPC3, NKD2	205	8	17587	21.447560975609754	1.0	1.0	1.0
GOTERM_MF_DIRECT	GO:0042277~peptide binding	4	1.574803149606299	0.0892447903696805	DPP4, GPR150, NPR3, CRHR1	205	91	17587	3.7709997319753414	1.0	1.0	1.0
GOTERM_MF_DIRECT	GO:0042802~identical protein binding	29	11.41732283464567	0.09163884240764891	PBLD1, ACADVL, PLVAP, LYZ2, NPR3, HMGCR, EGFR, IFIT3, DPP4, DNPEP, RNASEH1, CD276, MAPK3, MYBPC3, G6PD, DDX58, COL23A1, TPD52L1, TPCN2, P2RX7, DNM3, NELL1, SHTN1, TYROBP, PPFIBP2, PCDHB6, ATF3, STX1A, CBLN1	205	1862	17587	1.336153100521338	1.0	1.0	1.0
GOTERM_MF_DIRECT	GO:0001849~complement component C1q binding	2	0.7874015748031495	0.09970204624343201	C4B, C4A	205	9	17587	19.06449864498645	1.0	1.0	1.0
GOTERM_MF_DIRECT	GO:0003993~acid phosphatase activity	2	0.7874015748031495	0.09970204624343201	ACP5, MDP1	205	9	17587	19.06449864498645	1.0	1.0	1.0
GOTERM_MF_DIRECT	GO:0008190~eukaryotic initiation factor 4E binding	2	0.7874015748031495	0.09970204624343201	ANGEL1, EIF4EBP3	205	9	17587	19.06449864498645	1.0	1.0	1.0
GOTERM_MF_DIRECT	GO:0050661~NADP binding	3	1.1811023622047243	0.10315506027876108	G6PD, NDOR1, CRYM	205	47	17587	5.4759730150493	1.0	1.0	1.0
GOTERM_MF_DIRECT	GO:0004714~transmembrane receptor protein tyrosine kinase activity	4	1.574803149606299	0.11783505829026776	PRKCD, TESK2, EGFR, DDR2	205	103	17587	3.3316599573762726	1.0	1.0	1.0
GOTERM_MF_DIRECT	GO:0008168~methyltransferase activity	3	1.1811023622047243	0.12197485603118974	TRMU, DNMT1, DNMT3B	205	52	17587	4.949437148217637	1.0	1.0	1.0
GOTERM_MF_DIRECT	GO:0000287~magnesium ion binding	6	2.3622047244094486	0.12819878786559807	P2RX7, NT5C3B, RNASEH1, TDP2, PRKACB, MAPK12	205	229	17587	2.24777931622111	1.0	1.0	1.0
GOTERM_MF_DIRECT	GO:0042626~ATPase activity, coupled to transmembrane movement of substances	3	1.1811023622047243	0.1297222822601114	ABCD4, ABCB4, TAP1	205	54	17587	4.766124661246613	1.0	1.0	1.0
GOTERM_MF_DIRECT	GO:0005515~protein binding	26	10.236220472440944	0.14303034889892208	DNMT1, CHRNA4, ABCB4, KCNA4, NENF, EGFR, CRHR1, RBM3, CASP4, RAB29, DNMT3B, EIF4EBP3, ERC2, MAPK3, PRKCD, TAP1, MAPK12, POU5F1, P2RX7, DNM3, SHTN1, OLFM2, TYROBP, CNTN1, OSBPL1A, STX1A	205	1723	17587	1.2945712951035488	1.0	1.0	1.0
GOTERM_MF_DIRECT	GO:0008237~metallopeptidase activity	3	1.1811023622047243	0.14554067945963903	DNPEP, PMPCA, MPND	205	58	17587	4.4374264087468465	1.0	1.0	1.0
GOTERM_MF_DIRECT	GO:0008191~metalloendopeptidase inhibitor activity	2	0.7874015748031495	0.15075079931314606	LXN, TIMP2	205	14	17587	12.255749128919861	1.0	1.0	1.0
GOTERM_MF_DIRECT	GO:0005536~glucose binding	2	0.7874015748031495	0.15075079931314606	G6PD, SLC2A8	205	14	17587	12.255749128919861	1.0	1.0	1.0
GOTERM_MF_DIRECT	GO:0019843~rRNA binding	3	1.1811023622047243	0.15359367278513125	RPS4Y2, FASTKD2, RPL9	205	60	17587	4.289512195121952	1.0	1.0	1.0
GOTERM_MF_DIRECT	GO:1990404~protein ADP-ribosylase activity	2	0.7874015748031495	0.16060949372635344	PARP9, PARP14	205	15	17587	11.43869918699187	1.0	1.0	1.0
GOTERM_MF_DIRECT	GO:0030246~carbohydrate binding	5	1.968503937007874	0.16376730865154643	C4B, GALNT14, G6PD, CLEC2G, CNTN1	205	183	17587	2.343995735039318	1.0	1.0	1.0
GOTERM_MF_DIRECT	GO:0010181~FMN binding	2	0.7874015748031495	0.17035429587433204	DUS2, NDOR1	205	16	17587	10.723780487804877	1.0	1.0	1.0
GOTERM_MF_DIRECT	GO:0004707~MAP kinase activity	2	0.7874015748031495	0.17998651508126054	MAPK12, MAPK3	205	17	17587	10.092969870875178	1.0	1.0	1.0
GOTERM_MF_DIRECT	GO:0000030~mannosyltransferase activity	2	0.7874015748031495	0.17998651508126054	PIGB, ALG9	205	17	17587	10.092969870875178	1.0	1.0	1.0
GOTERM_MF_DIRECT	GO:0005324~long-chain fatty acid transporter activity	2	0.7874015748031495	0.19891836726559134	ABCD4, SLC27A3	205	19	17587	9.030551989730423	1.0	1.0	1.0
GOTERM_MF_DIRECT	GO:0046703~natural killer cell lectin-like receptor binding	2	0.7874015748031495	0.19891836726559134	CLEC2G, RT1-S3	205	19	17587	9.030551989730423	1.0	1.0	1.0
GOTERM_MF_DIRECT	GO:0005518~collagen binding	3	1.1811023622047243	0.19918472009801186	DPP4, SPARCL1, DDR2	205	71	17587	3.6249398832016495	1.0	1.0	1.0
