# Supplementary material for: Altered genome-wide hippocampal gene expression profiles following early life lead exposure and their potential for reversal by environmental enrichment
Source: Sci Rep. 2022 Jul 25;12:11937. doi: 10.1038/s41598-022-15861-9 (PMC9314447; doi:10.1038/s41598-022-15861-9)
Supplement: Supplementary file 3 — Supplementary Information 3. [file 41598_2022_15861_MOESM3_ESM.zip › Singh et al_Supp Material_3_GO_analysis_Fig3/EPN.DownAndSustained.txt]

Myh14
Map7
Nell1
Tpd52l1
Prdm9
Lig1
Gas2
St8sia2
Ppfibp2
Ppp6r3
Scyl1
Hps1
Shtn1
Hddc2
Rspo3
Brd9
Nkd2
Rpl9
Tyrobp
Stard10
Cnga4
Crym
Polr3e
Kdm8
Cln3
Mapk3
Bc1
Tpcn2
Ehbp1l1
Naa40
Taf6l
Ch25h
Ifit3
Mrpl43
Mccc1
Ifi44
Ercc8
RGD1561161
Gpr160
Rrnad1
Lrriq3
Gpr150
Mir3597-2
Hmgcr
Gfm2
Npr3
Zbtb10
Lxn
Il12a
Slc27a3
Ciart
Ttf2
Gpr88
Palmd
Cyr61
Prkacb
Ccdc148
Dpp4
Mybpc3
Dnmt3b
Ndor1
Pmpca
Slc2a8
Mir181b2
Prpf40a
Kcna4
Spint1
Duox1
Slc20a1
Ovol2
Scp2d1
Rbpjl
Mrgbp
Chrna4
Lrrtm4
Abcb4
Dfna5
LOC500124
Borcs5
Mios
Tmem150a
Nat8f1
Clec2g
Rps4y2
RGD1564053
Kcnb2
Frmd3
Ddx58
Tdrd7
Tnc
Cdk5rap2
Cntln
Mtap
Tesk2
Rp1
Aldh1b1
Tmem268
Ccdc17
Ppie
RGD1560436
Tssk3
Sytl1
Clcnkb
Slc25a34
Pik3cd
Mmel1
Galnt14
Agbl5
Rnaseh1
Gemin2
Abcd4
Angel1
Mir543
Aspg
Pld4
Zfp386
Nup107
Cyp4f6
Hcfc2
RGD1309489
Pnpla3
Cntn1
Nckap1l
Socs2
Cnot2
Lyz2
Cyp11b1
Dnajb7
Trmu
Mapk12
Chkb
Rhebl1
Pigb
Bmper
Smarcc1
Tmie
Casp4
Olfm2
Dnmt1
Qtrt1
Acp5
Fxyd6
Alg9
Commd4
Cd276
Zfp949
Ankrd34c
RGD1307461
Sema3f
Mlh1
Tbc1d8
Osgepl1
Myo1b
Lama1
Mpnd
Shd
Ogfrl1
Tex30
Fastkd2
Dnpep
Rbm3
LOC102548478
Slc7a3
Wdr44
Igsf1
Fam3a
G6pd
Haus7
Acadvl
Efcab3
Col23a1
Nt5c3b
Timp2
Baiap3
Rhbdl1
Rasgef1c
Mrnip
Atpaf2
Alox12
Slfn2
Slfn4
Pigw
Crhr1
Tcam1
Ddx42
Rbm11
Mir99a
Mirlet7c-1
Gramd1c
Parp9
Parp14
Polr2h
Trmt2a
Ydjc
Ppil2
Cpsf4
Stx1a
Rflna
Lrrc43
P2rx7
Acad10
Vamp4
Dnm3
Ddr2
Atf3
Rab29
LOC498231
Mir3570
Mir664-2
Vash2
Nenf
Fam184b
Egfr
Abcg3l3
Zfp951
Sparcl1
Zcchc4
Nop14
Pik3ip1
Lrch1
Osgep
Pck2
Mdp1
Dcaf11
Gmpr2
Pnma2
Erc2
Rasa3
Efnb2
Prkcd
Rft1
Plvap
Nrsn1
Naa35
Kdm1b
Cd83
Tdp2
Akr1c12
Osbpl1a
RGD1562608
Eif4ebp3
Elp2
Nrep
Tmco6
Pcdhb6
Fchsd1
Dus2
Cbln1
Acd
Esrp2
Snai3
C4a
RT1-CE10
RT1-S3
Pou5f1
Tap1
C4b
Cfb
Pbld1
