# Supplementary material for: Altered genome-wide hippocampal gene expression profiles following early life lead exposure and their potential for reversal by environmental enrichment
Source: Sci Rep. 2022 Jul 25;12:11937. doi: 10.1038/s41598-022-15861-9 (PMC9314447; doi:10.1038/s41598-022-15861-9)
Supplement: Supplementary file 3 — Supplementary Information 3. [file 41598_2022_15861_MOESM3_ESM.zip › Singh et al_Supp Material_3_GO_analysis_Fig3/EPN.UpAndSustained.GOBP.txt]

Category	Term	Count	%	PValue	Genes	List Total	Pop Hits	Pop Total	Fold Enrichment	Bonferroni	Benjamini	FDR
GOTERM_BP_DIRECT	GO:0045893~positive regulation of transcription, DNA-templated	46	9.001956947162427	9.658288485508296E-9	YAP1, RET, HDAC4, CEBPA, CEBPB, EPAS1, SRC, TGFB1I1, SRF, SETD7, RNF6, FOXK1, FOXO3, ELK1, FGF2, FOXO1, ARNTL, SOX2, SALL1, TP53INP2, CD38, DVL3, SCAND1, MEF2D, SOX4, MEF2A, EGR1, SMAD3, TAF12, FZD4, FBXW11, PRKCB, TFE3, ESRRB, EAF1, WNT5A, SREBF2, SMARCA4, GREM1, MLLT11, RYBP, TBL1XR1, MTF1, TCEA1, ROR2, PPARD	469	729	19304	2.597196264415723	2.8134198769125263E-5	2.8134594358285667E-5	2.79414285885755E-5
GOTERM_BP_DIRECT	GO:0098962~regulation of postsynaptic neurotransmitter receptor activity	8	1.5655577299412915	1.8428879495572168E-7	HOMER1, SRC, DLGAP1, NPTX1, SHISA7, SHISA6, DLGAP4, BEGAIN	469	19	19304	17.33049040511727	5.366892400878731E-4	2.684166298530086E-4	2.665737419034514E-4
GOTERM_BP_DIRECT	GO:0090090~negative regulation of canonical Wnt signaling pathway	16	3.131115459882583	6.844960036043081E-7	APC2, EGR1, GSK3B, GSK3A, FZD4, WNT5A, NOG, TMEM170B, MAPK14, FOXO3, FOXO1, SHISA6, GREM1, SOX2, CDH2, ROR2	469	131	19304	5.027165155682873	0.001991950968197931	6.646456194997831E-4	6.600823128090879E-4
GOTERM_BP_DIRECT	GO:0018105~peptidyl-serine phosphorylation	17	3.326810176125244	6.329872976604591E-6	HIPK4, GSK3B, GSK3A, CAMK1D, CAB39, PDPK1, SRC, PRKCB, CAMK2A, HIPK1, MAPK14, FOXO1, UHMK1, GRK2, MAPKAPK3, ULK2, STK32A	469	176	19304	3.975673580151192	0.018270020441923607	0.0046097299952122936	0.0045780806303292705
GOTERM_BP_DIRECT	GO:0090263~positive regulation of canonical Wnt signaling pathway	13	2.5440313111545985	1.002443814442749E-5	YAP1, SMAD3, SRC, FGF2, ARNTL, CTDNEP1, PPM1B, TNKS2, TBL1XR1, WNK2, RSPO2, ROR2, SOX4	469	106	19304	5.047914068471658	0.028779095667828214	0.005840237662943456	0.0058001399103657465
GOTERM_BP_DIRECT	GO:0007613~memory	13	2.5440313111545985	3.538088642788677E-5	CEBPA, NQO2, YTHDF1, CEBPB, BDNF, CRTC1, NOG, ADRB1, SHISA7, SLC8A2, ATXN1, EIF4EBP2, SHANK2	469	120	19304	4.458990760483298	0.09793287656608307	0.015627624638462432	0.015520328897724617
GOTERM_BP_DIRECT	GO:0045944~positive regulation of transcription from RNA polymerase II promoter	55	10.76320939334638	3.755350925823447E-5	GSK3B, GSK3A, CRTC1, PTPRN, ELK1, FGF2, SOX2, FLCN, SALL1, ZMIZ2, SOX4, MEF2A, TSC22D1, NOG, IFRD1, WNT5A, TFE3, SENP2, SREBF2, GREM1, TBL1XR1, MTF1, ZFP574, RHOQ, PPARD, YAP1, HDAC4, CEBPA, CEBPB, EPAS1, SRF, BHLHE23, FOXO3, FOXO1, ARNTL, SBNO2, ATXN1, DVL3, HIVEP2, MEF2D, EGR1, IL33, AKIRIN2, AKIRIN1, XBP1, SMAD3, TAF12, BCL11A, ESRRB, MAPK14, SMARCA4, FOSL1, AGO1, KLF9, TCEA1	469	1266	19304	1.7881479535295761	0.10362410343979245	0.015627624638462432	0.015520328897724617
GOTERM_BP_DIRECT	GO:0048172~regulation of short-term neuronal synaptic plasticity	6	1.1741682974559686	7.195610383952112E-5	BDNF, SYAP1, SYP, SHISA7, SHISA6, SLC8A2	469	19	19304	12.997867803837954	0.18910416404737407	0.026201016310565626	0.026021126050966823
GOTERM_BP_DIRECT	GO:1902895~positive regulation of pri-miRNA transcription from RNA polymerase II promoter	8	1.5655577299412915	1.4666987526939073E-4	FOSL1, EGR1, SMAD3, SRF, FOXO3, SREBF2, SMARCA4, APLN	469	48	19304	6.859985785358919	0.34771955686608724	0.04747214962885947	0.04714621657270526
GOTERM_BP_DIRECT	GO:0007409~axonogenesis	11	2.152641878669276	1.8532920565125365E-4	SNAP25, GSK3B, NUMBL, SPAST, PLPPR4, WNT5A, TRIM46, SLITRK6, SLITRK5, PIP5K1C, RNF165	469	102	19304	4.43881433170283	0.4172016340895177	0.04985521078723862	0.049512916171466304
GOTERM_BP_DIRECT	GO:0000045~autophagosome assembly	9	1.761252446183953	1.882620386747768E-4	TMEM41B, BAG3, TP53INP2, RB1CC1, ATG2A, UBQLN1, ULK2, WIPI2, RAB33B	469	66	19304	5.612715642566389	0.4221603941097163	0.04985521078723862	0.049512916171466304
GOTERM_BP_DIRECT	GO:0034976~response to endoplasmic reticulum stress	10	1.9569471624266144	2.809799685391771E-4	PDIA3, PTPN1, PPP1R15B, CEBPB, XBP1, SDF2L1, HSPA5, TMEM33, ALOX15, UBQLN1	469	88	19304	4.677263035471991	0.558955569950869	0.06820788736288523	0.06773958741531995
GOTERM_BP_DIRECT	GO:0008284~positive regulation of cell proliferation	30	5.870841487279844	3.642755009863074E-4	YAP1, HDAC4, SLC35F6, CDKN1B, IRS2, FGF2, EDNRB, FNTB, CD38, FGF22, SOX4, AKIRIN2, TRPC5, XBP1, TSC22D1, ST8SIA1, SPHK2, NOG, WNT5A, HIPK1, SMARCA4, APLN, GREM1, MAS1, CRH, EAPP, CACUL1, SHANK2, CRLF1, PPARD	469	601	19304	2.054571449857913	0.6540039270966851	0.08162573341331641	0.08106530956564519
GOTERM_BP_DIRECT	GO:0045599~negative regulation of fat cell differentiation	8	1.5655577299412915	4.366916162601345E-4	YAP1, SMAD3, SORT1, TGFB1I1, WNT5A, TRIB2, FOXO1, ARNTL	469	57	19304	5.7768301350390905	0.7198305031238286	0.08883920980692336	0.08822925985974231
GOTERM_BP_DIRECT	GO:0010508~positive regulation of autophagy	9	1.761252446183953	4.574624603858052E-4	FLCN, GSK3B, GSK3A, XBP1, TP53INP2, RB1CC1, ULK2, FOXO3, FOXO1	469	75	19304	4.939189765458423	0.7362867774859738	0.08883920980692336	0.08822925985974231
GOTERM_BP_DIRECT	GO:0010975~regulation of neuron projection development	7	1.36986301369863	4.919985159612924E-4	SNAP25, ACAP3, GSK3B, GSK3A, NCS1, ZFP365, ARF6	469	42	19304	6.859985785358919	0.761537772573717	0.08957447981220279	0.08895948166725118
GOTERM_BP_DIRECT	GO:0071333~cellular response to glucose stimulus	11	2.152641878669276	5.256411814634885E-4	MEF2A, XBP1, GRK2, KCNB1, GRIK5, SRF, IRS2, NPTX1, FOXO3, GCLM, SOX4	469	116	19304	3.9030953606352474	0.7838095034869378	0.09007016244724365	0.08945176105728661
GOTERM_BP_DIRECT	GO:0070588~calcium ion transmembrane transport	11	2.152641878669276	6.016629518788158E-4	CACNG7, CACNA1I, TRPC5, EDNRB, STIM1, NCS1, CACNA1A, ATP2B2, OPRM1, CACNA1H, SLC8A2	469	118	19304	3.8369412019804128	0.826776332003248	0.09682539420584449	0.09616061292053145
GOTERM_BP_DIRECT	GO:1903827~regulation of cellular protein localization	5	0.9784735812133072	6.315422210473894E-4	HSP90AA1, CCNE1, WNT5A, TRIM46, DVL3	469	17	19304	12.105857268280447	0.8412244410951285	0.09682539420584449	0.09616061292053145
GOTERM_BP_DIRECT	GO:0097191~extrinsic apoptotic signaling pathway	7	1.36986301369863	8.096694907305775E-4	MLLT11, IL33, GSK3B, GSK3A, SMAD3, PDPK1, HIPK1	469	46	19304	6.263465282284232	0.9055346871989316	0.11792836132490862	0.11711869183417804
GOTERM_BP_DIRECT	GO:0043525~positive regulation of neuron apoptotic process	9	1.761252446183953	9.039844952528158E-4	BACE1, HDAC4, GSK3B, EGR1, NQO2, GSK3A, CDC34, GRIK5, FOXO3	469	83	19304	4.463123282040743	0.9282450033277195	0.12539556355578346	0.12453462594125696
GOTERM_BP_DIRECT	GO:0043066~negative regulation of apoptotic process	28	5.47945205479452	0.001146799833184922	GSK3B, CDKN1B, SRC, HSPB1, FOXO1, SH3RF1, HSP90B1, GRK2, EDNRB, CHST11, BAG3, RB1CC1, CD38, BNIP3L, XBP1, SMAD3, CAMK1D, HSPA5, TSC22D1, BDNF, API5, WNT5A, ASNS, SMARCA4, DNAJA1, GREM1, GNAQ, PPARD	469	586	19304	1.966685344608018	0.9646531109788297	0.15184672336671265	0.15080417806381727
GOTERM_BP_DIRECT	GO:0032869~cellular response to insulin stimulus	12	2.3483365949119372	0.0012884768982304566	ERRFI1, EGR1, GSK3A, XBP1, PDPK1, SRC, SYAP1, IRS2, FOXO1, RHOQ, RAB8B, WDTC1	469	153	19304	3.2282286048747855	0.9766171709012037	0.16190900582966264	0.16079737516828493
GOTERM_BP_DIRECT	GO:0030308~negative regulation of cell growth	11	2.152641878669276	0.001348649990504492	GREM1, FLCN, CDKN1B, SMAD3, SPHK2, SESN1, FOXK1, NF2, ADIPOR2, SMARCA4, PPARD	469	131	19304	3.456176044531975	0.9803812388990488	0.16190900582966264	0.16079737516828493
GOTERM_BP_DIRECT	GO:0018107~peptidyl-threonine phosphorylation	8	1.5655577299412915	0.0013895383267221305	HIPK4, GSK3B, GSK3A, GRK2, PDPK1, CDC42BPB, HIPK1, FOXO1	469	69	19304	4.772164024597509	0.9825870306978088	0.16190900582966264	0.16079737516828493
GOTERM_BP_DIRECT	GO:2000171~negative regulation of dendrite development	4	0.7827788649706457	0.0014963136733011746	GSK3B, GSK3A, BCL11A, ARF6	469	10	19304	16.463965884861405	0.9872474754670386	0.16764468193562773	0.16649367141770377
GOTERM_BP_DIRECT	GO:0045597~positive regulation of cell differentiation	7	1.36986301369863	0.0015575181012890563	SOX2, GSK3B, CCNE1, SRF, NF2, FGF2, SMARCA4	469	52	19304	5.540757749712973	0.9893328587220066	0.16803889737240818	0.16688518026034221
GOTERM_BP_DIRECT	GO:0030512~negative regulation of transforming growth factor beta receptor signaling pathway	8	1.5655577299412915	0.002090218388360255	SPRED1, XBP1, HSPA5, CHST11, PDPK1, SMURF1, TGFB1I1, HTRA1	469	74	19304	4.4497205094220025	0.9977462922133189	0.21442720224812722	0.21295499351315897
GOTERM_BP_DIRECT	GO:0016310~phosphorylation	12	2.3483365949119372	0.0021347026657039785	GSK3B, CDKN1B, CERK, SPHK2, SRC, ETNK1, TNK2, PIP4K2B, PIP5K1C, PIP4K2C, MAPK14, PAPSS2	469	163	19304	3.030177770219891	0.9980207465119948	0.21442720224812722	0.21295499351315897
GOTERM_BP_DIRECT	GO:0050790~regulation of catalytic activity	21	4.10958904109589	0.002422812970285684	CYB5B, RANBP1, PLEKHG1, IQSEC3, WDR41, AGAP1, ATP1B2, ACAP3, FLCN, KRTCAP2, ARHGEF9, PSD2, CCNE1, BAG3, RCAN2, KLF9, TBC1D24, SIRPA, SMAP2, RAPGEF5, RALGDS	469	408	19304	2.118525021949078	0.9991465449692448	0.23086189813120053	0.22927685248663343
GOTERM_BP_DIRECT	GO:0006470~protein dephosphorylation	11	2.152641878669276	0.0024568207490790308	CTDNEP1, FAM220A, PPP6C, PTPN1, PPM1B, NCEH1, CTDSP1, FBXW11, PPM1H, PPM1E, DUSP7	469	142	19304	3.188444097420343	0.9992272265687948	0.23086189813120053	0.22927685248663343
GOTERM_BP_DIRECT	GO:0071786~endoplasmic reticulum tubular network organization	4	0.7827788649706457	0.0026458801197597856	RTN3, TMEM33, RAB18, TMEM170A	469	12	19304	13.719971570717838	0.9995551010157213	0.2337481192346702	0.23214325744795777
GOTERM_BP_DIRECT	GO:0009410~response to xenobiotic stimulus	25	4.892367906066536	0.0026480219480755638	RET, HDAC4, GSK3B, CDKN1B, SRC, SLC1A3, FOXO3, ADIPOR2, CD38, DVL3, SLITRK5, VAV3, EGR1, HSP90AA1, XBP1, BDNF, PRKCB, GGH, SREBF2, FOSL1, MAS1, CCNE1, CRH, GCLM, SHANK2	469	529	19304	1.9451755535044195	0.9995578754850888	0.2337481192346702	0.23214325744795777
GOTERM_BP_DIRECT	GO:0006486~protein glycosylation	9	1.761252446183953	0.002806788703228352	NUS1, ST8SIA1, OSTC, ALG3, B4GALT6, EXTL3, ST3GAL2, GALNT9, ST3GAL3	469	99	19304	3.7418104283775926	0.9997219393790616	0.24047574977953498	0.23882469760116537
GOTERM_BP_DIRECT	GO:0008286~insulin receptor signaling pathway	7	1.36986301369863	0.00299078583476868	PTPN1, GSK3B, GSK3A, EIF4EBP2, IRS2, FOXO1, RHOQ	469	59	19304	4.883379711611434	0.9998375618545966	0.24129854962404568	0.2396418482878009
GOTERM_BP_DIRECT	GO:1904707~positive regulation of vascular smooth muscle cell proliferation	6	1.1741682974559686	0.002992603509505427	NQO2, XBP1, GRK2, SRC, FGF2, MEF2D	469	41	19304	6.0234021529980755	0.999838422240314	0.24129854962404568	0.2396418482878009
GOTERM_BP_DIRECT	GO:0032868~response to insulin	10	1.9569471624266144	0.0030827377465787076	GSK3B, EGR1, SORT1, PTPRN, KBTBD2, SLC2A1, GGH, MAPK14, FOXO1, FADS1	469	123	19304	3.346334529443375	0.999875833243325	0.24129854962404568	0.2396418482878009
GOTERM_BP_DIRECT	GO:0016477~cell migration	16	3.131115459882583	0.0031581071343404583	VAV3, APC2, NCKAP1, GSK3B, GSK3A, PDPK1, SRC, WNT5A, SHROOM2, CDC42BPB, FMNL1, CDH2, ITGB8, SIRPA, RHOQ, EPHB3	469	276	19304	2.3860820122987545	0.9999003775828574	0.24129854962404568	0.2396418482878009
GOTERM_BP_DIRECT	GO:0050770~regulation of axonogenesis	5	0.9784735812133072	0.003338920018251933	RET, GSK3B, CDH2, CACNA1A, EPHB3	469	26	19304	7.915368213875676	0.9999412692943597	0.24129854962404568	0.2396418482878009
GOTERM_BP_DIRECT	GO:2000177~regulation of neural precursor cell proliferation	4	0.7827788649706457	0.003378168023854676	SALL1, NF2, FOXO3, FOXO1	469	13	19304	12.664589142201082	0.9999476345004109	0.24129854962404568	0.2396418482878009
GOTERM_BP_DIRECT	GO:0007223~Wnt signaling pathway, calcium modulating pathway	3	0.5870841487279843	0.003406923702767021	FZD4, WNT5A, ROR2	469	4	19304	30.86993603411514	0.9999518559512702	0.24129854962404568	0.2396418482878009
GOTERM_BP_DIRECT	GO:0042060~wound healing	11	2.152641878669276	0.0034790728061139435	YAP1, IL33, EGR1, WNT5A, ALOX15, NOG, FNTB, ADRB1, OPRM1, FGF2, PPARD	469	149	19304	3.038651421702609	0.9999610101608415	0.24129854962404568	0.2396418482878009
GOTERM_BP_DIRECT	GO:0006511~ubiquitin-dependent protein catabolic process	15	2.935420743639922	0.003906180072825361	USP15, XBP1, USP20, SMURF1, UBE2D3, RNF6, UBE2G1, UBE3B, MIB1, CDC34, TP53INP2, UBQLN1, RNF150, RNF185, CACUL1	469	255	19304	2.4211714536560893	0.9999888155286217	0.26462098958465763	0.2628041616438086
GOTERM_BP_DIRECT	GO:0010976~positive regulation of neuron projection development	12	2.3483365949119372	0.004026195633868855	RET, RANBP1, CAMK1D, HSPA5, BCL11A, BDNF, WNT5A, TWF1, HSPB1, QK, ATP1B2, ROR2	469	177	19304	2.7905026923493907	0.9999921262937886	0.26655245185136306	0.2647223629268772
GOTERM_BP_DIRECT	GO:0043547~positive regulation of GTPase activity	12	2.3483365949119372	0.004959516114447678	FLCN, ABR, GSK3B, PREX1, WNT5A, WDR41, DVL3, ADRB1, RAPGEF5, RALGDS, MAPRE2, ZC3H15	469	182	19304	2.7138405304716606	0.9999994870126103	0.3105025303825174	0.3083706901464548
GOTERM_BP_DIRECT	GO:0007214~gamma-aminobutyric acid signaling pathway	5	0.9784735812133072	0.005009824554747105	GABBR1, BDNF, CACNA1A, GABRG2, SHISA7	469	29	19304	7.096537019336814	0.9999995572662289	0.3105025303825174	0.3083706901464548
GOTERM_BP_DIRECT	GO:0010800~positive regulation of peptidyl-threonine phosphorylation	5	0.9784735812133072	0.005009824554747105	GSK3B, TRPC5, GSK3A, CAB39, WNT5A	469	29	19304	7.096537019336814	0.9999995572662289	0.3105025303825174	0.3083706901464548
GOTERM_BP_DIRECT	GO:0007399~nervous system development	14	2.73972602739726	0.0053618974784738135	MEF2A, RET, APC2, RBFOX1, NUMBL, GSK3A, TMEM41B, BDNF, SMARCA4, ATXN1, SNX27, PLAA, MEF2D, ARF6	469	237	19304	2.4313873669626553	0.9999998420886342	0.3239519838766896	0.321727802730952
GOTERM_BP_DIRECT	GO:0010977~negative regulation of neuron projection development	8	1.5655577299412915	0.005527577667195362	GSK3B, BCL11A, RTN4RL1, PAQR3, INPP5J, CD38, RTN4RL2, ZFP365	469	88	19304	3.7418104283775926	0.9999999028005212	0.3239519838766896	0.321727802730952
GOTERM_BP_DIRECT	GO:0010706~ganglioside biosynthetic process via lactosylceramide	3	0.5870841487279843	0.005587182496246882	B4GALT6, ST3GAL2, ST3GAL3	469	5	19304	24.69594882729211	0.9999999183725039	0.3239519838766896	0.321727802730952
GOTERM_BP_DIRECT	GO:0030866~cortical actin cytoskeleton organization	5	0.9784735812133072	0.005671661921631023	NCKAP1, FMNL1, EPB41L1, RHOQ, ARF6	469	30	19304	6.859985785358919	0.999999936268151	0.3239519838766896	0.321727802730952
GOTERM_BP_DIRECT	GO:0006355~regulation of transcription, DNA-templated	28	5.47945205479452	0.005917106369476631	CEBPA, CEBPB, EPAS1, SRF, RNF6, AFF3, FOXO3, ELK1, ZBTB4, FOXO1, ARNTL, SOX2, SBNO2, ATXN1, RBBP4, MEF2D, ZFP280B, SOX4, MEF2A, EGR1, XBP1, SMAD3, ESRRB, MAPK14, SREBF2, SMARCA4, RYBP, KLF9	469	660	19304	1.7461781999095431	0.9999999689518965	0.3273488788894684	0.32510137542987716
GOTERM_BP_DIRECT	GO:0001657~ureteric bud development	6	1.1741682974559686	0.005955884167916864	RET, SALL1, SMAD3, BDNF, NOG, CRLF1	469	48	19304	5.144989339019189	0.9999999722869503	0.3273488788894684	0.32510137542987716
GOTERM_BP_DIRECT	GO:0030516~regulation of axon extension	4	0.7827788649706457	0.0062670865265029825	RAB21, GSK3B, BDNF, SMURF1	469	16	19304	10.28997867803838	0.9999999888683032	0.33807450095746644	0.3357533577995024
GOTERM_BP_DIRECT	GO:0043122~regulation of I-kappaB kinase/NF-kappaB signaling	5	0.9784735812133072	0.00716476909433019	PDPK1, TRAF3, SPHK2, WNT5A, HSPB1	469	32	19304	6.431236673773987	0.9999999991997519	0.3794722249415244	0.376866854361768
GOTERM_BP_DIRECT	GO:0001649~osteoblast differentiation	8	1.5655577299412915	0.0074452076379364724	SOX2, GABBR1, SMAD3, TP53INP2, NOG, RSPO2, MAPK14, MEF2D	469	93	19304	3.540637824701378	0.9999999996485762	0.3872837473090883	0.38462474458125384
GOTERM_BP_DIRECT	GO:0050804~modulation of synaptic transmission	8	1.5655577299412915	0.007881236143029324	BACE1, ABR, CDH2, BDNF, GRIK5, PLPPR4, EIF4EBP2, CACNA1A	469	94	19304	3.502971464864129	0.9999999999022872	0.3873100232297449	0.38465084009737455
GOTERM_BP_DIRECT	GO:0042493~response to drug	23	4.500978473581213	0.007930968526747764	RET, HDAC4, VAV3, EGR1, GSK3B, HSP90AA1, XBP1, CDKN1B, BDNF, SRC, PRKCB, SLC1A3, GGH, FOXO3, ADIPOR2, SREBF2, FOSL1, MAS1, CCNE1, CRH, CD38, DVL3, GCLM	469	516	19304	1.8346473612006413	0.9999999999155628	0.3873100232297449	0.38465084009737455
GOTERM_BP_DIRECT	GO:0051965~positive regulation of synapse assembly	7	1.36986301369863	0.00797754939711112	FLRT2, CLSTN2, BDNF, STAU2, SLITRK6, SLITRK5, EPHB3	469	72	19304	4.001658374792703	0.9999999999263569	0.3873100232297449	0.38465084009737455
GOTERM_BP_DIRECT	GO:0048839~inner ear development	7	1.36986301369863	0.00797754939711112	SOX2, CEBPA, CDKN1B, BDNF, PLPPR4, ESRRB, ATP2B2	469	72	19304	4.001658374792703	0.9999999999263569	0.3873100232297449	0.38465084009737455
GOTERM_BP_DIRECT	GO:0042149~cellular response to glucose starvation	6	1.1741682974559686	0.00835645258868363	XBP1, HSPA5, SESN1, SLC2A1, ASNS, FOXO3	469	52	19304	4.749220928325405	0.9999999999757989	0.39389974976934655	0.3911953230630688
GOTERM_BP_DIRECT	GO:0006469~negative regulation of protein kinase activity	7	1.36986301369863	0.008518944124774745	SPRED1, PDPK1, GADD45A, GNAQ, HSPB1, NF2, PPM1E	469	73	19304	3.946841136781844	0.9999999999849852	0.39389974976934655	0.3911953230630688
GOTERM_BP_DIRECT	GO:0007612~learning	7	1.36986301369863	0.008518944124774745	FOSL1, YTHDF1, ATXN1, BDNF, CTNND2, SHANK2, SLC8A2	469	73	19304	3.946841136781844	0.9999999999849852	0.39389974976934655	0.3911953230630688
GOTERM_BP_DIRECT	GO:0006816~calcium ion transport	8	1.5655577299412915	0.008809398002482404	CACNA1I, STIM1, PRKCB, CAMK2A, CACNA1A, ATP2B2, CACNA1H, SLC8A2	469	96	19304	3.4299928926794596	0.9999999999936048	0.4009652559567382	0.39821231908096244
GOTERM_BP_DIRECT	GO:0045732~positive regulation of protein catabolic process	7	1.36986301369863	0.009086184630657156	APC2, GSK3B, CDKN1B, GGA3, SMURF1, WNT5A, FOXO1	469	74	19304	3.893505445744252	0.9999999999971652	0.40683667552581887	0.4040434268095414
GOTERM_BP_DIRECT	GO:0007420~brain development	18	3.522504892367906	0.009217720763715773	SLC6A17, SPHK2, UTP3, SRC, NOG, IRS2, ATP2B2, ACSL3, ABR, NFASC, ATXN1, CDH2, BAG3, SELENOP, RAB18, QK, NF2, SHANK2	469	370	19304	2.002374229239901	0.9999999999980743	0.40683667552581887	0.4040434268095414
GOTERM_BP_DIRECT	GO:0032024~positive regulation of insulin secretion	6	1.1741682974559686	0.010546326245502197	SNAP25, CD38, IRS2, LRRC8A, GLUL, SOX4	469	55	19304	4.4901725140531115	0.9999999999999614	0.45852907989772984	0.45538092280952025
GOTERM_BP_DIRECT	GO:0001756~somitogenesis	6	1.1741682974559686	0.011355745628083646	LFNG, NCKAP1, SMAD3, WNT5A, ROR2, MIB1	469	56	19304	4.409990862016448	0.9999999999999964	0.45964933705824246	0.4564934885374169
GOTERM_BP_DIRECT	GO:1903243~negative regulation of cardiac muscle hypertrophy in response to stress	3	0.5870841487279843	0.011361054674972006	ERRFI1, SMAD3, FOXO1	469	7	19304	17.639963448065792	0.9999999999999964	0.45964933705824246	0.4564934885374169
GOTERM_BP_DIRECT	GO:0034727~piecemeal microautophagy of nucleus	3	0.5870841487279843	0.011361054674972006	RB1CC1, ATG2A, ULK2	469	7	19304	17.639963448065792	0.9999999999999964	0.45964933705824246	0.4564934885374169
GOTERM_BP_DIRECT	GO:0048227~plasma membrane to endosome transport	3	0.5870841487279843	0.011361054674972006	RAB5B, SORT1, RAB35	469	7	19304	17.639963448065792	0.9999999999999964	0.45964933705824246	0.4564934885374169
GOTERM_BP_DIRECT	GO:0048570~notochord morphogenesis	3	0.5870841487279843	0.011361054674972006	NCKAP1, WNT5A, NOG	469	7	19304	17.639963448065792	0.9999999999999964	0.45964933705824246	0.4564934885374169
GOTERM_BP_DIRECT	GO:0010628~positive regulation of gene expression	24	4.6966731898238745	0.011594996986125004	MEF2A, YAP1, RET, EGR1, IL33, GSK3B, CEBPA, CEBPB, GSK3A, SMAD3, BCL11A, SRC, WNT5A, NOG, MAPK14, CD3E, FGF2, DNAJA4, AGO1, CRH, ITGB8, QK, FGF22, PPARD	469	567	19304	1.7422186121546464	0.9999999999999982	0.4626880304189334	0.4595113189158855
GOTERM_BP_DIRECT	GO:0060292~long term synaptic depression	4	0.7827788649706457	0.01187605677100096	SRF, CD38, ABHD6, SHANK2	469	20	19304	8.231982942430703	0.9999999999999992	0.4674993699179162	0.46428962484467273
GOTERM_BP_DIRECT	GO:0051091~positive regulation of sequence-specific DNA binding transcription factor activity	9	1.761252446183953	0.012282102271353249	HDAC4, FOSL1, CEBPB, TAF12, BDNF, FZD4, SRF, IFRD1, SMARCA4	469	127	19304	2.916844349680171	0.9999999999999998	0.4726852666946059	0.46943991642550464
GOTERM_BP_DIRECT	GO:0045665~negative regulation of neuron differentiation	7	1.36986301369863	0.012332331022584981	SOX2, ZHX2, CTDSP1, DIXDC1, FOXO3, EIF4E, MIB1	469	79	19304	3.6470810504439823	0.9999999999999998	0.4726852666946059	0.46943991642550464
GOTERM_BP_DIRECT	GO:0050873~brown fat cell differentiation	5	0.9784735812133072	0.01312842826005396	CEBPA, CEBPB, SCD, DIO2, ADRB1	469	38	19304	5.415778251599147	1.0	0.4966637859939894	0.4932538046277416
GOTERM_BP_DIRECT	GO:0060997~dendritic spine morphogenesis	4	0.7827788649706457	0.013610269855365979	CTNND2, ZFP365, EPHB3, SHANK1	469	21	19304	7.839983754695908	1.0	0.5018571656795076	0.49841152774144026
GOTERM_BP_DIRECT	GO:0001508~action potential	4	0.7827788649706457	0.013610269855365979	GNA14, KCNB1, KCNC2, GNAQ	469	21	19304	7.839983754695908	1.0	0.5018571656795076	0.49841152774144026
GOTERM_BP_DIRECT	GO:0001889~liver development	10	1.9569471624266144	0.01397324991208629	CEBPA, CEBPB, XBP1, SMAD3, CCNE1, RB1CC1, ASNS, ELK1, ARF6, SMARCA4	469	156	19304	2.638456071291892	1.0	0.5019523830372862	0.49850609135834834
GOTERM_BP_DIRECT	GO:0032880~regulation of protein localization	8	1.5655577299412915	0.013999697144117418	NCKAP1, HSP90AA1, CDH2, CCNE1, WNT5A, TRIM46, DVL3, EPS15	469	105	19304	3.135993501878363	1.0	0.5019523830372862	0.49850609135834834
GOTERM_BP_DIRECT	GO:0043161~proteasome-mediated ubiquitin-dependent protein catabolic process	12	2.3483365949119372	0.014207769919873494	TRIM9, GSK3A, CDC34, FBXW11, TBL1XR1, SMURF1, TRIM2, UBE2D3, ZSWIM8, PLAA, UBE2G1, ARNTL	469	211	19304	2.3408482300750815	1.0	0.5019523830372862	0.49850609135834834
GOTERM_BP_DIRECT	GO:0045747~positive regulation of Notch signaling pathway	5	0.9784735812133072	0.014355448605249383	YAP1, LFNG, SOX2, SRC, TSPAN5	469	39	19304	5.276912142583784	1.0	0.5019523830372862	0.49850609135834834
GOTERM_BP_DIRECT	GO:0000122~negative regulation of transcription from RNA polymerase II promoter	35	6.8493150684931505	0.014474425051538632	YAP1, HDAC4, CEBPA, CEBPB, EPAS1, FOXK1, FOXO3, ZBTB4, FOXO1, SOX2, FLCN, SALL1, ATXN1, EDNRB, WDTC1, MEF2A, PIAS4, EGR1, IL33, AKIRIN2, XBP1, ZHX2, MYPOP, SMAD3, GADD45A, BCL11A, NOG, KLF3, SREBF2, SMARCA4, FAM220A, RYBP, CCNE1, TBL1XR1, PPARD	469	947	19304	1.5212217686645966	1.0	0.5019523830372862	0.49850609135834834
GOTERM_BP_DIRECT	GO:0051461~positive regulation of corticotropin secretion	3	0.5870841487279843	0.014906726412926919	CRH, RAB8B, APLN	469	8	19304	15.43496801705757	1.0	0.50669212703735	0.5032132933467399
GOTERM_BP_DIRECT	GO:0030182~neuron differentiation	12	2.3483365949119372	0.015163027273164981	RET, SNAP25, TRPC5, CEBPB, HSPA5, BDNF, WNT5A, LHX6, ATP2B2, ACSL3, HIPK1, BHLHE23	469	213	19304	2.318868434487522	1.0	0.50669212703735	0.5032132933467399
GOTERM_BP_DIRECT	GO:0009749~response to glucose	8	1.5655577299412915	0.015398990399403747	EGR1, CDKN1B, PRKCB, PTPRN, IRS2, MAPK14, GLUL, PPARD	469	107	19304	3.0773768009086746	1.0	0.50669212703735	0.5032132933467399
GOTERM_BP_DIRECT	GO:2000311~regulation of AMPA receptor activity	4	0.7827788649706457	0.015480809923214607	CACNG7, SHISA7, SHISA6, SHANK1	469	22	19304	7.483620856755185	1.0	0.50669212703735	0.5032132933467399
GOTERM_BP_DIRECT	GO:0042026~protein refolding	4	0.7827788649706457	0.015480809923214607	DNAJA1, HSPA5, DNAJA4, HSPB1	469	22	19304	7.483620856755185	1.0	0.50669212703735	0.5032132933467399
GOTERM_BP_DIRECT	GO:0070373~negative regulation of ERK1 and ERK2 cascade	7	1.36986301369863	0.01631770357047832	FLCN, ERRFI1, PTPN1, SPRED1, XBP1, WNK2, SIRPA	469	84	19304	3.4299928926794596	1.0	0.5281496722311483	0.5245235158821532
GOTERM_BP_DIRECT	GO:0050885~neuromuscular process controlling balance	6	1.1741682974559686	0.01711002381506637	ABR, RBFOX1, CACNA1A, SLC1A3, ATP2B2, SHANK1	469	62	19304	3.98321755278905	1.0	0.5477087843218499	0.5439483395273298
GOTERM_BP_DIRECT	GO:0018345~protein palmitoylation	4	0.7827788649706457	0.01748878356154955	ZDHHC18, ZDHHC7, GLUL, ZDHHC3	469	23	19304	7.158246036896264	1.0	0.547793833492407	0.544032804769493
GOTERM_BP_DIRECT	GO:0048265~response to pain	4	0.7827788649706457	0.01748878356154955	RET, EDNRB, CRH, CACNA1A	469	23	19304	7.158246036896264	1.0	0.547793833492407	0.544032804769493
GOTERM_BP_DIRECT	GO:0050821~protein stabilization	11	2.152641878669276	0.017888367312386827	RAB21, NCKAP1, HSP90AA1, HIP1, SMAD3, BAG3, GNAQ, DVL3, ATP1B2, GAPDH, SOX4	469	190	19304	2.382942430703625	1.0	0.5530588542185908	0.5492616770526547
GOTERM_BP_DIRECT	GO:0071456~cellular response to hypoxia	10	1.9569471624266144	0.01811197408351603	BNIP3L, EGR1, EPAS1, SRC, NOG, UBQLN1, STC1, MIEF1, FOXO3, PPARD	469	163	19304	2.5251481418499093	1.0	0.5530588542185908	0.5492616770526547
GOTERM_BP_DIRECT	GO:0000082~G1/S transition of mitotic cell cycle	6	1.1741682974559686	0.018226450396493208	PPP6C, CDKN1B, CCNE1, CAMK2A, CACUL1, EIF4E	469	63	19304	3.9199918773479543	1.0	0.5530588542185908	0.5492616770526547
GOTERM_BP_DIRECT	GO:0048671~negative regulation of collateral sprouting	3	0.5870841487279843	0.01886106180892872	BCL11A, IFRD1, ULK2	469	9	19304	13.719971570717838	1.0	0.5664151860763852	0.5625263073528948
GOTERM_BP_DIRECT	GO:1990090~cellular response to nerve growth factor stimulus	6	1.1741682974559686	0.019389880779831933	SNX27, HSPA5, BDNF, RAB35, FOXO3, ARF6	469	64	19304	3.8587420042643923	1.0	0.5719662228926117	0.5680392320042313
GOTERM_BP_DIRECT	GO:0046777~protein autophosphorylation	11	2.152641878669276	0.019611355883938197	HIPK4, GSK3B, MAPKAPK3, SRC, RB1CC1, WNK2, CAMK2A, ULK2, MAPK14, EPHB3, UHMK1	469	193	19304	2.3459018747859517	1.0	0.5719662228926117	0.5680392320042313
GOTERM_BP_DIRECT	GO:0071285~cellular response to lithium ion	4	0.7827788649706457	0.019634954441902223	GSK3B, CEBPA, GSK3A, CDKN1B	469	24	19304	6.859985785358919	1.0	0.5719662228926117	0.5680392320042313
GOTERM_BP_DIRECT	GO:2001237~negative regulation of extrinsic apoptotic signaling pathway	5	0.9784735812133072	0.01997711810661736	YAP1, SRC, RB1CC1, GCLM, SH3RF1	469	43	19304	4.786036594436455	1.0	0.5761717331146174	0.5722158681430101
GOTERM_BP_DIRECT	GO:0007507~heart development	15	2.935420743639922	0.021128440747949076	MEF2A, CDKN1B, SRF, SENP2, ADIPOR2, MIB1, SMARCA4, NDST1, GRK2, SALL1, GNAQ, RB1CC1, SOX4, EIF4G2, PPARD	469	313	19304	1.9725198743843542	1.0	0.5983245177466759	0.5942165567597437
GOTERM_BP_DIRECT	GO:0060173~limb development	5	0.9784735812133072	0.021566102607391592	GREM1, SALL1, NOG, RSPO2, RNF165	469	44	19304	4.677263035471991	1.0	0.5983245177466759	0.5942165567597437
GOTERM_BP_DIRECT	GO:0035019~somatic stem cell population maintenance	5	0.9784735812133072	0.021566102607391592	YAP1, SOX2, ZHX2, NOG, SOX4	469	44	19304	4.677263035471991	1.0	0.5983245177466759	0.5942165567597437
GOTERM_BP_DIRECT	GO:0042220~response to cocaine	6	1.1741682974559686	0.021860498357049316	EGR1, HSP90AA1, HSPA5, HOMER1, CRH, OPRM1	469	66	19304	3.7418104283775926	1.0	0.5983245177466759	0.5942165567597437
GOTERM_BP_DIRECT	GO:0042981~regulation of apoptotic process	10	1.9569471624266144	0.02231499250018593	GSK3B, EGR1, BCL2L13, HSP90AA1, HIP1, SDF2L1, TRAF3, CARD6, ANP32E, NF2	469	169	19304	2.435497911961747	1.0	0.5983245177466759	0.5942165567597437
GOTERM_BP_DIRECT	GO:0001666~response to hypoxia	14	2.73972602739726	0.022359923898076492	PDIA3, EGR1, CDKN1B, SMAD3, BDNF, EPAS1, PRKCB, SRF, SLC2A1, PYGM, HSP90B1, ALKBH5, CD38, SOX4	469	285	19304	2.0218905472636814	1.0	0.5983245177466759	0.5942165567597437
GOTERM_BP_DIRECT	GO:0035556~intracellular signal transduction	18	3.522504892367906	0.02245931772364222	GSK3B, CAB39, PDPK1, SRC, PRKCB, HSPB1, CDC42BPB, MAPK14, ABR, PREX1, MAPKAPK3, WNK2, DVL3, STK32A, GPR155, MAP4K3, ASB1, SH2B1	469	409	19304	1.81143878928793	1.0	0.5983245177466759	0.5942165567597437
GOTERM_BP_DIRECT	GO:0001934~positive regulation of protein phosphorylation	13	2.5440313111545985	0.022791642201309074	HSP90AA1, XBP1, WNT5A, SENP2, FGF2, ADIPOR2, MOB3B, FLCN, EDNRB, RB1CC1, CRH, DVL3, FGF22	469	256	19304	2.090151918976546	1.0	0.5983245177466759	0.5942165567597437
GOTERM_BP_DIRECT	GO:0042733~embryonic digit morphogenesis	6	1.1741682974559686	0.023168976998605272	SALL1, CHST11, GNAQ, WNT5A, NOG, ROR2	469	67	19304	3.685962511536136	1.0	0.5983245177466759	0.5942165567597437
GOTERM_BP_DIRECT	GO:0050847~progesterone receptor signaling pathway	3	0.5870841487279843	0.023202248843222296	YAP1, SRC, KLF9	469	10	19304	12.347974413646055	1.0	0.5983245177466759	0.5942165567597437
GOTERM_BP_DIRECT	GO:0098970~postsynaptic neurotransmitter receptor diffusion trapping	3	0.5870841487279843	0.023202248843222296	CACNG7, CAMK2A, SHISA6	469	10	19304	12.347974413646055	1.0	0.5983245177466759	0.5942165567597437
GOTERM_BP_DIRECT	GO:0030217~T cell differentiation	5	0.9784735812133072	0.023230272398963792	LFNG, EGR1, PREX1, BCL11A, SOX4	469	45	19304	4.5733238569059464	1.0	0.5983245177466759	0.5942165567597437
GOTERM_BP_DIRECT	GO:0016055~Wnt signaling pathway	9	1.761252446183953	0.02341537762551358	APC2, GSK3B, GSK3A, CCNE1, FZD4, TGFB1I1, WNT5A, RSPO2, SENP2	469	143	19304	2.5904841427229486	1.0	0.5983245177466759	0.5942165567597437
GOTERM_BP_DIRECT	GO:0030031~cell projection assembly	4	0.7827788649706457	0.024343352612638935	VAV3, NCKAP1, PARVB, RHOQ	469	26	19304	6.332294571100541	1.0	0.6060870612018565	0.6019258043449952
GOTERM_BP_DIRECT	GO:0071236~cellular response to antibiotic	4	0.7827788649706457	0.024343352612638935	EGR1, XBP1, CDKN1B, HSPA5	469	26	19304	6.332294571100541	1.0	0.6060870612018565	0.6019258043449952
GOTERM_BP_DIRECT	GO:0097150~neuronal stem cell population maintenance	4	0.7827788649706457	0.024343352612638935	SOX2, CDH2, FOXO3, FOXO1	469	26	19304	6.332294571100541	1.0	0.6060870612018565	0.6019258043449952
GOTERM_BP_DIRECT	GO:0000209~protein polyubiquitination	10	1.9569471624266144	0.024659918725491326	CDC34, TNKS2, FBXW11, SMURF1, MGRN1, TRIM2, UBE2D3, UBE2G1, UBE3B, RNF165	469	172	19304	2.3930182972182275	1.0	0.608765620740307	0.6045859734986984
GOTERM_BP_DIRECT	GO:0007169~transmembrane receptor protein tyrosine kinase signaling pathway	8	1.5655577299412915	0.02490599959714407	RET, BDNF, SRC, DOK6, TNK2, ROR2, EPHB3, SH2B1	469	118	19304	2.7905026923493907	1.0	0.6096737548443754	0.605487872559141
GOTERM_BP_DIRECT	GO:0043065~positive regulation of apoptotic process	17	3.326810176125244	0.025789493225265955	BNIP3L, GSK3B, CAMK1D, TSC22D1, SPHK2, GADD45A, SRC, HTRA1, ADRB1, FOXO3, FOXO1, MLLT11, DNAJA1, FOSL1, FLCN, RYBP, SOX4	469	384	19304	1.8221837242359629	1.0	0.6260399480433311	0.6217416991724535
GOTERM_BP_DIRECT	GO:0006983~ER overload response	3	0.5870841487279843	0.027909288996745687	GSK3B, PPP1R15B, HSPA5	469	11	19304	11.225431285132778	1.0	0.6663914659632802	0.6618161726851252
GOTERM_BP_DIRECT	GO:0099562~maintenance of postsynaptic density structure	3	0.5870841487279843	0.027909288996745687	DLGAP1, SHANK2, ARF6	469	11	19304	11.225431285132778	1.0	0.6663914659632802	0.6618161726851252
GOTERM_BP_DIRECT	GO:0006468~protein phosphorylation	22	4.305283757338552	0.028290227087386047	HIPK4, GSK3B, GSK3A, TAF12, PKN3, PDPK1, SRC, PRKCB, WNT5A, CAMK2A, CDC42BPB, HIPK1, MAPK14, MYLK, UHMK1, GRK2, CCNE1, RB1CC1, WNK2, SPEG, TRIB2, MAP4K3	469	551	19304	1.6434085728990515	1.0	0.6699953780939476	0.6653953411691693
GOTERM_BP_DIRECT	GO:0046326~positive regulation of glucose import	5	0.9784735812133072	0.02868072142074998	MEF2A, IRS2, MAPK14, ADIPOR2, RHOQ	469	48	19304	4.287491115849325	1.0	0.6737656572471346	0.6691397344373362
GOTERM_BP_DIRECT	GO:0006457~protein folding	8	1.5655577299412915	0.029184777835083244	DNAJA1, PDIA3, HSP90AA1, CANX, DNAJB11, FKBP9, PDIA6, HSP90B1	469	122	19304	2.6990108007969518	1.0	0.6774723849001317	0.6728210125355581
GOTERM_BP_DIRECT	GO:0030154~cell differentiation	21	4.10958904109589	0.029303645896813113	MEF2A, CEBPA, SMAD3, EPAS1, SRC, SMURF1, TNK2, WIPF3, WNT5A, ELK1, FGF2, FOXO1, SOX2, UGCG, ALKBH5, QK, ROR2, MEF2D, FGF22, ARF6, PPARD	469	519	19304	1.6654300750582347	1.0	0.6774723849001317	0.6728210125355581
GOTERM_BP_DIRECT	GO:0048813~dendrite morphogenesis	5	0.9784735812133072	0.03065203260467283	MEF2A, CAMK2A, CACNA1A, SLITRK5, TRAK1	469	49	19304	4.1999912971585225	1.0	0.7030659132079681	0.6982388214592007
GOTERM_BP_DIRECT	GO:0030517~negative regulation of axon extension	4	0.7827788649706457	0.03244405088875617	BCL11A, IFRD1, TRIM46, RNF6	469	29	19304	5.677229615469451	1.0	0.7274107641262305	0.7224165261301699
GOTERM_BP_DIRECT	GO:0006897~endocytosis	10	1.9569471624266144	0.032737187360701706	RAB5B, HIP1, USP20, SORT1, TNK2, SYP, PIP5K1C, EPS15, RHOQ, MIB1	469	181	19304	2.2740284371355535	1.0	0.7274107641262305	0.7224165261301699
GOTERM_BP_DIRECT	GO:0038166~angiotensin-activated signaling pathway	3	0.5870841487279843	0.03296197077400015	MAS1, CAR2, CAMK2A	469	12	19304	10.289978678038379	1.0	0.7274107641262305	0.7224165261301699
GOTERM_BP_DIRECT	GO:0022038~corpus callosum development	3	0.5870841487279843	0.03296197077400015	RTN4RL1, RTN4RL2, EPHB3	469	12	19304	10.289978678038379	1.0	0.7274107641262305	0.7224165261301699
GOTERM_BP_DIRECT	GO:1903146~regulation of mitophagy	3	0.5870841487279843	0.03296197077400015	BNIP3L, GSK3A, SREBF2	469	12	19304	10.289978678038379	1.0	0.7274107641262305	0.7224165261301699
GOTERM_BP_DIRECT	GO:0050808~synapse organization	6	1.1741682974559686	0.033745832378601404	NFASC, CTNND2, IQSEC3, ATP2B2, SHANK2, SLC8A2	469	74	19304	3.3372903820665014	1.0	0.7335941023795962	0.728557410979805
GOTERM_BP_DIRECT	GO:0042472~inner ear morphogenesis	6	1.1741682974559686	0.033745832378601404	SOX2, ABR, WNT5A, SLITRK6, ATP2B2, ROR2	469	74	19304	3.3372903820665014	1.0	0.7335941023795962	0.728557410979805
GOTERM_BP_DIRECT	GO:0008306~associative learning	5	0.9784735812133072	0.03482884567707401	SNAP25, SRF, CRH, SHANK2, SHANK1	469	51	19304	4.035285756093482	1.0	0.736963215282499	0.731903392314545
GOTERM_BP_DIRECT	GO:0030282~bone mineralization	5	0.9784735812133072	0.03482884567707401	SBNO2, ANKH, ALOX15, RSPO2, ROR2	469	51	19304	4.035285756093482	1.0	0.736963215282499	0.731903392314545
GOTERM_BP_DIRECT	GO:0008543~fibroblast growth factor receptor signaling pathway	5	0.9784735812133072	0.03482884567707401	NDST1, FLRT2, NOG, FGF2, FGF22	469	51	19304	4.035285756093482	1.0	0.736963215282499	0.731903392314545
GOTERM_BP_DIRECT	GO:0048169~regulation of long-term neuronal synaptic plasticity	4	0.7827788649706457	0.035418760775677946	EGR1, BDNF, SYP, SYNPO	469	30	19304	5.487988628287136	1.0	0.736963215282499	0.731903392314545
GOTERM_BP_DIRECT	GO:0001892~embryonic placenta development	4	0.7827788649706457	0.035418760775677946	CEBPA, CEBPB, EPAS1, ESRRB	469	30	19304	5.487988628287136	1.0	0.736963215282499	0.731903392314545
GOTERM_BP_DIRECT	GO:0060828~regulation of canonical Wnt signaling pathway	4	0.7827788649706457	0.035418760775677946	YAP1, GNAQ, CTNND2, ROR2	469	30	19304	5.487988628287136	1.0	0.736963215282499	0.731903392314545
GOTERM_BP_DIRECT	GO:0031648~protein destabilization	5	0.9784735812133072	0.03703487843428533	XBP1, GGA3, FBXW11, SRC, SENP2	469	52	19304	3.957684106937838	1.0	0.7583455524065456	0.7531389231418251
GOTERM_BP_DIRECT	GO:0032436~positive regulation of proteasomal ubiquitin-dependent protein catabolic process	6	1.1741682974559686	0.03723694329241739	IL33, GSK3B, GSK3A, ZER1, TRIB2, SH3RF1	469	76	19304	3.2494669509594885	1.0	0.7583455524065456	0.7531389231418251
GOTERM_BP_DIRECT	GO:1902065~response to L-glutamate	3	0.5870841487279843	0.038340844002024345	GSK3B, BDNF, KCNB1	469	13	19304	9.49844185665081	1.0	0.7583455524065456	0.7531389231418251
GOTERM_BP_DIRECT	GO:0060394~negative regulation of pathway-restricted SMAD protein phosphorylation	3	0.5870841487279843	0.038340844002024345	GREM1, XBP1, NOG	469	13	19304	9.49844185665081	1.0	0.7583455524065456	0.7531389231418251
GOTERM_BP_DIRECT	GO:0060071~Wnt signaling pathway, planar cell polarity pathway	3	0.5870841487279843	0.038340844002024345	WNT5A, DVL3, ROR2	469	13	19304	9.49844185665081	1.0	0.7583455524065456	0.7531389231418251
GOTERM_BP_DIRECT	GO:0099566~regulation of postsynaptic cytosolic calcium ion concentration	3	0.5870841487279843	0.038340844002024345	WNT5A, ATP2B2, SLC8A2	469	13	19304	9.49844185665081	1.0	0.7583455524065456	0.7531389231418251
GOTERM_BP_DIRECT	GO:0032007~negative regulation of TOR signaling	4	0.7827788649706457	0.03852905655893194	FLCN, GSK3B, GSK3A, ARNTL	469	31	19304	5.3109567370520665	1.0	0.7583455524065456	0.7531389231418251
GOTERM_BP_DIRECT	GO:0010592~positive regulation of lamellipodium assembly	4	0.7827788649706457	0.03852905655893194	HDAC4, NCKAP1, AKIRIN1, HSP90AA1	469	31	19304	5.3109567370520665	1.0	0.7583455524065456	0.7531389231418251
GOTERM_BP_DIRECT	GO:0043507~positive regulation of JUN kinase activity	5	0.9784735812133072	0.03931955074981885	PTPN1, FZD4, WNT5A, DVL3, ROR2	469	53	19304	3.883010821901275	1.0	0.7642645141929933	0.7590172466736456
GOTERM_BP_DIRECT	GO:0030900~forebrain development	7	1.36986301369863	0.03935450639510779	SOX2, NDST1, NUMBL, SRC, SRF, NOG, SMARCA4	469	103	19304	2.7972757571366467	1.0	0.7642645141929933	0.7590172466736456
GOTERM_BP_DIRECT	GO:2000300~regulation of synaptic vesicle exocytosis	6	1.1741682974559686	0.04094165415931874	BACE1, GSK3B, PRKCB, NCS1, APBA1, SYP	469	78	19304	3.1661472855502706	1.0	0.7846252537243125	0.7792381939665074
GOTERM_BP_DIRECT	GO:0060070~canonical Wnt signaling pathway	6	1.1741682974559686	0.04094165415931874	GSK3B, EDNRB, FZD4, WNT5A, DIXDC1, DVL3	469	78	19304	3.1661472855502706	1.0	0.7846252537243125	0.7792381939665074
GOTERM_BP_DIRECT	GO:0045766~positive regulation of angiogenesis	9	1.761252446183953	0.04150124855093845	GREM1, XBP1, STIM1, PDPK1, PRKCB, WNT5A, ITGB8, HSPB1, FGF2	469	160	19304	2.3152452025586356	1.0	0.7901512224110047	0.7847262226004245
GOTERM_BP_DIRECT	GO:0018108~peptidyl-tyrosine phosphorylation	8	1.5655577299412915	0.04197866848382106	RET, HIPK4, SRC, TNK2, TWF1, ROR2, HIPK1, EPHB3	469	132	19304	2.4945402855850616	1.0	0.7940510473595503	0.7885992722317814
GOTERM_BP_DIRECT	GO:0045471~response to ethanol	11	2.152641878669276	0.043596837475375724	PDIA3, EGR1, GABBR1, CCNE1, KCNC2, PRKCB, SETD7, CRH, GGH, OPRM1, ADIPOR2	469	221	19304	2.0486835377089987	1.0	0.8084036599956084	0.8028533430715054
GOTERM_BP_DIRECT	GO:0006895~Golgi to endosome transport	3	0.5870841487279843	0.04402719493324327	TGOLN2, SORT1, EPS15	469	14	19304	8.819981724032896	1.0	0.8084036599956084	0.8028533430715054
GOTERM_BP_DIRECT	GO:0070102~interleukin-6-mediated signaling pathway	3	0.5870841487279843	0.04402719493324327	YAP1, CEBPA, SRC	469	14	19304	8.819981724032896	1.0	0.8084036599956084	0.8028533430715054
GOTERM_BP_DIRECT	GO:0021680~cerebellar Purkinje cell layer development	3	0.5870841487279843	0.04402719493324327	HSPA5, CACNA1A, SEZ6L	469	14	19304	8.819981724032896	1.0	0.8084036599956084	0.8028533430715054
GOTERM_BP_DIRECT	GO:0034446~substrate adhesion-dependent cell spreading	5	0.9784735812133072	0.0441250195466192	SRC, FZD4, PARVB, SRCIN1, EPHB3	469	55	19304	3.7418104283775926	1.0	0.8084036599956084	0.8028533430715054
GOTERM_BP_DIRECT	GO:0071480~cellular response to gamma radiation	4	0.7827788649706457	0.045151019704679655	YAP1, EGR1, HSPA5, ELK1	469	33	19304	4.989080571170123	1.0	0.822030752498324	0.8163868750352391
GOTERM_BP_DIRECT	GO:0007584~response to nutrient	8	1.5655577299412915	0.04642765264601807	CEBPA, GATM, ACSL3, GCLM, CD3E, ADIPOR2, SHANK2, FADS1	469	135	19304	2.4391060570165046	1.0	0.8256515778879939	0.8199828406556701
GOTERM_BP_DIRECT	GO:0007416~synapse assembly	5	0.9784735812133072	0.046645732925102185	CDH2, BDNF, SLITRK6, CACNA1A, SHANK2	469	56	19304	3.674992385013707	1.0	0.8256515778879939	0.8199828406556701
GOTERM_BP_DIRECT	GO:0030514~negative regulation of BMP signaling pathway	5	0.9784735812133072	0.046645732925102185	GREM1, SMURF1, WNT5A, NOG, HTRA1	469	56	19304	3.674992385013707	1.0	0.8256515778879939	0.8199828406556701
GOTERM_BP_DIRECT	GO:0045892~negative regulation of transcription, DNA-templated	23	4.500978473581213	0.04750542851371199	PIAS4, HDAC4, AKIRIN2, CEBPA, ZHX2, CEBPB, CDKN1B, FBXW11, SRC, ESRRB, WNT5A, FOXK1, ZBTB4, SMARCA4, ARNTL, GREM1, FLCN, SBNO2, SALL1, ATXN1, BASP1, TBL1XR1, CD38	469	619	19304	1.5293667825194361	1.0	0.8256515778879939	0.8199828406556701
GOTERM_BP_DIRECT	GO:0034765~regulation of ion transmembrane transport	7	1.36986301369863	0.04772342518957233	KCNG2, CACNA1I, KCNJ6, KCNG4, KCNB1, CACNA1A, CACNA1H	469	108	19304	2.667772249861802	1.0	0.8256515778879939	0.8199828406556701
GOTERM_BP_DIRECT	GO:0030575~nuclear body organization	2	0.3913894324853229	0.047900829613138	CELF3, SF1	469	2	19304	41.15991471215352	1.0	0.8256515778879939	0.8199828406556701
GOTERM_BP_DIRECT	GO:0048875~chemical homeostasis within a tissue	2	0.3913894324853229	0.047900829613138	HOMER1, HOMER2	469	2	19304	41.15991471215352	1.0	0.8256515778879939	0.8199828406556701
GOTERM_BP_DIRECT	GO:0051093~negative regulation of developmental process	2	0.3913894324853229	0.047900829613138	GSK3B, GSK3A	469	2	19304	41.15991471215352	1.0	0.8256515778879939	0.8199828406556701
GOTERM_BP_DIRECT	GO:0071348~cellular response to interleukin-11	2	0.3913894324853229	0.047900829613138	SBNO2, HSPB1	469	2	19304	41.15991471215352	1.0	0.8256515778879939	0.8199828406556701
GOTERM_BP_DIRECT	GO:0051928~positive regulation of calcium ion transport	4	0.7827788649706457	0.048659544660660206	HOMER1, CAMK2A, ATP2B2, MYLK	469	34	19304	4.842342907312179	1.0	0.8289196116754572	0.823228436861345
GOTERM_BP_DIRECT	GO:0048168~regulation of neuronal synaptic plasticity	4	0.7827788649706457	0.048659544660660206	GSK3B, NOG, CAMK2A, SYP	469	34	19304	4.842342907312179	1.0	0.8289196116754572	0.823228436861345
GOTERM_BP_DIRECT	GO:0071260~cellular response to mechanical stimulus	8	1.5655577299412915	0.049555050527594874	HDAC4, IL33, GSK3B, EGR1, BAG3, GADD45A, SLC2A1, FGF2	469	137	19304	2.403498669322833	1.0	0.837119559762263	0.8313720859568235
GOTERM_BP_DIRECT	GO:0006734~NADH metabolic process	3	0.5870841487279843	0.05000302210732364	GPD2, GPD1, OGDH	469	15	19304	8.231982942430703	1.0	0.837119559762263	0.8313720859568235
GOTERM_BP_DIRECT	GO:0010832~negative regulation of myotube differentiation	3	0.5870841487279843	0.05000302210732364	HDAC4, XBP1, BDNF	469	15	19304	8.231982942430703	1.0	0.837119559762263	0.8313720859568235
GOTERM_BP_DIRECT	GO:0050679~positive regulation of epithelial cell proliferation	6	1.1741682974559686	0.05114887348686966	YAP1, WNT5A, NOG, HTRA1, FGF2, GLUL	469	83	19304	2.975415521360495	1.0	0.8417890873856008	0.8360095536582708
GOTERM_BP_DIRECT	GO:0019233~sensory perception of pain	6	1.1741682974559686	0.05114887348686966	EDNRB, NPY1R, CACNA1A, ADRB1, OPRM1, CACNA1H	469	83	19304	2.975415521360495	1.0	0.8417890873856008	0.8360095536582708
GOTERM_BP_DIRECT	GO:0007611~learning or memory	6	1.1741682974559686	0.05114887348686966	EGR1, GATM, BDNF, SRC, CRH, SLC8A2	469	83	19304	2.975415521360495	1.0	0.8417890873856008	0.8360095536582708
GOTERM_BP_DIRECT	GO:0032456~endocytic recycling	5	0.9784735812133072	0.05192237166880549	GGA3, SNX27, RAB35, EPS15, ARF6	469	58	19304	3.548268509668407	1.0	0.8449713333588291	0.8391699510494652
GOTERM_BP_DIRECT	GO:0051602~response to electrical stimulus	5	0.9784735812133072	0.05192237166880549	EGR1, XBP1, KCNJ6, BDNF, SRC	469	58	19304	3.548268509668407	1.0	0.8449713333588291	0.8391699510494652
GOTERM_BP_DIRECT	GO:0097192~extrinsic apoptotic signaling pathway in absence of ligand	4	0.7827788649706457	0.0522973975430806	GSK3B, GSK3A, BAG3, FOXO3	469	35	19304	4.703990252817545	1.0	0.846346216905521	0.8405353949562898
GOTERM_BP_DIRECT	GO:0009267~cellular response to starvation	6	1.1741682974559686	0.05335337791294794	FLCN, WIPI2, GLUL, FOXO1, SREBF2, FADS1	469	84	19304	2.9399939080109654	1.0	0.8586651373503722	0.8527697364760132
GOTERM_BP_DIRECT	GO:0071805~potassium ion transmembrane transport	8	1.5655577299412915	0.054491104488608326	SNAP25, KCNG2, KCNJ6, KCNG4, KCNB1, KCNC2, SLC1A3, KCNAB2	469	140	19304	2.3519951264087724	1.0	0.8721570734907477	0.8661690400304609
GOTERM_BP_DIRECT	GO:0043488~regulation of mRNA stability	4	0.7827788649706457	0.05606261706970511	CACNG7, YTHDF1, ALKBH5, SAMD4B	469	36	19304	4.5733238569059464	1.0	0.8762524095432442	0.870236258430692
GOTERM_BP_DIRECT	GO:0061709~reticulophagy	3	0.5870841487279843	0.05625101290236412	RB1CC1, ATG2A, ULK2	469	16	19304	7.717484008528785	1.0	0.8762524095432442	0.870236258430692
GOTERM_BP_DIRECT	GO:0006636~unsaturated fatty acid biosynthetic process	3	0.5870841487279843	0.05625101290236412	SCD, ELOVL2, FADS1	469	16	19304	7.717484008528785	1.0	0.8762524095432442	0.870236258430692
GOTERM_BP_DIRECT	GO:0006661~phosphatidylinositol biosynthetic process	3	0.5870841487279843	0.05625101290236412	PIP5K1C, PIP4K2C, FGF2	469	16	19304	7.717484008528785	1.0	0.8762524095432442	0.870236258430692
GOTERM_BP_DIRECT	GO:2001256~regulation of store-operated calcium entry	3	0.5870841487279843	0.05625101290236412	STIM1, HOMER1, HOMER2	469	16	19304	7.717484008528785	1.0	0.8762524095432442	0.870236258430692
GOTERM_BP_DIRECT	GO:0010033~response to organic substance	9	1.761252446183953	0.05872988788601579	SOX2, CAR2, GATM, EDNRB, CCNE1, WNT5A, PYGM, FADS1, PPARD	469	172	19304	2.153716467496405	1.0	0.9100008692125745	0.9037530087991685
GOTERM_BP_DIRECT	GO:0007626~locomotory behavior	7	1.36986301369863	0.05911599021107053	ABCA2, SNAP25, SELENOP, NPY1R, APBA1, ATP2B2, OPRM1	469	114	19304	2.527363184079602	1.0	0.9111369284912617	0.9048812681514659
GOTERM_BP_DIRECT	GO:0045793~positive regulation of cell size	3	0.5870841487279843	0.06275452086705055	RET, HSP90AA1, RB1CC1	469	17	19304	7.2635143609682675	1.0	0.9374559963370167	0.9310196352224475
GOTERM_BP_DIRECT	GO:0045956~positive regulation of calcium ion-dependent exocytosis	3	0.5870841487279843	0.06275452086705055	CACNA1I, KCNB1, CACNA1H	469	17	19304	7.2635143609682675	1.0	0.9374559963370167	0.9310196352224475
GOTERM_BP_DIRECT	GO:0003323~type B pancreatic cell development	3	0.5870841487279843	0.06275452086705055	CDH2, PDPK1, WNT5A	469	17	19304	7.2635143609682675	1.0	0.9374559963370167	0.9310196352224475
GOTERM_BP_DIRECT	GO:0019395~fatty acid oxidation	3	0.5870841487279843	0.06275452086705055	ALOX15, MAPK14, PPARD	469	17	19304	7.2635143609682675	1.0	0.9374559963370167	0.9310196352224475
GOTERM_BP_DIRECT	GO:0070262~peptidyl-serine dephosphorylation	3	0.5870841487279843	0.06275452086705055	PPP6C, PPP1R15B, PPTC7	469	17	19304	7.2635143609682675	1.0	0.9374559963370167	0.9310196352224475
GOTERM_BP_DIRECT	GO:0035418~protein localization to synapse	3	0.5870841487279843	0.06275452086705055	HOMER1, DLGAP1, SHANK1	469	17	19304	7.2635143609682675	1.0	0.9374559963370167	0.9310196352224475
GOTERM_BP_DIRECT	GO:0006357~regulation of transcription from RNA polymerase II promoter	46	9.001956947162427	0.06335149437895604	CEBPA, CEBPB, EPAS1, SRF, FOXK1, BHLHE23, FOXO3, ELK1, FOXO1, ARNTL, SOX2, SALL1, ZMIZ2, HIVEP2, ZFP189, MEF2D, ZFP280B, MEF2A, PIAS4, ZFP579, EGR1, ABCA2, XBP1, ZHX2, ZFP697, MYPOP, SMAD3, TAF12, TSC22D1, BCL11A, PRKCB, TFE3, ESRRB, PCGF3, IFRD1, MAPK14, KLF3, SREBF2, FOSL1, CTDSP1, TBL1XR1, MTF1, KLF9, LHX6, SP8, ZFP574	469	1471	19304	1.2871217381094915	1.0	0.9410851355542734	0.9346238575896028
GOTERM_BP_DIRECT	GO:2000463~positive regulation of excitatory postsynaptic potential	4	0.7827788649706457	0.06396665185023898	GSK3B, GRK2, TBC1D24, SHANK1	469	38	19304	4.332622601279318	1.0	0.9410851355542734	0.9346238575896028
GOTERM_BP_DIRECT	GO:0030032~lamellipodium assembly	4	0.7827788649706457	0.06396665185023898	VAV3, NCKAP1, PARVB, SH2B1	469	38	19304	4.332622601279318	1.0	0.9410851355542734	0.9346238575896028
GOTERM_BP_DIRECT	GO:0001701~in utero embryonic development	14	2.73972602739726	0.06685559927899051	NCKAP1, SMAD3, PITPNB, SRF, ESRRB, NOG, MIB1, SMARCA4, FOSL1, FLCN, CHST11, SPEG, APBA1, WDTC1	469	336	19304	1.7149964463397298	1.0	0.9455504614767573	0.9390585255929484
GOTERM_BP_DIRECT	GO:0000422~mitophagy	4	0.7827788649706457	0.06810091878746036	RB1CC1, ATG2A, ULK2, WIPI2	469	39	19304	4.221529714067027	1.0	0.9455504614767573	0.9390585255929484
GOTERM_BP_DIRECT	GO:0051968~positive regulation of synaptic transmission, glutamatergic	4	0.7827788649706457	0.06810091878746036	CACNG7, ROR2, GLUL, SHANK2	469	39	19304	4.221529714067027	1.0	0.9455504614767573	0.9390585255929484
GOTERM_BP_DIRECT	GO:0007565~female pregnancy	8	1.5655577299412915	0.0691095014343961	FOSL1, SPHK2, CRH, SLC2A1, CD38, HSPB1, ADIPOR2, GAPDH	469	148	19304	2.2248602547110012	1.0	0.9455504614767573	0.9390585255929484
GOTERM_BP_DIRECT	GO:0097503~sialylation	3	0.5870841487279843	0.0694975436894613	ST8SIA1, ST3GAL2, ST3GAL3	469	18	19304	6.859985785358919	1.0	0.9455504614767573	0.9390585255929484
GOTERM_BP_DIRECT	GO:1905564~positive regulation of vascular endothelial cell proliferation	3	0.5870841487279843	0.0694975436894613	PDPK1, FGF2, APLN	469	18	19304	6.859985785358919	1.0	0.9455504614767573	0.9390585255929484
GOTERM_BP_DIRECT	GO:0048024~regulation of mRNA splicing, via spliceosome	3	0.5870841487279843	0.0694975436894613	KHDRBS3, QK, SF1	469	18	19304	6.859985785358919	1.0	0.9455504614767573	0.9390585255929484
GOTERM_BP_DIRECT	GO:0032482~Rab protein signal transduction	3	0.5870841487279843	0.0694975436894613	RAB21, RAB35, RAB33B	469	18	19304	6.859985785358919	1.0	0.9455504614767573	0.9390585255929484
GOTERM_BP_DIRECT	GO:0035865~cellular response to potassium ion	3	0.5870841487279843	0.0694975436894613	NPTX1, CACNA1H, MYLK	469	18	19304	6.859985785358919	1.0	0.9455504614767573	0.9390585255929484
GOTERM_BP_DIRECT	GO:0043951~negative regulation of cAMP-mediated signaling	3	0.5870841487279843	0.0694975436894613	CDC34, MGRN1, OPRM1	469	18	19304	6.859985785358919	1.0	0.9455504614767573	0.9390585255929484
GOTERM_BP_DIRECT	GO:0071277~cellular response to calcium ion	6	1.1741682974559686	0.07030666871027842	MEF2A, HSPA5, KCNB1, WNT5A, ALOX15, MYLK	469	91	19304	2.7138405304716606	1.0	0.9455504614767573	0.9390585255929484
GOTERM_BP_DIRECT	GO:0032383~regulation of intracellular cholesterol transport	2	0.3913894324853229	0.07098560900056253	ABCA2, NUS1	469	3	19304	27.439943141435677	1.0	0.9455504614767573	0.9390585255929484
GOTERM_BP_DIRECT	GO:1902635~1-phosphatidyl-1D-myo-inositol 4,5-bisphosphate biosynthetic process	2	0.3913894324853229	0.07098560900056253	PIP4K2B, PIP4K2C	469	3	19304	27.439943141435677	1.0	0.9455504614767573	0.9390585255929484
GOTERM_BP_DIRECT	GO:0061034~olfactory bulb mitral cell layer development	2	0.3913894324853229	0.07098560900056253	SALL1, OGDH	469	3	19304	27.439943141435677	1.0	0.9455504614767573	0.9390585255929484
GOTERM_BP_DIRECT	GO:2000124~regulation of endocannabinoid signaling pathway	2	0.3913894324853229	0.07098560900056253	CAMK2A, ABHD6	469	3	19304	27.439943141435677	1.0	0.9455504614767573	0.9390585255929484
GOTERM_BP_DIRECT	GO:0048340~paraxial mesoderm morphogenesis	2	0.3913894324853229	0.07098560900056253	NCKAP1, SMAD3	469	3	19304	27.439943141435677	1.0	0.9455504614767573	0.9390585255929484
GOTERM_BP_DIRECT	GO:2000588~positive regulation of platelet-derived growth factor receptor-beta signaling pathway	2	0.3913894324853229	0.07098560900056253	HIP1, SRC	469	3	19304	27.439943141435677	1.0	0.9455504614767573	0.9390585255929484
GOTERM_BP_DIRECT	GO:0046668~regulation of retinal cell programmed cell death	2	0.3913894324853229	0.07098560900056253	BDNF, FGF2	469	3	19304	27.439943141435677	1.0	0.9455504614767573	0.9390585255929484
GOTERM_BP_DIRECT	GO:0090217~negative regulation of 1-phosphatidylinositol-4-phosphate 5-kinase activity	2	0.3913894324853229	0.07098560900056253	PIP4K2B, PIP4K2C	469	3	19304	27.439943141435677	1.0	0.9455504614767573	0.9390585255929484
GOTERM_BP_DIRECT	GO:1904313~response to methamphetamine hydrochloride	2	0.3913894324853229	0.07098560900056253	SNX27, HSPA5	469	3	19304	27.439943141435677	1.0	0.9455504614767573	0.9390585255929484
GOTERM_BP_DIRECT	GO:0030324~lung development	8	1.5655577299412915	0.07108669792770678	CEBPA, EPAS1, WNT5A, CRH, HIKESHI, ELK1, EIF4E, FGF2	469	149	19304	2.2099283066928064	1.0	0.9455504614767573	0.9390585255929484
GOTERM_BP_DIRECT	GO:0009416~response to light stimulus	4	0.7827788649706457	0.07235347666503598	BDNF, SLC1A3, ASNS, ELK1	469	40	19304	4.115991471215351	1.0	0.9463660188250305	0.9398684835086897
GOTERM_BP_DIRECT	GO:0030177~positive regulation of Wnt signaling pathway	4	0.7827788649706457	0.07235347666503598	SALL1, DIXDC1, RSPO2, SMARCA4	469	40	19304	4.115991471215351	1.0	0.9463660188250305	0.9398684835086897
GOTERM_BP_DIRECT	GO:0001707~mesoderm formation	4	0.7827788649706457	0.07235347666503598	SMAD3, SRF, NOG, NF2	469	40	19304	4.115991471215351	1.0	0.9463660188250305	0.9398684835086897
GOTERM_BP_DIRECT	GO:0045668~negative regulation of osteoblast differentiation	5	0.9784735812133072	0.07282365641301228	HDAC4, GREM1, SOX2, SMAD3, NOG	469	65	19304	3.1661472855502706	1.0	0.9463660188250305	0.9398684835086897
GOTERM_BP_DIRECT	GO:0045727~positive regulation of translation	6	1.1741682974559686	0.07294460889905426	CTIF, YTHDF1, LARP4B, ELAVL1, EIF4G2, SOX4	469	92	19304	2.684342263836099	1.0	0.9463660188250305	0.9398684835086897
GOTERM_BP_DIRECT	GO:0042593~glucose homeostasis	8	1.5655577299412915	0.07309727230883345	CEBPA, XBP1, KCNB1, CACNA1A, FOXO3, ADIPOR2, FOXO1, SOX4	469	150	19304	2.1951954513148544	1.0	0.9463660188250305	0.9398684835086897
GOTERM_BP_DIRECT	GO:0045785~positive regulation of cell adhesion	5	0.9784735812133072	0.07611160209183299	VAV3, FLCN, PREX1, SRC, TFE3	469	66	19304	3.118175356981327	1.0	0.9726710764099965	0.9659929365101683
GOTERM_BP_DIRECT	GO:0071287~cellular response to manganese ion	3	0.5870841487279843	0.0764647018530344	BACE1, HSPA5, HSP90B1	469	19	19304	6.498933901918977	1.0	0.9726710764099965	0.9659929365101683
GOTERM_BP_DIRECT	GO:0090280~positive regulation of calcium ion import	3	0.5870841487279843	0.0764647018530344	SPHK2, CRH, STC1	469	19	19304	6.498933901918977	1.0	0.9726710764099965	0.9659929365101683
GOTERM_BP_DIRECT	GO:0099509~regulation of presynaptic cytosolic calcium ion concentration	3	0.5870841487279843	0.0764647018530344	NCS1, CACNA1A, ATP2B2	469	19	19304	6.498933901918977	1.0	0.9726710764099965	0.9659929365101683
GOTERM_BP_DIRECT	GO:0030509~BMP signaling pathway	6	1.1741682974559686	0.07838055783238437	EGR1, USP15, SMAD3, SMURF1, NOG, ROR2	469	94	19304	2.627228598648097	1.0	0.9927068041988507	0.985891103517774
GOTERM_BP_DIRECT	GO:0007568~aging	14	2.73972602739726	0.08049955984605389	GSK3B, GSK3A, BDNF, NPY1R, HSPB1, ADRB1, FOXO3, FGF2, SREBF2, EDNRB, GRK2, CANX, GCLM, FADS1	469	347	19304	1.6606305647554733	1.0	1.0	0.9934752747252747
GOTERM_BP_DIRECT	GO:0030534~adult behavior	4	0.7827788649706457	0.08120328557453782	SLITRK5, SHANK2, GABRG2, SHANK1	469	42	19304	3.919991877347954	1.0	1.0	0.9934752747252747
GOTERM_BP_DIRECT	GO:0043536~positive regulation of blood vessel endothelial cell migration	4	0.7827788649706457	0.08120328557453782	NUS1, PDPK1, HSPB1, FGF2	469	42	19304	3.919991877347954	1.0	1.0	0.9934752747252747
GOTERM_BP_DIRECT	GO:0071498~cellular response to fluid shear stress	3	0.5870841487279843	0.08364121797527663	CAR2, XBP1, SRC	469	20	19304	6.1739872068230275	1.0	1.0	0.9934752747252747
GOTERM_BP_DIRECT	GO:0015804~neutral amino acid transport	3	0.5870841487279843	0.08364121797527663	SLC6A17, SLC43A2, SLC1A3	469	20	19304	6.1739872068230275	1.0	1.0	0.9934752747252747
GOTERM_BP_DIRECT	GO:2000786~positive regulation of autophagosome assembly	3	0.5870841487279843	0.08364121797527663	ATG2A, PIP4K2B, PIP4K2C	469	20	19304	6.1739872068230275	1.0	1.0	0.9934752747252747
GOTERM_BP_DIRECT	GO:0034067~protein localization to Golgi apparatus	3	0.5870841487279843	0.08364121797527663	PAQR3, BICD2, RAB33B	469	20	19304	6.1739872068230275	1.0	1.0	0.9934752747252747
GOTERM_BP_DIRECT	GO:0046627~negative regulation of insulin receptor signaling pathway	4	0.7827788649706457	0.08579524813737993	GSK3A, PRKCB, PIP4K2B, PIP4K2C	469	43	19304	3.828829275549164	1.0	1.0	0.9934752747252747
GOTERM_BP_DIRECT	GO:0033189~response to vitamin A	4	0.7827788649706457	0.08579524813737993	BDNF, SLC30A4, FADS1, PPARD	469	43	19304	3.828829275549164	1.0	1.0	0.9934752747252747
GOTERM_BP_DIRECT	GO:0007623~circadian rhythm	7	1.36986301369863	0.08636467630348016	PDIA3, GSK3B, EGR1, HOMER1, BDNF, KLF9, ARNTL	469	126	19304	2.2866619284529732	1.0	1.0	0.9934752747252747
GOTERM_BP_DIRECT	GO:0071222~cellular response to lipopolysaccharide	12	2.3483365949119372	0.08641602688878008	CEBPB, XBP1, SBNO2, EDNRB, EPAS1, SRC, WNT5A, PLAA, SIRPA, MAPK14, TFPI, PPARD	469	284	19304	1.7391513258656415	1.0	1.0	0.9934752747252747
GOTERM_BP_DIRECT	GO:0035690~cellular response to drug	6	1.1741682974559686	0.08988441847891201	RANBP1, EGR1, CEBPA, HSPA5, PPM1E, MYLK	469	98	19304	2.5199947782951133	1.0	1.0	0.9934752747252747
GOTERM_BP_DIRECT	GO:0008277~regulation of G-protein coupled receptor protein signaling pathway	4	0.7827788649706457	0.0904949417139484	USP20, HOMER2, ZDHHC7, ZDHHC3	469	44	19304	3.7418104283775926	1.0	1.0	0.9934752747252747
GOTERM_BP_DIRECT	GO:0002042~cell migration involved in sprouting angiogenesis	3	0.5870841487279843	0.09101289672394182	GREM1, SRF, FGF2	469	21	19304	5.879987816021931	1.0	1.0	0.9934752747252747
GOTERM_BP_DIRECT	GO:0043032~positive regulation of macrophage activation	3	0.5870841487279843	0.09101289672394182	IL33, CEBPA, WNT5A	469	21	19304	5.879987816021931	1.0	1.0	0.9934752747252747
GOTERM_BP_DIRECT	GO:0035970~peptidyl-threonine dephosphorylation	3	0.5870841487279843	0.09101289672394182	PPM1B, PPM1E, DUSP7	469	21	19304	5.879987816021931	1.0	1.0	0.9934752747252747
GOTERM_BP_DIRECT	GO:0051604~protein maturation	3	0.5870841487279843	0.09101289672394182	DNAJB11, TSPAN5, TSPAN33	469	21	19304	5.879987816021931	1.0	1.0	0.9934752747252747
GOTERM_BP_DIRECT	GO:0014902~myotube differentiation	3	0.5870841487279843	0.09101289672394182	GSK3B, STIM1, SORT1	469	21	19304	5.879987816021931	1.0	1.0	0.9934752747252747
GOTERM_BP_DIRECT	GO:1902236~negative regulation of endoplasmic reticulum stress-induced intrinsic apoptotic signaling pathway	3	0.5870841487279843	0.09101289672394182	PTPN1, XBP1, TXNDC12	469	21	19304	5.879987816021931	1.0	1.0	0.9934752747252747
GOTERM_BP_DIRECT	GO:0014043~negative regulation of neuron maturation	2	0.3913894324853229	0.09351183743349527	GSK3B, EDNRB	469	4	19304	20.57995735607676	1.0	1.0	0.9934752747252747
GOTERM_BP_DIRECT	GO:0001573~ganglioside metabolic process	2	0.3913894324853229	0.09351183743349527	ABCA2, ITGB8	469	4	19304	20.57995735607676	1.0	1.0	0.9934752747252747
GOTERM_BP_DIRECT	GO:0022028~tangential migration from the subventricular zone to the olfactory bulb	2	0.3913894324853229	0.09351183743349527	SRF, OGDH	469	4	19304	20.57995735607676	1.0	1.0	0.9934752747252747
GOTERM_BP_DIRECT	GO:0003257~positive regulation of transcription from RNA polymerase II promoter involved in myocardial precursor cell differentiation	2	0.3913894324853229	0.09351183743349527	GREM1, SRF	469	4	19304	20.57995735607676	1.0	1.0	0.9934752747252747
GOTERM_BP_DIRECT	GO:1904717~regulation of AMPA glutamate receptor clustering	2	0.3913894324853229	0.09351183743349527	SHISA7, SHISA6	469	4	19304	20.57995735607676	1.0	1.0	0.9934752747252747
GOTERM_BP_DIRECT	GO:0044027~hypermethylation of CpG island	2	0.3913894324853229	0.09351183743349527	GSK3B, GSK3A	469	4	19304	20.57995735607676	1.0	1.0	0.9934752747252747
GOTERM_BP_DIRECT	GO:0045684~positive regulation of epidermis development	2	0.3913894324853229	0.09351183743349527	KRT2, PPARD	469	4	19304	20.57995735607676	1.0	1.0	0.9934752747252747
GOTERM_BP_DIRECT	GO:0034097~response to cytokine	6	1.1741682974559686	0.09594661483326533	FOSL1, MAPKAPK3, CCNE1, SRF, FNTB, CD38	469	100	19304	2.469594882729211	1.0	1.0	0.9934752747252747
GOTERM_BP_DIRECT	GO:0002931~response to ischemia	5	0.9784735812133072	0.09735289508811196	PDIA3, EGR1, CAMK2A, HSPB1, SLC8A2	469	72	19304	2.858327410566216	1.0	1.0	0.9934752747252747
GOTERM_BP_DIRECT	GO:0042692~muscle cell differentiation	3	0.5870841487279843	0.09856610540641161	IFRD1, SPEG, QK	469	22	19304	5.612715642566389	1.0	1.0	0.9934752747252747
GOTERM_BP_DIRECT	GO:0048148~behavioral response to cocaine	3	0.5870841487279843	0.09856610540641161	HOMER1, BDNF, HOMER2	469	22	19304	5.612715642566389	1.0	1.0	0.9934752747252747
GOTERM_BP_DIRECT	GO:0030539~male genitalia development	3	0.5870841487279843	0.09856610540641161	SOX2, ROR2, ASB1	469	22	19304	5.612715642566389	1.0	1.0	0.9934752747252747
GOTERM_BP_DIRECT	GO:0050872~white fat cell differentiation	3	0.5870841487279843	0.09856610540641161	CEBPA, SCD, TBL1XR1	469	22	19304	5.612715642566389	1.0	1.0	0.9934752747252747
GOTERM_BP_DIRECT	GO:0060384~innervation	3	0.5870841487279843	0.09856610540641161	RET, SLITRK6, RNF165	469	22	19304	5.612715642566389	1.0	1.0	0.9934752747252747
GOTERM_BP_DIRECT	GO:0046330~positive regulation of JNK cascade	6	1.1741682974559686	0.09905382798092757	TRAF3, GADD45A, RB1CC1, WNT5A, DIXDC1, SH3RF1	469	101	19304	2.4451434482467436	1.0	1.0	0.9934752747252747
GOTERM_BP_DIRECT	GO:0072659~protein localization to plasma membrane	8	1.5655577299412915	0.09981256079463817	NFASC, CDH2, KCNB1, SLMAP, TSPAN5, TSPAN33, ZDHHC3, RAB8B	469	162	19304	2.0325883808470873	1.0	1.0	0.9934752747252747
