# Supplementary material for: Altered genome-wide hippocampal gene expression profiles following early life lead exposure and their potential for reversal by environmental enrichment
Source: Sci Rep. 2022 Jul 25;12:11937. doi: 10.1038/s41598-022-15861-9 (PMC9314447; doi:10.1038/s41598-022-15861-9)
Supplement: Supplementary file 3 — Supplementary Information 3. [file 41598_2022_15861_MOESM3_ESM.zip › Singh et al_Supp Material_3_GO_analysis_Fig3/EPN.UpAndSustained.GOCC.txt]

Category	Term	Count	%	PValue	Genes	List Total	Pop Hits	Pop Total	Fold Enrichment	Bonferroni	Benjamini	FDR
GOTERM_CC_DIRECT	GO:0098978~glutamatergic synapse	49	9.58904109589041	6.992974008051565E-16	SNAP25, GSK3B, HIP1, CLSTN2, CRTC1, GRIK5, ELAVL1, PSD2, CDH2, NCS1, DLGAP1, SYNPO, DLGAP4, SLC6A17, WNT5A, SYN2, GABRG2, SHISA7, SHISA6, TANC1, CANX, GAPDH, SHANK2, ARF6, SHANK1, SRC, PLPPR4, CAMK2A, PPM1H, CACNA1A, ABHD6, LIN7C, CACNA1H, BEGAIN, ABR, CACNG7, ADAM23, DVL3, PIP5K1C, NPTX1, EPS15, EIF4E, GABBR1, HOMER1, FZD4, HOMER2, ATP2B2, MAPK14, APBA1	473	520	19909	3.966258741258741	3.204103649068202E-13	3.363620497872803E-13	3.0978874855668436E-13
GOTERM_CC_DIRECT	GO:0005737~cytoplasm	204	39.92172211350293	3.0771904679140067E-13	ERRFI1, PITPNB, WIPF3, DIXDC1, ELK1, CAPN15, NUDT4, MYLK, SOX2, SNRPD1, QK, GLUL, SOX4, RBFOX1, PRKCB, IFRD1, GABRG2, UHMK1, CYP2U1, ULK2, HECA, TRIB2, MTMR1, NUMBL, EPAS1, TWF1, STC1, SPAST, EPB41L1, INPP5J, NAA50, MCTS1, EGR1, XBP1, SPHKAP, HOMER1, GADD45A, HOMER2, BCL11A, IQSEC3, PARVB, MLLT11, WNK2, AGO1, ANP32E, CDKN1B, HIP1, WDR41, PYGM, TRIM9, TRIM2, NCS1, RNF150, ZFP365, APC2, VAV3, TSC22…	473	5503	19909	1.5603389886508185	1.4802958858695092E-10	7.400643075333186E-11	6.815976886429525E-11
GOTERM_CC_DIRECT	GO:0014069~postsynaptic density	31	6.066536203522505	2.4637375501399466E-9	GSK3B, CLSTN2, SRC, CRTC1, GRIK5, CTNND2, CAMK2A, SLC8A2, SNX27, CDH2, EPB41L1, NCS1, DLGAP1, PIP5K1C, SYNPO, HOMER1, PDPK1, HOMER2, BCL11A, IQSEC3, SYP, KCNAB2, SRCIN1, SYN2, SHISA7, SHISA6, MIB1, ARHGEF9, SHANK2, EIF4G2, SHANK1	473	358	19909	3.644743524631793	1.185057059482908E-6	3.3074059044322675E-7	3.046113961878367E-7
GOTERM_CC_DIRECT	GO:0030425~dendrite	41	8.023483365949119	2.7504415005673743E-9	RET, GSK3B, CLSTN2, KCNC2, CRTC1, STAU2, GRIK5, CTNND2, SYAP1, CAMK2A, HSPB1, CACNA1A, TRAK1, ELK1, CACNA1H, SLC8A2, BEGAIN, TRIM9, PSD2, NCS1, DLGAP4, TRPC5, KCNJ6, HOMER1, KCNB1, BDNF, HOMER2, FZD4, SORT1, TNK2, RTN4RL2, ATP2B2, OPRM1, SRCIN1, SREBF2, BACE1, TANC1, NFASC, GNAQ, ROR2, SHANK1	473	590	19909	2.9249614791987675	1.3229615080101453E-6	3.3074059044322675E-7	3.046113961878367E-7
GOTERM_CC_DIRECT	GO:0098794~postsynapse	21	4.10958904109589	5.088602355818507E-9	APC2, NCKAP1, SNAP25, HIP1, SLC6A17, HOMER1, BDNF, WNT5A, ATP2B2, ADRB1, ELAVL1, GABRG2, BEGAIN, SLC8A2, ATXN1, PSD2, NCS1, TBC1D24, EIF4EBP2, EPS15, EIF4E	473	172	19909	5.1390063424947146	2.4476147254537395E-6	4.895235466297403E-7	4.508501687255197E-7
GOTERM_CC_DIRECT	GO:0043025~neuronal cell body	41	8.023483365949119	2.0340016775456162E-8	RET, SNAP25, GSK3B, KCNC2, SRC, CRTC1, STAU2, GRIK5, PTPRN, CAMK2A, DIXDC1, SLC1A3, CACNA1A, ELK1, SLC8A2, BEGAIN, CACNG7, PSD2, DLGAP4, HSP90AA1, TRPC5, GABBR1, HOMER1, KCNB1, SMURF1, BDNF, HOMER2, FBXW11, SORT1, TNK2, SHROOM2, ATP2B2, SEZ6L, SRCIN1, BACE1, MOB4, TANC1, CANX, CRH, ROR2, SHANK2	473	634	19909	2.7219673071408086	9.78350031288766E-6	1.50035326885987E-6	1.381822241382375E-6
GOTERM_CC_DIRECT	GO:0030424~axon	35	6.8493150684931505	2.1834662956380644E-8	RET, SNAP25, GSK3B, GSK3A, KCNC2, STAU2, GRIK5, SYAP1, CAMK2A, HSPB1, RNF6, SLC8A2, ABR, FAM168B, GRK2, NCS1, CAR2, KCNJ6, HOMER1, KCNB1, SMURF1, BDNF, TNK2, NOG, NPY1R, RTN4RL2, OPRM1, KCNAB2, SRCIN1, GABRG2, UHMK1, BACE1, NFASC, CANX, EIF4G2	473	487	19909	3.0250140003733437	1.0502417850832835E-5	1.50035326885987E-6	1.381822241382375E-6
GOTERM_CC_DIRECT	GO:0045202~synapse	39	7.632093933463796	1.5662776507598948E-7	RTN3, SNAP25, CLSTN2, ZMYND19, KCNC2, CRTC1, PTPRN, SYAP1, CAMK2A, SLC2A1, PPM1H, HSPB1, SLC1A3, LIN7C, SLC8A2, BEGAIN, RAB21, VCPIP1, GRK2, FLRT2, CDH2, DVL3, SLITRK5, QK, DLGAP1, EPS15, DLGAP4, HOMER1, FZD4, SYP, SRCIN1, SYN2, GABRG2, GNAQ, RAB18, CRH, PLAA, NF2, SHANK1	473	631	19909	2.6014983431782164	7.533512307589252E-5	9.417244375193868E-6	8.673262491082918E-6
GOTERM_CC_DIRECT	GO:0005829~cytosol	133	26.027397260273972	6.29335788998733E-7	ERRFI1, SCOC, MIDN, CRTC1, SYAP1, DIXDC1, GPR63, IRS2, HIKESHI, DCAF7, NUDT4, SOX2, PREX1, ALKBH5, SNRPD1, PIP4K2C, SYNPO, GLUL, MEF2A, BNIP3L, FBXW11, PRKCB, NPY1R, LARP4B, PDIA6, CDC34, GPD1, ALOX15, HTRA1, TWF1, FOXO3, ZBTB4, FOXO1, HSP90B1, TGOLN2, ABR, CTIF, GRK2, SPAST, ATXN1, BAG3, DVL3, TNRC18, PIP5K1C, RALGDS, ZC3H15, WDTC1, NAA50, MCTS1, XBP1, SMAD3, HSPA5, HOMER1, HOMER2, TNK2, IQSEC3,…	473	3747	19909	1.494019457990635	3.0266479754648135E-4	3.3634501612043396E-5	3.097730605849319E-5
GOTERM_CC_DIRECT	GO:0016020~membrane	69	13.50293542074364	7.672498950321019E-7	ANKRD13C, SNAP25, GSK3B, SLC35F6, ZMYND19, KCNC2, PTPRN, GRIK5, SLC2A1, SLC8A2, ABHD13, EDNRB, CDH2, MFSD5, CD38, TMEM178B, PRKCB, TMEM178A, SPHK2, OPRM1, ATP1B2, KCNAB2, SYP, ACSL3, WIPI2, SREBF2, BACE1, PPM1B, PRPF18, CANX, ARF6, SHANK1, YAP1, MTMR1, CAB39, SRC, CAMK2A, ALOX15, AGAP1, ADRB1, FOXO3, BEGAIN, UGCG, ABR, GRK2, PGRMC2, SNX27, BAG3, CASKIN1, MLEC, SC5D, EXTL3, CYB5B, CYB5A, NUS1, GAB…	473	1563	19909	1.85813994067353	3.689792515068069E-4	3.6904719951044105E-5	3.398917034992211E-5
GOTERM_CC_DIRECT	GO:0043204~perikaryon	19	3.7181996086105675	1.783301855370121E-6	GABBR1, BDNF, KCNB1, KCNC2, PDPK1, CTNND2, PTPRN, GRIK5, SYAP1, CACNA1A, HSPB1, RTN4RL2, OPRM1, CACNA1H, SLC8A2, RTN4RL1, CRH, SYNPO, GLUL	473	203	19909	3.9395432154052843	8.574011786532942E-4	7.797892658482074E-5	7.181842926626942E-5
GOTERM_CC_DIRECT	GO:0005783~endoplasmic reticulum	51	9.980430528375733	4.0961448991208385E-6	ANKRD13C, PIGQ, GRIK5, TXNDC12, ZDHHC7, CD3E, ELAVL1, ZDHHC3, NSDHL, PIP4K2C, PDIA3, BNIP3L, SPHK2, ELOVL2, ALG3, ACSL3, SEZ6L, PDIA6, SREBF2, BACE1, STIM1, TMEM33, DNAJB11, CANX, FKBP9, RTN3, PPP1R15B, MGRN1, STAU2, AGPAT3, HSP90B1, VCPIP1, ZDHHC18, SPAST, PGRMC2, UBQLN1, MLEC, EXTL3, CYB5A, PTPN1, XBP1, SDF2L1, HSPA5, KCNB1, YIPF4, ATP2B2, MANF, DNAJA1, NCEH1, SCD, RNF185	473	1073	19909	2.0005930695585867	0.0019683100637947204	1.6418714137309362E-4	1.5121601585921094E-4
GOTERM_CC_DIRECT	GO:0043005~neuron projection	32	6.262230919765166	4.560435353778134E-6	SNAP25, SRC, GRIK5, CTNND2, CAMK2A, SLC1A3, CACNA1H, RAB21, CACNG7, CACNA1I, FLRT2, CDH2, BAG3, NPTX1, GLUL, EPHB3, HSP90AA1, GABBR1, HOMER1, FBXW11, NPY1R, RTN4RL2, OPRM1, SYP, KCNAB2, SRCIN1, GABRG2, FOSL1, NFASC, NF2, SHANK2, SHANK1	473	533	19909	2.5270339416680883	0.002191170280864796	1.6873610808979095E-4	1.5540560474797797E-4
GOTERM_CC_DIRECT	GO:0005634~nucleus	169	33.07240704500978	6.446464366475987E-6	ERRFI1, MIDN, CRTC1, CTNND2, UBE2D3, SYAP1, PPAN, HIKESHI, ELK1, FGF2, DCAF7, NUDT4, SOX2, ALKBH5, SALL1, BASP1, SNRPD1, SESN1, ZMIZ2, QK, PIP4K2B, SYNPO, FADS1, SOX4, PDIA3, PIAS4, MEF2A, BNIP3L, RBFOX1, FBXW11, PRKCB, IFRD1, MOB3B, UHMK1, CTDNEP1, MAPKAPK3, CCNE1, TBL1XR1, DNAJB11, PLAA, HECA, TRIB2, ZFP574, SF1, KHDRBS3, EPAS1, CACNA1A, STC1, AGAP1, ADRB1, RPAP1, FOXO3, BHLHE23, ZBTB4, FOXO1, …	473	5272	19909	1.349272313422541	0.0030959569654086527	2.214820971624964E-4	2.0398455102491874E-4
GOTERM_CC_DIRECT	GO:0005789~endoplasmic reticulum membrane	38	7.436399217221135	1.4628472641770756E-5	RTN3, UNC119B, FAAH, CLSTN2, TMEM41B, PITPNB, FITM2, AGPAT3, HSP90B1, RAB21, NSDHL, FLRT2, MLEC, SC5D, PIP4K2B, EXTL3, FADS1, CYB5A, NUS1, XBP1, GABBR1, SDF2L1, HSPA5, TMEM178A, SORT1, MBOAT2, ALG3, ACSL3, TMEM170A, CTDNEP1, DHRS7, CLCN4, CYP2U1, TMEM33, SCD, CANX, ATG2A, RNF185	473	734	19909	2.1790933861778545	0.007011649677936549	4.690863560461156E-4	4.3202755868696304E-4
GOTERM_CC_DIRECT	GO:0098793~presynapse	15	2.935420743639922	1.2397307767582374E-4	GABBR1, XBP1, HIP1, SLC2A1, ATP2B2, LIN7C, SRCIN1, RAB33B, BEGAIN, SLC8A2, BACE1, TBC1D24, EPS15, RAB8B, ARF6	473	183	19909	3.4500745156482857	0.05789142125724145	0.003726940647629451	0.0034325045881493698
GOTERM_CC_DIRECT	GO:0034663~endoplasmic reticulum chaperone complex	5	0.9784735812133072	1.3273248302300797E-4	SDF2L1, HSPA5, DNAJB11, PDIA6, HSP90B1	473	12	19909	17.53787878787879	0.061852939939979645	0.0037555484902392256	0.0034588523517172075
GOTERM_CC_DIRECT	GO:0045211~postsynaptic membrane	14	2.73972602739726	1.5080118615194615E-4	GABBR1, HIP1, CLSTN2, KCNB1, KCNC2, GRIK5, IQSEC3, SYAP1, GABRG2, SHISA7, SHISA6, DLGAP1, SHANK2, SHANK1	473	164	19909	3.5931263858093128	0.06997223672723141	0.004029742807727005	0.003711384748072897
GOTERM_CC_DIRECT	GO:0048471~perinuclear region of cytoplasm	34	6.653620352250488	5.538346940788468E-4	ANKRD13C, SNAP25, GSK3B, SRC, SYAP1, TWF1, TRAK1, SH3RF1, HSP90B1, PREX1, CTIF, FAM168B, SPAST, TNKS2, NCS1, UBQLN1, EIF4E, RAB8B, APC2, HSP90AA1, EXOC8, USP20, KCNB1, BDNF, SORT1, SYP, ACSL3, MANF, APLN, DNAJA1, MOB4, CPD, APBA1, NF2	473	753	19909	1.9005191355788966	0.2339196999285763	0.014020762518522384	0.01291309313036469
GOTERM_CC_DIRECT	GO:0005769~early endosome	17	3.326810176125244	7.133310025475173E-4	RET, PTPN1, RAB5B, SORT1, MGRN1, ADRB1, TRAK1, BACE1, RAB21, CACNG7, CLCN4, GGA3, SNX27, MVB12B, NF2, EPS15, ARF6	473	268	19909	2.669945725915875	0.29052828319980417	0.01715561061126779	0.015800281706427506
GOTERM_CC_DIRECT	GO:0042470~melanosome	9	1.761252446183953	0.0012400348612861133	PDIA3, HSP90AA1, HSPA5, TMEM33, CANX, RAB35, GGH, PDIA6, HSP90B1	473	89	19909	4.2563840653728295	0.4494441572322426	0.02840270325136288	0.026158830645226103
GOTERM_CC_DIRECT	GO:0043197~dendritic spine	14	2.73972602739726	0.001459835263596374	GSK3B, GABBR1, HOMER1, CAMK2A, SLC1A3, CD3E, SLC8A2, MOB4, ABR, GRK2, CANX, APBA1, SHANK2, SHANK1	473	208	19909	2.833041958041958	0.5047505952218737	0.03191730735408436	0.02939577371696335
GOTERM_CC_DIRECT	GO:0031234~extrinsic component of cytoplasmic side of plasma membrane	8	1.5655577299412915	0.001571696223927095	SNAP25, ERRFI1, HIP1, SRC, TNK2, SYAP1, ALOX15, KCNAB2	473	72	19909	4.6767676767676765	0.5307316958398651	0.03286895146560577	0.03027223596520448
GOTERM_CC_DIRECT	GO:0098685~Schaffer collateral - CA1 synapse	10	1.9569471624266144	0.0017813089075287784	ABR, GSK3B, GABBR1, CAMK2A, APBA1, ADRB1, SYP, SYNPO, SYN2, SHANK1	473	116	19909	3.628526645768025	0.5758099161492484	0.03570039935505594	0.03287999358480203
GOTERM_CC_DIRECT	GO:0005788~endoplasmic reticulum lumen	8	1.5655577299412915	0.002685252862755799	PDIA3, HSPA5, DNAJB11, TXNDC12, FKBP9, PDIA6, MANF, HSP90B1	473	79	19909	4.2623705408515535	0.725648152900173	0.05030860221838398	0.046334118051443045
GOTERM_CC_DIRECT	GO:0032839~dendrite cytoplasm	6	1.1741682974559686	0.002719383903696431	ABHD13, STAU2, CANX, CAMK2A, OPRM1, UHMK1	473	41	19909	6.159645232815965	0.7301274309315644	0.05030860221838398	0.046334118051443045
GOTERM_CC_DIRECT	GO:0031410~cytoplasmic vesicle	19	3.7181996086105675	0.0031349808527670643	ABCA2, PTPN1, BDNF, PDPK1, SORT1, SLC30A4, TRAK1, SENP2, ELAVL1, BICD2, MIB1, BACE1, SPRED1, SPAST, TP53INP2, NCS1, ANP32E, UBQLN1, RAB8B	473	367	19909	2.1790933861778545	0.7791550486049119	0.055849103340035476	0.051436908065770726
GOTERM_CC_DIRECT	GO:0099055~integral component of postsynaptic membrane	8	1.5655577299412915	0.003793921908902207	GABBR1, GRIK5, CANX, ABHD6, ATP2B2, OPRM1, CACNA1H, SLC8A2	473	84	19909	4.008658008658009	0.8393210393861189	0.06517415850649862	0.0600252644872742
GOTERM_CC_DIRECT	GO:0099059~integral component of presynaptic active zone membrane	5	0.9784735812133072	0.00406696325878944	CDH2, CANX, CACNA1A, ATP2B2, CACNA1H	473	28	19909	7.516233766233766	0.8591694749565348	0.06745549405095588	0.062126369780818
GOTERM_CC_DIRECT	GO:0030426~growth cone	12	2.3483365949119372	0.004209848217523427	SNAP25, ACAP3, GSK3B, PREX1, TRPC5, STIM1, EXOC8, BASP1, TNK2, SYAP1, INPP5J, SHANK2	473	182	19909	2.775224775224775	0.8685608578404649	0.06749789975429228	0.06216542534542927
GOTERM_CC_DIRECT	GO:0008021~synaptic vesicle	12	2.3483365949119372	0.004386465716552905	BACE1, SNAP25, TRIM9, GABBR1, CLCN4, SLC6A17, BDNF, NPY1R, APBA1, SYP, SYN2, RAB8B	473	183	19909	2.7600596125186287	0.8793101282053385	0.0680609680536112	0.06268401007848183
GOTERM_CC_DIRECT	GO:1904115~axon cytoplasm	7	1.36986301369863	0.005066153795161076	RAB21, RANBP1, SPAST, FBXW11, TRIM46, HSPB1, TRAK1	473	67	19909	4.397557666214382	0.913101417190006	0.07615062423351493	0.07013456660176115
GOTERM_CC_DIRECT	GO:0043198~dendritic shaft	7	1.36986301369863	0.006273864066115718	GSK3B, PREX1, GABBR1, GRK2, HOMER1, STAU2, INPP5J	473	70	19909	4.209090909090909	0.9515505749014586	0.0897684001412852	0.08267650990143315
GOTERM_CC_DIRECT	GO:0032991~macromolecular complex	34	6.653620352250488	0.006345375477762364	HDAC4, GSK3B, CEBPA, KHDRBS3, CDKN1B, CAB39, DIXDC1, CACNA1A, IRS2, FOXO3, PPM1E, DCAF7, HSP90B1, STIP1, GGA3, ATXN1, RBBP4, CDH2, EPB41L1, UBQLN1, EIF4E, GLUL, PTPN1, HSP90AA1, SMAD3, HSPA5, NOG, SYP, WIPI2, STIM1, CANX, APBA1, NF2, RNF165	473	879	19909	1.6280897714344813	0.9531989764518112	0.0897684001412852	0.08267650990143315
GOTERM_CC_DIRECT	GO:0005790~smooth endoplasmic reticulum	5	0.9784735812133072	0.006630691823795905	PDIA3, HSPA5, CANX, PDIA6, HSP90B1	473	32	19909	6.576704545454546	0.9592371268228754	0.091124650492738	0.08392561365547388
GOTERM_CC_DIRECT	GO:0031965~nuclear membrane	13	2.5440313111545985	0.0069659169467807015	AKIRIN1, SMOX, STAU2, SORT1, RNF6, SENP2, CTDNEP1, SPAST, EDNRB, GNAQ, RB1CC1, TNRC18, GAPDH	473	222	19909	2.4647829647829647	0.9653455991515956	0.09307239031670882	0.08571947798399586
GOTERM_CC_DIRECT	GO:0005794~Golgi apparatus	39	7.632093933463796	0.007817572755615801	RTN3, SCOC, HIP1, PITPNB, PTPRN, SYAP1, ZDHHC7, ZDHHC3, SH3RF1, BICD2, TGOLN2, NDST1, ALKBH5, ZDHHC18, GGA3, MGAT5B, NCS1, EXTL3, FGF22, GALNT9, ST3GAL3, APC2, ST8SIA1, SORT1, YIPF4, PAQR3, PLEKHA3, ACSL3, RAB33B, UHMK1, BACE1, MOB4, CLCN4, GNAQ, RAB18, FAM20B, APBA1, B4GALT6, ARF6	473	1062	19909	1.5457113507960967	0.9770635417949879	0.10162844582300541	0.09359958731723783
GOTERM_CC_DIRECT	GO:0034045~pre-autophagosomal structure membrane	4	0.7827788649706457	0.009672188644221414	RB1CC1, ATG2A, ULK2, WIPI2	473	19	19909	8.861244019138757	0.9906741759455677	0.1224295457334342	0.11275735708921279
GOTERM_CC_DIRECT	GO:0099572~postsynaptic specialization	3	0.5870841487279843	0.010884069366137296	ARHGEF9, DLGAP1, DLGAP4	473	7	19909	18.038961038961038	0.9948251045246216	0.1342368555156933	0.12363186485125185
GOTERM_CC_DIRECT	GO:0032580~Golgi cisterna membrane	6	1.1741682974559686	0.012851697061609763	RAB21, MOB4, SORT1, B4GALT6, ST3GAL2, ST3GAL3	473	59	19909	4.280431432973805	0.9980141979405832	0.1545416571658574	0.1423325449573281
GOTERM_CC_DIRECT	GO:0043231~intracellular membrane-bounded organelle	37	7.240704500978473	0.013818255853879618	SLC35F6, CEBPA, RAB5B, HIP1, CDKN1B, MGRN1, RNF6, ADRB1, SERTM1, ARNTL, NCS1, CD38, SC5D, EPS15, ZFP365, MEF2D, GLUL, FADS1, RAB8B, CYB5B, CYB5A, IL33, ABCA2, GABBR1, HSPA5, SMOX, SPHK2, SORT1, YIPF4, EAF1, ATP2B2, SREBF2, FOSL1, CYP2U1, SCD, CPD, GAPDH	473	1034	19909	1.5061543871988745	0.9987603554825082	0.15887603247333937	0.14632449560434374
GOTERM_CC_DIRECT	GO:0042734~presynaptic membrane	7	1.36986301369863	0.013992552300177761	FOSL1, SNAP25, GABBR1, KCNC2, GRIK5, SYAP1, SYP	473	83	19909	3.5498357064622126	0.99886139270187	0.15887603247333937	0.14632449560434374
GOTERM_CC_DIRECT	GO:0005768~endosome	16	3.131115459882583	0.014273601653720063	ABCA2, SNAP25, RAB5B, SCOC, CDKN1B, TNK2, PTPRN, OPRM1, RAB33B, BACE1, RAB21, TGOLN2, SPAST, SNX27, RAB8B, ARF6	473	334	19909	2.016330974414807	0.9990072901554287	0.15887603247333937	0.14632449560434374
GOTERM_CC_DIRECT	GO:0098839~postsynaptic density membrane	5	0.9784735812133072	0.014533358479889671	CACNG7, PLPPR4, HSPB1, ATP2B2, LIN7C	473	40	19909	5.261363636363636	0.9991254849777758	0.15887603247333937	0.14632449560434374
GOTERM_CC_DIRECT	GO:0005925~focal adhesion	11	2.152641878669276	0.015228286747987527	FLRT2, PDPK1, SRC, TGFB1I1, DIXDC1, ITGB8, PGM5, OPRM1, PIP5K1C, PARVB, MAPRE2	473	189	19909	2.4497354497354498	0.9993771163437011	0.16277346501737777	0.14991402287463276
GOTERM_CC_DIRECT	GO:0101031~chaperone complex	4	0.7827788649706457	0.01648559592419502	STIP1, SDF2L1, BAG3, DNAJB11	473	23	19909	7.320158102766799	0.999663078586743	0.165518597928847	0.15244228457895886
GOTERM_CC_DIRECT	GO:0030018~Z disc	9	1.761252446183953	0.016538114446973076	HDAC4, CAB39, SPHKAP, HOMER1, BAG3, SLC2A1, HSPB1, PGM5, SYNPO	473	137	19909	2.7650962176509624	0.9996716223943551	0.165518597928847	0.15244228457895886
GOTERM_CC_DIRECT	GO:0045121~membrane raft	15	2.935420743639922	0.016780789240213867	RET, SNAP25, GSK3B, TRPC5, GABBR1, SLC2A1, RTN4RL2, ATP2B2, OPRM1, BACE1, EDNRB, GRK2, RTN4RL1, NF2, RHOQ	473	310	19909	2.036656891495601	0.9997083775281274	0.165518597928847	0.15244228457895886
GOTERM_CC_DIRECT	GO:0042995~cell projection	10	1.9569471624266144	0.01709974121903741	CLSTN2, SLC6A17, PDPK1, RTN4RL1, TBC1D24, CACNA1A, SLC1A3, NF2, GLUL, SLC8A2	473	165	19909	2.550964187327824	0.9997505145823664	0.165518597928847	0.15244228457895886
GOTERM_CC_DIRECT	GO:0042383~sarcolemma	9	1.761252446183953	0.017205675460379107	CDH2, KCNB1, SLMAP, ALOX15, SLC2A1, PGM5, OPRM1, CACNA1H, SLC8A2	473	138	19909	2.7450592885375493	0.9997631192527482	0.165518597928847	0.15244228457895886
GOTERM_CC_DIRECT	GO:0016604~nuclear body	15	2.935420743639922	0.026330760831551562	REXO1, CRTC1, BCL11A, EAF1, CELF3, HIKESHI, AFF3, SENP2, ZBTB4, DCAF7, ARNTL, CHAMP1, RAPGEF5, RAB8B, SF1	473	329	19909	1.9190384084001106	0.9999973337105046	0.24603563553499996	0.22659830881913723
GOTERM_CC_DIRECT	GO:0008076~voltage-gated potassium channel complex	6	1.1741682974559686	0.026598447084864862	SNAP25, KCNG2, KCNG4, KCNB1, KCNC2, KCNAB2	473	71	19909	3.556978233034571	0.9999976640221565	0.24603563553499996	0.22659830881913723
GOTERM_CC_DIRECT	GO:0000139~Golgi membrane	17	3.326810176125244	0.02872180278316587	RTN3, NAA60, SCOC, FAAH, CLSTN2, PITPNB, ZDHHC7, SREBF2, ZDHHC3, RAB21, NDST1, UGCG, ZDHHC18, CHST11, MGAT5B, ST3GAL2, GALNT9	473	397	19909	1.8023814975956032	0.999999182870582	0.26066390827741104	0.2400709176026883
GOTERM_CC_DIRECT	GO:0032154~cleavage furrow	5	0.9784735812133072	0.030484825567567316	RAB21, PSD2, NF2, ARF6, MYLK	473	50	19909	4.209090909090909	0.9999996589894443	0.26237240643673915	0.24164444085545828
GOTERM_CC_DIRECT	GO:0099523~presynaptic cytosol	4	0.7827788649706457	0.030653274430397424	TRIM9, PRKCB, NCS1, CAMK2A	473	29	19909	5.805642633228841	0.9999996863321563	0.26237240643673915	0.24164444085545828
GOTERM_CC_DIRECT	GO:0043229~intracellular organelle	4	0.7827788649706457	0.030653274430397424	SNAP25, HOMER2, SYP, PIP4K2C	473	29	19909	5.805642633228841	0.9999996863321563	0.26237240643673915	0.24164444085545828
GOTERM_CC_DIRECT	GO:0099061~integral component of postsynaptic density membrane	6	1.1741682974559686	0.03109194837192127	CACNG7, CLSTN2, GRIK5, PLPPR4, ATP2B2, SHISA6	473	74	19909	3.4127764127764126	0.9999997477020502	0.26237240643673915	0.24164444085545828
GOTERM_CC_DIRECT	GO:0009986~cell surface	26	5.088062622309197	0.032217464952418506	CLSTN2, SLC1A3, TFPI, TSPAN33, CDH2, SLITRK6, RSPO2, CD38, ITGB8, SIRPA, LRRC8A, FGF22, PDIA3, HSP90AA1, KCNJ6, HSPA5, KCNB1, FZD4, SORT1, WNT5A, RTN4RL2, GREM1, BACE1, MAS1, RTN4RL1, ROR2	473	708	19909	1.5457113507960967	0.9999998557511444	0.26718276969160865	0.2460747754124379
GOTERM_CC_DIRECT	GO:0032281~AMPA glutamate receptor complex	4	0.7827788649706457	0.03347646568929101	CACNG7, ABHD6, SHISA7, SHISA6	473	30	19909	5.612121212121212	0.9999999228776192	0.2683696666091496	0.24716790500593197
GOTERM_CC_DIRECT	GO:0099524~postsynaptic cytosol	4	0.7827788649706457	0.03347646568929101	HOMER1, NCS1, CAMK2A, EIF4E	473	30	19909	5.612121212121212	0.9999999228776192	0.2683696666091496	0.24716790500593197
GOTERM_CC_DIRECT	GO:0016363~nuclear matrix	7	1.36986301369863	0.0359237909495213	PIAS4, CEBPA, CEBPB, ATXN1, BASP1, TGFB1I1, DCAF7	473	103	19909	2.860547219770521	0.9999999772193083	0.27869908785031844	0.2566812804941603
GOTERM_CC_DIRECT	GO:0043679~axon terminus	7	1.36986301369863	0.0359237909495213	TANC1, PTPRN, DIXDC1, KCNAB2, ELK1, GLUL, SLC8A2	473	103	19909	2.860547219770521	0.9999999772193083	0.27869908785031844	0.2566812804941603
GOTERM_CC_DIRECT	GO:0005886~plasma membrane	132	25.83170254403131	0.03783904587661938	ERRFI1, KCNG4, CERK, CRTC1, CTNND2, UBE2D3, GPR63, IRS2, MYLK, SLC8A2, PREX1, EDNRB, CDH2, BASP1, SIRPA, ENPP4, PIP4K2B, PIP4K2C, GLUL, PDIA3, PRKCB, IFRD1, SLC30A4, NPY1R, ACSL3, ATP1B2, TMEM170B, PDIA6, GABRG2, STIM1, RAB35, TBC1D24, MTMR1, RAB5B, ALOX15, HTRA1, SLC1A3, CACNA1A, ADRB1, LIN7C, TRHDE, ADIPOR2, HSP90B1, ABR, ANKH, BAG3, EPB41L1, INPP5J, TSPAN5, PIP5K1C, NPTX1, RALGDS, MCTS1, ABCA2…	473	4809	19909	1.155333749220212	0.9999999912469891	0.28813072371638326	0.2653677975184153
GOTERM_CC_DIRECT	GO:0005811~lipid particle	7	1.36986301369863	0.038900843382079026	CTDNEP1, NSDHL, ALOX15, ATG2A, RAB18, ACSL3, GAPDH	473	105	19909	2.8060606060606057	0.9999999948536141	0.28813072371638326	0.2653677975184153
GOTERM_CC_DIRECT	GO:0099092~postsynaptic density, intracellular component	4	0.7827788649706457	0.039512630812320114	ABR, TANC1, DLGAP1, GAPDH	473	32	19909	5.261363636363637	0.9999999962113234	0.28813072371638326	0.2653677975184153
GOTERM_CC_DIRECT	GO:0005654~nucleoplasm	87	17.025440313111545	0.03953560865962847	GSK3B, SLC35F6, SCOC, CDKN1B, CRTC1, GRIK5, SYAP1, GPR63, ZDHHC7, HIKESHI, AFF3, ELK1, ELAVL1, DCAF7, SOX2, SPRED1, ALKBH5, SESN1, ZMIZ2, CHAMP1, PIP4K2B, PIP4K2C, SOX4, RAB8B, MEF2A, PIAS4, PLEKHG1, ZHX2, REXO1, PRKCB, SPHK2, TFE3, WIPI2, SREBF2, UHMK1, MAPKAPK3, CCNE1, CTDSP1, MTF1, FAM20B, RAPGEF5, FKBP5, SF1, YAP1, HDAC4, CEBPA, CEBPB, KHDRBS3, SRC, PPM1H, SPATA2, RNF6, FOXO3, PPM1E, ZBTB4, F…	473	3026	19909	1.2101484107432554	0.9999999962546704	0.28813072371638326	0.2653677975184153
GOTERM_CC_DIRECT	GO:0008328~ionotropic glutamate receptor complex	3	0.5870841487279843	0.04228195039461614	GRIK5, SHANK2, SHANK1	473	14	19909	9.019480519480519	0.9999999990552423	0.2990826197030935	0.275454470953161
GOTERM_CC_DIRECT	GO:0008250~oligosaccharyltransferase complex	3	0.5870841487279843	0.04228195039461614	KRTCAP2, OSTC, MLEC	473	14	19909	9.019480519480519	0.9999999990552423	0.2990826197030935	0.275454470953161
GOTERM_CC_DIRECT	GO:0010494~cytoplasmic stress granule	6	1.1741682974559686	0.04333722779451549	YTHDF1, RBFOX1, STAU2, LARP4B, EIF4E, ELAVL1	473	81	19909	3.117845117845118	0.9999999994440721	0.29995765583218725	0.2762603774088544
GOTERM_CC_DIRECT	GO:0098982~GABA-ergic synapse	7	1.36986301369863	0.04365288130613952	GABBR1, ARHGEF9, SLC6A17, IQSEC3, ABHD6, ATP2B2, GABRG2	473	108	19909	2.728114478114478	0.9999999995256692	0.29995765583218725	0.2762603774088544
GOTERM_CC_DIRECT	GO:0005911~cell-cell junction	11	2.152641878669276	0.0455403200999228	FLRT2, CDH2, FZD4, CAPZA1, SLC2A1, SHROOM2, TWF1, CDC42BPB, LIN7C, CD3E, MYLK	473	227	19909	2.039647577092511	0.9999999998166	0.30851963335299815	0.2841459409051521
GOTERM_CC_DIRECT	GO:0098985~asymmetric, glutamatergic, excitatory synapse	2	0.3913894324853229	0.046854841122617376	SHISA7, SHISA6	473	2	19909	42.09090909090909	0.9999999999054848	0.3087284736983419	0.2843382824290342
GOTERM_CC_DIRECT	GO:1990647~C/EBP complex	2	0.3913894324853229	0.046854841122617376	CEBPA, CEBPB	473	2	19909	42.09090909090909	0.9999999999054848	0.3087284736983419	0.2843382824290342
GOTERM_CC_DIRECT	GO:0032809~neuronal cell body membrane	4	0.7827788649706457	0.05310750274197607	KCNJ6, KCNB1, KCNC2, ATP2B2	473	36	19909	4.6767676767676765	0.9999999999960132	0.3451987678228445	0.3179273474958838
GOTERM_CC_DIRECT	GO:0032591~dendritic spine membrane	3	0.5870841487279843	0.060328702183815135	ATP2B2, SHISA7, SHISA6	473	17	19909	7.427807486631016	0.9999999999998996	0.38690807667220106	0.3563415342324014
GOTERM_CC_DIRECT	GO:0030140~trans-Golgi network transport vesicle	3	0.5870841487279843	0.06683368424005756	TGOLN2, SORT1, RAB8B	473	18	19909	7.015151515151515	0.9999999999999964	0.42287084343806963	0.3894631676570994
GOTERM_CC_DIRECT	GO:0016605~PML body	6	1.1741682974559686	0.06769450092459742	BASP1, TP53INP2, RNF6, HIPK1, SENP2, ARNTL	473	92	19909	2.7450592885375493	0.9999999999999977	0.42287084343806963	0.3894631676570994
GOTERM_CC_DIRECT	GO:0036488~CHOP-C/EBP complex	2	0.3913894324853229	0.06945415367476378	CEBPA, CEBPB	473	3	19909	28.060606060606062	0.9999999999999991	0.42287908756406806	0.38947076048000445
GOTERM_CC_DIRECT	GO:0009331~glycerol-3-phosphate dehydrogenase complex	2	0.3913894324853229	0.06945415367476378	GPD2, GPD1	473	3	19909	28.060606060606062	0.9999999999999991	0.42287908756406806	0.38947076048000445
GOTERM_CC_DIRECT	GO:0030176~integral component of endoplasmic reticulum membrane	7	1.36986301369863	0.07048586171281733	XBP1, HSPA5, STIM1, TMEM33, SCD, ELOVL2, FITM2	473	122	19909	2.4150521609538003	0.9999999999999994	0.4237962435483142	0.39031545923472594
GOTERM_CC_DIRECT	GO:0032590~dendrite membrane	4	0.7827788649706457	0.07281167245400519	KCNB1, KCNC2, OPRM1, GABRG2	473	41	19909	4.106430155210643	0.9999999999999999	0.4323754870416851	0.39821692465585556
GOTERM_CC_DIRECT	GO:0005901~caveola	6	1.1741682974559686	0.07542403548337286	GRK2, SRC, GNAQ, SLC2A1, TFPI, CACNA1H	473	95	19909	2.658373205741627	1.0	0.44242635448173595	0.40747375267236796
GOTERM_CC_DIRECT	GO:0030027~lamellipodium	9	1.761252446183953	0.08095512908827271	SNAP25, NCKAP1, CDH2, NF2, PARVB, CDC42BPB, SRCIN1, SH3RF1, MYLK	473	188	19909	2.014990328820116	1.0	0.4691496035115563	0.4320858094711423
GOTERM_CC_DIRECT	GO:0043195~terminal bouton	7	1.36986301369863	0.08435380529371972	SNAP25, BDNF, KCNC2, GRIK5, TBC1D24, SYP, SYN2	473	128	19909	2.301846590909091	1.0	0.48302595650332364	0.44486590172759327
GOTERM_CC_DIRECT	GO:0097444~spine apparatus	2	0.3913894324853229	0.09151873920009666	OPRM1, SYNPO	473	4	19909	21.045454545454547	1.0	0.5178883947676058	0.4769741348899156
GOTERM_CC_DIRECT	GO:0005776~autophagosome	5	0.9784735812133072	0.09512279136640964	TP53INP2, UBQLN1, PIP4K2B, WIPI2, PIP4K2C	473	73	19909	2.8829389788293898	1.0	0.5320239842702679	0.4899929834339473
GOTERM_CC_DIRECT	GO:0010008~endosome membrane	7	1.36986301369863	0.0969797941338281	RET, ABCA2, CLCN4, SORT1, UBE2D3, RAB35, PIP5K1C	473	133	19909	2.215311004784689	1.0	0.5361756434295554	0.49381665288834303
