# Supplementary material for: Altered genome-wide hippocampal gene expression profiles following early life lead exposure and their potential for reversal by environmental enrichment
Source: Sci Rep. 2022 Jul 25;12:11937. doi: 10.1038/s41598-022-15861-9 (PMC9314447; doi:10.1038/s41598-022-15861-9)
Supplement: Supplementary file 3 — Supplementary Information 3. [file 41598_2022_15861_MOESM3_ESM.zip › Singh et al_Supp Material_3_GO_analysis_Fig3/EPN.UpAndSustained.GOMF.txt]

Category	Term	Count	%	PValue	Genes	List Total	Pop Hits	Pop Total	Fold Enrichment	Bonferroni	Benjamini	FDR
GOTERM_MF_DIRECT	GO:0005515~protein binding	101	19.765166340508806	1.7647833179575962E-15	ERRFI1, NCKAP1, FAAH, CTNND2, IRS2, FGF2, SLC8A2, SOX2, CDH2, FNTB, SIRPA, PDIA3, BNIP3L, PRKCB, PDIA6, SRCIN1, GABRG2, TANC1, CCNE1, NUMBL, KHDRBS3, CACNA1A, ADRB1, TGOLN2, ABR, GRK2, RHOT1, CASKIN1, DVL3, AKIRIN2, SMAD3, HSPA5, HOMER1, SMURF1, HOMER2, SMARCA4, MOB4, GNAQ, NF2, RET, GSK3B, SNAP25, CDKN1B, KCNC2, GRIK5, TGFB1I1, SLC2A1, HSPB1, ELAVL1, SH3RF1, FLCN, TRIM2, NCS1, DLGAP1, ZFP365, RA…	449	1723	17587	2.296050939276938	1.2736478538499796E-12	1.2653496389755964E-12	1.2477018057960205E-12
GOTERM_MF_DIRECT	GO:0061629~RNA polymerase II sequence-specific DNA binding transcription factor binding	19	3.7181996086105675	7.087325440008321E-6	MEF2A, PIAS4, HDAC4, GSK3B, CEBPA, CEBPB, XBP1, SMAD3, EPAS1, SRF, ESRRB, IFRD1, HSPB1, ELK1, SOX2, SALL1, MEF2D, TRIB2, PPARD	449	209	17587	3.5608422757643248	0.005068740707272146	0.002540806170242983	0.0025053695430429417
GOTERM_MF_DIRECT	GO:0019904~protein domain specific binding	24	4.6966731898238745	2.9187223965256318E-5	SNAP25, CEBPA, KHDRBS3, HSPA5, HOMER2, SRC, WNT5A, DIXDC1, SHROOM2, IRS2, OPRM1, SYP, ACSL3, LIN7C, SENP2, SRCIN1, TRIM9, NFASC, BASP1, CASKIN1, UBQLN1, DLGAP1, NF2, DLGAP4	449	346	17587	2.716943239311508	0.020710083543288627	0.005847080400386415	0.005765531161887301
GOTERM_MF_DIRECT	GO:0008013~beta-catenin binding	12	2.3483365949119372	3.261969539964527E-5	APC2, GSK3B, SALL1, SMAD3, CDH2, TBL1XR1, CTNND2, SHROOM2, DVL3, NF2, FOXO3, FOXO1	449	96	17587	4.896158129175947	0.023117307336437354	0.005847080400386415	0.005765531161887301
GOTERM_MF_DIRECT	GO:0000976~transcription regulatory region sequence-specific DNA binding	19	3.7181996086105675	1.3434871098972026E-4	YAP1, HDAC4, ZFP579, EGR1, CEBPA, CEBPB, XBP1, SMAD3, TFE3, FOXK1, FOXO3, ELK1, SREBF2, ARNTL, SOX2, BASP1, TBL1XR1, AGO1, SOX4	449	261	17587	2.8514024353821603	0.09183981172186584	0.019265605155925885	0.018996907733946446
GOTERM_MF_DIRECT	GO:0035255~ionotropic glutamate receptor binding	7	1.36986301369863	5.577913829726324E-4	GSK3B, SNX27, CANX, SHANK2, SHISA7, SHISA6, SHANK1	449	41	17587	6.68743549350861	0.32971213098829244	0.0595359729518265	0.05870562465403255
GOTERM_MF_DIRECT	GO:0017124~SH3 domain binding	11	2.152641878669276	5.812438084557678E-4	ERRFI1, KHDRBS3, GRIK5, WIPF3, INPP5J, SIRPA, QK, CD3E, SHANK2, MAP4K3, SHANK1	449	112	17587	3.8469813872096723	0.3408953624882274	0.0595359729518265	0.05870562465403255
GOTERM_MF_DIRECT	GO:0003700~transcription factor activity, sequence-specific DNA binding	25	4.892367906066536	8.176172954756748E-4	CEBPA, EPAS1, SRF, FOXK1, AFF3, FOXO3, ELK1, FOXO1, ARNTL, SOX2, MEF2D, SOX4, MEF2A, EGR1, XBP1, ZFP697, MYPOP, SMAD3, BCL11A, TFE3, ESRRB, SREBF2, MTF1, KLF9, PPARD	449	462	17587	2.1195489736692408	0.4437132543654506	0.07327895010700736	0.07225692848766277
GOTERM_MF_DIRECT	GO:0031490~chromatin DNA binding	9	1.761252446183953	0.0010541922282651384	SOX2, CEBPA, CEBPB, XBP1, SBNO2, SMAD3, SRF, FOXO3, FOXO1	449	81	17587	4.352140559267509	0.5305786516680351	0.08398398085178936	0.08281265615371698
GOTERM_MF_DIRECT	GO:0004712~protein serine/threonine/tyrosine kinase activity	19	3.7181996086105675	0.0013014734189037902	RET, HIPK4, GSK3B, GSK3A, PKN3, PDPK1, SRC, PRKCB, TNK2, CAMK2A, CDC42BPB, HIPK1, MAPK14, UHMK1, MAPKAPK3, WNK2, SPEG, MAP4K3, EPHB3	449	316	17587	2.3551140368188097	0.6069286800552702	0.09331564413540176	0.09201417071649796
GOTERM_MF_DIRECT	GO:0019901~protein kinase binding	27	5.283757338551859	0.0018819791529659778	HDAC4, ERRFI1, GSK3B, GSK3A, CDKN1B, SRC, HSPB1, IRS2, FOXO3, ELAVL1, ZBTB4, SPRED1, CDH2, RB1CC1, NCS1, MEF2A, PTPN1, XBP1, SMAD3, PDPK1, BCL11A, ACSL3, SRCIN1, CCNE1, TRAF3, CACUL1, MAPRE2	449	549	17587	1.9263572967249627	0.7409282943087316	0.12267082297060056	0.12095993283154056
GOTERM_MF_DIRECT	GO:0046872~metal ion binding	62	12.13307240704501	0.0024226795658540117	ZMYND19, TGFB1I1, HBB-B1, CAPN15, SH3RF1, SLC8A2, NUDT4, MYLK, LFNG, PPP6C, ALKBH5, ZC3H7B, ENPP4, RNF150, ZFP365, GALNT9, ZFP280B, VAV3, ZHX2, RNF44, ARMT1, PPTC7, ACAP3, STIM1, B4GALT6, ZFP574, RNFT2, MGRN1, CAMK2A, SLC1A3, CACNA1A, AGAP1, RNF6, PPM1E, ZBTB4, CACNA1H, RHOT1, SCAND1, CYC1, HIVEP2, NPTX1, ZFP189, ZC3H15, CYB5B, TIMM8B, CYB5A, TNK2, PCGF3, ATP2B2, DDHD1, MEX3C, DNAJA1, MOB4, RYBP,…	449	1666	17587	1.4576797311352157	0.8243336505308566	0.1447551040597772	0.1427362044215655
GOTERM_MF_DIRECT	GO:0019900~kinase binding	10	1.9569471624266144	0.0034112516250165937	MOB4, ERRFI1, CEBPA, MIDN, CEBPB, CAB39, GADD45A, SRC, SLC2A1, UBQLN1	449	119	17587	3.291534876756939	0.9137106125563292	0.1881436473182229	0.1855196076066717
GOTERM_MF_DIRECT	GO:0046982~protein heterodimerization activity	19	3.7181996086105675	0.0039246662451731295	MEF2A, CEBPA, ZHX2, GABBR1, CEBPB, XBP1, HIP1, TAF12, KCNB1, EPAS1, FZD4, BCL11A, GADD45A, TFE3, ADRB1, ATP1B2, CD3E, ARNTL, MEF2D	449	350	17587	2.1263315303849826	0.9403655687235088	0.20099897841350955	0.19819564538124304
GOTERM_MF_DIRECT	GO:0004722~protein serine/threonine phosphatase activity	8	1.5655577299412915	0.005576484979874782	CTDNEP1, PPP6C, PPM1B, PPTC7, CTDSP1, PPM1H, PPM1E, DUSP7	449	84	17587	3.730406193657864	0.9818580744605616	0.26655598203801456	0.2628383253847647
GOTERM_MF_DIRECT	GO:0042826~histone deacetylase binding	10	1.9569471624266144	0.006395290357464043	MEF2A, HDAC4, CEBPA, HSP90AA1, CEBPB, XBP1, RBBP4, SRF, MEF2D, WDTC1	449	131	17587	2.99002023155783	0.9899496574274687	0.28658894914385746	0.28259189267044243
GOTERM_MF_DIRECT	GO:0035035~histone acetyltransferase binding	5	0.9784735812133072	0.0075830034731963454	MEF2A, EGR1, CEBPB, EPAS1, MTF1	449	31	17587	6.317623392485093	0.9957367894214454	0.31982432295775176	0.31536373267940093
GOTERM_MF_DIRECT	GO:0035198~miRNA binding	5	0.9784735812133072	0.008495306619518665	SOX2, ZC3H7B, AGO1, ELAVL1, SOX4	449	32	17587	6.120197661469933	0.9977952812917663	0.3226180333414597	0.3181184791804909
GOTERM_MF_DIRECT	GO:0030160~GKAP/Homer scaffold activity	3	0.5870841487279843	0.00907378898089134	HOMER2, SHANK2, SHANK1	449	6	17587	19.58463251670379	0.9985491462275242	0.3226180333414597	0.3181184791804909
GOTERM_MF_DIRECT	GO:0000978~RNA polymerase II core promoter proximal region sequence-specific DNA binding	41	8.023483365949119	0.00934228093360442	YAP1, HDAC4, CEBPA, CEBPB, EPAS1, SRF, FOXK1, BHLHE23, FOXO3, ELK1, ZBTB4, FOXO1, ARNTL, SOX2, SALL1, RBBP4, HIVEP2, ZFP189, MEF2D, ZFP280B, SOX4, MEF2A, EGR1, XBP1, ZFP697, MYPOP, SMAD3, TSC22D1, BCL11A, TFE3, ESRRB, KLF3, SREBF2, SMARCA4, FOSL1, MTF1, AGO1, KLF9, SP8, ZFP574, PPARD	449	1067	17587	1.5050982815086322	0.9988053486813504	0.3226180333414597	0.3181184791804909
GOTERM_MF_DIRECT	GO:0031625~ubiquitin protein ligase binding	17	3.326810176125244	0.009449063738034384	PIAS4, GSK3B, HSP90AA1, XBP1, SMAD3, HSPA5, FZD4, SRC, TNK2, DIO2, UBE2G1, FOXO1, DNAJA1, GRK2, TRAF3, CACUL1, TRIB2	449	325	17587	2.0488538632859346	0.9988942045923094	0.3226180333414597	0.3181184791804909
GOTERM_MF_DIRECT	GO:0019899~enzyme binding	21	4.10958904109589	0.010942633828581624	CYB5A, AKIRIN2, PTPN1, UNC119B, ARMT1, SMAD3, HSPA5, SORT1, SRC, MAPK14, TSPAN33, MYLK, UHMK1, BACE1, TNKS2, CDH2, TSPAN5, MLEC, MEF2D, EIF4E, GAPDH	449	447	17587	1.8401668136500204	0.9996251975379523	0.34403649004995146	0.33923821264339704
GOTERM_MF_DIRECT	GO:0030544~Hsp70 protein binding	6	1.1741682974559686	0.011036038035075151	DNAJA1, STIP1, CDKN1B, DNAJA4, STAU2, HIKESHI	449	53	17587	4.43425641887633	0.9996497370490717	0.34403649004995146	0.33923821264339704
GOTERM_MF_DIRECT	GO:0030911~TPR domain binding	3	0.5870841487279843	0.012490333293191325	HSP90AA1, TRAK1, RAB8B	449	7	17587	16.78682787146039	0.999878058375244	0.3731487071340908	0.3679444015952611
GOTERM_MF_DIRECT	GO:0019003~GDP binding	7	1.36986301369863	0.01628940601637177	RAB21, RAB5B, RAB35, RAB18, MIEF1, ARF6, RAB8B	449	80	17587	3.4273106904231625	0.9999923106632386	0.44122651612404346	0.4350727292882827
GOTERM_MF_DIRECT	GO:0016308~1-phosphatidylinositol-4-phosphate 5-kinase activity	3	0.5870841487279843	0.01637517868361825	PIP4K2B, PIP5K1C, PIP4K2C	449	8	17587	14.688474387527839	0.9999927766817848	0.44122651612404346	0.4350727292882827
GOTERM_MF_DIRECT	GO:0004674~protein serine/threonine kinase activity	18	3.522504892367906	0.017092650472882238	HIPK4, GSK3B, GSK3A, PDPK1, PRKCB, TNK2, CAMK2A, CDC42BPB, HIPK1, MAPK14, UHMK1, GRK2, MAPKAPK3, WNK2, ULK2, SPEG, STK32A, MAP4K3	449	377	17587	1.8701505851494333	0.9999957192327726	0.44122651612404346	0.4350727292882827
GOTERM_MF_DIRECT	GO:0008022~protein C-terminus binding	13	2.5440313111545985	0.01723060314013001	YAP1, PIAS4, RBFOX1, CNRIP1, SRC, ATP2B2, OPRM1, MAPK14, SREBF2, STIP1, ATXN1, SHANK2, SHANK1	449	234	17587	2.176070279633754	0.9999961290767001	0.44122651612404346	0.4350727292882827
GOTERM_MF_DIRECT	GO:0005245~voltage-gated calcium channel activity	5	0.9784735812133072	0.0184215184656674	CACNG7, NCS1, CACNA1A, OPRM1, CACNA1H	449	40	17587	4.896158129175946	0.9999983772715341	0.4554561634442595	0.44910391569747765
GOTERM_MF_DIRECT	GO:0001228~transcriptional activator activity, RNA polymerase II transcription regulatory region sequence-specific binding	22	4.305283757338552	0.019126274180021427	MEF2A, EGR1, CEBPA, CEBPB, SMAD3, TSC22D1, EPAS1, SRF, TFE3, ESRRB, FOXO3, ELK1, FOXO1, ARNTL, FOSL1, SOX2, MTF1, KLF9, HIVEP2, MEF2D, ZFP574, SOX4	449	504	17587	1.7097695054265207	0.999999030397458	0.45711795290251206	0.45074252817583826
GOTERM_MF_DIRECT	GO:0061630~ubiquitin protein ligase activity	15	2.935420743639922	0.02439384260757073	RNFT2, FBXW11, SMURF1, MGRN1, UBE2D3, RNF6, UBE3B, MEX3C, SH3RF1, TRIM9, TRIM2, RNF150, RNF185, ASB1, RNF165	449	304	17587	1.9326939983589264	0.999999979590146	0.5554125706867366	0.5476662307887347
GOTERM_MF_DIRECT	GO:0019903~protein phosphatase binding	8	1.5655577299412915	0.02555105438808751	HSP90AA1, CDKN1B, CDH2, TRAF3, SIRPA, IRS2, MAPK14, HSP90B1	449	113	17587	2.7730453120996508	0.999999991284997	0.5554125706867366	0.5476662307887347
GOTERM_MF_DIRECT	GO:0051087~chaperone binding	8	1.5655577299412915	0.026650067882032887	DNAJA1, STIP1, CDKN1B, SLC25A17, SDF2L1, BAG3, DNAJA4, OGDH	449	114	17587	2.748720353221584	0.9999999961196124	0.5554125706867366	0.5476662307887347
GOTERM_MF_DIRECT	GO:0005085~guanyl-nucleotide exchange factor activity	12	2.3483365949119372	0.02731786103043902	VAV3, FLCN, ABR, PREX1, ARHGEF9, PLEKHG1, PSD2, IQSEC3, WDR41, ADRB1, RAPGEF5, RALGDS	449	222	17587	2.117257569373382	0.9999999976277263	0.5554125706867366	0.5476662307887347
GOTERM_MF_DIRECT	GO:0019706~protein-cysteine S-palmitoyltransferase activity	4	0.7827788649706457	0.027651042191061636	ZDHHC18, ZDHHC7, GLUL, ZDHHC3	449	26	17587	6.026040774370395	0.9999999981444027	0.5554125706867366	0.5476662307887347
GOTERM_MF_DIRECT	GO:0005249~voltage-gated potassium channel activity	6	1.1741682974559686	0.027886823632806857	SNAP25, KCNG2, KCNG4, KCNB1, KCNC2, KCNAB2	449	67	17587	3.507695376126051	0.9999999984405662	0.5554125706867366	0.5476662307887347
GOTERM_MF_DIRECT	GO:0044877~macromolecular complex binding	26	5.088062622309197	0.029648360278023173	CEBPA, CDKN1B, SRC, TWF1, SPATA2, FLCN, GGA3, SALL1, CDH2, BAG3, DLGAP1, HOMER1, HOMER2, FZD4, NOG, SYP, CDC42BPB, KCNAB2, SMARCA4, CCNE1, GNAQ, CPD, APBA1, GCLM, RNF185, SHANK1	449	655	17587	1.5548105204100715	0.9999999995751885	0.5745371437660166	0.566524073420605
GOTERM_MF_DIRECT	GO:0005158~insulin receptor binding	4	0.7827788649706457	0.030534759537597378	PTPN1, PDPK1, SRC, IRS2	449	27	17587	5.802854079023344	0.9999999997793938	0.5761426996962452	0.5681072366600354
GOTERM_MF_DIRECT	GO:0051082~unfolded protein binding	7	1.36986301369863	0.03293822259437072	DNAJA1, HSP90AA1, HSPA5, DNAJA4, CANX, DNAJB11, HSP90B1	449	94	17587	2.916860162062266	0.9999999999627888	0.605556553850354	0.5971108557492333
GOTERM_MF_DIRECT	GO:0038023~signaling receptor activity	9	1.761252446183953	0.03713325963597984	PAQR9, EDNRB, RTN4RL1, FZD4, GRIK5, PAQR3, ITGB8, RTN4RL2, ADIPOR2	449	149	17587	2.3659287604071686	0.999999999998352	0.6656136789749386	0.6563303640659437
GOTERM_MF_DIRECT	GO:0008270~zinc ion binding	28	5.47945205479452	0.0394993627749815	HDAC4, PRICKLE2, TRHDE, TRIM9, ZMIZ2, TRIM2, FNTB, ZSWIM8, TRIM46, PIAS4, ZCCHC24, EGR1, CAR2, PTPN1, NQO2, SMAD3, USP20, PRKCB, ZFR, ESRRB, MIB1, TRAF3, CPD, TCEA1, SMPDL3B, PPARD, SF1, RNF165	449	740	17587	1.4820802985613677	0.9999999999997177	0.6907571490161399	0.6811231580954126
GOTERM_MF_DIRECT	GO:0042803~protein homodimerization activity	27	5.283757338551859	0.041750028412580215	NAA60, MTMR1, CEBPA, CEBPB, HIP1, SRF, CAMK2A, HSPB1, ELAVL1, ZBTB4, ZDHHC3, TRIM9, PIP4K2B, ZFP365, MEF2D, ST3GAL2, BNIP3L, HSP90AA1, NQO2, ZHX2, SMAD3, GADD45A, FZD4, BCL11A, NOG, GREM1, GPD1	449	711	17587	1.4874404443066165	0.9999999999999475	0.7127326279004765	0.7027921449451002
GOTERM_MF_DIRECT	GO:0005524~ATP binding	48	9.393346379647749	0.04721123879860822	RET, GSK3B, GSK3A, SRC, PKN3, UBE2D3, CAMK2A, TWF1, PAPSS2, HSP90B1, MYLK, SPAST, GRK2, SPEG, PIP4K2B, PIP5K1C, PIP4K2C, STK32A, GLUL, MAP4K3, EPHB3, ABCA2, HIPK4, HSP90AA1, CAMK1D, HSPA5, PDPK1, PRKCB, TNK2, ASNS, ATP2B2, UBE2G1, CDC42BPB, ACSL3, HIPK1, MAPK14, SYN2, SMARCA4, UHMK1, DNAJA1, CDC34, CLCN4, MAPKAPK3, DNAJA4, WNK2, ULK2, ROR2, TRIB2	449	1438	17587	1.3074580817827284	0.9999999999999991	0.7614622683351223	0.7508421530166408
GOTERM_MF_DIRECT	GO:0070411~I-SMAD binding	3	0.5870841487279843	0.04813350509965102	SMAD3, SMURF1, TGFB1I1	449	14	17587	8.393413935730194	0.9999999999999996	0.7614622683351223	0.7508421530166408
GOTERM_MF_DIRECT	GO:0019153~protein-disulfide reductase (glutathione) activity	2	0.3913894324853229	0.050299241494717824	PDIA3, TXNDC12	449	2	17587	39.16926503340757	0.9999999999999999	0.7614622683351223	0.7508421530166408
GOTERM_MF_DIRECT	GO:0004367~glycerol-3-phosphate dehydrogenase [NAD+] activity	2	0.3913894324853229	0.050299241494717824	GPD2, GPD1	449	2	17587	39.16926503340757	0.9999999999999999	0.7614622683351223	0.7508421530166408
GOTERM_MF_DIRECT	GO:0099579~G-protein coupled neurotransmitter receptor activity involved in regulation of postsynaptic membrane potential	2	0.3913894324853229	0.050299241494717824	GABBR1, ADRB1	449	2	17587	39.16926503340757	0.9999999999999999	0.7614622683351223	0.7508421530166408
GOTERM_MF_DIRECT	GO:0009055~electron carrier activity	4	0.7827788649706457	0.05097655352871112	CYB5B, CYB5A, NQO2, CYC1	449	33	17587	4.747789701019099	1.0	0.7614622683351223	0.7508421530166408
GOTERM_MF_DIRECT	GO:0050681~androgen receptor binding	4	0.7827788649706457	0.05489087497676596	PRKCB, TGFB1I1, RNF6, SMARCA4	449	34	17587	4.608148827459714	1.0	0.8031991297620652	0.7919969103790517
GOTERM_MF_DIRECT	GO:0000981~RNA polymerase II transcription factor activity, sequence-specific DNA binding	34	6.653620352250488	0.0673350584327013	CEBPA, CEBPB, EPAS1, SRF, FOXK1, BHLHE23, FOXO3, ELK1, ZBTB4, FOXO1, ARNTL, SOX2, SALL1, HIVEP2, ZFP189, MEF2D, ZFP280B, SOX4, MEF2A, ZFP579, EGR1, XBP1, ZHX2, MYPOP, SMAD3, TFE3, ESRRB, KLF3, SREBF2, FOSL1, MTF1, KLF9, LHX6, SP8	449	987	17587	1.349295857280504	1.0	0.9446275837315785	0.931452861503802
GOTERM_MF_DIRECT	GO:0008373~sialyltransferase activity	3	0.5870841487279843	0.06844693135379601	ST8SIA1, ST3GAL2, ST3GAL3	449	17	17587	6.912223241189571	1.0	0.9446275837315785	0.931452861503802
GOTERM_MF_DIRECT	GO:0097110~scaffold protein binding	6	1.1741682974559686	0.06850855558443805	HSP90AA1, GRK2, HOMER1, SRC, CACNA1H, SHANK1	449	86	17587	2.732739420935412	1.0	0.9446275837315785	0.931452861503802
GOTERM_MF_DIRECT	GO:0003677~DNA binding	34	6.653620352250488	0.0739014424251336	HDAC4, CEBPA, CEBPB, EPAS1, SRF, RNF6, FOXK1, RPAP1, FBXO21, FOXO3, FOXO1, ARNTL, SOX2, SALL1, ATXN1, MEF2D, SOX4, MEF2A, PIAS4, EGR1, XBP1, ZHX2, MYPOP, SMAD3, TAF12, ZFR, TFE3, SREBF2, SMARCA4, FOSL1, RYBP, TBL1XR1, TCEA1, PPARD	449	996	17587	1.3371034248351983	1.0	0.9697807485042981	0.9562552150523553
GOTERM_MF_DIRECT	GO:0016309~1-phosphatidylinositol-5-phosphate 4-kinase activity	2	0.3913894324853229	0.07449406320960421	PIP4K2B, PIP4K2C	449	3	17587	26.112843355605047	1.0	0.9697807485042981	0.9562552150523553
GOTERM_MF_DIRECT	GO:0016409~palmitoyltransferase activity	3	0.5870841487279843	0.07574298733087963	ZDHHC18, ZDHHC7, ZDHHC3	449	18	17587	6.528210838901262	1.0	0.9697807485042981	0.9562552150523553
GOTERM_MF_DIRECT	GO:0035254~glutamate receptor binding	3	0.5870841487279843	0.07574298733087963	HOMER2, CAMK2A, ATP2B2	449	18	17587	6.528210838901262	1.0	0.9697807485042981	0.9562552150523553
GOTERM_MF_DIRECT	GO:0000987~core promoter proximal region sequence-specific DNA binding	6	1.1741682974559686	0.07980647890554138	XBP1, SALL1, SMAD3, EPAS1, MTF1, ESRRB	449	90	17587	2.611284335560505	1.0	1.0	0.9874301675977654
GOTERM_MF_DIRECT	GO:0003729~mRNA binding	12	2.3483365949119372	0.08340119404305946	HSP90AA1, YTHDF1, RBFOX1, KHDRBS3, TACO1, CELF3, CELF5, SAMD4B, QK, ELAVL1, EIF4G2, SF1	449	269	17587	1.7473278081817505	1.0	1.0	0.9874301675977654
GOTERM_MF_DIRECT	GO:0030165~PDZ domain binding	7	1.36986301369863	0.09180814442329874	FZD4, GRIK5, APBA1, ATP2B2, ADRB1, LIN7C, SHISA6	449	122	17587	2.247416846179123	1.0	1.0	0.9874301675977654
GOTERM_MF_DIRECT	GO:0043565~sequence-specific DNA binding	17	3.326810176125244	0.09268424579883133	MEF2A, HDAC4, EGR1, CEBPA, CEBPB, XBP1, SMAD3, EPAS1, SRF, ESRRB, FOXK1, FOXO3, ZBTB4, FOXO1, SREBF2, ARNTL, SOX2	449	436	17587	1.527241985247543	1.0	1.0	0.9874301675977654
GOTERM_MF_DIRECT	GO:1990837~sequence-specific double-stranded DNA binding	20	3.9138943248532287	0.09285811125093478	EGR1, CEBPB, XBP1, SRF, TFE3, ESRRB, FOXK1, BHLHE23, FOXO3, ELK1, KLF3, SREBF2, ARNTL, FOSL1, MTF1, LHX6, SP8, MEF2D, SOX4, PPARD	449	537	17587	1.4588180645589413	1.0	1.0	0.9874301675977654
GOTERM_MF_DIRECT	GO:0003836~beta-galactoside (CMP) alpha-2,3-sialyltransferase activity	2	0.3913894324853229	0.09807383229531881	ST3GAL2, ST3GAL3	449	4	17587	19.584632516703785	1.0	1.0	0.9874301675977654
GOTERM_MF_DIRECT	GO:0008332~low voltage-gated calcium channel activity	2	0.3913894324853229	0.09807383229531881	CACNA1I, CACNA1H	449	4	17587	19.584632516703785	1.0	1.0	0.9874301675977654
GOTERM_MF_DIRECT	GO:0035256~G-protein coupled glutamate receptor binding	2	0.3913894324853229	0.09807383229531881	HOMER1, HOMER2	449	4	17587	19.584632516703785	1.0	1.0	0.9874301675977654
GOTERM_MF_DIRECT	GO:0043130~ubiquitin binding	6	1.1741682974559686	0.09849278613143705	GGA3, SMAD3, TP53INP2, PLAA, HSPB1, RNF185	449	96	17587	2.4480790645879735	1.0	1.0	0.9874301675977654
GOTERM_MF_DIRECT	GO:0004683~calmodulin-dependent protein kinase activity	3	0.5870841487279843	0.09896407663841307	CAMK1D, MAPKAPK3, CAMK2A	449	21	17587	5.595609290486796	1.0	1.0	0.9874301675977654
GOTERM_MF_DIRECT	GO:0044325~ion channel binding	8	1.5655577299412915	0.09918382482022112	SNAP25, HSP90AA1, KCNG4, HOMER1, KCNB1, KCNC2, SRC, KCNAB2	449	154	17587	2.0347670147224712	1.0	1.0	0.9874301675977654
GOTERM_MF_DIRECT	GO:0003924~GTPase activity	13	2.5440313111545985	0.09988653503974185	RAB5B, AGAP1, RAB33B, RAB21, GNA14, RHOT1, GNAQ, RAB35, TBC1D24, RAB18, RHOQ, RAB8B, ARF6	449	310	17587	1.642582082046124	1.0	1.0	0.9874301675977654
