# Supplementary material for: Altered genome-wide hippocampal gene expression profiles following early life lead exposure and their potential for reversal by environmental enrichment
Source: Sci Rep. 2022 Jul 25;12:11937. doi: 10.1038/s41598-022-15861-9 (PMC9314447; doi:10.1038/s41598-022-15861-9)
Supplement: Supplementary file 3 — Supplementary Information 3. [file 41598_2022_15861_MOESM3_ESM.zip › Singh et al_Supp Material_3_GO_analysis_Fig3/EPN.UpAndSustained.txt]

Hivep2
Plekhg1
Oprm1
Mas1
Qk
Grik5
Dpy19l3
Mef2a
Homer2
Stim1
Hbb-b1
Arntl
Prkcb
Shank2
Rtn3
Gnaq
Gna14
Klf9
Apba1
Pgm5
Heca
Armt1
Cacng7
Zfp579
Shisa7
Slc8a2
Mypop
Irgq
Zfp574
Gsk3a
Numbl
Hipk4
Samd4b
Cebpa
Ccne1
Klk11
Shank1
Sphk2
Fzd4
Hikeshi
Tmem41b
Eif4g2
Ubfd1
Sh2b1
Tgfb1i1
Bag3
Htra1
Cd163l1
Grk2
Gal3st3
Fosl1
Atg2a
Sf1
Pygm
Stip1
RGD1560108
Fads1
Il33
Papss2
Tnks2
Scd
Adrb1
Cacul1
Ctnnd2
Basp1
Fam102b
Homer1
Slc1a3
Ankh
Tbl1xr1
Fgf2
Sertm1
Snx27
Anp32e
Vav3
Plppr4
Gclm
Ube2d3
Tspan5
Wdr41
Selenop
RGD1305938
Card6
Zfr
Car2
Crh
Nceh1
Sox2
Pgrmc2
Setd7
Rab33b
Foxo1
Trim2
Mef2d
Trim46
Krtcap2
Celf3
Mllt11
Zfp697
Hipk1
Capza1
Fam212b
Slc6a17
Sort1
Ostc
Cyp2u1
Eif4e
Ankrd13c
Camsap1
Pkn3
Usp20
Mvb12b
Gpd2
Tanc1
Nckap1
Bdnf
Pdia3
Slc30a4
Snap25
Dlgap4
Epb41l1
Prex1
Spata2
Ythdf1
Zmynd19
Abca2
Ralgds
Zer1
Lrrc8a
Ncs1
Hspa5
Lhx6
Ppp6c
Gpr155
Plekha3
Zc3h15
Tfpi
Rtn4rl2
Api5
Lin7c
Grem1
Spred1
Rpusd2
LOC100910827
Rpap1
Gatm
Sirpa
Smox
Tp53inp2
Scand1
Src
Blcap
Fitm2
Kcnb1
Cebpb
Ptpn1
Bhlhe23
Glcci1
Atp2b2
Tmem140
Tmem178b
Wipf3
Prickle2
Syn2
Ret
Iqsec3
Gapdh
Cdkn1b
St8sia1
Asns
Lsm8
Tspan33
Ccdc129
Kbtbd2
Fkbp9
Gadd45a
Tgoln2
Fbxo41
Rybp
Adipor2
Bcl2l13
Etnk1
Eps15
Stau2
Mob3b
Fam219a
Ugcg
Faah
Efcab14
Tmem69
St3gal3
Akirin1
Taf12
Wdtc1
Vwa5b1
Kcnab2
Vcpip1
Rb1cc1
Tcea1
Ggh
Gpr63
Akirin2
Dnaja1
Zfp189
Plaa
Atg4c
Txndc12
Slc2a1
Smap2
Mtf1
Ago1
Rbbp4
Smpdl3b
Zdhhc18
Errfi1
Acap3
Klhl29
Mboat2
Flrt2
Map4k3
Tmem178a
Ppm1b
Epas1
Trib2
Trim9
Pcnx1
Cdc42bpb
Traf3
Rapgef5
Rhoq
Yipf4
Spast
Slc35f6
Pdia6
Fam150b
Ifrd1
Eapp
Arf6
Dhrs7
Fntb
Esrrb
Dio2
Begain
Hsp90aa1
Sp8
Itgb8
Ppm1h
Trhde
Khdrbs3
Pip5k1c
Chst11
Kcnc2
Rspo2
Zhx2
Slc25a17
Rab5b
Celf5
Pias4
Rexo1
Apc2
Midn
Sbno2
Fgf22
Cdc34
Tcp11l2
Hsp90b1
Nudt4
Rab21
Usp15
Pip4k2c
Bai1
Cyc1
Mief1
Cacna1i
Zc3h7b
Srebf2
Mpped1
Parvb
Cerk
Twf1
Gpd1
Krt2
Mfsd5
Clstn2
Trak1
Yap1
Gpr83
Smarca4
Sc5d
Ppan
Cd3e
Bace1
Timm8b
Dixdc1
Dnaja4
Smad3
Rab8b
Paqr9
Dusp7
Manf
Mapkapk3
Tma7
Zdhhc3
Aff3
Adam23
Sphkap
Ppp1r7
Rcan2
Mob4
Speg
Agap1
Hdac4
Dlgap1
Srf
Tcte1
Tmem151b
Enpp4
Fam168b
LOC100360552
Fam117b
Ctdsp1
Ptprn
Acsl3
Slc16a14
Cab39
Asb1
Syap1
Shroom2
Clcn4
Arhgef9
Trpc5
RGD1564541
Nsdhl
Elk1
Tfe3
Syp
Eif1ax
Klhl4
Ndufa1
Mcts1
Apln
Rbfox1
Mgat5b
Mgrn1
Pdpk1
Capn15
Fbxw11
Gabrg2
Alkbh5
Ulk2
Shisa6
Ube2g1
Slc43a2
Abr
Rhot1
Ppm1e
Dcaf7
LOC100911627
Naa60
Tbc1d24
Caskin1
Cacna1h
Pigq
Canx
Natd1
Flcn
Atp1b2
Zbtb4
Ctdnep1
Alox15
Rtn4rl1
Cpd
Nog
Tbkbp1
Srcin1
Pip4k2b
Ccdc43
Fmnl1
Taco1
Gga3
Mir3577
Nptx1
Mylk
Kcnj6
Gsk3b
Naa50
Tnk2
Dnajb11
Senp2
Ephb3
Alg3
Dvl3
Ranbp1
Sdf2l1
Elavl1
Tnrc18
Lfng
Hip1
Tmem132b
Ube3b
Sez6l
Galnt9
Rnf6
Smurf1
Fam220a
Wipi2
Foxk1
RGD1305455
Hspb1
Gatsl2
Bri3bp
Fam216a
Pptc7
Rnft2
Fbxo21
Rab35
Mlec
Unc119b
Pitpnb
Nfasc
Ppp1r15b
Fam20b
Rfwd2
Mybph
Glul
Uhmk1
Nf2
Pcgf3
Lrrc8b
Paqr3
Utp3
Tmem33
Klf3
Cd38
Inpp5j
Rnf185
Xbp1
Ogdh
Zmiz2
Cnrip1
Lgalsl
Bcl11a
Bnip3l
Tsc22d1
Zswim8
Abhd6
Ddhd1
Extl3
Stc1
Ednrb
Slitrk6
Slitrk5
Eaf1
Sh3rf1
Abhd13
Zcchc24
Slmap
Wnt5a
Crlf1
Crtc1
Npy1r
Champ1
Irs2
Camk1d
Ror2
Wnk2
Atxn1
Slc22a23
Sox4
Larp4b
Ubqln1
Rnf44
Bicd2
Elovl2
Tmem170b
Pxdc1
Nqo2
Rab18
Prpf18
Mapre2
Cdh2
B4galt6
Pcdhga12
Stk32a
Ndst1
Camk2a
Zfp532
Ctif
Dok6
Mtmr1
Snrpd1
Mib1
Egr1
Psd2
Synpo
Pcyox1l
Mex3c
Rnf165
Kcng2
Cyb5a
Rnf150
Cacna1a
RGD1304884
Sall1
Scoc
Cyb5b
St3gal2
Tmem170a
Kcng4
Zdhhc7
Gins2
Exoc8
Gabbr1
Fkbp5
Ppard
Agpat3
Eif4ebp2
Mapk14
Trappc10
Zfp280b
Zfp365
Kif1bp
Nus1
Foxo3
Sesn1
