# Supplementary material for: Altered genome-wide hippocampal gene expression profiles following early life lead exposure and their potential for reversal by environmental enrichment
Source: Sci Rep. 2022 Jul 25;12:11937. doi: 10.1038/s41598-022-15861-9 (PMC9314447; doi:10.1038/s41598-022-15861-9)
Supplement: Supplementary file 4 — Supplementary Information 4. [file 41598_2022_15861_MOESM4_ESM.xlsx]

## Sheet: Sheet2
Altered Genome-Wide Hippocampal Gene Expression Profiles Following Early Life Lead Exposure and their Potential for Reversal by Environmental Enrichment
G. Singh1*, V. Singh1, T. Kim3, A. Ertel2, W. Fu3 and J.S. Schneider1*

## Sheet: Sheet1
Analysis	ID	Upstream Regulator	Expr Log Ratio	Molecule Type	Predicted Activation State	Activation z-score	Notes	Bias Term	Bias-corrected z-score	p-value of overlap	Target molecules in dataset
DESeq2.DE.result.EPN_non-enrich_vs_Ctrl_non-enrich_qvalue0.05		JAK1/2		group	Activated	3.962		0.043	3.756	0.00069	BAIAP2,BCL11B,BHLHE22,C1QL3,CNIH2,CTXN1,DDN,FAM81A,HPCA,ICAM5,ITPKA,KCNG1,LHX2,NEUROD6,NPTX1,Nrgn,PSD,PTK2B,RGS14,RPRML,RSPO2,SLC17A7,WIPF3
Gene	baseMean	log2FoldChange	lfcSE	stat	pvalue	padj	DE.Call
Baiap2	5585.76	0.304584	0.0646184	4.71358	2.43407e-06	3.85263e-05	Up
Bcl11b	4864.43	0.724287	0.0840263	8.61977	6.70903e-18	1.28482e-15	Up
Bhlhe22	2263.89	0.576058	0.0730973	7.8807	3.25546e-15	3.76127e-13	Up
C1ql3	1773.83	0.364657	0.0871408	4.18468	2.85562e-05	0.000319373	Up
Cnih2	10530.7	0.462078	0.0831693	5.55587	2.76228e-08	7.46938e-07	Up
Ctxn1	2840.41	0.254504	0.0665448	3.82455	0.000131014	0.00118166	Up
Ddn	51773.3	0.622667	0.0735899	8.46132	2.64376e-17	4.45299e-15	Up
Fam81a	2703.72	-0.3612	0.0730509	-4.9445	7.63389e-07	1.386e-05	Down
Hpca	34500.5	0.574854	0.10478	5.48632	4.10402e-08	1.06248e-06	Up
Icam5	14023.6	0.356525	0.0896346	3.97754	6.96332e-05	0.000689428	Up
Itpka	6852.7	0.508873	0.0717966	7.0877	1.36362e-12	9.16508e-11	Up
Kcng1	198.988	-0.512224	0.186816	-2.74187	0.00610914	0.0280848	Down
Lhx2	983.139	0.378419	0.0754757	5.01378	5.33717e-07	1.0124e-05	Up
Neurod6	6834.16	0.343939	0.0760186	4.52441	6.05644e-06	8.42478e-05	Up
Nptx1	5679.14	0.191497	0.0748185	2.55948	0.0104827	0.0433064	Up
Nrgn	7589.4	0.166542	0.0649663	2.56352	0.0103617	0.0429117	Up
Psd	16221.8	0.620405	0.0728507	8.51612	1.64994e-17	2.99561e-15	Up
Ptk2b	17034.6	0.436299	0.101421	4.30184	1.69383e-05	0.000204665	Up
Rgs14	5982.19	0.459821	0.110296	4.16899	3.05951e-05	0.000338119	Up
Rprml	1615.91	0.363904	0.0793529	4.5859	4.5204e-06	6.54872e-05	Up
Rspo2	1087.69	0.473717	0.105721	4.48083	7.43516e-06	0.000100526	Up
Slc17a7	25297.1	0.254265	0.052569	4.83679	1.3195e-06	2.2329e-05	Up
Wipf3	3754.47	0.519678	0.13674	3.80049	0.000144412	0.00128183	Up
Analysis	ID	Upstream Regulator	Expr Log Ratio	Molecule Type	Predicted Activation State	Activation z-score	Notes	Bias Term	Bias-corrected z-score	p-value of overlap	Target molecules in dataset
DESeq2.DE.result.EPN_enrich_vs_EPN_non-enrich_qvalue0.05		JAK1/2		group	Inhibited	-3.545		0.005	-3.571	0.0133	BAIAP2,BCL11B,BHLHE22,C1QL3,CCK,CNIH2,CTXN1,DDN,FAM107A,FAM81A,HPCA,ICAM5,ITPKA,KCNG1,LHX2,MX1,NEUROD6,Nrgn,PSD,PTK2B,RGS14,RPRML,SLC17A7
Gene	baseMean	log2FoldChange	lfcSE	stat	pvalue	padj	DE.Call
Baiap2	5585.76	-0.180632	0.0646584	-2.79363	0.005212	0.0203815	Down
Bcl11b	4864.43	-0.445004	0.0839635	-5.29998	1.15818e-07	2.11099e-06	Down
Bhlhe22	2263.89	-0.428232	0.0731531	-5.85391	4.80144e-09	1.25829e-07	Down
C1ql3	1773.83	-0.351882	0.0874059	-4.02584	5.67714e-05	0.000460629	Down
Cck	4533.14	-0.228193	0.0759875	-3.00304	0.00267299	0.0117993	Down
Cnih2	10530.7	-0.520881	0.0832408	-6.25752	3.91144e-10	1.29272e-08	Down
Ctxn1	2840.41	-0.364366	0.0669183	-5.44494	5.18236e-08	1.03204e-06	Down
Ddn	51773.3	-0.541896	0.073597	-7.36302	1.79795e-13	1.13222e-11	Down
Fam107a	11168.5	0.273501	0.104683	2.61267	0.00898387	0.0317078	Up
Fam81a	2703.72	0.333831	0.0732784	4.55565	5.22239e-06	5.86418e-05	Up
Hpca	34500.5	-0.576428	0.104793	-5.50063	3.78438e-08	7.83788e-07	Down
Icam5	14023.6	-0.297668	0.0896593	-3.31999	0.000900192	0.00477597	Down
Itpka	6852.7	-0.472083	0.0718734	-6.56826	5.09066e-11	2.06282e-09	Down
Kcng1	198.988	0.535503	0.187687	2.85318	0.00432845	0.0174536	Up
Lhx2	983.139	-0.387724	0.0761211	-5.09351	3.51496e-07	5.6159e-06	Down
Mx1	49.874	-0.777665	0.33713	-2.30672	0.0210704	0.0629143	Same
Neurod6	6834.16	-0.315605	0.0760932	-4.14762	3.35955e-05	0.000294831	Down
Nrgn	7589.4	-0.28659	0.0651146	-4.40132	1.07593e-05	0.0001106	Down
Psd	16221.8	-0.595463	0.0728863	-8.16976	3.09006e-16	3.10785e-14	Down
Ptk2b	17034.6	-0.390564	0.101441	-3.85016	0.000118043	0.000866722	Down
Rgs14	5982.19	-0.517032	0.110388	-4.68378	2.81635e-06	3.44264e-05	Down
Rprml	1615.91	-0.419579	0.0798207	-5.25652	1.46808e-07	2.59794e-06	Down
Slc17a7	25297.1	-0.175001	0.052588	-3.32778	0.000875419	0.00467291	Down
