# Supplementary material for: Altered genome-wide hippocampal gene expression profiles following early life lead exposure and their potential for reversal by environmental enrichment
Source: Sci Rep. 2022 Jul 25;12:11937. doi: 10.1038/s41598-022-15861-9 (PMC9314447; doi:10.1038/s41598-022-15861-9)
Supplement: Supplementary file 5 — Supplementary Information 5. [file 41598_2022_15861_MOESM5_ESM.xlsx]

## Sheet: Sheet1
Altered Genome-Wide Hippocampal Gene Expression Profiles Following Early Life Lead Exposure and their Potential for Reversal by Environmental Enrichment
G. Singh1*, V. Singh1, T. Kim3, A. Ertel2, W. Fu3 and J.S. Schneider1*

## Sheet: normalized_by_DESeq_FDRpvalue_0
Gene	Ctrl_enrich_n1	Ctrl_enrich_n2	Ctrl_enrich_n3	Ctrl_imp_n1	Ctrl_imp_n2	Ctrl_imp_n3	EPN_enrich_n1	EPN_enrich_n2	EPN_enrich_n3	EPN_imp_n1	EPN_imp_n2	EPN_imp_n3	pvalue(ANOVA)	FDR-pvalue(ANOVA)
Olr192	0	0	0	20	17.7516	18.2799	0	0	0	0	0	0	3.72871e-10	3.24771e-06
LOC498063	0	0	0	0	0	0	18.0914	20	18.0716	0	0	0	2.27652e-10	3.24771e-06
Ptms	2.19803	0.655459	3.50226	0.103414	2.42105	1.72816	0.313176	0.0256762	0	19.3606	19.9305	20	1.71275e-08	9.10596e-05
Mgat4b	3.4631	1.91505	1.61524	0	0.855436	1.89839	2.53049	4.30352	4.07833	20	18.8898	18.9633	2.09092e-08	9.10596e-05
Prpf4b	18.7854	17.9531	17.4777	15.679	16.7123	16.6415	18.715	20	18.9218	3.42241	0.66957	0	1.02013e-07	0.000355415
Ttc21b	17.7126	15.8228	15.0673	16.858	19.3516	16.1904	17.6813	20	18.7594	0	0.797094	0.0433247	2.52591e-07	0.000588607
Stk11	4.86266	5.20079	4.86187	1.21661	3.14931	1.68998	1.39275	0	1.82676	16.3342	19.0507	20	3.01508e-07	0.000588607
Mdm4	16.4496	14.578	13.4835	13.6424	14.19	11.756	19.1633	19.8862	20	2.26837	0.617949	0	3.03791e-07	0.000588607
Nat8l	3.47839	1.63783	1.3802	0.689248	1.17188	0	1.68618	2.73106	3.21404	16.8438	16.7908	20	3.04102e-07	0.000588607
Cx3cl1	4.20505	0	2.29057	1.33779	1.02183	0.0629015	1.58443	2.90498	1.86193	17.762	20	19.854	3.59404e-07	0.000626083
Mapk8ip1	2.36998	2.91906	6.62082	3.55457	4.19814	3.67659	0.590282	0	1.84935	20	19.3678	18.7182	4.72971e-07	0.000701935
Cep290	15.4333	15.8246	12.9842	13.2626	14.448	13.9412	17.0718	20	17.2201	0.958153	0	0.92237	4.83538e-07	0.000701935
Vps13a	14.0923	15.6123	16.7344	14.8244	13.0762	15.2674	19.0055	20	16.6272	1.47368	0	1.14669	7.69964e-07	0.000709267
Ppp1ca	5.123	5.34796	6.23776	5.95457	6.41263	6.40406	2.19966	3.0344	0	18.6115	16.6517	20	7.6817e-07	0.000709267
Nhlrc2	20	17.8893	16.1674	15.5651	15.7547	15.5933	15.3599	17.8148	18.0688	0	0.391099	2.46857	1.07427e-06	0.000709267
Ttc14	17.4748	18.614	20	17.8415	15.6094	16.4182	19.3073	18.4956	19.3241	3.8005	0.400289	0	6.6009e-07	0.000709267
Phtf1	17.2828	19.801	18.8868	16.2168	15.1512	16.4888	17.2767	20	19.6713	3.35355	1.18026	0	6.64494e-07	0.000709267
Pmepa1	0.240593	0	0.0958248	3.75945	1.64694	3.23478	3.81032	0.619218	2.52636	20	16.4007	16.7838	1.05397e-06	0.000709267
Tril	2.83459	1.0925	1.03667	0.852986	1.81924	0.874143	2.643	0	2.46617	15.8621	20	18.2765	9.33932e-07	0.000709267
Macf1	19.0481	16.5682	15.1859	15.9319	14.9668	15.6981	18.6772	20	18.2074	2.97744	0.0358528	0	1.01312e-06	0.000709267
Klhl9	4.34601	5.52998	5.3512	3.61764	0	0.130177	5.91452	5.65051	4.16226	20	19.6772	18.0673	6.61582e-07	0.000709267
Rhoa	1.23349	1.18964	0.662877	0	2.77133	0.06016	0.829368	2.28496	3.11753	16.0475	20	19.6744	1.02845e-06	0.000709267
Clk1	17.4445	18.1975	18.1771	16.9784	18.7483	15.8925	17.3639	20	18.375	3.84448	1.78688	0	1.09932e-06	0.000709267
Abca5	15.579	16.4482	14.0257	16.9113	16.0902	15.1659	20	19.5246	19.2091	0.0433554	3.78067	0	7.75401e-07	0.000709267
Glt8d1	16.6176	17.7584	15.7445	16.3714	16.3133	17.8183	19.2118	19.7266	20	4.26149	3.45097	0	1.05725e-06	0.000709267
Plpp5	16.8202	14.7794	16.5894	15.06	18.8609	16.7131	18.7602	17.7729	20	2.33085	1.34525	0	9.13025e-07	0.000709267
Sgpl1	12.2522	12.4239	10.9489	14.1186	14.7668	14.1518	17.2018	18.511	20	3.61642	1.1091	0	1.04672e-06	0.000709267
Pnisr	19.0432	18.7434	17.2068	15.8406	17.4111	18.2459	20	19.3032	17.4065	4.07178	0	0.894022	1.47973e-06	0.000859229
Ddx54	7.7179	4.79596	5.22366	0.837028	3.14237	1.75358	3.30147	1.98461	0	17.9284	20	17.8311	1.4564e-06	0.000859229
Gas5	16.9166	20	18.0182	19.9596	18.1507	18.0475	17.9336	17.866	18.4815	4.28791	0	0.777348	1.43171e-06	0.000859229
Ap4e1	10.7737	10.9089	11.7947	14.1916	12.8902	12.8891	16.4201	20	15.6153	0.211819	1.44141	0	1.73763e-06	0.000945921
Pmp22	7.10623	5.78271	6.42434	5.92525	6.76941	10.3499	1.78617	0.259977	0	19.672	20	17.957	1.71577e-06	0.000945921
Cisd2	5.07727	8.58504	8.01882	0.362439	0	1.22298	3.88813	2.8793	2.43611	16.9183	20	16.6162	1.86574e-06	0.000957016
Guk1	3.02885	3.768	2.29918	4.10429	8.85642	6.2988	0.802381	0.762619	0	16.8858	18.7146	20	1.95941e-06	0.000957016
Luc7l3	16.3326	18.8899	20	19.3938	18.5758	19.9532	19.221	19.0755	17.2532	4.09041	0.115612	0	2.08566e-06	0.000957016
Eif4h	1.38612	5.54596	5.08149	9.13331	8.85185	6.08494	1.59457	0	1.60876	18.8327	19.9742	20	2.07396e-06	0.000957016
Tpr	16.0061	18.1339	19.5787	18.0842	19.3969	20	15.3109	14.6771	17.4923	1.61721	0	3.40034	2.08764e-06	0.000957016
Nfxl1	19.9295	18.6858	17.0536	20	18.6144	19.8745	19.1365	17.8723	19.2515	4.76306	0.398516	0	1.89777e-06	0.000957016
Fbxo18	15.1896	13.0743	12.7058	19.4219	20	19.4607	16.8309	19.7346	16.5142	0	0.519911	3.88215	2.17879e-06	0.000973192
Alms1	16.9518	14.2938	13.0659	17.0416	15.5176	14.2459	17.8703	20	19.2008	2.77227	0	0.701827	2.46451e-06	0.00107329
Ftx	12.895	14.3935	12.0452	17.8584	16.9647	13.6709	16.5669	20	19.2863	0.703062	0.713458	0	2.59388e-06	0.00108307
Rpgrip1l	11.1001	14.98	14.8567	15.6643	13.4309	13.458	19.1432	20	17.6656	1.78989	0	1.3362	2.61131e-06	0.00108307
Fubp1	16.0392	14.7649	13.9882	13.6963	15.2856	12.4877	16.2079	20	15.7132	1.10375	0	0.0357889	2.88295e-06	0.00109176
Chd6	17.0583	15.4819	14.3899	20	19.8259	16.1185	19.2395	19.5849	19.7645	3.78608	1.24251	0	2.69718e-06	0.00109176
Actg1	3.61861	6.03648	7.28056	8.02197	6.09714	8.2681	3.91964	0	2.40287	19.2184	19.97	20	2.8492e-06	0.00109176
Pcdh8	3.75781	1.74974	6.42628	4.68521	2.18138	3.20863	0.788162	1.17911	0	20	17.2316	17.7298	2.76286e-06	0.00109176
Irf2bpl	3.77608	1.99284	5.25752	0	4.39809	2.85357	0.968005	1.59837	4.11001	18.6945	20	19.4699	3.07415e-06	0.00111566
Bzw1	4.26003	3.1505	1.46956	5.74983	2.19374	3.74577	2.45524	1.91714	0	18.0284	16.7439	20	3.05623e-06	0.00111566
Srek1	20	17.3592	16.9458	15.8424	16.1154	16.9822	16.8694	18.512	16.4959	4.31449	0	0.730464	3.13887e-06	0.0011159
Tenm4	15.8903	15.4479	13.4323	12.567	13.1805	12.0419	17.1756	20	17.0718	0	3.4321	2.22353	3.26185e-06	0.00113512
Abhd17c	3.98607	1.67171	4.02668	1.54365	0	0.631739	1.70105	2.78455	1.10723	20	15.9756	15.4097	3.38841e-06	0.00113512
LOC100294508	4.44174	5.7607	1.9501	0	2.1175	3.66739	8.0002	5.94436	5.78527	18.2427	20	18.9978	3.35287e-06	0.00113512
Luc7l2	15.5142	12.6418	16.4651	13.8796	15.0983	12.6098	16.7985	20	18.7435	2.2957	0.845419	0	3.6237e-06	0.00116898
Golgb1	17.0452	16.7529	14.5668	14.0842	16.0486	14.9326	14.8346	18.7126	20	1.19614	0	0.21623	3.58317e-06	0.00116898
Eif4a1	5.19129	5.31118	6.16253	7.12162	4.87068	8.88943	2.32695	0	0.635355	20	16.5788	17.8323	3.85866e-06	0.00120032
Adgrl1	7.82759	3.63139	2.10008	0.616598	0.0691116	0	5.769	5.56073	4.12702	20	19.0575	17.8177	3.79803e-06	0.00120032
Acadsb	12.5319	10.7854	9.06671	20	14.9306	19.6366	18.1657	16.586	16.8153	0	0.357438	0.10608	4.35714e-06	0.00124428
Sbf1	5.24547	2.69694	3.02137	0	2.97732	2.01241	3.8797	1.58673	2.66185	20	15.7875	18.0539	4.20738e-06	0.00124428
Zfp347	17.1106	14.6799	17.2995	15.9666	14.7744	14.7377	18.1416	20	19.9617	2.76743	4.74944	0	4.3029e-06	0.00124428
Eif3g	3.92059	8.0864	8.50671	14.6134	14.0508	15.3773	1.80449	0	1.64062	17.3621	17.4585	20	4.24148e-06	0.00124428
Rbm26	17.7253	15.1223	14.9526	15.3605	14.4789	15.3847	18.6219	20	14.9596	1.67609	1.24383	0	4.2976e-06	0.00124428
Clk4	15.5792	17.7965	17.1991	14.9347	18.0424	16.858	15.8828	20	18.188	3.24312	1.00987	0	4.55113e-06	0.00127338
Rtn4r	8.51691	6.55899	7.43923	0	4.00203	1.16978	8.52609	5.48458	4.69387	18.5704	19.4966	20	4.60523e-06	0.00127338
Zc3h7a	18.5296	17.2919	18.7652	16.7747	14.9382	15.5691	14.9531	15.5074	20	2.65956	0	0.908356	4.72177e-06	0.00128521
Pcdhgc3	5.5354	0	3.66314	3.67449	3.49035	2.65655	2.06686	3.03048	3.73616	17.2246	20	19.2973	5.02638e-06	0.00134707
Chd2	15.5751	13.4115	12.1829	10.2676	12.4419	9.91179	15.8916	20	16.8105	1.24087	0.0465204	0	5.869e-06	0.00152594
Ppip5k2	16.6028	16.5692	16.0829	16.5354	19.0415	12.4729	20	19.4521	18.4639	1.95336	0	0.947245	5.84976e-06	0.00152594
LOC100361645	13.8549	13.3403	13.7058	10.2375	9.39765	12.6718	19.0722	19.6019	20	4.99396	0	1.27086	6.20367e-06	0.00158923
Herc2	20	17.4081	14.8497	11.7687	16.4067	13.5511	18.7582	19.4106	17.5582	0.899143	0	0.461578	6.53093e-06	0.00164882
C2cd5	17.2537	15.971	15.5514	17.5053	15.4776	11.2597	20	19.3286	18.8388	2.28763	0	1.17376	7.04138e-06	0.00170573
Zcchc11	14.819	15.3767	14.4094	19.0922	16.7739	16.3542	18.4955	17.3713	20	5.05608	1.18998	0	6.86799e-06	0.00170573
Mss51	18.1945	16.7978	15.0041	17.6881	13.6068	16.0232	17.7182	19.215	20	3.76675	0.345308	0	7.13999e-06	0.00170573
Zc3h13	20	14.4982	16.7031	15.3298	13.8568	11.6733	19.1453	19.3352	19.5858	1.65995	2.33565	0	7.148e-06	0.00170573
Kctd1	7.03982	0.48249	1.94695	0	0.928002	1.46507	2.71578	1.38383	1.04522	17.7357	20	19.1853	7.35271e-06	0.00173087
Ccnl1	17.9239	18.7294	18.7253	17.3321	20	16.8507	17.8686	18.5907	16.8301	5.60048	1.30347	0	7.87512e-06	0.00181792
Hagh	3.24243	1.7292	4.91269	6.10353	6.9696	3.07527	0	0.0205254	2.16588	16.693	16.988	20	7.93123e-06	0.00181792
Ddx17	16.9544	15.7224	16.8608	13.857	18.1442	14.4421	19.6882	17.2654	20	3.82204	2.07009	0	8.06343e-06	0.00182422
Zfat	15.4834	14.3961	13.039	14.1034	14.579	11.7877	16.36	20	17.8816	3.55049	0	1.03273	8.3341e-06	0.00186128
Trip11	15.69	12.4656	10.848	13.9823	13.2445	11.5834	18.0414	20	18.7566	1.98222	0	2.84265	8.5322e-06	0.0018814
Cspp1	14.9082	13.5575	12.4839	16.7853	17.4952	14.6909	16.3898	20	16.5194	3.54636	1.2564	0	8.8034e-06	0.00189426
Cep95	18.1258	17.5192	20	15.9892	16.9576	16.9279	14.1093	19.3058	17.0888	3.84468	0.475701	0	8.8821e-06	0.00189426
Son	20	18.0846	16.132	14.8568	14.9367	16.8855	18.5033	17.6844	17.0111	4.7309	0.400149	0	8.91673e-06	0.00189426
Rbm5	18.7719	20	14.3889	17.5083	17.8967	18.4151	19.3491	19.8185	18.4361	4.23842	0	1.63863	9.25279e-06	0.00190546
Usp40	14.5221	16.1319	12.4277	14.7155	12.8205	15.9933	20	17.3089	19.6402	3.58829	1.90019	0	9.29759e-06	0.00190546
Wsb1	15.617	18.0257	18.5896	20	17.0805	19.182	18.5634	14.5656	17.9295	3.92951	1.47899	0	9.24478e-06	0.00190546
Pdcd11	19.4636	17.0302	16.0487	13.84	19.6392	15.0274	18.0238	20	18.5611	1.73473	1.56243	0	9.63126e-06	0.00195089
Kcnq1	13.6756	12.0772	15.6193	19.6361	18.1593	20	14.8893	15.3842	12.8725	2.94135	0	4.33062	9.83084e-06	0.00196843
Hecw2	13.2588	13.6694	13.2743	14.7849	13.6978	11.751	15.466	18.4521	20	0.227337	3.26395	0	9.98846e-06	0.00197726
Trpm7	17.2733	15.9924	17.9839	13.465	14.177	14.568	18.2018	20	17.1329	5.34729	3.26156	0	1.02307e-05	0.00200245
Tra2a	19.8992	15.1628	19.6493	11.706	14.9416	10.9324	20	18.742	17.9253	2.63316	0.446441	0	1.04316e-05	0.00201909
Thbd	15.0457	17.807	17.3115	11.3958	11.3855	10.6382	19.3738	20	16.1256	4.07755	3.23526	0	1.07851e-05	0.00204503
Traf3ip1	18.0791	15.3437	18.3067	9.96416	13.3256	12.5157	20	17.8561	14.8834	1.09625	1.66348	0	1.08004e-05	0.00204503
Secisbp2	15.5479	13.7929	17.8651	14.6578	17.46	15.0235	20	19.1687	17.1658	3.94455	0	1.47726	1.09349e-05	0.00204824
Mtpn	6.9308	7.26038	7.56141	3.58029	0	4.29997	5.84455	7.99391	7.383	19.8865	16.5452	20	1.11937e-05	0.0020744
Atad1	4.79375	0	1.95017	8.56719	5.74736	4.59061	3.74331	2.39006	1.69876	17.2763	20	18.2489	1.21453e-05	0.00209724
Fmo5	3.50058	5.4514	4.27678	4.88069	7.90052	8.03471	20	16.3357	15.2148	0	1.36138	1.18307	1.18773e-05	0.00209724
Mir3579	18.6935	15.0209	16.7815	18.8121	18.6238	15.2102	18.5389	15.5759	20	2.29653	0	2.25254	1.2128e-05	0.00209724
Cep83	16.7926	13.9039	17.8133	15.3743	18.3439	12.99	17.4974	20	17.1977	0.639008	1.68923	0	1.21597e-05	0.00209724
Shank3	3.38273	1.74198	2.33318	2.05472	0	0.943018	2.30979	3.31032	3.65538	20	13.8825	16.185	1.15991e-05	0.00209724
Myo19	20	16.9841	17.8019	12.0191	17.9232	13.0688	18.8506	18.5075	17.485	2.34587	1.74972	0	1.20599e-05	0.00209724
Slfn2	9.42317	12.38	13.5468	20	19.0579	18.5552	7.19293	5.7048	4.19008	0	4.36458	2.69165	1.16947e-05	0.00209724
Dcaf17	13.222	15.2144	16.7309	18.0889	12.3507	17.4127	20	17.4284	19.064	0.299945	0	1.39444	1.27097e-05	0.00211228
Rbm39	16.972	19.2161	19.2373	20	15.3587	16.8931	19.735	18.6668	16.4737	4.29629	1.89305	0	1.32169e-05	0.00211228
Adgrb2	6.05472	2.77054	3.19266	0	1.92839	2.78484	4.02349	2.46729	3.38279	20	14.9219	17.702	1.28161e-05	0.00211228
Masp2	18.6736	18.494	13.6859	12.4491	13.9192	16.2097	18.2	19.4931	20	2.5421	2.04193	0	1.3132e-05	0.00211228
Map6d1	6.30161	4.80343	4.65016	0.803097	0	1.38383	2.62996	3.97093	3.18429	13.6958	17.8309	20	1.27361e-05	0.00211228
Mmp14	0.800569	0.100225	1.6444	1.61052	0	4.32274	1.1603	0.333309	1.37443	14.1284	20	17.0886	1.29883e-05	0.00211228
Rock1	16.1912	13.2669	16.0043	17.0936	16.0971	13.891	18.2046	20	16.2743	3.75081	1.83328	0	1.31426e-05	0.00211228
Ostm1	5.7265	6.0354	3.42096	0	4.2719	6.12217	3.48442	3.94368	1.41646	18.873	19.7062	20	1.24236e-05	0.00211228
Rttn	16.6022	14.9185	14.8054	16.7233	15.7579	13.3068	14.816	20	16.2368	2.44117	0	0.842293	1.37632e-05	0.00217959
Ahctf1	14.7665	14.4085	13.1718	12.9921	10.8284	9.83113	15.6661	19.3244	20	3.14179	0	2.35285	1.4185e-05	0.00221308
Elmo3	20	15.1217	16.2566	16.3511	15.3506	16.0108	16.997	18.2961	18.1369	4.59931	0.410616	0	1.42288e-05	0.00221308
Usp28	17.122	14.8656	14.2901	18.5749	17.8706	17.6435	20	15.9206	18.1815	5.06521	0	2.2359	1.46128e-05	0.00221401
Ttbk1	6.81708	4.11532	2.24541	1.78423	1.65202	0	8.21796	6.78743	7.0799	20	16.125	16.283	1.43877e-05	0.00221401
LOC100363193	15.0125	10.7956	14.6001	12.5898	9.49826	8.63024	20	18.5438	16.7558	0.999002	0	1.4698	1.4616e-05	0.00221401
B4gat1	6.1448	3.15089	4.06303	2.35625	3.17291	2.18635	3.77559	0	1.25212	17.3688	14.891	20	1.53335e-05	0.00228299
Zfp612	17.0443	14.1265	17.3437	14.523	20	16.963	17.1865	18.6665	19.0004	3.30503	1.91837	0	1.52176e-05	0.00228299
Taf1d	16.9832	17.4791	15.4143	20	16.2325	16.1478	17.9031	19.7505	16.9564	4.73959	0	0.505773	1.56096e-05	0.00228503
Zfp192	16.1108	15.8036	11.9484	15.3801	11.6402	12.5672	18.3249	20	17.0613	2.71915	0.799331	0	1.5501e-05	0.00228503
Bsg	5.81174	3.98311	7.5891	3.85976	1.7433	2.6026	2.33765	1.66411	0	15.743	15.4929	20	1.5867e-05	0.00230336
Akap9	18.7141	19.3285	14.0094	17.2623	17.2215	18.0559	19.0895	20	18.1496	4.59031	0	2.50699	1.60516e-05	0.0023109
Lrp1b	17.8674	15.5581	14.6741	19.8968	18.6259	14.9934	18.6174	20	18.1319	4.20959	0	2.49343	1.63258e-05	0.0023311
Trim8	9.63933	7.32991	8.37822	0	5.80516	2.23382	8.80705	9.88277	7.54114	18.5737	20	19.5678	1.6821e-05	0.00236308
Ccar1	19.0637	16.5467	13.6191	10.1172	10.5843	11.4737	19.3316	20	18.3998	4.44762	0	0.230165	1.67286e-05	0.00236308
Usp34	18.969	15.1725	13.845	14.3698	15.0316	14.7155	17.6965	20	17.7695	4.17563	0.335849	0	1.75352e-05	0.0024437
Chd8	19.9689	15.4815	16.0754	12.5373	17.0838	16.4305	15.5016	18.7118	20	0.00124047	0	0.661508	1.79354e-05	0.00247964
Capza2	7.78694	8.07719	7.80301	4.03051	0	4.55173	7.05484	8.54705	4.67818	20	18.8014	17.4382	1.91267e-05	0.00256298
Rnf20	16.8447	16.547	16.4746	16.5534	16.9473	16.4537	15.5545	20	17.9237	4.44119	4.86607	0	1.91201e-05	0.00256298
Emc1	10.1857	6.39851	4.06862	0	0.0928712	1.83094	4.25352	2.75037	4.21044	20	17.184	16.809	1.88074e-05	0.00256298
Golga3	15.8489	12.2466	15.3262	19.0179	17.8393	19.598	20	18.8883	15.0726	1.10433	4.08292	0	1.8893e-05	0.00256298
Srsf7	14.6914	18.3319	20	13.5572	18.5372	15.6856	18.9792	17.1487	15.5926	1.534	0	0.261698	1.98296e-05	0.00263688
Lrba	13.6016	11.1714	13.3831	15.5018	16.526	14.8301	14.9601	20	13.4614	0	0.309863	0.309718	2.04399e-05	0.0026829
Ralgapa1	13.6762	14.5822	15.1429	14.3256	11.2119	11.6298	16.5751	20	16.3906	4.16839	1.2758	0	2.04837e-05	0.0026829
Calm3	5.00477	6.0754	7.50762	3.38709	3.71499	4.34067	1.97373	2.55488	0	18.0634	14.0354	20	2.15444e-05	0.00268525
Vcan	20	16.6389	16.9074	16.9692	18.1582	18.6468	16.6237	11.8817	14.9195	1.53302	4.34384	0	2.12301e-05	0.00268525
Kcnt1	15.1169	13.2552	14.9362	18.6584	20	13.983	16.2638	18.8436	19.856	0	2.67632	1.24559	2.13496e-05	0.00268525
Diexf	15.0578	14.5596	16.6503	13.115	11.4239	12.756	20	14.8059	15.1847	2.23847	2.50872	0	2.15807e-05	0.00268525
Ankrd10	17.3938	15.2111	15.8034	12.8843	14.2414	11.5757	16.4739	20	17.6003	4.97583	0	0.807618	2.1157e-05	0.00268525
Ctsl	0.598248	3.29579	4.72169	0.851465	0.765478	5.08382	3.5492	0.517375	0	20	17.4944	17.0014	2.13116e-05	0.00268525
Fam13b	7.25172	11.3176	9.31686	11.0319	6.94316	11.961	17.0461	20	18.3544	1.12188	0.653462	0	2.08541e-05	0.00268525
Apex2	13.1218	13.538	11.1509	12.5726	12.462	11.1496	14.2661	20	16.6215	0	0.273037	2.38763	2.17482e-05	0.00268691
Utrn	12.7107	13.122	13.361	17.5647	16.4158	13.6526	15.8445	20	18.6952	4.36656	1.16924	0	2.23163e-05	0.00271729
Klf16	1.46642	1.0485	4.17325	0.886216	0.524699	1.3115	2.27751	0	1.54646	15.105	13.9809	20	2.21658e-05	0.00271729
Ubl3	3.45292	1.29818	7.58293	0	0.47631	1.99172	1.9749	1.70408	0.119334	16.1839	20	16.7463	2.24621e-05	0.00271729
Fjx1	7.06402	7.02157	7.55152	7.32309	5.81544	7.31004	2.90316	0	6.50464	17.8683	20	19.2824	2.28083e-05	0.00274014
Fam46b	18.2251	11.5889	12.9708	14.1955	14.7167	15.216	18.4745	16.786	20	0.940101	1.58862	0	2.30472e-05	0.00274988
Fam117b	9.66606	5.21422	7.89	0	1.2064	2.42881	11.5866	13.5545	9.797	19.1731	20	16.2402	2.32951e-05	0.00276055
Stx3	16.4228	19.7081	16.8123	18.7487	17.7548	17.2227	20	15.3071	16.6929	4.89896	0.830312	0	2.3664e-05	0.00278415
Gbas	2.81231	4.85093	3.42146	1.61439	6.55309	2.70752	0.398206	0	1.4323	14.949	16.878	20	2.38139e-05	0.00278415
Usp48	20	14.4446	15.2688	14.3981	15.5723	15.9243	16.5947	17.4668	18.1689	3.94259	0	2.46109	2.61934e-05	0.00280596
Gba2	16.755	16.4826	17.1919	14.4778	20	17.272	13.7948	16.0765	16.5008	4.28901	0	1.42728	2.52915e-05	0.00280596
Cep295	16.6273	15.5517	12.5951	15.0079	13.912	13.592	16.8913	20	16.7851	4.45915	0	0.583095	2.62407e-05	0.00280596
Tle3	7.7668	3.68179	1.48611	0	2.74011	3.4822	5.68519	6.85329	6.5603	19.8932	17.4696	20	2.57893e-05	0.00280596
LOC100365921	6.86469	9.05843	4.67113	12.2697	10.4249	12.7779	3.91334	0	3.69786	20	17.9561	17.5336	2.64166e-05	0.00280596
Fer	13.2824	18.0874	16.0737	18.5574	19.7233	19.6012	19.0015	20	17.7424	1.7729	0	5.92426	2.47217e-05	0.00280596
Mllt1	4.87976	7.36185	4.32956	0	3.02649	1.08286	6.34681	5.12656	6.38959	15.0444	16.2101	20	2.44746e-05	0.00280596
Rev1	15.0498	15.1427	14.0141	17.6274	16.3873	17.2808	17.7918	20	18.3381	6.52705	0	0.784954	2.52302e-05	0.00280596
Fam134a	8.44679	8.32843	4.80429	2.47251	0	2.32822	5.23778	4.82811	3.20041	17.476	15.1501	20	2.61157e-05	0.00280596
Abcc1	17.4032	13.2801	12.6801	16.0137	18.2658	14.5194	16.4416	18.4533	20	3.09628	0.815836	0	2.46933e-05	0.00280596
Sh3bp5l	8.2186	5.80448	3.766	0	4.71825	0.376572	2.7441	3.74086	5.25764	16.9177	20	19.6074	2.63346e-05	0.00280596
Abcc5	16.8386	14.0364	12.2477	10.3309	11.9321	9.29559	17.6111	20	16.7879	3.39339	2.52217	0	2.51939e-05	0.00280596
R3hdm1	11.3456	13.411	14.2309	9.25424	8.26161	11.0508	14.8783	20	17.6034	0	2.79779	1.14394	2.55854e-05	0.00280596
Mfsd14b	0.169165	0	4.099	8.15821	4.18328	4.28407	6.6329	4.44369	4.71673	19.3223	20	16.4899	2.59579e-05	0.00280596
Abce1	4.35716	6.46197	3.18491	2.82083	0	2.1654	6.34893	5.09361	2.74736	20	18.7717	15.1826	2.59441e-05	0.00280596
Swi5	4.58174	3.60195	3.98558	3.03516	4.95361	4.01629	0.901147	5.07067	0	15.6853	16.4123	20	2.68604e-05	0.00283581
Grpel1	0	5.07199	2.17614	12.9095	9.43312	14.3812	1.21857	3.37383	1.9997	17.8862	16.6306	20	2.73426e-05	0.00285728
Zfp397	15.7749	20	14.9279	19.4009	15.1491	13.9641	18.2755	19.3165	18.2317	0.579323	2.86639	0	2.73918e-05	0.00285728
Rnf187	3.20016	4.0811	5.94938	0	6.26169	1.28399	2.23421	1.31315	2.14872	16.2925	18.4367	20	2.78067e-05	0.00288329
Cd46	15.4373	14.062	11.3119	16.1525	13.1921	10.9711	16.7524	20	18.4666	1.05483	2.45294	0	2.93862e-05	0.00302904
Vps26b	8.06806	4.23332	1.20933	3.57216	2.31718	0	4.78895	6.53037	5.76794	20	18.8349	18.2894	2.97549e-05	0.00304461
Aste1	13.6439	13.0492	19.0235	15.8454	18.2796	18.6699	18.5706	17.1077	20	3.28822	0.861044	0	2.98869e-05	0.00304461
Mir374b	8.89739	11.0208	10.7881	9.7678	11.5596	8.18375	15.0165	16.6007	20	2.58359	0	0.633528	3.07531e-05	0.00311464
Atad2	17.0508	14.4807	14.3314	16.6729	20	14.271	16.2565	17.6834	18.322	0	3.90181	2.02953	3.12686e-05	0.00313749
Scrt1	7.46986	3.64509	4.60629	4.95137	1.57699	0	6.76415	9.10892	9.3267	16.9544	20	19.6793	3.1341e-05	0.00313749
Ubqln2	5.92822	4.14623	4.95787	1.90769	0.121403	0	4.18447	6.15096	5.77486	13.5689	20	16.3797	3.1519e-05	0.00313749
Srsf5	17.0861	17.7056	16.9271	16.7797	16.2819	20	15.3468	12.8964	13.5797	5.50672	0.0383426	0	3.18889e-05	0.00313844
Spata2L	7.47817	5.22493	5.85905	0	5.09771	5.2188	3.04325	3.41729	4.75984	16.6381	17.7812	20	3.17741e-05	0.00313844
Eml4	16.4597	14.6989	13.2201	13.87	13.614	9.69578	14.7584	20	18.7336	1.73671	0	0.00795674	3.27343e-05	0.00320355
Gde1	4.69595	2.83443	0	4.02977	2.04181	0.937668	1.68173	1.10369	3.63497	14.7283	20	17.6024	3.37584e-05	0.00326453
Ttll3	16.2828	20	17.6599	11.449	13.7015	10.5849	15.3898	19.085	17.0112	4.79963	0	0.810718	3.39382e-05	0.00326453
Sf3b1	17.786	18.7037	16.8496	19.6747	18.1011	20	18.4591	18.102	18.0473	7.56226	0	2.7575	3.38942e-05	0.00326453
Cxadr	16.7355	15.7786	16.197	14.1539	17.6496	15.6103	18.5535	15.5899	20	5.13721	0.407329	0	3.4253e-05	0.00326453
Tmcc2	1.61771	0	2.84661	1.12083	1.9237	0.698346	1.96923	0.169934	1.24525	20	12.8472	15.583	3.42944e-05	0.00326453
Ube2g2	7.26051	4.83775	4.48503	0	3.67266	3.2109	6.11499	2.62675	0.305429	19.8647	16.8967	20	3.48395e-05	0.00329839
Dlgap3	5.46869	3.24582	5.68045	2.81029	1.67928	0	4.96327	4.70921	4.72948	20	13.6711	17.5776	3.5389e-05	0.00331439
Cdc23	16.9199	15.3752	16.6746	16.6126	15.9975	11.517	15.7608	20	15.4723	2.64578	0.925654	0	3.52435e-05	0.00331439
Eif4ebp2	12.2728	11.997	8.64418	2.19191	0.709414	0	14.0473	17.055	18.5058	20	18.9748	14.9244	3.56249e-05	0.00331864
Klf13	5.1072	6.82001	1.5984	0.971506	2.78148	0	5.21026	1.87515	7.94199	20	19.9868	18.1161	3.64647e-05	0.00337429
Dctn5	2.56647	3.47604	3.29772	7.45588	4.79189	3.29554	4.38205	3.45252	0	15.7797	16.7911	20	3.68034e-05	0.00337429
Rtel1	18.9292	14.1296	13.5255	14.6061	18.0053	18.6984	19.6057	16.7036	20	2.3826	2.36969	0	3.67944e-05	0.00337429
Ahnak	12.7831	13.6839	12.7045	12.5057	10.9837	13.3593	20	15.628	19.366	4.81176	2.66204	0	3.71284e-05	0.00338627
Ripk1	15.4803	13.2581	15.2743	16.7491	17.906	16.215	20	19.8816	15.131	5.00644	0	1.91433	3.85409e-05	0.00349678
Ogt	12.54	16.146	12.4835	14.7362	12.312	11.3947	15.4048	20	16.759	2.78808	0	0.294417	3.87447e-05	0.00349706
Angptl3	10.79	12.9666	11.7205	16.4644	17.6778	11.4537	16.9285	20	15.9533	0.782063	1.42164	0	3.93902e-05	0.0035041
Zmym6	13.8839	13.3145	11.3019	11.5211	14.9442	13.5817	18.6121	20	15.4176	4.00064	0.642949	0	3.93388e-05	0.0035041
Taf15	16.9307	14.8661	12.3699	13.3855	12.2631	9.41577	15.239	20	16.4299	1.47674	0.85263	0	3.96107e-05	0.0035041
Prrc2a	6.1606	0	4.36072	3.89081	2.03737	1.8112	3.1764	5.81113	6.17651	20	18.1058	16.7911	3.96273e-05	0.0035041
Glmn	13.3251	16.0615	10.0476	20	18.985	15.634	16.2866	19.9776	16.7693	2.17333	0	1.13238	4.04972e-05	0.00354503
Prr7	4.2101	7.03684	5.40145	2.08216	3.98725	1.65518	4.47336	0	1.6877	18.5042	14.5812	20	4.0451e-05	0.00354503
Rnpc3	11.7203	14.8945	12.0963	16.766	17.7656	16.6158	14.6527	18.4162	20	3.10412	0	4.063	4.08675e-05	0.00355956
Prr16	12.7519	13.9791	15.2901	20	18.5046	16.6778	17.9893	18.9726	19.689	2.0998	6.75007	0	4.17485e-05	0.0036182
Fabp2	18.8726	20	15.7321	18.9923	14.0477	14.4658	16.221	14.3458	12.9625	2.51175	0	2.46364	4.20546e-05	0.00362669
Zcchc7	16.0331	14.768	12.0419	16.8268	15.4565	13.3406	16.5376	20	15.5454	3.59476	0	0.732361	4.36535e-05	0.00370948
Utp11	3.59397	3.53657	0	0.554258	0.491198	2.17783	5.37608	2.55235	2.56511	20	16.763	13.9384	4.33026e-05	0.00370948
Golga4	19.7194	18.1914	14.8268	10.0879	15.2778	14.8887	16.8495	20	18.5863	3.0963	0	0.701899	4.35484e-05	0.00370948
Eif3f	3.89295	0	3.59734	9.16141	4.86365	6.16963	2.57065	4.51333	3.53214	18.0476	15.4687	20	4.50361e-05	0.00372714
RGD1307752	5.61026	2.93924	7.90866	5.27165	0.287789	0.0207874	4.8718	2.96306	0	19.3987	18.8831	20	4.44113e-05	0.00372714
RGD1566401	19.4832	15.7236	16.5348	14.5484	17.0274	13.6374	17.5089	20	19.381	5.79808	1.12791	0	4.48896e-05	0.00372714
Iws1	18.3617	16.4735	15.9199	14.631	13.518	15.7658	18.3735	20	16.2107	2.53745	0	5.99411	4.40923e-05	0.00372714
Cpne7	13.2361	20	14.2846	12.1958	14.1354	13.5653	15.0079	17.5836	16.6441	0	1.81476	0.830481	4.47281e-05	0.00372714
Nudt3	5.01245	0.717503	6.50493	0	0.382764	0.0263803	7.7139	3.71101	1.77553	18.7145	16.9008	20	4.51451e-05	0.00372714
Zfp709l1	17.5811	16.7121	18.8127	13.4006	11.8772	16.6948	18.9814	18.4698	20	6.03951	3.04087	0	4.541e-05	0.00373133
Gab2	11.5912	14.0389	16.4153	16.8185	20	17.9074	12.6991	13.7952	16.1291	0	1.54001	4.19419	4.69696e-05	0.00378409
Scn1b	7.72623	3.17878	4.95514	0	3.91701	0.522839	3.69471	1.78853	3.34481	20	14.9267	19.5096	4.71382e-05	0.00378409
Tprg1l	6.35221	6.76394	3.92016	4.20642	5.40929	5.36484	3.4347	5.04876	0	19.5499	15.4403	20	4.66919e-05	0.00378409
Vof16	15.5353	12.6811	13.5225	13.3138	15.5169	15.348	18.1549	20	17.0348	5.86825	1.32119	0	4.69955e-05	0.00378409
Avpr2	12.44	14.0413	15.8541	10.9074	8.00409	10.2846	15.1166	20	15.6521	1.34736	0	2.96759	4.67872e-05	0.00378409
Baz1b	16.0786	14.4392	11.8593	12.1684	15.1505	10.886	15.5345	20	16.7373	2.57523	0	0.031869	4.81631e-05	0.00384863
Rab33a	1.76703	3.19528	1.09223	3.13327	1.52112	5.42288	1.78675	1.1111	0	13.1164	20	17.8845	4.85541e-05	0.00386216
Cftr	14.5998	10.6712	12.4694	15.7255	16.9696	12.302	20	19.2255	17.9546	0	4.79983	2.20016	4.97299e-05	0.00393771
P3h2	20	14.5609	14.3904	13.9602	13.5739	10.8282	18.5954	18.7224	17.7991	4.1492	0.814639	0	5.06485e-05	0.00397431
Smpd3	6.3554	6.27042	4.90984	0	2.0723	5.33152	3.29	2.32641	1.92018	20	15.6009	15.2516	5.05146e-05	0.00397431
Nrxn1	13.8495	9.37833	14.2691	17.7323	12.9515	13.9379	16.1959	20	15.7106	0.175974	0	0.173492	5.18147e-05	0.00397626
Mir431	16.9695	14.5641	17.9238	19.9533	20	18.0456	16.8389	16.4183	13.1554	1.17901	6.05857	0	5.16563e-05	0.00397626
Ap5m1	19.0655	17.876	14.3985	12.8972	9.648	7.66482	17.2678	18.5315	20	3.99139	2.35072	0	5.13918e-05	0.00397626
Glud1	4.01483	0	1.58969	8.45191	3.95777	5.54735	3.65432	6.72238	4.5298	19.6645	15.6905	20	5.13833e-05	0.00397626
Pggt1b	14.0259	17.6885	18.9166	16.4793	20	18.862	19.9001	18.9473	19.9179	6.21513	2.66897	0	5.11977e-05	0.00397626
Cacnb3	2.60132	1.37614	1.46136	1.12308	3.73153	2.05544	0.444631	4.91977	0	20	14.6757	15.4001	5.27306e-05	0.00401121
Taf1	15.8584	17.8717	11.5305	15.3229	14.1637	12.0846	16.1596	20	18.6843	2.66938	0	0.335188	5.25664e-05	0.00401121
Slc12a5	4.8726	0.332071	2.7375	2.57462	4.90655	0	3.036	2.81598	3.95999	14.8938	19.6001	20	5.32618e-05	0.004034
Kdm3a	12.9713	11.375	10.0483	5.57533	8.71223	8.87037	15.5777	20	14.9202	1.25561	0	2.27774	5.54648e-05	0.00415384
Arl13b	17.7418	13.0823	17.2782	17.0112	13.1758	16.0883	18.0837	18.1428	20	4.92911	0	2.37301	5.55594e-05	0.00415384
Slc7a6	18.9819	19.5325	15.1715	14.9263	16.2715	16.3078	19.7397	20	18.3367	6.56809	0.492275	0	5.54003e-05	0.00415384
Lpp	15.4341	13.5531	16.4977	14.907	17.3833	18.1869	15.454	20	16.6701	4.99206	0.334275	0	5.65928e-05	0.00421302
Fbxl15	3.90961	1.91086	8.4226	0	3.00125	3.60916	3.30767	0.451325	1.95617	17.7016	16.5716	20	5.7376e-05	0.00421726
Eml5	17.6569	16.5147	14.5768	17.4191	15.063	14.994	17.3201	20	17.9131	6.38198	0	1.38948	5.71212e-05	0.00421726
Pnn	20	15.6905	17.3975	11.1777	16.7518	15.8884	17.393	17.7874	17.7323	4.32494	2.19906	0	5.73361e-05	0.00421726
Cox20	19.2783	15.6869	15.8978	19.3546	18.9667	19.1319	19.4093	18.168	20	7.41109	1.0736	0	5.76618e-05	0.00422045
Gna11	2.53054	3.38351	3.70188	0	1.96609	3.46125	2.19572	2.69596	2.79242	18.4317	12.7315	20	5.8934e-05	0.00427763
Adam19	5.79863	4.28192	0	0.868071	2.54949	1.33103	7.59654	2.51503	4.87603	19.0335	20	16.2272	5.86967e-05	0.00427763
Flnb	19.2856	16.1128	14.555	14.9277	14.8081	17.5164	15.1393	19.1013	20	4.12475	1.90159	0	5.96636e-05	0.00431261
Ssx2ip	2.5825	3.04704	2.77515	3.45046	1.60624	5.44556	1.73066	0	1.75814	20	12.876	18.3703	6.12971e-05	0.00441238
Ssr2	1.79171	5.17605	3.89352	11.0581	5.6058	8.54558	3.47956	0	2.28168	16.0645	17.3051	20	6.20204e-05	0.00442196
RGD1562618	12.2811	7.84625	11.3226	0	4.91613	2.14054	1.82659	3.62691	3.64651	20	16.1706	16.1752	6.2282e-05	0.00442196
Glra2	4.59386	4.10187	0	5.26572	0.947807	2.20561	7.09885	1.07666	2.64869	20	18.872	18.1311	6.24456e-05	0.00442196
Lrrc8d	2.26717	3.59828	0.941105	0	0.300653	2.67713	3.37629	0.0944017	1.86384	20	12.8904	16.8518	6.21499e-05	0.00442196
Ppib	1.04739	3.72818	2.55912	5.28915	4.41602	4.15439	2.04621	1.53661	0	19.8872	12.8947	20	6.34403e-05	0.00447421
Eif4a3	5.95003	9.09803	2.76731	3.29581	6.30001	7.7938	1.25039	0	2.29469	17.0127	18.022	20	6.4051e-05	0.00449906
Ttll13	20	19.245	13.7323	17.7496	16.8487	18.8424	16.3432	18.3843	19.0057	2.60917	4.8438	0	6.48731e-05	0.00452036
Cdc42	5.40469	4.73041	2.35769	8.44936	3.96225	5.71037	0.318729	5.07925	0	18.1785	16.534	20	6.465e-05	0.00452036
Lrrc4b	6.28225	6.6297	5.92929	0	2.87018	3.05046	6.12549	2.48966	4.76449	13.935	20	17.316	6.68642e-05	0.00453811
Ino80	19.9259	14.5249	16.994	15.9437	15.9134	18.5292	17.2642	20	17.7002	5.22154	0	3.37547	6.54084e-05	0.00453811
Lime1	20	13.9151	15.4506	13.5435	15.1443	13.4111	16.2736	18.3925	16.2419	4.38454	0.233961	0	6.65114e-05	0.00453811
Trit1	14.5715	13.7953	17.8804	15.8159	18.1028	15.2526	17.0325	20	17.6197	5.6727	0	0.550911	6.62569e-05	0.00453811
Cstf2	12.1015	14.824	13.6965	15.1301	20	15.3061	18.1337	13.4772	17.7384	2.92045	1.60795	0	6.7212e-05	0.00453811
Hr	4.88942	0	5.73355	3.38856	5.93671	2.90019	1.90046	1.71878	2.52404	20	18.9695	14.9857	6.60506e-05	0.00453811
Tgds	16.5737	20	13.2548	17.3155	19.1224	16.3555	17.7441	17.0917	17.8168	5.00904	0	1.54459	6.6585e-05	0.00453811
Carmil1	16.9713	10.1882	13.2645	16.7802	15.1766	13.8842	20	17.9066	19.2979	4.23847	0	0.527784	6.70356e-05	0.00453811
Lrp11	5.62958	4.10166	5.65311	0	4.38378	2.77446	5.2935	4.95028	2.31143	15.2038	15.4988	20	7.04725e-05	0.00470482
RGD1564664	9.06765	2.71682	5.14447	1.23424	4.72524	7.25501	0.404073	0	3.15769	20	18.6661	19.1218	7.04913e-05	0.00470482
Rsrp1	20	18.4886	18.6227	16.4435	19.3896	17.6088	19.3867	17.412	17.3325	7.74727	2.39331	0	7.00437e-05	0.00470482
Myef2	19.4585	16.9142	20	17.0125	13.0273	13.6267	16.9341	15.7068	12.9716	5.18576	0	0.582375	7.13935e-05	0.0047288
Phf20l1	17.3586	15.926	20	18.3036	14.5586	16.1863	18.4357	18.7138	17.9829	6.60024	2.53699	0	7.13859e-05	0.0047288
Baz2b	13.79	14.8985	13.3153	14.7621	17.0576	10.6225	16.8239	18.1884	20	4.16916	0.763287	0	7.2425e-05	0.00477896
Metap1d	16.0251	17.4064	14.5108	17.5176	10.3455	11.7593	16.5111	17.3742	20	1.94934	0	1.20032	7.27613e-05	0.00478303
Chpf	5.04852	3.04561	7.28053	0	4.67934	2.64751	4.66315	2.34479	2.1625	14.8576	18.3747	20	7.49974e-05	0.00491148
Clptm1l	4.96358	2.5959	2.66627	5.35646	0	3.18467	4.8221	4.31206	1.65578	20	14.7792	19.2041	7.68946e-05	0.00497957
Pole3	5.06241	4.95823	3.82885	6.73207	7.17558	7.35382	0	1.8337	2.81587	20	13.281	15.2424	7.68691e-05	0.00497957
Mir325	10.5893	14.046	12.2775	15.751	13.7826	11.6639	16.187	20	14.4325	2.72346	0.421927	0	7.6485e-05	0.00497957
Alg8	15.6328	18.1423	15.8075	13.3924	14.438	18.3995	14.4808	19.813	20	1.76423	3.17148	0	7.85361e-05	0.00502945
Rpn1	2.38438	4.58576	6.6887	4.73562	1.31588	1.20181	2.11363	3.2479	0	14.2477	20	18.7519	7.80982e-05	0.00502945
Mir127	16.0529	14.3959	20	12.3189	16.296	15.5622	11.6003	15.0199	15.8836	1.86087	0	1.51412	7.91084e-05	0.00502945
Trip12	14.3112	12.551	10.8562	10.7506	9.03167	8.03198	16.0505	20	14.1537	2.7065	1.45326	0	7.90929e-05	0.00502945
Nop58	13.9908	10.6386	11.8563	12.2325	13.2015	10.5217	14.1788	17.8744	20	3.35961	1.09385	0	7.83563e-05	0.00502945
Smarce1	2.28292	3.49422	2.73197	8.34113	2.66818	6.06947	1.17794	0	3.67836	20	18.6067	14.544	7.95556e-05	0.00503948
Plxnd1	5.42178	3.05166	3.18452	5.53686	3.35935	4.16844	3.58277	0	4.49026	14.7569	20	15.7783	8.02976e-05	0.00504976
Sdhc	0	2.93484	5.24596	10.4482	7.61466	9.54776	5.46889	2.01934	1.19487	16.494	16.4264	20	8.02547e-05	0.00504976
Hnrnpab	5.03511	4.21517	7.92145	1.47571	0.113562	0.362607	2.07123	0	2.65062	12.6571	20	17.5046	8.06672e-05	0.00505476
Gpr27	10.6389	9.23146	4.48927	2.71954	0.440128	0	9.41116	7.78798	5.07441	16.8717	19.2385	20	8.22423e-05	0.00513499
Nxf1	15.5615	14.27	15.4757	10.609	17.5854	13.4305	16.6209	20	17.7993	3.8715	0	0.377389	8.32767e-05	0.00517687
Slc6a1	10.5779	9.56014	7.14459	0	4.23871	4.77748	9.6506	10.5764	8.43224	16.1755	18.9947	20	8.35075e-05	0.00517687
Pstk	16.5004	16.3607	14.6725	17.4708	17.6493	19.8969	20	16.9847	13.7807	5.52455	1.50739	0	8.44505e-05	0.00518003
Mfn1	12.085	13.5001	12.3129	11.4703	11.8974	10.5165	13.7012	20	15.863	3.72622	0	1.43877	8.43219e-05	0.00518003
Scn2b	12.4226	9.83744	13.0834	0	6.09715	4.04719	7.51062	2.67695	4.7385	19.7764	17.9344	20	8.43429e-05	0.00518003
Pin1	3.32998	6.43884	8.24335	8.04162	7.61226	6.65401	1.8335	0	0.957568	20	13.8483	19.0523	8.52679e-05	0.00521181
Mex3b	2.76835	1.45489	3.0723	3.51987	0.980447	3.65294	2.67264	1.28147	0	20	13.0442	14.6635	8.67325e-05	0.00526439
Fhdc1	5.43284	4.39435	4.03538	3.2784	6.02802	5.70431	1.97916	0	5.34341	15.9104	20	15.3018	8.66703e-05	0.00526439
Scaf8	18.6494	15.8309	15.1248	13.7663	14.8628	13.7548	15.659	18.4788	20	5.7664	0	3.67741	8.75092e-05	0.00529309
Uggt1	16.0099	15.1734	11.7781	12.8744	12.5951	9.86155	16.1934	20	14.4276	0	1.84519	2.40712	8.79866e-05	0.00530355
Eif2ak4	13.8846	15.7537	19.2693	13.2343	20	18.4518	16.7363	14.7717	15.4876	2.32153	0	1.11844	8.93615e-05	0.00534941
Epb41l5	14.1897	15.528	13.6745	16.552	9.22546	13.0628	17.3145	20	17.6404	3.29821	2.03942	0	8.928e-05	0.00534941
Tpst2	3.3855	1.04637	3.16433	9.95148	8.72613	10.0855	4.38711	0	1.10582	20	13.5803	15.8147	8.99882e-05	0.00536847
Srm	7.77205	7.69368	10.3121	8.22888	10.7445	9.30394	5.88783	0	5.08671	18.78	17.6715	20	9.05808e-05	0.00538538
Ybx3	5.03042	0.519842	3.99986	2.67533	2.17074	0	3.033	2.90937	2.04711	13.294	20	16.3627	9.12183e-05	0.00538864
Tbc1d31	13.0746	11.9911	16.4815	9.16712	13.3312	10.7472	13.8246	18.6107	20	0.841862	0	0.56331	9.13546e-05	0.00538864
Myh10	16.0313	14.6346	20	13.298	12.1462	15.9571	16.0298	17.7582	16.0322	0	3.66741	4.01555	9.15636e-05	0.00538864
Tmem50b	8.05713	5.68349	6.03818	1.78586	0	4.43103	3.76426	6.12339	0.841245	15.5535	16.9959	20	9.2289e-05	0.00541304
Qser1	13.4591	10.4725	8.90943	13.8352	15.7621	15.545	17.198	15.8637	20	4.65997	3.32359	0	9.35957e-05	0.00543064
Selenom	6.75035	10.0546	7.02856	2.00132	4.81463	3.62072	4.01012	0	1.48734	18.2649	14.0111	20	9.38297e-05	0.00543064
Smim7	0.22445	3.04444	6.89495	6.95971	1.41597	7.52347	1.89154	1.94219	0	18.0802	18.846	20	9.38359e-05	0.00543064
Fem1c	10.1081	14.8424	10.0997	15.7588	13.8848	14.6992	19.4534	20	17.2383	0	4.09407	4.96623	9.35084e-05	0.00543064
Phlpp2	12.3582	11.1683	7.38482	9.49972	10.3515	9.73395	15.4738	20	17.1399	3.83459	0	1.8825	9.50466e-05	0.00548249
Tspan5	13.0281	12.3955	5.40624	3.11203	0.925813	0	13.7099	16.0487	14.3777	19.0111	18.425	20	9.63311e-05	0.00553825
Igf2r	20	19.6672	12.9378	12.4612	12.7836	16.3196	16.1168	19.2226	18.0086	2.05919	0	1.32035	9.66776e-05	0.00553988
Thoc1	17.6158	16.9141	14.5585	20	14.176	16.5325	16.5015	16.846	17.96	5.54804	0.1746	0	9.70688e-05	0.00554406
Gon4l	20	13.3216	12.1799	15.118	17.3334	14.2144	17.2191	17.9373	17.4598	2.59255	0	0.809	9.7766e-05	0.00556563
Arf5	6.05803	5.46037	8.30148	4.54683	5.524	9.37191	6.07948	0	1.50216	18.0583	20	18.549	9.98759e-05	0.00566722
Atp5b	2.2417	6.32336	6.15978	9.50234	7.87027	7.6704	2.16371	0	0.650465	13.5697	16.7587	20	0.000100361	0.00567625
Supt20h	18.5933	16.726	14.8011	13.3645	14.6343	15.3971	16.0503	20	18.8202	6.41656	0	1.50015	0.000103062	0.00577281
Mycbp2	17.633	15.9922	10.4032	12.7698	11.0413	11.6406	16.0886	20	16.8461	2.21106	0	1.0785	0.000103053	0.00577281
Ccar2	19.4386	13.7743	20	15.0009	18.883	18.9598	16.4848	14.2537	16.7232	4.18243	0.0817869	0	0.000102622	0.00577281
Mtfmt	6.74031	8.29231	6.17971	15.4678	11.118	11.4841	4.29389	0	1.90655	18.8164	20	14.9068	0.000103943	0.00578493
Ankhd1	17.8695	15.5364	10.735	12.6632	12.5978	9.58258	15.8838	20	19.3282	2.28988	0.138627	0	0.000103828	0.00578493
Pfn2	4.53152	6.25358	8.97247	4.81145	0	5.66533	5.55079	2.19412	4.70998	18.0872	20	17.2167	0.000105002	0.00582527
Dock7	12.6157	12.782	15.0083	19.2056	17.0286	16.731	12.581	19.4957	20	2.9947	0	1.45689	0.000106329	0.00588015
Paox	7.97268	3.81098	3.17288	12.5335	10.1365	13.3264	4.29658	0.549104	0	15.5268	16.8944	20	0.000107207	0.00589131
Bag6	6.53004	3.5265	3.75228	0.207314	7.08915	0	5.62602	3.21349	4.86914	17.1503	20	19.213	0.000107202	0.00589131
Mir3556b	15.4192	15.0726	19.0773	17.0048	17.3832	20	8.46076	9.65259	13.7147	3.57758	0	4.02669	0.000107624	0.00589565
Syvn1	14.9755	9.15752	9.412	0	4.38956	0.88484	8.46397	10.4273	7.37562	17.5594	19.0208	20	0.000109452	0.00592131
Mpst	4.98246	4.15814	4.28254	2.79903	6.87181	6.47325	3.7096	0	0.548843	20	13.874	16.8904	0.000108904	0.00592131
Raph1	14.6918	12.5211	12.5415	18.1975	18.7367	13.5378	15.7933	20	16.6026	0	4.74531	0.729588	0.000109418	0.00592131
Arl2bp	3.68429	3.4417	8.67712	5.59012	0	1.82395	3.15802	3.78516	0.886275	18.5444	16.2331	20	0.000109088	0.00592131
Arpc4	6.33789	5.54991	4.63448	5.3211	2.2598	6.15474	4.07447	5.56339	0	19.5049	15.3371	20	0.00011078	0.00597456
Wbp1l	7.39345	6.72503	1.96135	0.0553054	5.07856	0	7.02415	2.58281	3.91034	20	18.0283	18.2366	0.000114008	0.00598792
Rai14	12.6899	12.2797	15.5497	12.6542	17.8435	11.2997	14.9974	15.9653	20	0	0.650155	0.529573	0.000115168	0.00598792
Zranb2	14.0639	15.6517	20	13.6872	12.3012	15.092	13.9383	14.2761	16.2511	3.2767	3.67665	0	0.00011278	0.00598792
Ube2v1	5.39385	4.61785	1.44369	0.78043	5.07594	4.02069	1.56178	3.84855	0	20	14.3144	19.8706	0.000116184	0.00598792
Camk2n1	2.2905	1.84883	4.36388	4.32928	4.34922	0	1.40394	4.29624	5.02052	17.0965	20	14.1986	0.000116092	0.00598792
Birc6	17.6692	13.555	9.45954	12.6054	12.0337	9.565	16.0023	20	17.5703	0.143446	0	0.0475726	0.000113366	0.00598792
Adam4l1	12.1052	7.35858	8.89149	16.7989	20	13.5509	12.0906	13.1031	13.9481	0	2.40195	0.182272	0.000113555	0.00598792
Mir370	14.0326	9.5598	11.6974	17.6519	14.1008	16.1338	12.664	20	16.2644	0	0	1.37386	0.000111645	0.00598792
Nlgn2	8.16707	2.83039	5.17545	0	3.49718	0.280978	5.1944	3.96158	5.04711	14.6805	20	16.1079	0.000114127	0.00598792
Tmed2	0.127934	0.555888	5.00678	3.79075	0.329864	0.536567	2.35765	2.68331	0	13.6169	20	19.8276	0.000113111	0.00598792
Fras1	18.2038	16.7597	14.9995	18.4856	14.6083	12.8125	17.1466	20	17.33	0	5.38266	2.62773	0.000116164	0.00598792
Arglu1	14.8587	15.3698	18.335	18.7475	15.8506	17.5171	18.4924	20	14.3774	5.51257	0.548666	0	0.000115231	0.00598792
Dclre1c	15.6795	9.39657	12.5883	16.091	12.7349	12.5014	16.0219	20	16.3661	2.61306	0.203204	0	0.000114912	0.00598792
Pcdha10	11.9364	12.8114	8.23035	14.4623	14.303	14.5092	14.2495	20	13.7788	0.00478672	0	2.1143	0.000115952	0.00598792
Map1lc3b	0	5.09849	3.18453	4.33588	6.75636	5.55714	4.48709	3.57217	2.20603	15.482	14.8194	20	0.000111838	0.00598792
Tollip	2.86269	2.58871	7.10797	0	1.86306	1.15566	1.94773	1.26641	2.86235	20	13.0506	15.5242	0.000118803	0.00599584
Schip1	1.50363	3.18175	4.04592	3.8166	1.96557	0	1.34192	1.84373	1.22106	20	14.5524	12.8219	0.000117749	0.00599584
Plagl2	10.0181	7.52704	9.61878	5.29079	4.48792	5.12145	14.3346	13.3568	20	2.45244	0	1.178	0.000118992	0.00599584
Gnb1	5.72552	7.8589	7.44346	2.28272	0	3.18582	5.05465	6.53402	5.40354	15.2744	20	13.6275	0.000117041	0.00599584
Gtf3c3	13.5776	13.7728	12.6063	14.3246	13.3264	12.1108	20	17.4964	14.545	2.94448	5.29827	0	0.000118847	0.00599584
Rab9a	7.04396	5.18817	0.560012	3.64227	0	5.67421	6.51354	4.75352	4.97169	18.5227	20	17.5287	0.000119435	0.00599584
Aoc2-ps1	16.5132	15.7573	11.2728	8.73942	13.4121	10.3815	18.4994	20	15.6853	3.26592	0.80863	0	0.00011845	0.00599584
Lrrn2	9.15886	6.84719	6.9362	0	4.08394	4.3857	6.77789	4.97688	3.20842	17.2871	14.9968	20	0.000118903	0.00599584
Ppp2cb	2.56436	6.90675	7.02466	7.04581	3.94303	3.63888	4.52475	0	0.379571	18.5116	15.5328	20	0.000119359	0.00599584
Pou5f2	12.1672	15.6549	12.1712	20	14.6185	14.2863	19.6319	17.8704	17.8462	3.43017	4.31669	0	0.000120784	0.00601158
Pla2g4b	12.8256	16.5516	11.4581	9.65046	11.3248	10.059	15.4509	20	17.5467	4.14266	2.96361	0	0.000120695	0.00601158
Thumpd3-as1	13.3415	20	19.5976	15.487	13.2157	13.0911	14.46	13.1836	16.8461	2.93785	1.45601	0	0.000120468	0.00601158
Ccdc174	18.1407	11.153	12.4909	15.4673	17.072	17.1272	20	19.7345	17.0542	4.76564	0	1.46194	0.000121357	0.00602289
Tardbp	14.8324	14.1282	20	6.81542	9.76038	9.01743	12.5345	9.73818	13.6882	1.24832	1.7041	0	0.000122763	0.00607535
Zfp292	12.62	19.4762	17.1538	15.4964	13.7296	15.7952	19.1992	18.6427	20	4.51326	4.83385	0	0.000123894	0.00610728
Fyn	7.49753	3.05804	4.13696	3.0159	3.46442	3.69735	0	7.04176	3.26619	16.1711	18.4957	20	0.000124109	0.00610728
Cabyr	12.4114	14.9439	16.1864	18.7825	19.4339	18.0926	18.3395	17.8702	20	0	7.90728	1.97433	0.000125072	0.00613735
Myof	15.3596	18.0796	13.1441	13.9341	15.1721	17.614	16.3032	17.248	20	5.17903	2.85387	0	0.000126304	0.00618039
Dck	6.76653	3.70418	2.24593	3.32708	0	2.68755	3.83261	4.13393	5.92457	14.3572	20	15.6511	0.000126845	0.00618948
Ech1	0	4.17679	7.01606	10.9336	12.4306	13.4524	6.98	2.75615	4.12312	18.0802	17.429	20	0.000128831	0.00622297
Lrp6	20	15.2211	13.7024	12.1895	13.2079	11.9644	17.802	17.2597	18.6826	5.67518	0	0.80515	0.000128961	0.00622297
Arrdc5	20	14.961	13.7298	5.91966	5.25417	3.24633	8.49387	6.70709	9.69661	2.81836	0	0	0.000128369	0.00622297
Gli3	18.9419	12.8973	17.7643	15.6393	13.1417	17.6335	16.8145	19.6363	20	3.6088	3.78266	0	0.000128352	0.00622297
Mir221	12.8275	17.5095	19.1321	10.6858	6.75811	10.6019	19.6032	20	16.1442	3.14869	3.22057	0	0.000129611	0.00623707
Sfxn4	15.3991	17.1161	9.55101	16.6107	15.3993	13.5293	15.4636	20	18.3013	1.77994	1.16851	0	0.000132387	0.00630104
Mat2a	15.765	13.6681	13.2454	10.3049	13.8059	11.8124	13.839	20	18.6533	3.9974	1.4218	0	0.000132126	0.00630104
Rhob	3.86369	5.48788	3.44184	0	3.00707	2.0752	6.06831	4.8973	3.0029	12.9647	20	16.2397	0.000131904	0.00630104
Sfmbt1	17.4301	15.7816	14.9225	10.6917	12.4696	16.8811	20	15.9956	18.4363	1.56216	0	4.7472	0.00013171	0.00630104
Kmt2e	17.0359	10.3826	14.5649	15.1515	18.0733	13.1638	16.5728	20	17.8911	3.13324	1.76484	0	0.000133029	0.00630871
Ppp4r1	20	15.2147	12.2715	14.5976	11.3253	10.4367	17.8736	18.0739	19.3042	3.46838	0	0.541988	0.000133272	0.00630871
Mad2l2	1.2111	5.47601	8.20786	20	17.0715	17.2863	1.9643	0	4.93829	11.1698	12.3107	12.0715	0.000133896	0.00632107
Nup160	10.6148	8.5139	8.87541	9.38291	15.1194	14.4154	14.4034	20	18.5847	0	2.5278	0.213505	0.000135784	0.00639286
Tmed10	3.95877	5.14911	0	6.93509	6.417	5.16746	5.72249	3.84702	3.11305	14.2125	19.339	20	0.000137339	0.00643131
Rplp0	4.37361	3.47531	6.39056	11.2156	7.203	9.74968	2.02646	0	1.88387	20	13.3567	16.3201	0.000136984	0.00643131
Eno4	12.6307	9.6559	15.0286	16.6638	16.213	15.6617	20	16.7425	14.8525	0	3.56662	4.11437	0.000139868	0.00643376
Sptan1	18.3465	20	14.3127	12.4211	13.5932	15.6292	14.2999	16.9007	15.1908	1.00794	0	5.27737	0.000140181	0.00643376
Pqlc3	16.9426	15.7388	13.74	11.2306	16.7598	13.7871	16.1484	15.8588	20	2.25644	4.28997	0	0.000139755	0.00643376
Mir770	16.9904	13.0696	11.6064	11.8256	14.6874	11.9565	14.8502	20	19.483	3.13683	2.19556	0	0.000140346	0.00643376
Myh9l1	20	17.6081	16.6574	10.9104	12.156	16.5699	19.3067	15.0611	15.2811	3.82385	3.22017	0	0.000139176	0.00643376
Ccdc62	19.4708	14.1226	10.46	15.9666	16.5599	14.2638	16.5824	20	18.853	1.15432	2.0203	0	0.000138582	0.00643376
Tmem175	19.4024	20	15.068	14.2933	16.0181	13.9008	10.9997	14.6757	14.0999	5.32249	0	0.0802949	0.000139244	0.00643376
Kif20a	15.9433	12.0993	9.89135	15.8044	20	16.1514	17.2586	15.9528	16.4139	3.18736	4.25348	0	0.000140183	0.00643376
Adra1d	6.43104	6.31481	7.18822	0	2.38087	4.89346	5.99208	4.06426	3.59329	20	14.0399	15.8604	0.000142045	0.00649456
Ap2s1	1.32402	4.92564	6.85595	9.93042	6.82585	6.73049	1.91605	0	2.30906	17.3254	14.3899	20	0.0001446	0.00652279
Psma5	5.22935	4.62615	0	10.1267	6.80872	8.53208	4.44424	8.22801	3.59546	16.7526	18.7072	20	0.000143743	0.00652279
Kif16b	7.32064	11.2512	13.7031	20	16.5498	13.9847	16.646	14.8372	13.9122	0.894832	0	1.85594	0.000145514	0.00652279
Snhg11	18.6636	14.0279	16.3141	14.0894	16.3105	13.4086	15.1314	20	18.9635	5.46282	0.661379	0	0.000145658	0.00652279
Hook1	17.5362	14.6735	11.4524	16.7951	14.4414	12.3211	19.551	20	18.3219	5.40898	0.284201	0	0.000145536	0.00652279
Kcnj13	14.367	15.6834	13.2692	18.7666	20	18.5419	12.5076	19.1091	18.3352	5.74329	1.43673	0	0.000145391	0.00652279
Cnih1	4.85073	6.78373	6.116	6.05673	0	0.0667193	4.96134	8.4985	5.64799	20	19.3621	15.7535	0.000145047	0.00652279
Kif5b	17.3351	16.3016	17.1998	18.8351	20	17.134	19.0296	16.8372	13.7334	6.65813	0	4.28625	0.000143064	0.00652279
Vps13b	18.2393	14.2596	11.081	12.7677	11.501	14.3932	15.5663	20	16.0077	1.39285	0	2.06467	0.000148331	0.00662546
Oxsr1	14.8527	14.65	20	17.4274	16.4099	12.2653	18.0516	19.5959	18.8253	0	4.97223	2.77081	0.000149643	0.00666697
Ikbkb	15.7249	13.4858	12.0917	16.562	15.2809	15.2509	15.0221	20	16.1828	5.77827	0	1.36134	0.00015073	0.00669824
Zbed5	5.22416	8.81415	6.43554	5.43204	6.69214	10.2349	5.83621	0	2.449	18.1721	17.2905	20	0.000151668	0.00672277
Ints5	6.81248	1.04569	0	0.718805	3.86907	0.576745	1.06652	1.72198	2.49156	14.5602	16.5534	20	0.00015291	0.00673321
Map1b	20	16.388	13.7755	9.00924	14.4697	10.5461	13.1745	16.559	15.752	1.87744	0	1.52255	0.000153946	0.00673321
Desi1	9.60605	5.64402	5.07992	0	4.61762	4.74228	5.70646	7.21453	2.19895	17.7799	17.9579	20	0.000154473	0.00673321
Neurod2	9.35542	5.53582	6.96746	0	2.0627	2.63221	6.31789	5.30446	5.19358	20	13.0228	17.3247	0.000153286	0.00673321
Gpr18	18.3072	13.1333	19.0325	13.3771	13.8351	14.3222	15.9968	20	17.8273	5.50098	0.956705	0	0.000153845	0.00673321
Rasd2	7.83849	1.48232	3.98655	0	4.14558	2.08433	0.857098	7.42693	0.362225	18.9692	19.8011	20	0.000152509	0.00673321
Lrrc29	20	16.4412	12.4112	10.8573	14.9328	13.8236	15.6638	17.1261	16.5076	3.41712	0.112547	0	0.000154609	0.00673321
Sgcz	8.07027	8.05836	14.526	15.9504	19.9137	13.5798	20	16.1713	17.9776	0.511996	1.0756	0	0.000155379	0.00674986
Ahi1	14.3907	17.4139	13.9822	18.1625	19.5233	13.6774	16.431	18.0273	20	5.43703	0	2.04349	0.00015684	0.0067925
Mlf2	6.27447	4.13675	6.91472	0	3.41668	4.78847	4.4807	3.20942	2.06122	17.3399	13.6386	20	0.000157504	0.0067925
Ces5a	10.7127	10.7959	9.89672	12.1893	5.76289	13.5324	18.2396	20	15.6357	0.493269	1.24256	0	0.00015753	0.0067925
Slc25a27	14.1795	14.1689	12.3281	16.6718	16.6078	10.2484	16.5251	20	17.2578	3.35193	0	2.79605	0.00015926	0.00683326
Dhrs7b	6.25162	3.68405	1.75086	7.54817	10.6578	7.28648	3.75893	5.46292	0	16.3734	16.8664	20	0.000158974	0.00683326
Nif3l1	19.0257	16.7356	14.5208	9.87638	9.78005	11.1772	15.2943	20	17.2329	6.15811	0	2.48287	0.000162277	0.00694562
Mdga2	11.4309	10.8412	11.4628	9.64483	10.1548	8.18386	12.2172	20	15.4951	2.24493	0	0.157367	0.000163905	0.00699811
Luc7l	19.324	15.6004	17.1306	7.96259	16.2262	9.0361	17.7587	16.2216	20	0	0.037413	2.21796	0.000164919	0.00700706
Hnrnpu	13.3957	12.2482	20	9.70286	10.0148	11.0586	16.2703	13.642	15.7873	1.71798	0	0.902892	0.000164899	0.00700706
Scg5	1.63971	3.66416	4.66982	3.44442	0	2.7129	2.49456	7.03514	1.27842	14.7389	16.14	20	0.000165978	0.00702714
Senp8	9.40086	9.19156	9.10496	13.4639	17.9695	11.9455	15.254	18.3299	20	0	0.75451	4.7312	0.000166346	0.00702714
Vmp1	0.383784	5.95312	3.17313	2.11116	2.46978	6.45332	0.0117469	0	0.755921	13.2804	20	18.2725	0.000166602	0.00702714
Srrm1	19.1945	15.6625	13.5238	15.9557	13.9668	12.096	18.0537	20	19.9117	6.31805	2.11411	0	0.000169362	0.00710618
Cfp	13.7395	11.9191	15.712	12.2435	16.8164	17.5719	14.423	20	14.677	2.5749	0.188078	0	0.000169984	0.00710618
Spag9	13.6844	11.6467	8.74751	7.41385	8.6927	8.48484	13.8934	20	16.8375	0	2.62897	2.63238	0.000170108	0.00710618
Ttyh3	9.41691	5.24575	2.32941	0	2.76948	0.574675	7.76004	6.7817	6.64192	20	16.9769	15.0546	0.000169682	0.00710618
Usp24	16.3881	15.4571	11.8863	15.1363	11.907	16.307	12.6758	20	15.6155	0.905292	0.38297	0	0.000170655	0.00711199
Hcn2	2.8482	0.842193	5.74394	3.02685	1.48463	0	3.3245	1.68487	2.27739	12.5871	20	16.7045	0.000171608	0.00713465
Psd	5.26231	2.75497	6.36806	0	0.880143	2.35957	2.86155	1.33573	0.495042	20	12.0374	15.8725	0.000174226	0.00718379
Tmem87b	13.9778	20	13.555	14.4253	12.1544	12.8384	11.8837	11.5883	16.1389	0	0.213616	1.5584	0.000173718	0.00718379
Slc10a1	19.873	19.5976	13.7522	17.4557	18.4677	13.3778	20	18.531	18.2272	5.38203	0	0.575889	0.000174714	0.00718379
Kdelc1	19.6621	20	12.2524	18.8331	15.0174	19.6274	18.0616	17.2519	17.4423	3.54744	1.86039	0	0.00017422	0.00718379
Anapc4	17.2019	16.0539	16.146	20	15.1088	12.3585	17.2068	18.7631	16.0873	3.73146	0	4.17124	0.000175265	0.00718379
Fbxo31	9.85769	5.22806	7.2283	0	6.97104	4.9429	5.36739	3.73092	3.01971	19.5611	16.841	20	0.000174895	0.00718379
Cdkn1c	6.83461	8.13825	8.86646	4.34736	3.88384	5.55945	3.23443	0	5.38878	16.8871	20	14.0095	0.000175769	0.00718754
Pop5	5.70875	3.40004	8.0806	14.8537	13.5104	11.1617	0	3.43612	5.02748	20	16.1919	16.0041	0.000176619	0.0072054
Pask	18.0831	13.2924	14.8991	16.7385	19.935	13.1027	18.1743	16.7864	20	4.1172	2.92171	0	0.000177988	0.00723917
Brca2	13.2235	15.6923	8.87728	18.1662	16.1381	18.4692	17.2276	20	18.1746	5.85005	0.395503	0	0.000178278	0.00723917
Ppp4c	6.1176	8.84881	6.81585	8.56078	8.90806	9.24186	0	1.21162	2.67523	13.6177	14.0276	20	0.000180082	0.00728751
Hps3	20	19.6425	10.7747	17.7157	17.3022	15.8521	16.0108	18.3856	16.439	1.48443	0	0.622411	0.000180305	0.00728751
Ttyh1	3.98945	3.30813	0	3.03082	0.623665	1.85887	4.78731	8.79796	3.82829	20	15.2144	14.564	0.000181669	0.00729232
Mov10	13.0954	13.2334	10.6363	10.8684	11.0129	10.2012	20	15.6654	15.913	5.7319	0.3447	0	0.00018168	0.00729232
Ctnnal1	16.4921	13.4827	17.7599	19.831	16.808	15.8848	15.2563	20	18.2638	6.07932	0	1.81186	0.000181203	0.00729232
Mroh7	15.3275	14.4789	15.4009	13.2275	10.6499	12.594	11.7066	20	12.6216	0	0.375716	0.379093	0.000182616	0.00731303
Ero1b	16.8514	16.9792	12.6662	10.7939	14.0647	8.68304	15.5955	20	17.7351	2.20997	4.06537	0	0.000183834	0.00734494
Rabgap1l	13.5718	10.849	12.0211	16.9164	11.2664	14.3948	13.5838	20	15.7514	0	0.440641	2.38316	0.000184427	0.00735174
Map1lc3a	2.27696	2.52844	5.2279	1.58903	3.76792	2.47497	1.22006	1.64571	0	11.5832	20	18.4265	0.000186778	0.00742849
Slc25a42	14.8791	16.9736	16.0891	15.6105	19.9844	16.5553	12.0011	20	19.3042	2.95637	0	1.11038	0.000188909	0.0074961
LOC500265	19.3763	13.4694	17.8914	11.8994	11.5106	12.3719	13.0892	20	14.1067	2.26824	0	0.579816	0.000191499	0.0075208
Cox5a	4.62884	6.65121	4.88898	4.06429	0	1.97924	0.620908	5.07512	10.1049	20	19.5389	18.6757	0.000191128	0.0075208
Ubb	0.77564	5.81767	4.30494	3.99268	4.6337	7.27166	0.00658322	0	0.586119	15.6305	12.9549	20	0.000190146	0.0075208
Sfswap	18.2559	13.4987	15.8389	11.5023	16.1068	15.9442	18.3334	20	18.5201	6.22301	0	0.294881	0.00019169	0.0075208
Eif3b	8.34287	2.18169	8.13517	2.66555	3.39437	0.682141	1.60728	1.75316	0	20	19.5557	13.7578	0.000191148	0.0075208
Rps2	4.22009	7.20001	11.1349	10.6986	6.63061	6.37912	2.82044	0	3.13178	20	17.16	18.7699	0.000192216	0.0075245
Rab14	3.41367	7.7488	9.14702	3.12315	0	4.63306	3.41154	5.0956	2.65913	14.9061	19.3798	20	0.000193949	0.00754233
Clec2l	2.5891	2.66534	5.58598	7.21648	6.63755	4.14453	3.5218	0	2.49898	20	16.7808	13.1513	0.000195223	0.00754233
Vamp8	0	0.350136	6.81486	18.8577	17.5219	20	6.08087	7.63736	4.04542	12.4475	9.63087	14.1187	0.000195269	0.00754233
Panx2	4.43424	0	8.03018	3.71876	6.70887	3.94207	3.54415	5.23749	6.49711	17.2692	20	18.5328	0.000194407	0.00754233
Fam76b	18.0735	13.6328	18.7552	19.046	14.0515	19.9368	19.6397	20	18.0008	5.60485	3.28221	0	0.000193637	0.00754233
Adcy5	4.9574	5.54688	4.02964	0	3.66827	0.534223	11.8516	4.71006	8.90497	20	15.3838	17.1874	0.00019459	0.00754233
Ybx1-ps3	4.00695	0.961746	6.41224	2.26849	0.908986	5.47307	4.03851	0.698911	0	20	14.2435	18.8184	0.000195853	0.00754814
Ldha	4.14688	9.59515	6.72812	8.68316	6.60059	9.01564	2.03881	6.60247	0	17.9199	18.2832	20	0.000196695	0.00755427
Slco4c1	11.9404	11.9639	11.6219	10.4604	11.3907	9.43464	13.9235	20	15.2385	0	2.16626	4.59596	0.000196879	0.00755427
Mir3064	15.453	16.2878	19.349	17.2832	12.5989	15.0794	17.0396	20	18.6451	6.75756	2.52415	0	0.00019758	0.00756449
Dhcr7	1.91589	0.217116	3.318	4.33762	5.20284	8.43436	3.29788	0	0.0122673	20	13.9668	14.1189	0.000198576	0.00757465
Hapln4	9.21427	3.77584	7.39179	0	5.02092	4.04976	4.73601	5.59971	1.73941	20	16.3678	17.4339	0.000198715	0.00757465
Fastkd3	17.19	20	16.0929	12.9588	11.5971	16.0243	13.793	10.7305	13.6188	3.50948	0	5.09236	0.000200048	0.00757573
Lypd5	14.6787	20	12.2361	0	0	0	0	0	0	5.86074	0	0	0.000200036	0.00757573
Dgcr8	15.1666	14.7392	15.4912	12.5127	20	14.5887	18.3169	18.1305	16.2511	0.29956	5.1999	0	0.000199889	0.00757573
Snrnp70	20	16.7781	16.2786	12.7739	17.7796	15.9479	17.1814	18.7648	19.001	6.90973	0	0.286687	0.000200891	0.0075893
Bcap31	3.84658	2.30347	5.57531	2.19758	1.31164	2.23842	4.28122	0	3.99596	12.52	17.9694	20	0.000201278	0.0075893
Psmd13	3.36814	2.85457	5.52029	5.68229	6.46246	5.85661	0.252925	2.14991	0	20	11.9116	19.5953	0.00020234	0.00759647
Itih3	15.998	13.3071	20	15.6789	17.6924	17.8158	11.9735	16.598	18.7949	1.48245	2.87329	0	0.000201979	0.00759647
Prss53	15.5701	20	19.7456	13.3029	17.0965	14.9896	18.7633	16.4443	18.3817	7.11814	1.60379	0	0.000203055	0.00760693
Rxfp1	6.52385	9.33337	10.4301	11.2101	10.9011	8.5866	12.9429	17.8095	20	0	2.21831	0.887451	0.000204504	0.0076194
Papd4	8.98179	11.4786	10.3518	12.4531	12.0909	8.03201	14.6048	20	16.1778	3.41922	2.29495	0	0.000205268	0.0076194
Itpka	7.97572	6.10692	7.40524	0	3.58776	4.54008	3.96149	6.25204	0.624409	17.3384	14.7128	20	0.000205436	0.0076194
Safb2	19.0209	12.8942	17.2573	12.3235	14.8794	13.1123	16.1115	17.3892	20	5.47346	0	0.3044	0.000205575	0.0076194
Pabpn1	19.6612	17.5045	20	11.4735	15.6061	16.6035	16.154	15.3376	16.4155	7.21926	1.83026	0	0.000205026	0.0076194
Zdhhc6	12.3601	18.7435	14.9735	15.2667	11.2639	13.4098	15.9598	20	17.0562	0.586746	0	4.46927	0.000213933	0.00769409
Cct5	2.01847	5.37433	4.47347	4.97185	2.43137	0	1.70245	4.94576	3.48066	15.3313	14.1321	20	0.000214216	0.00769409
Col5a1	15.7729	14.2178	10.1295	11.5424	15.315	12.4306	14.6123	20	15.5052	1.96793	1.99485	0	0.000212205	0.00769409
Inpp5e	17.0228	19.3952	16.2364	7.88511	14.6742	14.2518	15.4353	20	15.0514	1.51805	2.77987	0	0.000208113	0.00769409
Nudc	1.80913	1.6755	5.87465	6.49076	2.86833	4.8172	1.63528	2.12358	0	12.9619	16.1676	20	0.000214119	0.00769409
Ddi2	17.938	13.1167	12.171	6.88628	8.88774	5.65179	15.7405	20	17.6911	2.03507	0	5.15959	0.000211477	0.00769409
Id2	0	4.83378	1.46493	12.5128	13.1971	8.43169	5.01343	6.97532	4.00032	20	15.4899	15.8499	0.000208879	0.00769409
Loxl1	1.37039	3.60875	3.27397	1.65279	0	4.46359	5.07862	2.47431	3.26172	14.2417	20	13.499	0.000209622	0.00769409
Tnfrsf21	6.11849	3.82508	4.01262	0.174461	0.0170004	0	3.02131	4.37473	2.55696	11.1944	20	15.4142	0.000214191	0.00769409
Col5a2	11.9285	15.0422	11.5869	6.13976	6.62703	12.9901	15.8083	20	18.633	2.7992	0.865635	0	0.000213465	0.00769409
Nptx2	11.4576	8.8822	8.38777	0	9.77231	2.79331	3.4433	1.71575	1.93621	19.9517	19.0068	20	0.000211516	0.00769409
Mpzl1	0	1.28131	2.14077	5.14082	6.6978	5.62447	4.99971	6.94732	0.344968	14.5266	20	15.2847	0.000213633	0.00769409
Nek1	15.1355	13.6492	13.0066	20	15.4291	10.6428	17.7666	19.8388	18.3863	2.99454	0	2.13596	0.000211313	0.00769409
Tspan17	14.1768	8.75049	11.7569	0	2.20987	3.36248	8.34749	6.66165	0.883995	19.0181	17.554	20	0.000212103	0.00769409
Ccsap	7.56174	5.48565	6.12991	0	7.06288	6.1591	3.42721	3.89589	8.13169	19.7435	17.9604	20	0.000213029	0.00769409
Sbf2	16.7686	14.2645	10.6365	16.2557	13.364	11.6087	18.2303	20	17.6119	4.96504	0	2.67819	0.000217316	0.00773689
Osbpl6	16.4863	10.4898	12.1147	6.65985	9.12349	6.82597	13.9034	20	14.4523	0.017289	0	1.123	0.000217401	0.00773689
Prpf40b	19.0334	14.1007	15.0812	11.0184	12.2649	14.6396	20	15.5996	16.4677	5.22067	0.332618	0	0.000216272	0.00773689
Ikzf2	20	14.3359	12.3059	11.2731	8.58629	7.53336	16.4103	13.1667	16.9105	0	1.47353	0.421193	0.000217534	0.00773689
Ddo	4.83361	2.12719	0.00845966	7.23043	1.2067	7.42202	1.83406	0.290986	0	20	15.054	15.8448	0.000217628	0.00773689
Eea1	13.8966	20	14.6582	13.6172	11.2831	16.9905	15.1985	13.9542	14.4008	0	0.725654	3.36005	0.0002185	0.00774099
Pcsk1n	10.1137	7.37806	5.97134	7.46714	2.57762	0	7.55198	5.91495	8.12442	17.3173	20	19.9844	0.000218632	0.00774099
Atp5g1	7.01969	6.01162	7.74829	12.4898	16.1751	8.28871	2.2543	0	0.284039	17.0858	14.8359	20	0.000219353	0.00775075
Itm2b	2.75212	3.53044	7.27016	3.15138	1.98225	6.49204	2.85301	0.196274	0	13.5495	20	19.9736	0.000220813	0.00778656
Lrfn3	4.93283	0.349949	5.5829	5.29051	2.73285	2.24977	0	0.864652	2.7405	14.1964	20	14.681	0.000222275	0.00782228
Wdyhv1	9.01749	14.4706	15.8688	17.5414	18.7217	20	12.3707	12.047	16.3308	0.865795	4.3199	0	0.00022782	0.00798672
Ascc3	17.4845	12.3808	13.6748	17.2328	14.2287	13.3761	16.0741	20	14.7399	4.21677	0	1.65878	0.000227865	0.00798672
Grip2	14.9723	10.8551	10.8683	8.08892	14.2838	10.4644	17.0946	20	15.4343	0	1.99803	2.25609	0.000228521	0.00799364
Nup210l	16.1614	10.9739	16.17	17.6067	15.495	13.9655	14.4145	20	13.9524	2.57343	1.05517	0	0.000231128	0.00801709
Phf14	16.3281	14.2371	15.3275	16.4843	8.93795	14.7255	16.3423	20	15.7023	2.40981	0	2.76291	0.000230123	0.00801709
Slc25a29	6.17928	2.36064	0.186285	3.42706	4.33798	3.56919	4.13278	0	2.92513	19.4821	13.5332	20	0.000231153	0.00801709
Gls	17.0808	18.1279	15.0403	12.2565	11.9586	8.23059	15.9972	20	17.13	6.40549	3.35357	0	0.000230551	0.00801709
Ubr2	16.7727	12.5644	9.15339	11.9897	10.4725	8.85011	15.3333	20	15.3122	0.858671	0	0.304512	0.000231492	0.00801709
Bckdha	3.17343	5.38689	3.64145	14.0616	8.97156	7.4793	5.70144	0	3.48136	16.7746	20	17.8851	0.000232413	0.00803301
Cacng2	5.9723	5.93125	8.97683	0	0.499818	6.64611	10.6243	7.83958	9.01203	20	16.4641	17.9809	0.000233102	0.00804086
Sipa1l3	8.17664	1.67094	3.33255	0	0.745259	1.89345	6.17625	7.08255	3.28654	20	14.4798	16.3393	0.000234209	0.00806307
Npepo	19.3995	10.8622	15.1127	18.0917	20	13.8343	15.8042	17.8447	18.7515	1.93782	0.837835	0	0.000235879	0.00808859
Apc	19.1026	19.0539	12.3677	13.4518	12.0894	15.4862	14.028	20	17.015	2.59337	0.258832	0	0.000235648	0.00808859
Ankrd12	12.3672	20	16.393	14.091	17.8497	16.2812	19.0552	12.8962	19.7494	0	0.453786	0.844322	0.000237882	0.00814128
Cdk9	5.67693	4.2998	8.69424	0	8.74344	4.30157	4.22029	1.76603	3.10221	20	17.5561	19.7146	0.000239617	0.00818458
Wdr1	4.56313	7.65072	8.90595	6.09156	7.35301	8.1884	6.44427	0	1.98196	15.7815	18.752	20	0.000240875	0.00821145
Zfyve16	12.035	17.5244	14.331	18.4858	16.0705	20	18.9683	16.3163	13.0085	3.41031	4.02745	0	0.000242606	0.00822748
Tia1	15.0287	15.9568	10.4622	15.556	13.0294	18.2438	20	19.2964	15.3884	4.25855	0	1.45409	0.000243707	0.00822748
Ahdc1	7.83286	4.99774	9.37531	0	6.26295	3.94328	5.77512	7.06229	8.71683	19.2053	16.1525	20	0.000243076	0.00822748
Rbmx	17.1151	16.8057	15.9473	20	15.5584	19.1917	17.642	10.1292	16.3086	3.86645	0	3.23643	0.000243667	0.00822748
Miat	19.2094	14.9058	12.6214	12.3881	14.5981	13.3843	19.1284	19.1523	20	6.78356	0.655559	0	0.000243575	0.00822748
Fnbp1l	8.86284	13.8299	12.7779	18.9562	20	12.9481	18.8103	18.4704	17.2244	0	3.42375	3.83498	0.000244522	0.00823901
Chst12	2.46457	2.61863	0.566182	6.32106	2.78959	4.80254	1.525	0	0.958917	14.3085	20	11.8635	0.000245409	0.00825295
Bhlhe22	3.65979	7.92766	8.06842	2.69317	0	0.528611	5.90705	4.1413	3.31724	20	13.1617	15.9806	0.000245992	0.0082566
Bhlhe40	18.7003	15.1314	20	14.289	14.5649	13.4081	18.5732	17.6593	14.0523	0	5.88266	4.59637	0.000248214	0.00831516
Ddn	5.20207	4.43489	5.36383	2.57257	0	2.62295	4.23147	4.03336	1.50446	20	11.877	16.1718	0.000248716	0.00831599
Jagn1	4.33955	11.9085	7.37294	3.48478	4.85446	6.52777	3.68424	3.00825	0	17.9919	16.1968	20	0.000249662	0.00832201
Ccni	6.27993	6.66213	5.07126	5.21551	0	3.47329	6.62127	6.38888	10.5033	17.3082	20	14.8213	0.000249851	0.00832201
Capzb	3.22831	3.7694	2.96019	1.94173	0	1.76923	3.93834	5.37165	1.38947	20	11.556	16.7504	0.000257182	0.00850115
Tmbim6	8.13831	5.32876	2.44518	2.10014	0	2.75673	7.81374	5.67111	2.47219	16.9408	14.94	20	0.000256777	0.00850115
Ddx42	17.7247	14.2988	18.8721	14.7917	17.2187	20	11.1388	8.12078	11.5507	4.11161	0	5.06847	0.000256768	0.00850115
Lamc1	20	16.3389	14.7471	14.0076	14.379	12.5166	15.7663	14.9115	19.1003	4.88597	4.90137	0	0.000255833	0.00850115
Zc3h15	8.96612	11.1736	11.399	6.28192	0	6.00468	13.5399	11.1831	11.0667	17.1031	20	19.1675	0.000259614	0.00853298
Prrc2c	18.8815	14.644	11.2878	9.44199	10.3561	10.5255	13.5597	20	16.6089	1.24426	0	1.42084	0.000258752	0.00853298
Apobec4	13.4556	15.1185	11.0449	16.1982	18.3785	14.1107	12.5521	19.9918	20	2.12351	1.52657	0	0.00025952	0.00853298
Ttc39a	16.9637	14.3517	10.7418	11.4864	11.4989	8.4301	13.4913	20	16.3648	0	1.96208	0.550078	0.000261071	0.00854095
Usp9x	16.0449	20	15.8881	14.5235	8.98674	13.2152	17.7269	18.4582	15.81	1.94692	5.90404	0	0.000261293	0.00854095
Sorbs2	17.3899	14.1837	17.1139	18.01	15.8326	16.8515	12.2523	20	16.7358	4.58391	3.12237	0	0.000261328	0.00854095
Cd81	0.975744	2.43184	1.62978	3.9842	1.75983	6.00699	3.8732	0	2.04411	12.8342	20	14.3789	0.000263366	0.00854594
Nfatc2	6.85315	0.924528	1.3829	1.65628	2.55396	0	5.30675	0.37418	0.454277	14.4307	20	16.464	0.0002639	0.00854594
Galnt3	15.2809	15.9246	12.5953	14.4943	12.8991	15.1514	16.0762	20	12.2159	2.56536	3.1033	0	0.000262867	0.00854594
Srsf6	16.9882	17.04	13.5688	12.6366	11.0259	13.4425	17.8059	20	14.3112	5.81527	2.48121	0	0.000263933	0.00854594
Rab10	4.71922	6.46024	0	3.8076	0.182459	1.35848	6.0274	3.192	4.27729	16.9755	20	14.2357	0.000261999	0.00854594
Bcl11b	10.6417	7.32738	10.0552	0	2.98041	2.22326	10.2316	5.83211	4.39813	17.1452	20	14.729	0.000264767	0.00855703
Snrnp48	14.9903	14.9597	13.0518	19.3221	13.4533	11.7341	13.3286	18.3554	20	0	0.782047	1.01357	0.000266792	0.00860653
Chd5	19.8519	15.1246	15.8396	9.78381	15.9493	10.1315	18.6874	15.7738	20	0	4.43883	1.08873	0.000267291	0.00860666
Per2	20	14.3984	15.8406	11.0911	19.9266	12.7265	19.8357	19.7214	19.3653	1.82773	0	2.9908	0.000268201	0.00862004
Ckb	7.21679	3.26008	10.2396	1.06176	8.56933	4.50842	3.06136	0	1.81099	17.6629	19.5414	20	0.000268805	0.00862355
Slf2	16.8283	13.71	12.4715	15.9497	11.5442	10.7568	18.339	19.7167	20	6.48499	0.670702	0	0.000270372	0.00864254
Phactr3	5.32812	2.14418	4.5109	3.40685	1.96694	3.24109	4.58526	3.81476	0	20	12.7211	19.8816	0.0002705	0.00864254
Purg	15.5073	11.5598	15.6989	12.0053	15.7024	15.323	14.5322	17.0492	20	3.87499	0	3.77883	0.000270886	0.00864254
Vom2r12	17.3777	15.5057	13.1681	12.6134	6.50906	4.10966	16.0127	19.1325	20	3.16617	0.731162	0	0.000271503	0.0086464
Mir222	20	18.1669	12.8245	12.3858	12.3675	15.5657	15.8677	17.5416	12.6802	2.45703	0	2.40998	0.00027366	0.00869921
Slc38a9	12.5838	12.5171	11.4701	20	16.3024	15.5747	13.6914	15.4721	16.3186	5.98214	5.25008	0	0.000274792	0.00871927
Chchd2	1.88656	6.9948	8.63508	11.2785	5.83048	4.92101	2.69967	0	3.92261	19.054	18.8247	20	0.000275806	0.00873554
Mir1188	19.3618	10.2252	16.4928	14.8417	14.9903	11.216	20	17.9978	17.4386	2.47817	1.42794	0	0.000278909	0.00881778
Ggt7	6.12348	2.86189	2.9822	1.37748	5.97971	0	3.7804	0.828468	1.24841	16.023	13.8598	20	0.000279859	0.00883178
Acrbp	19.4354	14.9498	17.9905	15.2055	16.8436	14.0543	12.4952	20	14.3996	3.11605	0	3.45119	0.000280814	0.0088459
Trrap	19.6063	13.7885	13.4286	10.6519	12.3949	14.4381	15.3183	20	18.6063	4.41448	0	1.26405	0.000285099	0.00893242
Ssbp4	11.3344	8.70588	5.7712	0	5.64834	2.77442	6.75038	5.06402	2.96025	20	18.6887	15.6904	0.000284473	0.00893242
Wdr33	17.7229	17.3351	12.804	13.1184	13.3892	15.5539	20	16.1813	17.8681	5.8684	0	4.39425	0.000284635	0.00893242
Mcf2l	12.9989	12.2563	13.0453	12.8984	15.0912	12.9495	15.0736	20	15.8832	6.26043	3.28124	0	0.000285907	0.00894164
Arpc3	6.05392	10.4859	7.61495	5.64671	3.69276	8.35673	4.51969	5.8763	0	20	16.7758	18.2415	0.000287378	0.00897154
Dusp8	12.8605	9.29051	9.51355	0	4.70236	3.99467	8.89141	4.57434	10.4735	20	16.6842	18.9903	0.000291022	0.00905287
Ptprs	5.48852	6.73374	1.81413	0	2.01942	0.855692	4.75161	4.43271	5.54134	17.7224	12.0944	20	0.000290833	0.00905287
Uhrf2	16.9844	19.0879	10.6651	15.2807	11.2754	8.32428	20	18.4875	17.7495	0	0.142119	1.53502	0.000293022	0.00909848
Cap1	6.21162	3.71113	6.8976	2.45579	0.959446	7.45256	2.27365	0	0.842973	19.3448	13.4744	20	0.000293798	0.00909848
Ccnl2	17.4455	20	19.1976	14.5016	18.3031	14.0822	15.4599	16.5806	15.9078	7.80445	4.43345	0	0.000294055	0.00909848
Chchd10	1.39315	1.41775	6.18524	7.30445	2.07206	1.37966	0	1.30292	0.938369	13.8193	20	16.5265	0.000294938	0.0091096
Tmem151a	9.12377	5.72489	1.75905	0.444592	0	0.443573	7.1762	3.27744	3.72516	13.8365	20	17.9779	0.000297927	0.00912316
Eif3l	3.73603	4.43747	0.0352957	7.99745	8.85582	0.579665	0	3.29074	2.91829	17.4394	18.0915	20	0.000297448	0.00912316
Trank1	20	14.4968	12.7972	12.3834	14.8434	12.777	18.4844	18.7611	17.5667	5.9297	0	0.797606	0.000297995	0.00912316
Actb	6.96914	5.08794	8.37376	0	4.284	8.25689	4.09134	0.455034	2.15796	18.1009	16.133	20	0.000297958	0.00912316
Tbc1d22b	9.17468	3.89834	0	3.29827	1.46589	1.0282	5.52721	9.89654	6.51058	20	17.5782	18.5489	0.00029736	0.00912316
Thyn1	2.80966	2.24237	0	4.94342	2.83717	2.56499	4.96083	6.81751	3.88323	20	11.8861	16.5644	0.000300432	0.0091803
Tmem132d	15.4964	12.6908	10.899	18.8659	18.8363	15.8329	17.3023	20	15.2613	0	6.71519	2.18126	0.000300916	0.0091803
Arid4a	18.6292	16.4911	13.6911	17.4103	17.7255	16.1365	13.3843	16.9191	20	4.82878	0	4.40887	0.000301972	0.00919643
Ranbp1	0	7.73828	3.64901	1.8892	2.40915	0.639629	5.32917	7.10187	3.3672	14.842	16.7504	20	0.000303384	0.0092233
Rpl18	3.02876	8.04731	5.64438	17.9948	10.6794	13.71	2.54927	0	4.41665	20	16.3805	17.2832	0.000305111	0.00924352
Psmd2	5.20241	5.23021	6.61278	10.3431	9.76972	10.7827	4.00848	0	4.57102	13.9211	14.6071	20	0.000304641	0.00924352
Kifc1	3.836	0	5.40007	19.9588	15.5219	20	3.60588	2.85024	4.54251	0.624265	0.442628	7.55238	0.000305965	0.00925332
RGD1561648	12.3362	14.3783	7.42374	13.5525	14.6453	11.0222	14.0934	18.0833	20	2.17078	0.213823	0	0.000307077	0.00927086
Ints6	19.0562	13.7974	12.9885	11.012	13.1873	10.9032	13.7699	19.7086	20	3.11917	1.71857	0	0.000307829	0.00927749
Dscaml1	8.30799	1.14614	3.22097	2.97471	0	2.89627	7.39888	12.2167	7.06853	19.9147	16.1123	20	0.000311125	0.00936061
Clk2	18.7431	15.639	18.3655	7.85517	12.2762	11.083	18.318	20	14.4707	6.376	0.311989	0	0.000316465	0.00946086
Slc25a40	15.1994	18.8061	18.1897	20	12.857	10.8905	15.9036	17.9179	18.7737	1.10327	0	3.29222	0.000315229	0.00946086
Stx2	18.2617	16.5885	11.9437	13.0505	20	15.0204	15.7698	17.4601	19.0931	3.38697	0	1.9441	0.000316629	0.00946086
Arid4b	14.8603	16.2196	14.2202	15.9852	12.1496	14.3091	18.3688	14.5342	20	6.21225	3.26652	0	0.000315826	0.00946086
Slc25a3	2.9049	7.40861	10.2436	8.97129	8.00911	9.3453	2.23356	0	0.76107	13.9563	18.9305	20	0.00032014	0.00953345
Usp10	5.64246	5.8797	8.86135	0	4.50937	3.49633	5.20588	3.4094	2.34819	13.1116	20	17.7212	0.000320153	0.00953345
Kcnc3	7.3422	2.0985	9.71063	3.5539	1.93093	0	4.70545	8.29246	5.13962	19.7426	20	15.6813	0.000322193	0.00957782
RGD1307100	15.0304	14.5851	12.0444	10.8002	7.97603	10.2297	13.7679	20	14.0728	1.34273	4.059	0	0.000326705	0.00969541
Tcerg1	19.3999	17.4412	16.3874	20	17.8181	19.5298	16.9037	18.5823	17.9721	9.37895	1.88752	0	0.000329808	0.00977083
Hacd3	8.09559	5.92757	1.60001	3.15529	0	0.605067	6.73654	10.2201	5.17065	19.9327	14.843	20	0.000332162	0.00982389
Phc2	7.37425	3.27304	3.26065	0.0488673	2.58019	5.96073	0	2.46597	3.1554	20	13.5322	18.3933	0.000336268	0.00992847
Fam214a	14.2302	17.8207	11.5198	11.1329	18.0781	13.9776	16.746	15.7403	20	2.68298	1.18459	0	0.000337345	0.00994339
Ap2a1	4.56475	2.79474	0	0.645056	4.05763	2.07885	0.666978	3.95159	2.38008	12.0152	17.1556	20	0.000339357	0.0099858
Ankrd13d	17.0625	19.9377	19.1173	17.8745	20	17.3561	12.836	18.0402	14.4295	8.0508	1.28401	0	0.000347327	0.0101178
Tnpo1	15.9892	14.5511	14.7803	9.82204	10.646	9.54983	17.1698	20	16.3266	3.40878	8.10123	0	0.000347036	0.0101178
Ppp6c	5.98015	12.3356	8.22742	4.06092	0	1.49321	11.8204	9.91728	8.91951	20	15.3277	16.7623	0.00034547	0.0101178
Zfp398	17.1365	11.0777	10.6103	8.34501	12.1038	8.16975	15.5637	17.0266	20	3.17965	0.861986	0	0.000346692	0.0101178
Fam127b	3.309	5.77168	7.59238	9.89481	9.84666	10.1031	1.69528	0	4.94388	20	13.2767	18.9055	0.000345882	0.0101178
Gnpnat1	18.0503	14.6329	15.3384	10.1359	8.72787	7.43303	15.9225	20	15.5741	4.1781	6.71116	0	0.000346549	0.0101178
Marf1	13.2759	9.58939	11.1444	12.4347	11.4675	7.91996	14.8236	20	15.6061	4.02455	1.97813	0	0.000348615	0.0101384
Igsf10	15.5102	17.3697	14.5287	16.4546	13.2316	20	15.0407	14.1904	14.3651	3.21841	0	5.93923	0.000354465	0.0102913
Scap	7.57228	6.75221	6.98384	0	7.79679	4.99312	6.82514	3.57067	2.31072	18.7575	16.0997	20	0.000361837	0.0104879
Dync2h1	17.1489	11.6164	12.2389	11.9676	12.8675	10.794	12.3178	20	15.2141	1.62532	0	0.138532	0.000363614	0.0105219
Cdc25b	20	14.5669	18.2834	15.1004	15.6247	18.7123	12.9097	16.1412	16.3468	6.12773	3.82664	0	0.000365111	0.0105424
Mief1	17.8469	15.3282	7.42012	0.110073	4.19913	0	18.3365	19.2888	17.1557	20	18.9062	18.157	0.000365536	0.0105424
Syt11	2.28627	6.28709	0.294107	1.10072	2.51539	3.66563	0.404766	0.203787	0	11.5011	16.5456	20	0.000371373	0.0106672
Clcc1	13.8686	15.815	16.5495	20	16.578	16.6886	16.3729	9.70028	17.4731	3.9757	2.78122	0	0.000373663	0.0106672
Rbm33	20	13.0381	11.4149	10.1836	13.7347	11.34	18.3011	19.5741	18.9545	4.5275	0	1.31188	0.000376962	0.0106672
Rad52	17.7569	20	15.9793	14.8224	18.1955	19.3884	15.0265	17.3511	13.7096	6.36289	5.38516	0	0.000376431	0.0106672
Atp13a2	3.70163	6.69236	8.30906	0	8.04076	4.24646	3.67002	2.78705	6.42763	18.8531	20	17.0365	0.000374726	0.0106672
Alkbh1	19.4986	16.7683	17.2613	18.9038	20	16.7954	15.5314	16.103	18.0404	8.52249	0	5.1351	0.000377803	0.0106672
Agap2	8.26576	6.04445	7.80817	0	3.3901	3.31653	6.9883	4.66919	4.56974	20	12.6056	16.2482	0.000374254	0.0106672
Cspg5	1.78975	3.93226	5.65613	9.33931	7.72377	7.52757	3.7882	0	1.82769	13.7113	20	13.6114	0.000375115	0.0106672
Pptc7	11.9038	11.2551	11.5357	0	8.23089	5.34391	10.0125	13.4237	13.6114	20	19.1643	19.9095	0.000371781	0.0106672
Ccnt2	14.5897	14.926	15.7352	12.8523	10.0416	12.5231	16.941	20	13.9126	6.37315	1.13863	0	0.000377821	0.0106672
Ikbke	19.7682	20	16.8917	13.0683	16.4505	16.6709	14.4634	17.2331	18.7913	7.58056	3.67549	0	0.000371565	0.0106672
Dennd6a	16.1229	14.0161	15.6853	20	14.0945	18.4889	15.4336	18.481	15.4242	4.80121	6.02741	0	0.000377581	0.0106672
Slc17a4	20	14.8536	19.4996	7.12023	4.29171	12.3102	12.1635	14.941	16.0713	3.20893	0	0.048026	0.000375428	0.0106672
Ttbk2	17.9674	15.4883	13.7247	14.1454	18.1588	12.6935	20	18.181	19.9494	0	7.28105	3.27265	0.000378588	0.0106715
Tub	19.1591	14.9302	17.3209	13.2964	19.7441	8.81639	16.6596	19.3931	20	0.192467	1.67359	0	0.000379388	0.0106768
Mir134	20	15.5694	15.9599	12.2134	9.81721	10.795	7.61583	15.0992	13.2308	1.53759	2.79506	0	0.000380636	0.0106774
Gabarap	6.07527	4.67786	9.86921	6.40952	7.51787	9.44014	3.5989	0	2.19487	14.4801	15.4897	20	0.000380332	0.0106774
Per3	17.8446	13.0341	16.8469	20	18.8975	18.5693	19.4546	12.0337	16.7771	6.0641	0	2.19771	0.000382134	0.0107022
Hs6st1	2.93784	3.61218	4.4528	2.99572	0	1.96515	5.91779	2.15352	6.02171	12.045	15.7153	20	0.000382794	0.0107035
Mir2985	14.5436	12.5839	10.1484	15.2705	9.6137	8.38875	19.072	20	18.6336	5.68446	1.35942	0	0.000383928	0.0107157
Mir496	13.4081	11.0076	11.0211	15.3035	15.6133	11.7079	13.2421	16.7823	20	4.31373	2.54649	0	0.000385203	0.0107157
Med17	19.073	18.9623	11.9996	16.6013	17.2288	16.1116	16.0324	20	18.0897	5.6953	0	3.33543	0.000386243	0.0107157
Fam135a	14.3438	12.9406	17.7888	17.7594	15.7834	16.2231	17.2264	15.9445	20	3.66414	7.15626	0	0.000386893	0.0107157
Taz	19.7029	17.6477	13.535	18.013	19.9212	20	18.2138	18.0319	19.2021	8.38746	0	4.06462	0.000386258	0.0107157
Grk4	13.5316	10.4813	6.70505	14.8469	11.6973	11.1307	15.5642	20	16.2323	1.89873	0	3.36149	0.000386923	0.0107157
LOC100911664	7.91151	4.60002	8.13117	1.51956	0	1.8898	7.51431	8.64755	10.8792	15.5189	20	12.58	0.000388606	0.0107449
Cog2	20	16.3332	17.4609	16.5291	18.8531	17.4152	14.6167	14.9012	15.3681	8.57049	0	0.274934	0.00038921	0.0107449
Mrps21	2.73052	2.53166	6.17227	6.89932	2.31529	1.33633	5.6889	0	3.39643	19.2421	14.4745	20	0.000390581	0.0107657
Gnl2	19.0467	13.6367	11.9483	14.1342	17.3475	20	16.4297	13.7467	13.2681	3.65273	0	1.12347	0.000393853	0.0107707
Acsl6	9.25917	3.38507	8.80943	0	5.15343	5.63827	8.01683	7.29059	6.17949	18.7234	16.6644	20	0.000391724	0.0107707
Zfp13	10.2485	6.88971	3.92847	13.7819	13.3826	14.9034	4.21682	0	5.91508	20	16.3705	16.4431	0.000392728	0.0107707
Rab26	17.4182	19.3806	16.0181	16.8403	15.9329	20	15.5048	18.6355	15.5155	0	7.7483	4.09963	0.00039332	0.0107707
Pfn1	6.61648	1.95456	7.32551	1.75841	5.33976	5.65477	3.30638	0.547449	0	19.5865	13.3686	20	0.000393116	0.0107707
Cdipt	7.91947	8.61377	9.39275	2.42394	3.62625	2.41472	7.82398	1.54017	0	20	14.1379	19.3445	0.000398372	0.0108053
Mir668	14.7867	19.4983	9.6455	15.4671	15.5694	15.5602	17.6656	16.4592	20	3.68679	1.54007	0	0.000397694	0.0108053
Mir154	15.0241	15.5434	20	15.122	17.6554	17.2138	10.5664	12.9393	17.6857	1.28369	4.75403	0	0.000396266	0.0108053
Lnc215	17.2352	13.0904	12.6704	20	15.8356	16.393	18.3458	19.4898	18.7479	7.90687	0	2.39695	0.00039946	0.0108053
Gripap1	19.5036	15.9513	15.9171	9.34794	8.725	12.6001	17.1007	20	16.4683	7.49283	0	1.21834	0.000397476	0.0108053
Ndufs2	3.51488	7.48725	6.62876	9.3825	8.31512	8.01086	0	1.94797	1.87982	13.0321	13.7498	20	0.000398373	0.0108053
Ccdc124	6.55235	3.5084	7.90816	11.9734	10.3049	9.77698	5.51093	2.24539	0	14.5253	15.9708	20	0.00039893	0.0108053
Jtb	0	2.42256	3.72397	10.9531	2.67857	8.90729	0.292761	4.04651	0.602177	15.6228	20	16.831	0.000400353	0.0108126
Gxylt1	13.8214	12.9814	16.0326	14.3328	14.8008	12.2546	17.1021	16.9039	20	0.950518	7.65598	0	0.000402547	0.0108297
Dazap2	4.52476	0.0129961	1.90102	5.98933	0	7.45158	3.34692	0.390549	1.99592	17.5495	14.297	20	0.000403106	0.0108297
Ddx46	20	19.6293	16.9598	18.5891	18.0252	14.5456	16.8932	17.7155	19.9771	8.69199	0	2.1278	0.000403473	0.0108297
Rufy2	17.9954	15.0889	12.6952	16.1269	13.1787	11.1935	14.5039	20	18.1336	4.95521	0	1.05594	0.000402635	0.0108297
Cacng8	13.0581	8.85263	9.65238	0	5.22384	3.75113	8.72336	7.2633	6.30054	14.4637	20	19.7866	0.000407919	0.0108899
Ttc39b	16.767	19.587	18.546	19.7061	20	18.647	18.2646	19.0718	16.647	0	9.92546	2.86037	0.000408215	0.0108899
Tmem130	6.63578	4.77931	8.66536	0	2.85705	2.83834	2.55105	2.61513	4.53844	14.9172	12.3864	20	0.000407643	0.0108899
Dgkq	20	17.1734	12.3088	13.0579	16.7508	15.1811	18.9373	14.4532	15.7791	4.53564	0	0.2018	0.000407122	0.0108899
Ahr	15.5012	15.0614	15.5117	9.15108	15.5439	12.2126	14.5928	20	17.7886	0	5.47935	2.3073	0.000409262	0.0109011
Mir872	9.69557	8.80692	16.1643	0	0	0	20	11.055	19.978	0	0	0	0.000412409	0.0109182
Arr3	19.088	13.0276	12.2695	15.9285	12.2219	20	17.0183	17.2002	17.4187	3.15262	1.17343	0	0.000412275	0.0109182
Mapt	6.322	8.5357	3.96031	0	2.85797	1.31399	8.40368	4.91083	7.65115	12.7426	18.7226	20	0.000412409	0.0109182
Mrs2	19.1573	15.975	13.9748	13.7639	17.0537	20	19.0756	17.0514	19.6894	6.82864	0	0.786929	0.000411315	0.0109182
Mir344i	15.2377	11.2468	13.7058	13.4845	12.6914	12.2478	11.9409	14.8718	20	3.15356	0	1.27086	0.000413452	0.0109207
Cc2d1b	20	12.5903	15.5126	14.5023	18.9953	18.0806	15.7085	16.1542	11.793	2.45473	3.70905	0	0.000413756	0.0109207
Slc9b2	12.997	15.2698	11.7096	17.6528	11.862	14.7235	20	12.9938	12.9608	0	1.32865	0.525979	0.000414616	0.0109268
Rnf126	3.56986	3.77729	7.08574	2.53883	5.85468	0.244585	0.964465	0	3.64266	18.5296	12.7792	20	0.000417273	0.01095
Trak2	15.2179	20	13.821	12.207	11.2917	17.3934	14.1082	14.902	13.057	2.8094	2.84622	0	0.000417644	0.01095
Oasl2	12.2451	15.4199	13.8232	17.9815	20	19.6605	13.7749	15.6175	18.1653	7.7592	0	5.10183	0.000417465	0.01095
Hs3st1	5.96888	5.97129	7.06623	7.30716	4.92047	9.09786	7.1391	0	2.70803	15.1063	19.5731	20	0.000418009	0.01095
Rbm25	18.8869	13.6032	20	14.043	11.2758	14.6902	17.044	16.3153	17.9274	6.09853	4.13092	0	0.000419887	0.0109826
Agpat5	2.96317	5.3261	4.39988	3.0895	0.595022	0	4.7333	7.32757	4.0283	14.3145	20	12.3591	0.000424217	0.0110792
Jup	6.67835	2.84836	6.57342	0	8.04404	4.07278	0.831659	2.53738	4.69551	15.6635	20	18.2793	0.00042548	0.0110956
Sgta	6.00308	9.85481	7.06456	5.47224	7.81822	9.36449	4.82005	0	3.69217	14.55	17.1215	20	0.000427961	0.0111436
Zfp329	11.0462	15.7036	18.1782	12.4869	8.50961	11.6216	17.2445	20	16.4294	2.87311	4.69553	0	0.000437932	0.0113523
Recql	20	13.9553	18.0629	13.6843	16.7785	12.1591	13.4857	17.0974	14.5401	3.55518	4.95427	0	0.000437694	0.0113523
Purb	12.3537	7.59728	9.27483	0	0.824345	3.52901	6.85346	7.86332	10.3787	20	13.4739	16.5444	0.000436983	0.0113523
Impact	9.82609	15.8183	12.6154	20	14.8914	13.6641	14.0365	15.9294	18.1363	0	3.53023	1.73678	0.000439117	0.0113662
Snx17	0.431604	4.04407	2.68306	8.19017	5.15824	8.72451	0	3.41719	1.86593	13.9083	12.9663	20	0.000443719	0.0114343
Insig2	3.16109	2.51503	0	6.88074	7.54333	3.62099	3.98338	8.87	5.50711	20	16.8072	13.4653	0.000442613	0.0114343
Ints10	19.3913	17.8046	15.3053	15.34	15.6745	15.692	15.3681	20	16.6141	8.0077	0	2.68272	0.000443264	0.0114343
Hist1h2bl	6.87884	4.29944	1.81696	11.5169	11.2065	13.0091	6.80551	0	4.76905	15.1467	20	17.2246	0.000445116	0.0114533
Rps5	0.490244	1.71994	4.30217	17.8792	8.85198	10.5185	0	1.42239	1.58463	18.4351	13.7848	20	0.000445917	0.0114571
Syngr2	8.72208	8.72922	8.80018	14.2003	12.4365	9.91803	1.14925	0	6.70156	17.552	15.0997	20	0.00044669	0.01146
Il6r	10.9895	17.4378	9.79429	6.48666	7.4839	7.64108	15.3573	20	15.1469	2.3066	2.29733	0	0.000448115	0.0114797
Cfl1	5.59792	7.07431	3.8216	7.69935	1.14613	0	4.06434	3.38786	2.61525	16.0717	15.2641	20	0.000451892	0.0115061
Prpf3	11.9509	8.44632	12.5181	5.77737	6.99461	6.70671	12.0146	20	16.489	3.20552	0	0.692526	0.000449934	0.0115061
Mcmdc2	20	17.8242	13.8299	13.7021	10.8601	8.21721	12.2001	16.9987	14.7792	4.01857	1.51834	0	0.000451625	0.0115061
Aox3	9.03471	7.34354	6.2215	0.963943	0	8.42593	1.91997	4.1205	6.57193	17.7386	18.0967	20	0.000453112	0.0115061
Meis1	19.5087	16.0251	17.707	16.3576	20	14.1007	14.9663	12.816	19.6721	0	4.32174	3.98198	0.000452911	0.0115061
Uba52	3.10232	5.75658	8.57095	13.2527	8.99625	13.1095	3.43263	0	1.12691	20	13.3456	18.361	0.000452347	0.0115061
Efl1	10.9951	14.3581	6.17591	12.9942	17.5961	17.634	17.903	19.0641	20	0	4.66621	3.42859	0.000455987	0.0115217
Fpr1	9.93697	10.5306	16.5668	20	14.793	13.7099	13.6653	15.1069	15.3566	2.64501	0	1.29718	0.000457032	0.0115217
Rab6a	8.36038	6.06971	12.7143	3.77591	0	1.4557	6.97173	7.16369	4.49859	14.9095	20	15.8546	0.000457692	0.0115217
Epha1	15.2056	15.7646	18.0523	10.0128	9.62638	8.26277	14.9099	20	15.9786	7.51059	0	1.33409	0.000457138	0.0115217
Crlf3	16.3106	18.3047	20	11.2587	4.79922	7.76004	9.47217	11.0596	14.9621	0	1.63161	4.70248	0.000455419	0.0115217
Atp9b	17.8207	12.344	10.1971	18.9363	16.3659	11.4798	15.555	20	16.1183	0.371812	0.637771	0	0.000456834	0.0115217
Igsf6	11.5377	14.7735	8.65236	13.1533	8.67908	9.61101	17.1197	13.5123	20	1.43383	1.6629	0	0.000460224	0.011552
Oaz1	2.51497	3.7134	5.59428	11.4722	7.44142	7.12276	2.55278	0	1.8455	17.9531	12.0496	20	0.000459976	0.011552
Dock9	20	17.1337	14.6923	9.28326	15.0434	16.6736	16.5638	19.951	14.0239	2.42851	0	2.25076	0.000462323	0.011588
Mab21l1	16.2564	11.7624	14.1807	18.3094	16.098	10.1769	15.8589	20	17.3229	3.75847	1.09818	0	0.000463296	0.0115957
Rapgef6	14.4429	18.4384	12.0426	17.9695	11.0869	17.8905	15.0884	20	16.6645	0	0.917014	2.46185	0.000464775	0.011616
Pcgf6	16.2089	15.8914	19.3403	16.7748	17.3606	11.9417	14.1843	20	15.7374	5.71746	0.879041	0	0.000475297	0.0117819
Bnip2	16.8302	12.0381	15.9864	11.9434	16.7105	16.1129	17.4	20	19.2932	6.81084	3.82911	0	0.000474536	0.0117819
Mrps18a	7.2763	5.03214	8.30169	4.75213	8.2636	4.44419	1.46239	0	1.09121	12.4887	14.4421	20	0.000473095	0.0117819
Dnase1	19.3991	14.0233	18.9655	10.2312	14.8657	18.5457	14.745	20	16.0865	2.55888	0	1.34911	0.00047547	0.0117819
Mir124-1	10.0262	9.47363	8.48196	11.4412	11.0503	9.01539	20	16.3312	12.4579	4.30908	0	1.05997	0.000473471	0.0117819
Ncoa4	0.629238	4.54637	0.752357	5.49047	1.9883	7.22244	2.28858	1.49699	0	19.8681	12.0749	20	0.000474633	0.0117819
Mphosph8	10.3333	12.7519	8.62232	10.474	6.42184	5.70564	13.1958	20	15.268	0	1.07119	2.10004	0.000477488	0.0118151
Lpin1	18.9637	14.0185	9.9709	19.718	18.0578	18.9763	17.3249	18.5949	20	6.48776	0	2.96503	0.000481057	0.0118541
Nin	16.2474	15.1078	13.6595	13.0368	16.6104	11.357	13.4659	20	17.9936	3.82163	4.22912	0	0.000481103	0.0118541
Rab3gap2	15.2346	16.7791	11.9538	18.3485	15.072	14.2144	12.7292	20	15.6444	0	4.10727	1.81257	0.000480196	0.0118541
Tmed9	0	2.77751	8.73531	2.38636	2.05482	5.05859	3.63047	2.94426	2.11973	14.4073	18.5276	20	0.000482341	0.0118678
Scaf11	12.0942	6.66112	11.2992	19.5578	10.7878	14.0666	19.415	18.1546	20	4.28717	0	0.987032	0.000484643	0.0119076
Yy1	1.66887	5.96098	12.1645	0	4.46055	1.88909	3.17148	0.674951	4.60375	17.8626	19.368	20	0.00048695	0.0119364
Gnl3	15.6918	19.0305	17.8707	20	16.9023	17.5177	12.777	16.2584	18.4134	7.58766	0	3.79388	0.000487184	0.0119364
Nfrkb	18.0726	16.6017	16.4515	14.2217	19.3298	16.1014	17.0789	19.1824	20	8.50741	0	0.408245	0.00048889	0.0119613
Ndst3	19.5613	12.3683	11.0369	8.15457	9.90308	8.05124	17.1491	20	14.9882	0	0.390704	3.11558	0.000495153	0.0119808
Nfe2l3	18.2413	14.0154	16.4174	13.2649	16.4776	18.9653	19.4221	13.6542	20	4.64486	0	3.35622	0.000493192	0.0119808
Fbxl17	5.81604	0	5.6726	6.81952	4.7863	4.24336	8.3712	9.08754	4.80966	20	14.9279	18.9653	0.000495669	0.0119808
Pdzd11	12.3941	16.8573	17.0915	18.6937	14.2604	20	12.9722	11.5957	12.6017	6.26928	0.984513	0	0.000494717	0.0119808
Hnrnph2	0.21624	6.57891	9.3147	6.7818	1.97339	1.41019	0.782658	0.724405	0	16.134	16.7095	20	0.000495864	0.0119808
Dlg4	9.02936	4.37046	6.82664	0	3.90609	2.09686	4.46618	7.91672	4.23156	20	13.5832	16.0659	0.000497519	0.0119808
C1qbp	2.24464	7.60814	2.43014	9.6507	3.95627	9.21466	2.83793	7.83438	0	19.3366	20	19.9252	0.000494588	0.0119808
Triap1	0.800332	3.5175	11.6677	7.84218	4.84683	7.36623	1.87767	2.93947	0	19.2655	18.9903	20	0.000497758	0.0119808
Add1	7.16638	3.0372	5.75165	0.425671	0.388928	3.60626	5.83415	4.70964	0	15.8275	13.6594	20	0.000491318	0.0119808
Phyhip	9.32043	7.91347	4.31465	0	1.10712	4.07283	5.23467	8.278	5.61842	17.6529	13.3092	20	0.000493714	0.0119808
Cope	6.31152	6.15907	4.47003	7.70724	8.48311	11.2977	3.9596	4.77817	0	13.89	15.4535	20	0.000497938	0.0119808
LOC294154	3.13147	1.46024	1.30869	4.32824	4.00612	1.28558	4.79235	2.26119	0	20	11.8581	14.8577	0.000496385	0.0119808
Vopp1	5.2342	6.10895	4.05538	1.19362	1.2321	1.37353	9.95132	5.01248	0	16.5339	15.8159	20	0.000500121	0.0120167
Nubp2	2.6991	1.31657	8.02861	4.57935	7.19405	5.50147	2.45722	0.0352738	0	17.6622	12.779	20	0.00050095	0.01202
Rab1b	6.2207	6.42582	11.1511	4.44997	2.55259	7.1207	4.71266	2.03462	0	15.343	15.493	20	0.000504558	0.01209
Zfyve26	17.9588	11.7529	8.36227	0.198158	2.23785	4.39046	17.3272	20	15.1943	3.98613	0.700247	0	0.000505302	0.0120912
Ppp1r12b	13.383	10.775	7.18677	5.19715	5.73897	3.08195	14.5237	20	16.8894	5.45766	0	1.17099	0.000506103	0.0120937
Sycp2	10.8221	13.213	12.7361	13.1092	17.0731	10.917	18.87	20	16.3167	6.38597	3.25483	0	0.000508809	0.0121417
Tmem127	2.24525	4.89212	1.20957	1.16555	0	0.169351	2.67782	1.00753	0.306422	10.0863	15.9542	20	0.00050995	0.0121523
Acaca	20	19.5572	10.4396	11.6176	11.9737	7.377	17.2938	18.9916	17.9009	1.83324	0	1.39774	0.000510733	0.0121543
Abca1	20	14.212	14.071	14.6752	9.15898	18.7311	17.5394	17.2286	16.6314	0	2.17206	0.104438	0.000514066	0.0121689
Akap6	17.3839	18.2081	12.5058	9.03584	14.4172	9.59458	14.1657	20	15.1911	0	2.60095	2.10323	0.000512194	0.0121689
Tsc2	15.2358	14.0201	14.2285	10.4333	20	14.2855	17.3378	14.7253	18.9502	3.01228	1.9796	0	0.000514138	0.0121689
Cox4i1	1.35898	2.01109	8.48739	9.54251	4.27375	7.54942	0.251393	0	0.215513	20	13.7143	17.3797	0.000513557	0.0121689
Park2	8.71913	9.72247	9.4855	16.8372	9.83934	12.648	13.9502	20	17.1799	2.53244	0	3.68626	0.00051562	0.0121785
2021-09-15	3.99328	7.10516	10.4565	9.68252	6.32743	7.63476	2.80957	6.73585	0	20	16.8193	19.2748	0.000516177	0.0121785
Clock	12.2218	8.7344	12.9859	3.38494	3.83278	2.83005	10.5863	20	14.0054	1.08471	0.0586053	0	0.000516642	0.0121785
Surf2	15.1269	14.618	17.5702	13.9466	20	13.8145	16.4683	15.3402	17.0653	6.49787	0	2.43194	0.000518037	0.0121949
Enah	14.3707	12.7693	9.30067	13.0139	7.25301	7.95677	19.363	20	19.664	6.69813	0	3.96503	0.000519433	0.0122112
Ulk2	9.71256	13.6266	8.88384	0	0.687104	0.398777	16.6921	16.1929	12.8736	14.6321	20	11.1071	0.000521796	0.0122503
Cyfip1	13.8437	18.0428	11.9312	20	14.0772	19.8493	16.6767	19.0381	16.309	4.54332	0	4.62036	0.000528495	0.0122752
Btaf1	17.2484	10.6965	13.2829	9.07906	13.5387	8.36208	14.9518	20	13.647	1.05737	0	0.114034	0.000528327	0.0122752
Psat1	1.92536	2.88706	0	3.15423	7.86042	4.88566	6.11107	3.089	0.582041	13.5861	14.8674	20	0.000525928	0.0122752
Pdzd7	17.2869	15.0358	17.4999	13.507	14.4043	15.4604	19.653	16.315	20	8.8115	2.68645	0	0.000527362	0.0122752
Orc1	15.494	9.52853	15.5005	9.22248	9.61923	11.4338	20	19.2332	17.2736	6.86505	0	2.23954	0.000525005	0.0122752
Agbl4	13.3918	14.3229	16.6724	11.0498	20	13.4609	15.9267	16.2314	15.2694	0	3.86755	1.31069	0.000525522	0.0122752
Psmd3	7.79517	4.63738	7.51582	0	5.79333	4.7006	2.71314	3.44414	1.12935	12.9029	19.6242	20	0.000526958	0.0122752
RT1-DMa	4.0477	0.84532	5.9313	4.94916	6.73394	5.86039	0.769717	1.7136	0	17.4696	11.2519	20	0.000524983	0.0122752
Park7	0	7.96585	3.26804	10.4723	8.34977	6.36385	0.40934	1.43843	0.0405005	16.0377	13.8447	20	0.000531158	0.012307
Kremen1	20	14.1357	13.4839	8.48826	11.1756	13.0522	12.7493	16.4325	16.3719	0	2.65151	3.33355	0.000531278	0.012307
Eef1g	1.41215	1.0585	9.34821	10.5651	10.9697	5.84241	0	1.40162	0.685637	20	15.3378	19.4129	0.000533497	0.012342
Pde4dip	17.9981	15.9551	11.3473	12.0036	16.4127	11.1042	12.7256	20	15.906	0.330527	0	1.19468	0.000535372	0.012369
Snn	5.63366	3.23869	3.12422	0	0.297642	5.24747	3.54723	3.33659	0.627359	18.6811	11.9656	20	0.000537036	0.012391
Dirc2	4.29732	8.97238	0.412799	4.92733	3.86272	0	6.42233	8.17468	10.6922	18.876	17.1968	20	0.000538708	0.0124131
Smpd1	9.11322	7.69778	3.07438	1.84438	7.72166	4.09449	3.34006	0	0.254411	14.2816	17.4427	20	0.000543006	0.0124956
Otub1	0.774643	5.96192	4.48849	5.09892	6.76613	7.76841	0.563973	1.91074	0	13.3699	13.0192	20	0.000544864	0.012508
Ankle2	19.0605	11.2714	17.3316	16.11	15.4666	13.666	17.7557	20	14.9398	4.24466	0	3.54438	0.000544983	0.012508
Dhrs1	20	15.8966	15.4436	15.3489	16.8998	12.8791	16.9341	17.2862	17.538	7.99706	1.02155	0	0.000547723	0.0125544
Epc1	20	17.2837	14.4841	14.0821	19.2811	16.3069	12.2532	19.4591	14.3171	4.63944	0.350206	0	0.000549077	0.0125689
Nomo1	3.14495	5.60058	5.00259	0	3.9731	2.98725	2.42621	1.88653	0.862973	17.5579	10.8559	20	0.000551695	0.0125792
Alas1	4.47274	3.33473	9.98782	2.75157	9.1476	7.94209	1.81539	0	3.82882	20	16.0272	19.3166	0.000551629	0.0125792
Grin2c	8.62025	3.46275	3.2821	0	6.25138	4.69741	7.46903	5.82526	5.42092	20	17.031	15.6781	0.000550847	0.0125792
Smim5	15.2719	20	17.3885	17.7812	16.7777	13.0209	16.6843	16.13	13.401	0.0726075	7.03995	0	0.000553738	0.0126093
Fam166a	12.1469	10.9274	15.1015	9.14396	13.8129	10.3214	20	19.165	18.1495	7.17077	4.76555	0	0.000558319	0.0126147
Nagk	20	19.9708	19.6713	13.8561	16.6739	19.3558	17.2592	8.62436	13.9707	2.11687	0	5.91731	0.000557764	0.0126147
Cyp4x1	17.2543	13.4293	12.2647	15.7298	8.87389	14.808	12.9672	20	16.9611	1.0454	0.574438	0	0.000557817	0.0126147
Zmym3	15.9714	16.8214	10.8503	14.5069	20	14.3619	17.7308	16.257	17.5155	5.6332	0	2.14141	0.000558044	0.0126147
Fbxo25	7.79724	7.82447	8.36151	6.65118	8.48038	7.13192	5.27569	9.06996	0	16.9138	19.497	20	0.000555318	0.0126147
Gstt2	1.32888	6.04305	0	4.26925	5.87376	10.7289	7.43714	4.5439	7.83464	18.0958	20	16.0793	0.000555426	0.0126147
Gcfc2	19.0547	15.8533	16.0535	10.1935	14.6154	11.2016	11.5121	16.3074	20	2.05158	3.72693	0	0.000560356	0.0126443
2021-03-09	3.11661	6.06418	7.84788	6.84179	11.081	12.7174	0	1.94351	6.6987	20	17.4071	17.4425	0.000561751	0.0126594
Dnajb13	6.25728	1.63841	5.3553	1.82661	0	1.72284	6.19741	2.68939	0.90319	20	13.1282	14.3453	0.000568233	0.012719
Trmt13	16.3275	20	12.5383	19.5389	15.3992	11.1734	18.2996	18.4893	16.7225	3.4409	1.97728	0	0.000568777	0.012719
Nt5c3a	5.4551	8.62941	4.75532	0	2.09873	4.86647	5.71536	9.24795	4.35837	13.8143	20	19.67	0.0005686	0.012719
Fktn	2.62063	7.31289	1.82447	6.78519	0	7.43522	7.692	2.14689	2.41203	19.6889	20	18.2193	0.000566338	0.012719
Dync1h1	20	16.7606	14.5999	9.51666	16.1087	14.0456	16.9082	17.6691	15.5824	0	4.75915	4.65116	0.000567694	0.012719
Vamp2	10.9646	5.05724	4.2921	3.71283	2.07948	0	5.80779	7.46262	10.1686	14.9495	20	18.2512	0.00056758	0.012719
Mir1843b	8.54628	9.07675	8.83265	12.8857	20	13.9052	7.43403	13.3178	13.2511	0	0.262446	0.838543	0.000569529	0.0127195
Kdelr1	2.17822	4.33381	1.52142	3.92158	0.99145	2.51303	7.18651	8.14995	0	14.1573	19.3705	20	0.000574835	0.0127725
C1qb	7.53137	9.38048	10.5823	3.06717	4.37683	10.6969	4.364	2.17711	0	17.8076	20	15.6456	0.000572754	0.0127725
Ppp1r9b	6.03734	3.26189	5.00241	0	0.508905	1.17428	4.31895	2.92418	3.0902	20	10.5503	14.4329	0.000574469	0.0127725
Syngap1	12.0071	4.8254	4.1998	0	1.48953	1.57481	6.37227	7.98107	6.65955	20	14.9097	15.7328	0.000573454	0.0127725
Doc2g	16.8818	17.2014	16.89	17.0486	17.7646	11.6625	19.6449	18.4271	20	8.28376	4.44849	0	0.000575897	0.0127798
Hras	1.54326	3.49682	5.0744	0	1.25369	2.89488	1.52333	1.89739	0.0631789	20	11.1408	13.3934	0.000577938	0.0128024
Rab11b	4.54833	4.20288	5.65186	0.482446	6.03665	9.35698	1.83357	0	2.92296	14.7282	16.6333	20	0.000578475	0.0128024
Pafah1b2	5.52148	4.97155	8.76069	5.26198	0	2.54836	3.42791	3.12308	3.17197	13.1961	20	14.4485	0.00057912	0.0128024
Slc32a1	4.15644	2.37265	6.14122	0	2.41797	1.04476	3.25328	2.76419	2.38903	10.5885	18.849	20	0.000580089	0.0128075
Aldh2	2.16477	2.28057	5.89672	2.88282	4.847	13.7341	2.76245	0.61203	0	20	18.4765	18.5148	0.000581811	0.0128293
Prdm9	16.0652	20	19.5239	19.7663	18.2959	17.3431	10.1107	6.81155	18.3611	2.23863	1.61855	0	0.000585828	0.0129015
Ei24	0	1.96374	4.63913	11.6994	5.07889	5.64799	4.91552	9.70333	5.65937	16.2981	17.7342	20	0.000587756	0.0129186
Arap2	15.2827	12.5385	10.2523	6.07461	7.78616	8.76748	20	16.79	13.7864	5.41675	1.87169	0	0.000588088	0.0129186
M6pr	5.54345	4.13161	0.363802	3.65006	2.68508	2.1628	4.00518	0	2.11715	15.4186	11.9915	20	0.00059062	0.0129463
Zfp523	5.74575	2.21186	8.52529	0	4.22826	1.65246	10.046	7.94119	1.94926	20	18.1737	17.5414	0.000590833	0.0129463
Tmem150a	16.4986	18.0327	15.3836	20	17.4449	18.9252	11.4272	10.1779	12.8535	8.63128	6.08189	0	0.000595799	0.0130387
Dctn1	0	4.40872	8.44671	1.88563	4.09918	5.60309	4.88603	2.48374	2.66139	14.4122	19.4838	20	0.000598952	0.0130913
RT1-T24-2	19.6891	12.939	15.8621	11.6918	10.0054	8.83472	12.9438	20	12.0484	1.45231	0	0.0268258	0.000600321	0.0131048
B3galnt2	14.1367	13.7339	10.3538	12.3232	13.7276	12.144	11.5727	15.3919	20	2.73103	2.22527	0	0.000602986	0.0131464
Slc22a15	17.3207	18.7874	13.4685	14.1139	11.7752	20	8.01266	10.0353	11.0441	0.699808	3.43452	0	0.000605943	0.013163
Rbfox3	4.15117	2.42155	4.00352	0	4.22012	3.91459	0.314999	2.22352	3.63349	17.6114	11.1778	20	0.000606526	0.013163
Wdr19	12.9177	14.4513	9.59389	10.826	16.747	9.87514	20	17.7908	13.2965	0.53344	1.33965	0	0.000606768	0.013163
Stk38	16.8922	16.849	12.9247	8.33484	10.2298	12.7402	13.7944	17.853	20	5.46896	2.90622	0	0.000605213	0.013163
Cables1	15.1663	14.0007	14.6894	15.1824	16.8985	10.9125	15.7565	19.8749	20	7.07008	0.204907	0	0.000609211	0.0131996
Chd1	20	14.7375	18.6765	15.0117	19.8223	12.4631	16.0069	18.5039	19.7721	6.17688	0	2.21149	0.000616707	0.013263
Krit1	11.9669	13.9584	12.839	14.5088	13.2283	16.033	15.4033	20	17.3438	7.45398	4.56911	0	0.000616017	0.013263
N5	16.0823	17.7774	12.4038	12.902	9.0423	9.74504	14.5373	19.5399	20	5.91943	2.05111	0	0.000614346	0.013263
Cep63	16.9492	15.8351	15.3599	9.02123	16.0961	13.4102	11.6846	20	14.982	1.28205	0	2.11403	0.000616271	0.013263
Rnf128	8.3569	7.22552	12.0677	0	3.4379	1.79798	2.98275	2.64748	2.52861	12.387	20	13.5578	0.00061524	0.013263
Klhl26	7.7747	8.85987	3.61607	0	4.58696	4.28833	7.73206	8.35612	5.07827	20	14.3179	19.9599	0.0006143	0.013263
Scyl2	15.3446	17.3943	17.1794	10.4611	16.6438	8.78738	13.251	20	16.4734	0.240289	3.74454	0	0.000618416	0.0132834
Iqgap1	20	12.9231	13.7567	12.2392	17.4626	18.0254	12.6796	13.7518	17.0669	3.18441	0.0580161	0	0.000623144	0.0133029
Ylpm1	16.2925	9.50526	12.0596	13.9394	12.1674	10.8173	13.1089	20	13.9242	0.901144	1.15383	0	0.000622385	0.0133029
Adat3	15.2456	14.6908	18.6335	9.25893	14.1936	8.85406	20	16.3566	17.4308	6.91545	0.35525	0	0.000622839	0.0133029
Tomm22	1.17323	5.15446	0.749185	8.2947	0	0.577811	5.82321	4.61228	4.36698	19.679	14.7615	20	0.000623071	0.0133029
Mgat4d	0	0	0	0	0	0	0	0	0	8.22233	20	16.1297	0.000622427	0.0133029
Uqcrc1	0.720047	5.70018	6.2095	10.5328	11.0726	10.2698	0.993409	0	0.935785	12.1311	13.2931	20	0.000625657	0.013337
Rtn4	4.45214	4.18662	8.28781	1.19987	0	4.05759	4.4639	1.44794	1.36525	11.7644	20	18.2323	0.000626271	0.013337
Pou2f1	18.8221	12.0571	12.7451	13.3804	15.1496	15.4449	20	16.7978	18.5152	6.60386	3.1071	0	0.00062846	0.0133672
Smarcad1	10.7439	12.9761	12.7881	13.9012	5.21069	7.26427	17.6214	20	17.4409	3.45615	4.04721	0	0.000630237	0.0133887
Psmg1	6.32077	6.22774	1.71902	8.20661	0	2.32098	3.78738	0.616173	0.246638	15.2462	17.0583	20	0.000631083	0.0133903
Txn2	3.64339	0.918728	2.16248	0.208711	0	5.6833	0.0148655	3.06892	0.674114	20	11.4176	16.6425	0.000633467	0.0134246
Angel1	13.0853	10.831	12.8706	18.4357	18.9237	20	3.82373	8.68176	10.6443	7.70818	2.05679	0	0.000636387	0.0134463
Nup153	19.3622	15.0192	11.9773	4.6412	6.82617	3.91842	13.5618	20	14.7959	3.66319	0	3.87986	0.000637581	0.0134463
Ndufa2	0	4.95105	4.74073	11.6034	7.66534	8.26838	3.04678	6.45331	3.53253	20	13.6904	17.0298	0.000636344	0.0134463
Lpcat2	12.0918	10.7949	12.0631	20	15.4474	10.5667	10.4974	12.7068	10.2144	0	1.91781	0.674268	0.000637016	0.0134463
Scn9a	14.3443	12.4819	14.0353	18.1725	15.6025	13.6283	13.8892	20	15.1683	1.5182	0	6.32872	0.00064002	0.0134814
Lrig2	18.9337	18.8856	11.4543	16.4388	11.8265	13.0174	18.0452	17.6618	20	4.89289	3.73962	0	0.000645047	0.0135453
Akap8	20	18.6864	15.0141	16.1217	19.7007	17.7203	18.3269	16.5346	19.7223	8.81597	0	0.588483	0.000645382	0.0135453
Zufsp	18.2751	20	18.5637	13.386	16.6677	19.6253	12.5727	17.035	17.9968	0	6.92498	4.20203	0.000644952	0.0135453
Rasd1	5.20314	3.21614	5.32778	3.30723	3.75327	0	4.32156	3.16476	0.757901	20	13.6874	12.4655	0.000646544	0.0135511
Hook2	13.3109	16.233	17.9446	15.9453	20	14.6769	16.362	10.4184	14.7989	3.8737	0	4.30758	0.000647215	0.0135511
Thy1	7.21895	5.21659	7.56196	3.41694	4.46657	5.25865	0	3.23144	1.42236	13.7093	11.9015	20	0.000650983	0.013581
Rbm6	18.4183	18.9443	15.4377	17.1726	11.9497	10.8543	16.5543	20	12.9767	3.91348	0	3.49591	0.000650584	0.013581
Atp6v0d1	0.208194	2.93385	0.676764	2.46348	2.01931	0.833589	0	3.38705	0.697819	12.6151	11.1019	20	0.000649955	0.013581
Chpf2	19.9631	19.4337	20	14.5108	13.9339	16.7341	15.4225	14.6354	19.1969	8.93741	5.1381	0	0.000651874	0.0135833
Fus	19.943	13.1953	20	13.8728	14.7335	14.0427	16.1612	19.0503	15.7773	2.36329	6.85071	0	0.000653552	0.013602
Plekhh2	19.2312	13.6711	13.3091	12.2514	13.8716	14.3183	17.2597	20	16.5602	6.6816	0	3.82923	0.0006547	0.0136096
Ints13	13.7592	11.8721	13.3415	9.36848	11.762	7.19726	14.4972	20	13.2483	0	2.85291	3.96566	0.000665807	0.0138076
Cadm3	1.78006	4.27166	4.67313	2.09192	0.363551	0	1.50448	3.19315	4.57957	11.156	13.6068	20	0.000665306	0.0138076
RT1-M10-1	14.5909	10.7611	9.17641	12.4308	10.0937	11.0746	13.1341	20	12.9399	1.68599	0.861241	0	0.0006685	0.0138469
Vom2r80	16.3507	14.9339	13.9824	16.9546	11.0967	15.4083	12.3104	20	13.9476	3.786	0.309313	0	0.000673906	0.0139423
Mdh2	0	3.95994	5.75386	9.57958	6.53248	13.1289	3.92387	0.785623	3.25703	15.9012	14.7287	20	0.000676473	0.0139788
Mon2	14.4875	15.775	6.88599	8.75635	8.39541	5.21323	14.8036	20	15.7103	0	0.323773	0.103106	0.000678036	0.0139945
Atp1b1	6.67771	5.39896	6.26308	0	0.894784	3.59691	4.96403	4.84841	1.72953	11.3059	19.8491	20	0.000682841	0.014077
Psmb5	3.73215	8.90551	3.0902	10.9926	5.87682	8.2367	4.49442	0	2.89943	17.7113	14.7432	20	0.000683807	0.0140803
Commd2	2.71813	6.2461	6.25837	7.48688	5.06174	10.2823	2.38221	0	2.92143	20	18.4783	12.5163	0.000686093	0.014094
Fndc5	5.23779	5.59279	3.37408	0	3.20019	3.02939	7.00144	4.68626	2.65615	20	11.8867	15.9571	0.000685467	0.014094
Tada2a	16.3455	14.7629	9.33235	17.3666	18.0667	20	13.0207	18.4998	16.9225	5.93783	0	2.7336	0.000689164	0.0141404
Fam110b	4.53032	6.36917	2.95377	3.67864	5.51135	6.55618	2.18496	0	0.758299	20	11.5121	14.0874	0.000691001	0.0141448
Laptm4b	4.45746	1.26926	4.70261	5.67779	2.1542	5.16674	0	3.30054	1.69734	11.3692	16.7189	20	0.000690902	0.0141448
Fn1	12.9532	11.8278	13.8658	11.2721	7.47094	16.3612	20	18.6562	18.0574	5.5601	3.10833	0	0.000693507	0.0141795
Sdccag3	20	16.2542	16.0768	13.2338	18.0855	17.7277	18.0377	18.0928	14.6731	7.6894	0.884849	0	0.000695449	0.0142025
Sos1	14.6338	5.95838	9.36876	2.7789	2.88654	2.21385	13.2705	15.624	20	2.01411	0	2.4421	0.000696719	0.0142118
Bicd1	18.0908	13.2624	13.8417	15.2886	12.8944	9.16137	15.9728	20	19.531	6.24622	1.39793	0	0.000698321	0.0142278
Ntsr2	5.38641	0	6.21464	5.4607	10.3129	5.12307	1.8038	9.10369	6.38912	20	18.5135	19.78	0.000700534	0.0142444
Eapp	8.25774	6.79071	1.71268	5.74549	0	5.99864	7.01416	7.18812	2.88471	19.1792	16.7993	20	0.000701589	0.0142444
Cldnd1	5.98644	2.19154	7.37997	2.88555	4.27867	6.41608	2.42576	0	4.65559	14.627	20	14.0931	0.000701309	0.0142444
Ehd1	0	7.37098	5.38305	4.13794	6.46401	6.30926	2.18738	1.4478	3.14105	19.5363	12.9971	20	0.00070437	0.0142842
Efcab1	0	6.8163	1.41154	8.4383	4.95942	8.75073	3.42116	2.12651	2.50462	20	13.3656	16.1344	0.00070773	0.0143357
Paqr4	9.70906	4.48719	6.30901	3.4762	6.11737	0	7.65155	4.07712	5.25484	16.1988	15.3026	20	0.000709421	0.0143366
Actr3	8.02849	3.74353	7.57315	0	1.92909	5.99986	4.96258	3.5872	0.644628	20	13.3429	19.3631	0.000709398	0.0143366
Chst11	12.4773	13.734	10.724	5.20822	3.19165	0	9.80202	14.6857	11.803	20	15.3519	14.7485	0.000711786	0.0143511
Ddhd2	20	16.8979	15.761	14.8887	16.8584	19.4619	18.383	17.0759	18.5485	7.96205	0	6.21926	0.000710983	0.0143511
Nop56	15.5352	19.1888	13.8474	13.9964	20	18.7267	8.67194	9.61041	11.8619	5.99192	0	3.83615	0.000713464	0.0143683
Nup98	16.5397	13.5896	11.4218	10.4618	9.3107	11.7131	12.4708	20	14.1285	1.57152	0	3.29485	0.000716395	0.014394
Hfm1	14.0611	13.5997	12.9408	13.3489	12.1542	20	14.3577	17.7575	15.5909	5.09914	1.7616	0	0.000715922	0.014394
Akap2	15.5046	20	18.2779	17.5555	17.865	15.553	17.9244	15.9532	19.3462	8.94277	0	4.42637	0.000719643	0.0144212
Foxk2	8.67927	7.6063	3.90083	0	1.0667	4.83217	8.82677	11.6196	7.95496	16.2599	13.8199	20	0.000720233	0.0144212
Rfx1	11.8738	3.28701	6.72994	5.9978	7.71748	0	19.4052	17.315	20	1.50983	3.0587	2.09725	0.000719611	0.0144212
Bag3	7.13472	8.00765	5.41726	0	5.27739	0.996831	8.75196	10.072	15.013	17.5217	20	14.2637	0.000723599	0.0144435
Lamtor5	1.42485	7.14462	5.90401	0.0695397	0.875931	5.29404	5.86072	4.19718	0	16.4505	14.8301	20	0.000723272	0.0144435
Cxcl16	2.24688	8.72052	5.66793	3.40656	8.02397	4.97165	0	1.89991	3.79504	20	16.5783	13.8861	0.000723834	0.0144435
Plekha8	19.1707	11.2219	13.5159	13.1806	12.6847	8.85279	17.3694	16.3936	20	0	0.734142	4.94518	0.000724826	0.0144466
Helz	12.0758	9.08652	7.61308	11.4515	10.2957	5.98894	11.9572	20	16.9739	0	0.49413	0.210681	0.000725647	0.0144466
Fam186b	14.3955	17.4348	20	9.65787	10.7152	13.2409	4.94917	10.9426	9.88745	1.91589	4.66021	0	0.000729058	0.0144979
Dda1	3.92677	2.36578	5.07343	1.31135	3.20546	4.62761	3.91367	0	2.95271	17.2685	11.0613	20	0.000730021	0.0145005
Nop10	0	4.29209	3.01214	10.8473	3.28733	9.86723	2.5343	5.69755	4.1861	16.1856	15.4732	20	0.000733826	0.0145264
Lrrc38	1.35623	2.14504	0	2.15791	4.86599	3.63898	1.23121	3.15713	8.92633	15.0491	20	13.3684	0.000733175	0.0145264
Asb14	12.4161	20	14.4341	11.0374	16.8156	14.1298	16.2132	16.3413	16.9617	0.184489	5.19601	0	0.000733521	0.0145264
Zbed3	5.04056	5.06153	0	3.12242	7.97356	5.80093	6.25643	4.63781	0.411903	16.127	20	15.4218	0.000734722	0.0145276
Camta2	8.78482	0.907861	4.8963	0.13078	0	0.865523	5.22579	6.54739	4.92204	20	12.2483	16.5435	0.000736573	0.0145477
Ndufs8	2.82146	6.95334	10.7789	10.6172	9.62288	7.99152	0	1.28834	3.82589	14.277	20	18.0367	0.000738944	0.014578
2021-03-05	10.6641	6.43891	5.24994	1.75264	0	2.25791	6.11351	9.87942	5.50048	13.7747	14.8781	20	0.000744652	0.0146433
Fxr1	10.4483	9.56337	17.316	13.8946	9.39993	10.5065	15.9234	20	17.6449	0	2.82568	2.94417	0.000744775	0.0146433
Mrps25	1.54559	2.3372	6.07993	18.2516	20	15.6455	3.3297	3.8601	0	0.242524	3.81142	9.58449	0.000743151	0.0146433
B9d2	8.79889	7.93224	11.2007	7.71875	15.8336	15.5978	0	3.62521	2.11282	16.2834	17.1395	20	0.000745934	0.0146496
Sec62	0.659113	3.02691	9.76844	3.95574	3.85144	3.12934	0	2.86379	2.22074	14.0498	16.8794	20	0.000751788	0.014694
Rab2a	1.03857	4.73317	0.98124	4.92833	0.689248	0.420544	1.69827	1.33757	0	15.7389	10.7756	20	0.000752415	0.014694
Yipf3	5.35537	3.56239	10.8012	4.48634	5.75849	6.37966	3.24661	4.59466	0	14.629	16.7906	20	0.000752195	0.014694
Fat1	15.8243	13.2854	13.9651	13.5967	16.6885	14.5439	14.1274	14.8088	20	0	5.77825	4.8387	0.000750904	0.014694
Wdr83os	1.66923	4.8196	7.41737	7.70789	7.68837	4.92275	0.497011	0	1.92916	19.975	11.757	20	0.000749526	0.014694
Myo9a	15.7167	14.5989	8.47248	11.1882	7.38955	10.1547	14.8882	20	15.2746	3.23298	0	0.732252	0.000755044	0.0147272
Polr2j	7.05141	14.2575	12.3237	10.4871	3.09811	6.94807	3.52863	0	3.64556	16.991	19.8622	20	0.000755807	0.0147272
Jph3	5.41129	2.49347	6.95435	0	2.66721	2.82421	5.47665	2.87449	1.6756	20	11.7135	16.0406	0.000757555	0.0147448
Ccser1	20	13.5674	12.3914	16.0981	14.3141	13.0735	18.2378	19.6483	17.5298	6.34831	0	3.70961	0.000758878	0.0147541
Arhgap17	20	14.3069	15.7566	13.9441	19.1349	12.9568	14.1366	17.5622	18.5562	4.89543	3.69979	0	0.000759736	0.0147543
Gfod1	11.3509	5.98606	6.44215	0	0.827	0.671556	9.69798	9.53693	6.17472	20	12.0275	16.8512	0.000761366	0.0147695
Cacnb1	11.3649	6.07605	6.9058	0	4.46456	2.21401	5.03268	7.24104	5.30542	15.0639	13.8978	20	0.00076629	0.0148413
Scrg1	6.03353	3.78397	2.97167	9.11527	6.45146	8.09349	3.55792	5.84591	0	13.0515	20	16.0495	0.00076677	0.0148413
RGD1562987	2.89791	3.8499	9.65173	8.41055	2.21279	5.33859	3.99724	0	2.33092	14.8881	18.8341	20	0.000769898	0.0148853
Mtfr2	11.8656	12.9672	11.62	12.2144	12.2473	11.5619	10.0215	20	16.7119	1.59371	0	1.89011	0.000772189	0.014913
Mir758	15.744	12.6952	17.2257	15.4487	17.8504	12.1345	10.4755	17.7117	20	1.32911	0	0.643191	0.000775816	0.0149499
Mb21d2	1.84883	2.88942	9.84011	4.08091	6.4277	7.10678	3.31432	0	6.79468	19.564	20	16.8895	0.000775048	0.0149499
Arpc1a	3.00931	5.06922	7.54965	0.887399	1.62784	7.64241	4.05844	4.45205	0	19.3993	14.1283	20	0.00078041	0.0150218
Bmyc	5.42395	7.69679	9.23631	11.0691	6.59079	8.25273	0	2.50661	5.91873	14.7382	16.4251	20	0.000782093	0.0150303
Lrp10	7.00898	4.3822	7.31665	0	6.93345	4.03488	6.04717	5.53958	3.7312	13.8353	16.8355	20	0.000782575	0.0150303
Epb41l4b	14.3183	12.9979	11.7195	17.2663	14.1239	9.94359	12.1267	20	19.3068	0.403373	2.27776	0	0.000787022	0.0150658
Id3	8.02158	0	10.5858	20	16.4797	13.5873	3.58346	2.68682	0.940309	18.2068	18.0623	18.365	0.000785328	0.0150658
Rcor3	12.3058	11.516	7.28418	12.1049	13.5248	12.2305	12.7336	20	19.0408	0	3.26253	3.68636	0.000786727	0.0150658
Pycr2	3.68029	5.53136	9.25501	8.16757	8.80305	5.49214	4.05911	0	5.5918	15.5384	20	15.8693	0.000788322	0.0150742
Polk	9.30256	7.80298	9.68542	8.25869	9.21471	10.2312	12.6936	20	13.8093	3.72668	2.65373	0	0.000793585	0.0151373
Zfp639	18.467	14.9003	16.1154	13.8746	9.91648	20	14.2304	19.8574	16.5655	1.93936	2.18995	0	0.00079426	0.0151373
Adgrl3	16.9339	14.7493	10.3289	11.1635	9.63213	9.66275	17.7864	20	14.8801	0	3.81291	5.63398	0.000793921	0.0151373
RT1-T24-3	13.7102	9.50957	11.8352	16.9808	20	14.9168	11.7316	13.1363	10.1711	6.61445	0	2.79539	0.0007951	0.0151373
Fbxo17	3.93094	7.28859	8.77073	13.7333	20	16.367	4.28515	0	5.93272	4.23202	5.17095	2.74794	0.000799123	0.0151518
Kcnd2	9.5922	2.49593	3.45338	0	0.809286	3.7516	8.90792	3.93124	1.59855	19.0275	15.4762	20	0.000798337	0.0151518
Mir666	15.9558	13.3249	7.46543	14.9534	20	14.5341	11.9419	14.6515	15.3509	0	0.382515	2.56918	0.000796851	0.0151518
Arhgap39	14.78	10.7925	5.48763	0	0.775455	2.487	10.9867	14.4766	9.57775	19.7602	15.5021	20	0.000799339	0.0151518
Lhx2	7.31947	0.265814	6.4925	0.0265386	2.27505	0.9708	1.86511	0.481127	0	20	11.7941	15.0119	0.000801297	0.0151724
Cyp1b1	4.40695	3.43993	2.08578	3.38743	2.59185	4.29114	2.81796	0	1.5351	20	13.0442	11.0685	0.000805797	0.0152374
Zfp142	20	13.7197	11.9548	5.97523	9.44072	8.06955	16.9506	19.2018	16.1071	6.01853	1.84181	0	0.000806598	0.0152374
Dnaja2	6.63702	7.03589	8.87169	0	3.34638	6.64196	6.35428	5.43408	1.58775	15.6479	14.7958	20	0.000807355	0.0152374
Fndc3a	17.3864	19.2502	14.0234	12.807	16.0853	8.15472	13.4805	20	17.5549	0.857498	0	3.75806	0.000808369	0.01524
Rab6b	13.1148	12.4467	5.60222	0	6.4841	3.06364	12.0889	11.7928	11.7157	18.0512	18.1972	20	0.000809336	0.0152418
Map3k11	10.1145	6.54368	5.1668	1.34684	1.26408	0	5.55993	2.55974	5.09405	11.8926	20	14.1786	0.000815176	0.0152714
Ttf2	14.5413	12.4261	15.938	17.371	20	16.6871	8.03391	10.9602	15.7692	0	6.014	1.47822	0.000816168	0.0152714
Iqub	20	13.9395	12.359	12.5667	14.3944	10.8366	16.0855	18.0728	14.745	5.19502	0	2.00685	0.000813896	0.0152714
Cep85	17.4037	14.5882	11.647	15.7379	17.621	13.2518	15.2786	18.4123	20	6.80593	2.82786	0	0.000814467	0.0152714
Mboat2	1.53956	7.95469	5.75345	8.35255	0	4.20159	11.9332	15.0715	15.5382	20	16.8	18.3427	0.000815772	0.0152714
Dlat	5.55292	9.08942	2.38662	2.22054	0.442688	0	4.67576	8.67133	5.0369	12.6415	20	17.1587	0.000812528	0.0152714
P4ha3	14.0778	10.1937	10.332	14.195	20	14.8128	17.9737	13.0041	19.6051	1.36952	4.9597	0	0.000820936	0.0152794
Il18bp	20	13.3228	13.9514	14.1467	14.7614	15.0522	14.8878	18.8269	15.069	4.92573	5.05913	0	0.000821518	0.0152794
Zcchc17	0	2.99207	1.15359	6.0117	6.93851	5.04901	3.35694	1.36673	1.20388	12.0997	11.6853	20	0.000821675	0.0152794
Nudt16	4.77759	0	7.91356	10.061	7.78647	7.49222	4.53906	5.51303	0.658593	20	19.3426	14.933	0.000819238	0.0152794
Ctxn1	1.65294	0.073484	8.37947	11.1376	3.67494	4.61751	1.89193	0	3.66856	17.8717	17.7261	20	0.000822739	0.0152794
Zfp951	20	15.713	16.1086	10.8286	16.6095	10.6265	10.9097	10.3713	11.2202	6.0359	0	0.556315	0.000819883	0.0152794
Pcdh17	6.83445	5.2864	7.14897	3.30629	2.04955	0	13.7241	9.15365	2.87562	20	19.0774	16.8123	0.000822294	0.0152794
Bcl2l2	10.6777	14.2156	12.1858	14.9108	12.3147	12.9656	11.546	20	17.1875	0	4.38502	0.666009	0.000825216	0.0153091
Larp6	5.30972	7.69551	3.13147	7.83169	5.71084	12.2067	3.77256	0	3.62342	16.4556	14.5785	20	0.000828155	0.0153147
Ppp2ca	3.49491	4.90605	0.251172	5.22521	0	1.48001	5.01459	5.66179	3.29141	15.2747	12.3644	20	0.000827935	0.0153147
Ranbp2	15.991	19.6027	14.27	16.6629	9.75631	13.9383	17.8143	20	15.4254	5.85371	0	2.5104	0.000827684	0.0153147
Cacng7	16.7113	9.24247	7.48	0	0.893644	1.06752	18.7726	9.98255	13.7845	19.4891	20	18.4289	0.000829933	0.0153151
Clic6	0.787105	0	1.74427	6.603	2.42688	0.0983102	9.91405	5.25505	6.9454	12.7721	20	14.6202	0.000829189	0.0153151
Ide	16.9096	15.147	20	16.7777	17.3513	11.1925	10.7124	15.0386	17.1407	0	1.20121	4.74337	0.000833561	0.0153658
Pmm1	5.46987	1.03932	7.62751	0.381406	7.79151	4.34789	1.91366	8.18017	0	20	19.0054	19.8504	0.000837811	0.0154256
Khdrbs2	16.5116	14.8398	13.8853	20	14.9125	13.4355	12.9137	17.6947	14.1474	3.44611	5.57573	0	0.000838576	0.0154256
RGD1559904	20	18.2442	11.0162	11.8835	10.2219	16.9626	17.356	19.0129	17.4289	3.60889	1.20991	0	0.000840006	0.0154355
Magi1	12.1111	11.3713	10.1963	11.7864	10.2084	6.50472	11.6691	20	13.794	1.4907	0.0198513	0	0.00085007	0.015604
Ppp2r2c	4.93819	3.29607	0.541077	1.90489	1.68146	0	4.45106	9.66874	0.771571	19.1707	13.2659	20	0.000854386	0.0156667
Mir379	17.0348	12.8946	11.8334	20	12.6797	16.9742	13.1773	17.8046	13.1628	3.40073	2.75731	0	0.000855541	0.0156714
Stx19	17.8587	12.812	11.7751	18.8644	12.5531	12.4745	20	17.7696	13.404	2.13672	1.78003	0	0.000863111	0.0157769
Pkd1	19.901	16.1696	11.4373	11.2616	14.6247	11.2788	16.6069	17.6432	20	5.98253	1.33368	0	0.000863037	0.0157769
Trpv5	5.74393	5.07503	4.12393	6.27983	3.66085	5.15858	9.98754	15.6431	20	0	1.28101	0.351309	0.000865123	0.0157925
Slc19a2	19.9489	14.2256	20	16.8033	16.6047	14.734	16.508	17.9887	19.867	4.94945	0	8.06586	0.000865776	0.0157925
Cyp11b3	4.24254	7.70737	7.85901	13.2827	20	12.5739	11.1825	11.0184	16.9981	0.376424	0.915615	0	0.000872275	0.0158944
Ube2r2	5.30374	6.00935	5.9877	2.86633	8.53175	5.78829	2.82502	6.29797	0	13.9823	16.4619	20	0.000875048	0.0159283
Mesdc2	3.77929	5.35221	8.19653	5.31922	5.09506	1.48145	2.5639	0	2.35179	11.5254	19.0374	20	0.000878558	0.0159655
Tm9sf4	11.9375	8.5369	4.16054	4.81875	4.54084	1.55077	5.56586	5.93003	0	16.8319	16.96	20	0.00088351	0.0159655
Noc2l	19.1176	14.4624	20	12.4611	18.2277	16.6811	19.0373	15.5685	17.0125	7.42743	1.00464	0	0.000879911	0.0159655
Pard3b	16.136	14.2268	20	18.3487	15.138	16.814	13.4627	19.3548	15.4827	6.36972	4.35675	0	0.000879589	0.0159655
Cep97	15.893	13.0244	10.656	13.7415	11.113	6.72619	15.8955	20	19.3658	0	3.6889	4.85844	0.000882471	0.0159655
Polm	18.073	19.3587	13.5096	16.0023	16.2355	14.2241	20	13.8968	13.9374	6.28977	0	1.44155	0.000880913	0.0159655
Ncan	10.0931	4.34485	0	1.43442	3.19886	2.01933	7.16241	4.54802	4.15799	20	19.1918	14.8752	0.000882708	0.0159655
Chmp2a	5.55982	8.07905	7.78013	6.71079	7.38208	9.83805	6.01635	0	8.73844	20	18.569	16.9763	0.000891594	0.0160949
Shprh	17.3584	9.23748	13.5262	16.8444	16.8158	11.1231	20	17.1349	17.4651	2.87551	4.26462	0	0.000895983	0.0161145
Tmem259	11.0613	9.17479	7.63573	0	5.64736	1.58151	9.0426	2.93009	7.22221	19.8904	14.2112	20	0.00089432	0.0161145
Mst1r	10.9827	13.6671	14.0856	10.2381	9.45535	11.1509	12.6026	20	12.568	0	3.8157	0.677322	0.000895902	0.0161145
Dvl2	16.1541	14.9814	16.9403	13.7545	20	17.7655	15.7662	9.9727	17.5668	5.55678	0	0.381008	0.000896378	0.0161145
Lrrc4	4.87991	8.25849	3.00605	0	0.872564	6.42632	4.4791	1.96257	1.9494	20	12.9202	18.5435	0.000900584	0.0161734
Ltbr	10.6335	6.72996	4.4161	7.65815	7.18676	4.25113	3.06798	2.86933	0	13.4907	20	15.815	0.000901868	0.0161797
Vps35	9.04359	9.33885	10.8388	10.0493	0	4.34585	8.47014	10.4367	7.81226	19.9149	20	18.7027	0.000904211	0.0162051
Rgs8	7.62595	7.70794	3.92096	0	2.72246	5.62595	5.51572	6.01697	2.73006	14.365	14.3505	20	0.000906784	0.0162212
Rpl36al	3.64878	1.11466	0	19.9856	7.28436	12.6431	1.2907	2.97209	1.55448	20	15.3533	19.9734	0.000906971	0.0162212
Pcyox1l	12.1274	13.2525	7.94042	3.20981	2.46955	0	10.3965	3.10861	8.20009	15.1199	16.6493	20	0.000908628	0.0162342
Tjp1	20	9.48977	16.4344	11.2475	12.0995	12.9491	16.3701	18.2001	16.5597	0.597496	4.16252	0	0.000911626	0.016271
Sri	0	2.44478	3.31248	9.27916	1.10715	7.79444	0.516843	0.233692	3.55576	20	13.2716	16.5242	0.000914104	0.0162819
Vps37a	15.3537	9.57152	10.8398	10.4599	4.17117	7.33721	16.5262	20	16.1544	4.9962	0	3.00422	0.000913873	0.0162819
Nr2c1	17.5558	14.1203	15.1691	16.1878	19.0302	15.8572	19.9018	20	15.6987	8.93118	1.21068	0	0.000920631	0.0163814
Pus7	14.5821	15.413	20	10.3447	11.5333	14.6487	13.8642	18.3147	13.3267	0	5.75285	2.14593	0.000923982	0.0163908
Alg9	12.9031	13.5095	8.28841	19.5485	19.6128	20	9.81943	14.3396	12.0134	5.45276	0	7.71498	0.000923758	0.0163908
Snx4	11.9157	18.1941	14.1755	14.8377	13.6094	20	13.5112	13.6464	15.253	4.53005	0	3.71401	0.000923484	0.0163908
C1ql1	5.68619	8.10721	10.5556	10.0648	10.3635	14.9405	3.85427	0	5.35609	15.2819	20	16.7447	0.000928772	0.016459
Whamm	15.3062	8.57424	10.4121	14.6699	13.2877	12.9357	15.5752	20	12.8594	3.87891	1.00224	0	0.000934792	0.0164674
Ezh2	17.4657	15.9776	12.9206	14.1485	10.6246	12.6521	15.6833	15.8969	20	2.15751	7.40479	0	0.00093452	0.0164674
Mcrs1	13.6533	9.0212	14.399	7.21803	10.717	15.0111	4.68995	0	3.58826	18.4253	17.3473	20	0.000934667	0.0164674
Pik3cb	7.6438	2.59538	0	1.5381	2.88129	4.65687	14.0053	20	16.5314	4.5648	1.49488	6.52534	0.000934916	0.0164674
Gramd1c	8.26207	8.41236	8.27105	20	14.7693	12.8248	9.16345	10.1049	6.96198	1.86723	0	5.03749	0.000932591	0.0164674
Mex3c	10.2333	9.11438	6.74017	0.318172	0.488405	0	9.45887	15.7039	9.48459	18.1774	20	11.7677	0.000931684	0.0164674
Smpd4	18.1057	9.34759	11.3068	12.7809	20	16.2291	14.9367	16.489	19.3115	1.29059	0	2.0628	0.000936773	0.0164834
Rpl8	6.18985	3.24235	9.86322	10.3695	11.1991	6.48929	1.66388	0	3.90621	16.8093	20	14.0847	0.000938674	0.0165002
Gp1ba	11.082	6.67553	2.3392	6.23059	13.08	7.57039	17.4902	17.94	20	1.39711	3.46719	0	0.000941897	0.0165402
Hapln1	2.80646	3.35588	9.59746	0.426504	0	7.92315	1.24052	1.45977	1.66913	19.545	20	14.5952	0.000944921	0.0165766
Aip	3.65756	3.72959	1.56593	15.9044	7.1929	10.0882	3.79651	0	4.21362	17.1113	13.9584	20	0.000947807	0.0166105
Rpl15	0	4.77162	6.8054	15.1065	8.13059	12.4375	2.37791	2.65259	1.86824	20	13.3544	19.1585	0.000952099	0.0166689
Spata5	13.7987	12.0675	20	10.1609	9.72742	5.81876	15.0406	13.9309	14.5673	3.1698	3.66661	0	0.00095378	0.0166816
Il12rb2	12.1828	12.7998	9.26461	10.0117	8.22968	14.1592	20	15.9665	12.6584	3.22291	0	0.546024	0.000954848	0.0166835
Mir344g	12.9509	13.1934	8.73324	16.8282	15.4374	16.4174	9.09775	20	12.9503	0	0.64781	0.309984	0.000960522	0.0166989
Kdm5a	18.8179	18.4082	10.7723	14.2382	17.3666	12.3401	18.006	18.5069	20	6.27024	0.129036	0	0.000959247	0.0166989
Trim32	6.51609	12.3497	7.67693	9.24353	15.346	14.5983	0	5.86864	0.365524	18.599	20	16.2129	0.000959241	0.0166989
Zfp202	11.9682	10.2241	13.1476	20	13.2502	19.3078	17.7101	14.1089	11.5419	5.02976	2.14373	0	0.000956739	0.0166989
Sfrp4	7.95382	12.7809	7.24874	15.8016	20	12.299	9.43628	11.6175	11.1713	0	2.84419	1.45507	0.000960309	0.0166989
Ptar1	13.3716	12.172	6.78319	7.24006	6.09059	8.4728	14.9172	18.5837	20	4.93801	4.86813	0	0.000963246	0.016725
Fnbp4	19.1825	13.5022	12.6886	14.5517	16.7948	15.1906	17.3524	16.9518	20	7.70753	0.0124924	0	0.000964905	0.016725
Akr1b7	7.18971	4.75358	3.91306	20	12.116	10.0535	16.2849	18.5789	17.7091	3.51886	0	4.44777	0.000964898	0.016725
Etv6	6.91388	0	5.18396	5.05921	11.5963	0.406734	20	18.9613	18.866	1.52252	3.24735	0.875273	0.000971841	0.0168285
B9d1	9.85338	10.959	10.7994	20	17.8951	11.2127	16.8696	15.6277	11.3504	0	2.3439	2.83321	0.000973389	0.0168386
Prkab2	15.3663	19.8994	13.4011	14.9544	17.5216	13.6594	17.1406	19.2466	20	6.19154	0	6.68097	0.000976862	0.0168819
Phpt1	5.19226	6.07519	6.04339	4.01523	4.03455	5.74599	4.34366	0	2.31842	20	10.9407	16.2181	0.000981131	0.0169389
2021-03-02	8.25956	5.23971	5.66826	9.57961	8.07981	10.7458	6.86946	8.82244	0	17.1598	18.8599	20	0.000982452	0.0169449
Rpl18a	0.579982	2.38816	8.44005	20	12.3052	14.3254	2.44621	0	6.23572	19.2188	17.9538	16.0881	0.000984627	0.0169656
Agap3	10.3416	7.64525	9.15648	0	3.72834	2.42267	7.13682	5.76497	6.70426	19.0162	11.282	20	0.00098566	0.0169666
Npff	20	14.1049	14.7531	10.132	13.8162	8.98348	13.886	18.5277	13.8672	4.06313	0	3.92361	0.00098773	0.0169855
Gemin5	16.1267	10.8625	9.24199	6.78451	9.53885	6.59317	12.8636	20	14.9882	2.23717	0	1.33507	0.000992715	0.0170208
Ccdc93	19.328	11.7954	15.2352	8.02016	11.7517	8.99913	14.5546	20	14.5823	1.6812	0	4.48657	0.000991259	0.0170208
Lman2	6.59353	0.313298	6.36591	0	5.10634	2.88954	4.31118	2.17499	0.850872	20	12.995	16.7607	0.000992647	0.0170208
Eed	20	16.4246	14.3447	14.2335	15.1687	7.09748	11.8993	18.7465	13.5199	0	0.825416	0.592659	0.000995801	0.0170401
Eif3a	20	17.5598	18.439	12.9649	11.251	15.8004	7.83107	10.028	14.6476	6.86775	3.14801	0	0.000995387	0.0170401
Terf1	13.1833	14.8685	20	18.4876	14.1154	16.2041	16.4821	17.8597	16.0017	7.0772	0	3.75177	0.000998768	0.0170714
Spsb1	0	4.66549	8.12437	4.76163	7.50456	5.10634	1.99152	3.86081	5.04129	16.2136	20	14.4037	0.00100342	0.0170714
Rn7sl1	16.5031	16.3501	20	17.9999	17.9905	17.5947	16.7559	14.8768	9.93016	8.13531	2.51467	0	0.00100349	0.0170714
Pnkd	11.3805	7.53432	9.43447	0	6.49894	3.33536	7.61263	7.2144	4.19399	20	14.5149	16.0727	0.00100149	0.0170714
Sez6	8.90899	0	1.9247	4.4434	5.69059	5.88781	3.17351	5.31389	1.50793	14.1649	20	19.845	0.00100213	0.0170714
Galntl6	15.7614	11.7544	12.0182	17.2497	12.693	11.9895	19.7021	20	12.7498	4.04714	0	1.96565	0.00100351	0.0170714
Zfp52	12.8482	13.9539	15.2979	17.8983	10.0371	13.814	17.1354	20	15.2202	5.52653	3.19401	0	0.00100833	0.0171367
Afdn	14.7502	15.4973	13.3886	15.1285	15.922	10.4834	15.3135	20	18.9388	5.6542	0	6.29935	0.00101466	0.0172274
Pigs	7.29116	5.71809	0	2.23809	4.27666	4.23878	5.81756	5.61	3.509	20	12.9231	18.3493	0.00101828	0.0172721
Slc28a2	13.1326	15.3561	10.2891	12.9334	16.1454	14.5004	13.2334	13.7549	20	5.01995	0	0.64623	0.0010197	0.0172794
Slc24a5	20	18.0181	16.7768	18.835	13.2901	16.7	15.8184	13.5987	17.156	8.4326	0	3.6712	0.00102288	0.0173164
Ppp3ca	8.68455	4.04425	9.05558	0.767875	0	6.37132	5.06733	5.71364	0.134184	18.6729	14.5782	20	0.00102807	0.0173781
Ssr3	5.39384	8.69164	8.27056	5.28683	0	6.5107	6.07173	8.9988	7.4604	20	18.3109	14.2215	0.00102852	0.0173781
Adipor1	3.46582	4.43247	9.70319	3.55316	4.78011	5.32186	6.35788	0.681478	0	15.144	15.3363	20	0.00103071	0.0173983
Cpm	4.7267	3.97857	1.88011	4.03103	3.65823	2.15019	2.07389	0	2.88893	9.93888	20	17.7486	0.00103582	0.0174675
Gpat2	19.0194	12.5902	16.3475	13.3829	14.3842	12.2562	20	14.2252	17.6101	6.83636	0	2.1575	0.00104013	0.0175107
Mir3561	17.8493	13.4373	20	7.50367	9.33451	8.01086	15.6605	8.89741	11.8541	3.87288	0	3.9816	0.00104039	0.0175107
Eif6	0	7.21765	6.69017	17.6954	13.8554	10.9935	6.16013	4.61398	6.0012	19.1509	15.5657	20	0.0010463	0.01758
Mical3	17.3667	12.2251	14.0419	11.874	17.4846	13.284	14.2331	20	19.4714	5.60225	2.82877	0	0.00104653	0.01758
Fam196a	20	12.6671	15.2912	7.38393	13.4756	10.582	14.0764	15.8438	16.6743	0	3.40562	4.27257	0.0010497	0.0175923
Pkn3	6.66966	7.18519	10.7525	0	2.74423	1.74187	14.3402	10.5165	8.478	19.5376	12.5165	20	0.0010485	0.0175923
Snx3	5.69945	1.19143	8.77128	3.68049	4.70573	8.56064	2.49935	0	0.733968	19.1427	12.9337	20	0.00105029	0.0175923
Mrps34	7.48007	6.75243	6.33315	5.58079	6.60245	5.76594	4.11305	0	3.66098	11.4631	15.5593	20	0.0010534	0.0176275
Cebpa	16.0231	8.80014	13.212	0	4.95303	4.80879	9.8428	13.4484	13.3378	15.9022	20	19.7063	0.00105576	0.01765
Slfnl1	19.7575	13.5857	14.0706	11.1881	10.7813	14.2044	11.3965	17.5853	20	3.11615	0	0.745616	0.0010581	0.0176553
Cgnl1	14.2776	13.9279	19.3368	16.8944	18.5437	14.3253	10.7779	20	14.7701	2.33597	3.31397	0	0.001058	0.0176553
Atp6ap1	1.65431	2.86361	2.76518	3.6961	3.21303	3.5119	2.6718	0	0.571044	9.89197	13.3336	20	0.00106191	0.017702
Atrip	18.7419	15.0477	11.7705	11.2301	16.045	10.8365	16.6872	19.4755	20	6.55352	2.73907	0	0.001064	0.0177198
Set	5.34114	8.26776	8.50832	10.758	0	4.22078	3.30234	4.51296	6.05655	18.3135	18.5028	20	0.00107216	0.0178386
Gabrb3	7.98737	6.07743	6.04694	3.01521	0	2.21025	4.97088	4.72319	1.74241	20	11.947	12.9557	0.00107683	0.0178507
Ganab	6.71422	6.72757	5.84718	5.00008	1.29959	7.71693	9.60693	0	1.53285	19.0917	17.6021	20	0.00107693	0.0178507
P2ry1	0	6.97657	8.24835	9.38169	4.41314	6.53902	4.78681	3.52944	5.2819	18.3241	20	15.7683	0.0010742	0.0178507
Cdc73	16.1048	12.3768	11.7353	17.3178	9.63268	12.1223	16.2559	20	16.3024	0	5.38624	0.039236	0.00107698	0.0178507
Tubgcp5	16.2029	10.4483	12.6153	17.4285	12.0801	6.88425	20	18.47	17.5151	0	2.79127	1.74544	0.00108183	0.0178799
Utp20	20	15.1903	8.78615	11.2553	14.1801	8.8222	16.9074	18.9395	15.3772	0.906757	0.199322	0	0.00108106	0.0178799
Gna12	2.14306	0.420276	2.74681	1.63875	0	3.60839	2.48912	0.237142	0.891995	9.20148	20	17.0512	0.00108083	0.0178799
Pwwp2b	11.1961	12.0509	7.77638	0	2.93296	7.00215	12.3361	6.46054	5.56637	17.9159	18.2662	20	0.00108756	0.0179488
Scube3	20	12.981	14.0237	12.7244	16.2281	10.695	14.7635	17.3365	18.4163	5.65275	0.835454	0	0.00108806	0.0179488
Sox5	11.9769	10.0862	9.28379	12.8343	15.5325	9.94671	14.5582	20	15.85	0	6.15638	0.895297	0.00109215	0.0179497
Capn15	16.6937	13.1803	13.1209	5.71566	7.42457	0	15.5363	20	14.8326	18.3123	17.7566	16.1462	0.00108993	0.0179497
Jph4	11.9625	5.89302	8.49749	0	1.60654	3.67607	7.49539	6.78496	4.14321	20	13.3712	14.8041	0.00109078	0.0179497
Hdac2	9.36814	5.01907	6.86126	5.45488	2.0643	0	4.95188	6.42494	2.79451	20	12.4724	17.7911	0.00109223	0.0179497
Atp6ap2	3.33345	10.3083	8.4983	4.42081	2.03188	4.82462	2.79654	2.03257	0	13.9668	13.5336	20	0.00109402	0.0179622
Sfxn2	17.2463	12.2642	7.78153	9.48204	9.0189	8.48446	14.6203	15.1349	20	2.80621	0	0.397369	0.00110294	0.0180159
Ubxn11	11.3563	15.4512	8.96071	16.6487	20	12.6308	16.3526	15.2699	14.8617	5.35976	1.45931	0	0.00110241	0.0180159
Tyk2	19.595	14.6204	10.7964	10.8556	11.5677	11.8171	20	19.5647	14.0974	4.67514	2.09992	0	0.0011035	0.0180159
Gdpd2	20	14.1106	12.441	13.3424	9.96441	11.7863	15.116	12.8644	16.3648	0	5.02521	2.35765	0.00110063	0.0180159
Jade2	20	16.5117	14.3093	0	5.56406	7.40614	16.1251	17.4168	16.3707	9.65109	3.83962	8.15998	0.00110209	0.0180159
Arf4	0.63872	4.65965	12.4183	4.14797	0	5.52314	2.49573	3.5847	0.864838	19.4401	20	17.8184	0.00109966	0.0180159
Gca	12.3161	10.5553	11.9411	10.0809	7.32305	8.32985	16.4451	20	13.3036	0	6.19638	3.95948	0.001107	0.0180455
Dancr	18.1853	16.2743	14.8794	20	16.4851	18.2657	17.9464	12.8394	15.3089	8.93299	0	1.92005	0.00110738	0.0180455
Tmem189	7.47565	6.00493	8.5176	2.99169	7.24744	8.54363	4.68188	0	3.29176	13.01	20	17.2154	0.00110935	0.0180606
Acin1	20	16.2578	14.5381	5.04939	14.7808	12.1596	15.2279	19.2573	16.2992	3.43032	1.75563	0	0.00111119	0.0180736
Slc38a6	14.769	8.68299	9.96591	12.459	13.5839	11.807	14.4968	20	14.4737	5.03023	0	1.83649	0.00111497	0.0181183
Sfi1	17.9172	16.9779	18.8479	12.0334	16.5486	16.6654	18.3403	14.3535	20	8.51144	0.913399	0	0.00112036	0.0181889
Sdhaf1	2.09978	3.09152	7.00467	10.84	8.59919	11.7438	4.89856	0	0.0217883	18.8295	11.8263	20	0.0011364	0.0181992
Nucb1	0.179346	1.52367	2.93492	3.51681	3.32973	0.811674	2.09629	0	1.0626	9.1792	20	18.5944	0.00112241	0.0181992
Ntrk1	4.4665	1.55766	1.62855	0	5.20549	3.44521	2.91093	1.66443	0.159636	20	10.3622	17.9698	0.00112504	0.0181992
Atp6v0b	6.43777	12.5858	9.72613	10.5737	10.7297	9.01349	4.53491	0	3.20795	17.6795	13.3196	20	0.00113381	0.0181992
Prickle1	10.7716	3.93926	6.61198	0	6.17379	6.04589	8.00745	2.60184	3.67692	20	16.4475	19.4381	0.00112675	0.0181992
Ccdc12	3.59403	3.31654	0	14.2265	10.0119	8.98452	3.1774	8.62223	1.66281	14.2232	20	16.0207	0.00113326	0.0181992
Cul9	20	15.1978	19.2302	7.17112	17.709	18.2311	17.2563	14.031	16.7776	0	0.876738	1.20205	0.00113029	0.0181992
Cdk16	4.44053	1.34961	0.734963	0	3.56473	0.516321	2.18239	2.04548	3.04108	20	13.0458	10.6889	0.00113667	0.0181992
Pdxdc1	14.0982	9.56009	10.0814	12.0076	12.1273	4.15923	14.5338	20	15.7802	0	0.405209	1.26785	0.0011333	0.0181992
Zdhhc8	4.25584	3.14506	3.71892	0	7.14498	4.30477	2.5269	0.573653	4.99741	20	17.4371	12.1648	0.00113661	0.0181992
Gtf2ird1	10.9314	5.05441	7.91468	13.8846	20	14.8484	15.3234	18.7049	16.858	6.571	4.16266	0	0.00113367	0.0181992
Zbtb37	16.3799	10.9911	17.7221	16.6364	15.6224	13.5288	20	19.7773	13.9358	6.07071	0	1.92407	0.001132	0.0181992
Xpo1	13.0251	7.13032	9.07773	8.17434	4.31383	0	14.5268	20	16.469	3.53239	1.48384	0.502804	0.0011349	0.0181992
Pik3r2	6.90794	6.48851	7.57113	0	5.55309	5.10034	4.77545	2.5757	4.54644	20	11.9118	19.2505	0.00113645	0.0181992
Yipf5	6.81524	5.8004	9.22729	3.75401	0.28626	5.57018	4.63847	0	2.50032	17.8411	11.9045	20	0.0011247	0.0181992
Tkt	1.9066	5.81172	8.31724	7.11135	8.09988	6.7563	2.0656	0	4.01634	12.2046	20	17.9283	0.0011399	0.0182342
Edf1	3.50901	5.88446	11.5413	8.49915	5.76534	10.0747	3.74368	0	2.37685	17.5564	14.6684	20	0.00114572	0.0183106
Ccdc50	13.0464	16.9519	9.59721	19.7335	18.9693	12.421	18.0938	17.869	20	6.00744	2.31244	0	0.00114706	0.0183151
Ormdl3	5.67805	10.1164	6.15549	0	3.22803	2.6659	11.0065	6.76864	4.16053	14.8815	15.0126	20	0.00114895	0.0183284
Tmem59l	8.89891	6.03899	9.34723	0	7.87809	6.25874	4.87731	1.21994	1.31447	18.1085	14.0568	20	0.0011501	0.0183301
Slc10a5	20	19.3062	15.6881	16.4392	6.48708	12.8145	12.2233	12.0261	10.2965	0	1.27815	4.23576	0.00115232	0.0183318
Polr2f	3.08052	5.9147	3.03061	7.02677	4.1809	4.39021	0	0.76294	7.60594	20	13.2203	18.6006	0.00115166	0.0183318
Prmt8	7.56052	1.73063	3.58313	2.92582	0.569822	1.94219	2.17011	3.95391	0	20	10.8894	17.0436	0.00115594	0.0183595
Caskin1	16.4807	11.9932	9.2777	0.287988	6.88457	0	17.3719	12.2527	15.6032	16.6024	19.0214	20	0.00115616	0.0183595
Sbk1	14.6847	10.1818	12.7048	0	6.22899	4.50425	11.3604	12.4083	10.0658	19.9677	20	14.1471	0.00116489	0.0183832
En2	5.10698	0	0	0	0	0	0	0	0	12.2343	9.91958	20	0.00116504	0.0183832
Rnf133	11.3683	12.2679	8.40395	12.5657	20	12.4335	11.7526	11.8157	14.0315	0.905555	3.45104	0	0.00116284	0.0183832
Mbd3	7.03372	0	9.24574	5.07124	2.01836	7.07206	1.68556	0.0148374	5.76967	16.4809	20	19.1134	0.00116405	0.0183832
Trafd1	18.4454	16.4606	17.3194	16.4079	18.8489	14.1827	16.8972	16.0128	20	9.40455	1.16256	0	0.00115885	0.0183832
Mast3	14.2633	6.07453	12.0986	0	6.84184	5.18501	8.09621	7.11861	6.23231	20	18.3972	18.233	0.00116024	0.0183832
Gpld1	18.8075	12.3901	16.6756	15.8303	20	18.2696	16.2773	18.8671	17.2313	8.61752	0	2.52022	0.00116468	0.0183832
LOC500594	13.8181	8.21623	17.0624	5.53433	11.3611	11.7424	15.2518	18.0687	20	2.61442	0.347799	0	0.00116703	0.0183979
Prkag1	12.2736	15.8583	10.1438	15.1726	20	17.6511	13.5637	10.7162	9.38175	6.59572	0	1.10285	0.0011681	0.0183982
Mir3552	17.5407	9.5598	5.84872	14.1216	12.534	12.907	14.4732	20	18.0716	0	0	0	0.00117532	0.0184952
Cdc42bpa	14.5161	15.123	6.97572	15.9247	14.0398	11.2258	14.7669	20	17.049	0	3.49797	1.30246	0.00117791	0.0185191
Giot1	15.0725	14.7441	12.6378	9.57425	6.57766	11.7058	15.2951	20	17.3401	7.78491	2.97487	0	0.00118293	0.0185812
RGD1560289	20	13.0197	9.80994	12.5889	16.4534	10.0584	15.5446	16.1533	19.0751	1.05844	1.03549	0	0.00118577	0.0186091
Abhd13	12.4165	13.7404	8.88541	3.50945	0	8.03431	8.55954	10.286	9.21856	20	15.6792	19.2278	0.00118795	0.0186265
Gltscr1l	16.5377	12.689	8.48799	8.69717	11.9527	4.93112	14.757	20	19.8105	3.014	1.27811	0	0.00118934	0.0186315
Edrf1	18.4512	12.7108	12.4432	9.56867	10.8206	7.34136	10.9044	20	17.5713	1.07375	1.73117	0	0.00119295	0.0186714
Plag1	20	15.2169	13.2713	18.9166	13.3954	12.7848	16.4182	18.6487	16.6261	6.61552	0	0.962474	0.00119439	0.0186771
Dmgdh	4.53117	8.10323	3.37451	14.2904	20	12.498	9.52877	10.349	14.2897	0.972322	3.58079	0	0.00119902	0.0186866
Urod	4.5849	4.45614	10.6227	18.0864	14.7631	16.3116	0.367437	0	6.11519	12.5257	20	19.5081	0.00119803	0.0186866
Timm44	6.51589	7.52462	5.54165	20	18.2103	15.1576	7.1028	5.12224	0	10.6141	5.22267	5.48884	0.00119929	0.0186866
Tmem9	9.30904	5.56907	0.606959	6.31975	11.2733	7.66684	1.12515	0	0.491556	18.5263	13.0159	20	0.001198	0.0186866
Mir323	11.3441	11.0887	7.76019	11.9709	20	15.2141	17.8708	13.23	11.1969	2.61905	1.02814	0	0.00120118	0.0186993
Grik1	18.1342	13.6162	15.9673	17.6554	15.9699	15.1603	17.0671	20	16.9214	0	8.33592	6.34916	0.00120636	0.0187633
Rab40b	2.52634	3.59463	4.80092	1.92903	0.652947	3.09888	0.331395	2.17331	0	19.3735	9.21574	20	0.00121013	0.0188051
Fat3	13.3905	11.6189	5.98644	11.983	13.7109	7.99727	14.8059	14.1878	20	1.37843	0.721958	0	0.00121495	0.0188631
Gnao1	10.0335	0.875888	7.09438	2.67687	3.00371	0	4.68257	9.58232	6.19778	15.2972	20	17.6415	0.00122171	0.0189512
Atm	19.5265	19.0485	12.7964	14.5563	18.885	19.2622	17.9912	20	12.7333	4.8352	0	3.75546	0.00122667	0.0189932
Rpain	19.2774	14.816	15.8356	20	11.5527	18.8832	13.2577	12.7365	13.2086	4.77335	0	4.39343	0.00122769	0.0189932
Tusc3	3.03695	6.44628	12.5596	8.61268	3.57053	3.21006	6.33666	3.43277	0	18.5562	20	19.903	0.0012275	0.0189932
Rprml	9.06769	6.06104	11.049	1.43041	7.54151	6.33532	8.18532	0	1.81349	17.3245	18.25	20	0.00122955	0.0190051
Proca1	20	18.2865	12.7353	0	0.790036	6.45973	16.5217	11.3792	14.2286	6.10971	5.69621	8.56445	0.00123721	0.0191065
Zmym4	16.5087	17.8192	12.1308	15.1708	10.1706	15.9312	16.5496	20	18.5506	4.63716	0	6.47904	0.00123843	0.0191084
Upf3b	16.0697	15.0698	15.2281	10.0107	13.6668	14.7548	13.7078	20	18.5441	7.47945	0	0.453341	0.00124239	0.0191525
Tmem39a	12.9053	10.5296	7.63931	8.82889	14.6245	13.5138	14.5479	20	16.1135	4.63993	0	2.51147	0.00124685	0.0192043
Pex1	18.9451	13.4116	17.8689	11.8659	17.9898	13.3772	12.5588	20	18.57	2.36786	0	4.52693	0.00124869	0.0192156
Gipr	16.2706	12.1637	15.893	12.7329	19.6847	14.1429	20	19.7654	13.0497	0	4.9432	0.660863	0.00125059	0.0192169
Atad2b	13.8044	9.71357	8.36996	15.2353	18.1724	13.9329	12.0806	20	17.0964	4.87569	1.74841	0	0.00125098	0.0192169
Kcnn3	10.3198	14.8198	14.5186	13.5549	19.7904	11.5979	16.5344	17.1128	20	0	4.48659	4.24262	0.00125527	0.0192276
Slc48a1	1.66661	0.626839	4.98941	4.81127	3.11907	2.75102	3.25212	0	1.73205	9.99806	20	17.0438	0.0012535	0.0192276
Sim2	15.4608	9.50578	10.7745	15.8557	18.9085	10.1713	12.9109	17.7381	20	1.16072	0.725966	0	0.00125649	0.0192276
Ift88	14.3241	14.0215	10.2333	15.5797	11.522	12.2758	16.7859	20	14.6281	6.70648	2.87062	0	0.00125725	0.0192276
Trim35	8.44893	8.33482	6.27129	4.90811	0	1.70097	9.67218	3.01262	2.95062	20	14.0671	16.0604	0.0012583	0.0192276
Mylk3	5.61985	2.0986	0	4.67826	2.89451	2.16673	3.85402	0.0855461	2.82421	13.3263	12.1059	20	0.00125432	0.0192276
Mpdz	15.7339	13.4211	12.7965	15.7042	14.7016	11.2858	16.985	20	15.8356	8.17912	0	1.34578	0.00126155	0.0192605
Leng8	19.2052	15.1317	12.5454	12.3316	13.4279	11.5961	18.8851	20	18.0638	8.91843	1.0146	0	0.00126298	0.0192655
Pnpt1	14.79	14.0398	11.9196	18.3769	11.5261	12.4745	19.1114	20	12.698	4.58507	0	0.311971	0.00126423	0.0192676
Prpf8	20	15.8185	11.5696	10.4326	12.8976	13.1986	15.9372	14.5643	18.297	0	2.95205	5.60705	0.00126912	0.0193252
Slc9a5	14.6302	16.5467	12.8041	19.7116	18.8036	13.5787	16.4767	16.0673	20	7.98035	2.64048	0	0.0012706	0.0193309
Ctps1	5.8793	6.44686	2.58317	4.44826	6.36798	7.05332	6.2504	4.14809	0	20	12.866	16.8257	0.00127468	0.019376
Ssu72	0	3.69468	3.23328	6.48799	6.06305	8.42101	5.47048	6.75408	2.74222	15.3395	11.6711	20	0.00127699	0.0193942
Akr1a1	0	4.93511	2.59465	12.3223	9.36713	10.014	0.861365	4.85968	1.03654	12.5823	12.4801	20	0.00128088	0.0194194
Mgat3	6.72709	6.75554	11.5045	2.97382	7.78593	7.31385	4.70856	0	1.93806	15.7994	13.8689	20	0.00128058	0.0194194
Aes	5.11994	2.87568	12.3191	6.36596	8.00622	7.56288	5.34371	0	3.19811	18.3456	16.365	20	0.00128202	0.0194198
Rpn2	5.70048	3.66337	4.67335	8.12223	5.27567	4.49912	2.35882	5.66209	0	13.3303	13.5687	20	0.00128343	0.0194212
LOC498265	11.4251	18.683	10.3867	14.1666	14.6407	14.5621	17.0035	20	18.9052	0	7.11334	0.571704	0.00128434	0.0194212
Pla2g16	0.217626	7.27234	3.34728	9.63188	11.1782	13.9651	4.89799	1.17651	0	14.3815	13.6581	20	0.00129016	0.019462
LOC302022	11.8697	9.74558	8.36737	20	13.8424	13.9349	18.0683	19.2285	11.4004	4.19953	0	0.410831	0.00129039	0.019462
Hist3h2bb	3.44366	9.09155	0	18.3522	15.4956	15.5032	7.13562	0.351219	8.11709	20	16.4186	18.9024	0.00128858	0.019462
Tpm1	8.51745	5.09219	6.17733	1.85271	3.73539	7.42079	6.85523	8.2495	0	18.313	16.1212	20	0.00129176	0.0194658
Lrrk1	13.2425	14.4402	5.0483	10.104	7.89588	6.85432	15.7878	18.571	20	3.57714	2.23719	0	0.00129587	0.0194767
Rmnd1	14.0157	18.1772	11.3578	17.3552	18.1994	16.602	17.2473	20	17.1709	8.8606	0.619963	0	0.00130553	0.0194767
Map3k10	6.65569	5.45999	5.81806	2.25766	0.734593	0	6.69604	3.77514	5.64954	20	10.2251	14.4998	0.00129903	0.0194767
Hps5	18.4719	12.8716	9.00538	10.6764	9.06074	8.91603	13.4647	17.9314	20	2.90583	0	1.56203	0.00130653	0.0194767
LOC365778	20	10.0069	15.496	13.3621	8.37928	12.2967	11.5444	12.6505	13.0731	0.137981	1.6956	0	0.00129559	0.0194767
LOC100911723	20	11.3577	10.9998	13.5451	13.3404	13.0227	15.6027	11.7841	16.4275	1.98596	1.89759	0	0.00130813	0.0194767
Creb3l1	8.84832	0.132376	3.88342	0	0.731654	4.82854	4.83974	0.525945	0.763264	20	14.8001	14.9998	0.00130016	0.0194767
LOC100911177	13.1539	14.5107	9.1839	19.479	16.111	20	12.9653	18.6832	17.7519	7.75582	0.795958	0	0.00130415	0.0194767
Wasl	4.80591	0.122287	9.17629	0	1.03274	4.28327	2.44239	3.56853	2.29545	20	15.424	13.511	0.00130065	0.0194767
Rtn1	1.26908	7.18395	13.9732	7.1737	4.7429	5.44527	4.4956	0	2.01655	19.0527	19.9834	20	0.0013024	0.0194767
Mir433	12.9088	13.53	16.0198	15.9416	17.9281	13.7433	9.81781	18.5134	20	3.58101	0	0.255499	0.00129616	0.0194767
Acox3	11.2649	5.4852	8.37645	14.9643	14.4639	20	14.1337	18.2367	14.546	6.5958	1.5783	0	0.00130755	0.0194767
Pomk	11.0508	6.91811	9.69556	8.36537	9.0584	11.8748	7.43464	0.854048	0	14.846	20	19.4723	0.0013044	0.0194767
Ager	14.9439	10.9457	11.0506	10.5162	13.7189	13.5945	19.5121	19.5191	20	9.60971	3.25128	0	0.00130153	0.0194767
Ago3	14.543	9.60523	6.69722	10.823	12.1831	7.09401	13.6164	20	16.2223	1.11568	0	1.92252	0.00131923	0.0196251
Rpap3	9.16638	14.4695	13.0488	12.3973	13.7837	10.8857	13.8615	20	11.5367	3.12997	0	0.138341	0.00132106	0.0196356
Abcd3	9.62062	3.77704	7.70149	4.85885	0	1.51322	6.02996	4.45935	1.61562	16.1343	20	12.8798	0.00132576	0.0196384
Dtd1	0	5.64624	9.57173	14.5122	9.01822	10.2362	4.91764	4.6517	1.60726	16.5375	20	19.3207	0.00132454	0.0196384
Kif2c	3.92505	2.66493	0	13.8948	20	13.6615	8.40818	5.85266	4.34115	10.5655	9.25118	14.79	0.00132322	0.0196384
Nemp1	14.779	14.0396	20	0	9.00794	5.99476	17.3812	10.14	15.1435	0.67655	0.630278	0.809211	0.00132477	0.0196384
Zfp763	2.3337	4.71984	0.60713	9.19924	0.110047	2.76076	3.99028	0.334616	0	20	13.1268	17.9705	0.00133032	0.019675
Myo18a	20	15.2374	16.9437	0.754513	11.3373	12.5488	17.6881	18.3976	18.3216	3.91757	0.0105647	0	0.00133049	0.019675
Polr2i	1.46715	7.49341	2.14098	4.41371	7.69083	3.49075	0.321158	0	3.42492	13.7036	20	13.327	0.00133279	0.0196753
P2ry4	15.5036	11.8387	12.6739	15.6115	10.926	18.4054	15.2403	17.8878	20	5.90542	0	3.94733	0.00133189	0.0196753
Tmem26	12.3474	14.4979	15.9167	16.355	12.909	10.6923	18.8346	20	12.3027	0	4.83452	2.23156	0.0013339	0.0196753
Tmem106b	4.40808	4.76706	9.18449	6.80187	0.805457	3.4609	1.78785	3.77254	0	14.4054	20	13.3492	0.00133648	0.0196801
Bri3bp	6.93703	8.89334	2.93841	0	4.83166	1.86418	15.0415	10.8504	12.2571	15.8719	20	12.8022	0.00133596	0.0196801
Calm2	3.01639	7.77037	7.71806	6.56356	3.7682	9.57238	3.61243	3.17961	0	20	13.5075	16.0298	0.00133909	0.0197019
Cercam	19.6517	12.3882	18.7269	15.7718	13.5012	12.7534	20	16.5846	13.6484	0.527826	6.21258	0	0.00134977	0.0198421
Akr1b10	14.0256	12.452	8.40469	14.2716	20	10.4335	15.0788	19.0762	14.5897	0	1.02385	2.31645	0.00135479	0.0198686
Dhx57	20	9.28303	19.4523	14.6546	19.0178	18.674	19.5601	19.7204	15.6599	3.65735	1.60681	0	0.00135288	0.0198686
Zbtb7a	10.0702	0.873296	8.53799	0	3.46962	3.38565	4.41632	3.25118	4.26951	13.8674	20	18.7201	0.00135499	0.0198686
Pltp	7.7198	7.68516	6.15205	10.6363	6.14306	8.0478	9.28603	0	6.95984	18.7554	20	17.7704	0.00135819	0.0198988
Lpin3	14.9756	13.4313	12.3138	15.6799	17.7637	11.3455	12.2903	15.0989	20	3.19645	4.08302	0	0.00136107	0.0199242
Rmnd5b	5.35585	6.60187	2.06953	10.0731	7.16849	7.41961	7.86862	0	5.12007	19.5818	14.3913	20	0.00136488	0.0199608
Elavl1	18.3782	18.0463	11.0483	2.19797	0	2.89005	15.562	20	17.7142	11.2075	18.7776	11.1967	0.00136586	0.0199608
Neurl1	3.53098	0.315892	4.26496	6.12922	1.48306	0	4.00548	2.33975	4.2687	20	11.1645	16.857	0.00136981	0.0199631
Emc7	2.12553	5.37141	7.36996	5.88953	0	3.08083	2.18863	5.01594	2.56469	14.1857	13.3497	20	0.001368	0.0199631
Bcl2l13	17.7718	18.2573	12.0351	3.13174	3.27113	0	13.5949	14.0575	13.8936	20	11.2081	19.0171	0.00136903	0.0199631
RGD1359634	0	2.32775	1.58071	4.29733	3.4051	1.07848	3.36776	2.76111	2.04998	10.6196	20	12.1021	0.0013706	0.0199631
Skp2	19.8201	12.23	18.6825	9.70584	19.3051	10.8929	16.0122	19.8944	20	0.280844	3.04963	0	0.00137838	0.0200597
Pdss2	8.89071	5.02407	4.95063	20	15.418	18.2624	0	7.7293	2.0489	10.9694	17.0464	12.0794	0.00138213	0.0200975
Tsnax	3.65965	6.54297	8.02968	2.02871	6.15694	5.69957	7.16976	1.15604	0	13.5824	20	18.5654	0.00138334	0.0200982
Tnrc6b	17.9047	13.0841	7.19906	7.24441	7.14044	5.7263	16.6053	20	15.7154	4.11446	1.53048	0	0.00140024	0.0202761
LOC100125362	14.2864	10.3604	8.35057	3.76169	0	5.58284	9.34683	9.42297	9.65391	20	16.4983	13.9277	0.00139763	0.0202761
Morc3	11.7267	16.2369	13.1674	11.1021	10.7696	17.0819	15.097	20	15.6137	5.21734	2.74942	0	0.00139939	0.0202761
Cep85l	15.3481	10.4151	6.62111	9.61899	13.7032	10.1803	14.5982	20	16.827	2.70818	2.56123	0	0.00139794	0.0202761
Pcsk1	3.11971	4.88557	8.81066	5.88329	2.65159	0	5.04625	1.58149	3.66019	20	15.1019	13.293	0.00140175	0.0202811
Tmem229b	12.7911	8.99184	5.57202	0	6.26403	7.32048	8.52599	7.44351	3.9086	18.4417	18.9997	20	0.00140339	0.0202881
Ikbkap	15.8294	20	8.84284	15.7328	16.5873	15.3845	13.3994	14.0412	12.1729	2.73604	0	2.76931	0.00140622	0.020312
Popdc3	14.8235	16.5462	14.9253	11.5036	20	14.7273	18.7222	14.4899	19.8731	4.91202	5.05995	0	0.0014075	0.0203138
Adrb2	11.0739	12.1573	11.0828	14.5238	15.293	20	11.9665	11.3553	15.2815	6.64391	0	4.2758	0.00140936	0.0203238
Tmem9b	9.97582	6.96512	11.2956	6.07166	0	5.15547	11.3136	5.49058	4.34505	16.5958	20	18.192	0.00141666	0.020344
Ubfd1	15.791	10.0915	8.8841	8.04651	2.70878	0	16.0259	14.6943	13.1952	18.3767	17.4189	20	0.00141902	0.020344
Ehbp1l1	10.9895	5.40547	9.70794	18.4338	20	12.0092	6.63775	9.05794	4.76865	0	2.91771	2.04022	0.00141814	0.020344
Cdc42se1	10.5607	6.79189	7.30639	0.481915	0	1.86769	0.0815905	7.21518	4.40512	20	11.3023	18.308	0.00141422	0.020344
Cpxm1	4.93529	3.46359	8.7397	9.93371	10.9248	12.4026	6.56882	0	6.29998	17.3329	20	14.7457	0.00142011	0.020344
Pank2	17.0844	16.774	9.60373	11.3541	11.6508	8.67312	13.8063	20	14.727	0	3.93903	0.382305	0.0014164	0.020344
Foxg1	5.04079	2.03635	7.98113	2.13367	1.07412	0	4.83614	4.11577	4.1665	12.9586	20	11.7614	0.00141665	0.020344
Tuba4a	3.28134	8.59847	10.031	4.6251	11.804	10.6205	0.317142	0	0.653313	13.703	16.1489	20	0.00141348	0.020344
Vprbp	12.0587	9.10798	10.2577	9.98226	8.55574	7.04569	12.0676	20	14.9839	0	1.34563	4.83867	0.00142326	0.0203556
Wsb2	1.05385	2.43192	5.36055	7.88897	3.05522	0.476485	1.94396	0.662522	0	20	13.5312	12.6514	0.0014228	0.0203556
Las1l	20	14.6734	13.3324	13.1514	13.6506	15.8723	14.1648	17.5548	16.778	6.83743	0	4.36305	0.00142896	0.0204203
Tmub2	4.12705	9.65822	3.64336	8.00014	8.43949	8.26893	2.89179	0	2.08204	11.9624	15.3889	20	0.0014313	0.0204371
Pds5b	8.43643	11.664	16.5874	12.8808	11.6044	14.101	16.532	20	16.9263	0	6.06501	3.54798	0.00143564	0.0204823
Slc39a7	2.26448	2.94318	11.139	5.93361	4.58209	5.97021	4.75309	0.530594	0	16.3348	20	15.2214	0.00144215	0.0205584
Mir410	10.5763	4.8703	12.6709	9.39376	18.1982	16.4913	14.8504	18.0542	20	2.0412	0.471374	0	0.00144438	0.0205733
Egf	20	19.6858	15.5993	18.6751	15.2312	18.0146	16.3803	17.3596	16.3423	10.1395	0	1.67141	0.00144769	0.0205867
Fam227a	14.4559	20	10.8457	15.738	16.0325	19.4602	19.9282	18.2292	15.4948	6.65333	0	1.10787	0.00144763	0.0205867
Atxn10	0.173658	7.7013	4.60366	5.87682	4.00775	5.75088	2.52422	3.84179	0	15.0073	12.8795	20	0.00145087	0.0206075
Ltn1	14.5503	17.2721	11.7821	13.6195	5.0466	9.04833	15.2007	20	15.0295	3.1862	2.61486	0	0.00145151	0.0206075
Mkrn1	3.21704	5.33794	6.0124	1.14419	0	4.68056	2.48009	0.555533	4.69864	12.6954	20	12.2898	0.00145527	0.0206146
Urb1	20	17.6381	15.5677	15.2949	17.1675	16.1146	16.544	11.5833	14.6527	8.98746	0	2.00952	0.00145675	0.0206146
Ivns1abp	15.8713	12.3339	13.4208	11.7098	17.6211	11.8428	12.0875	20	18.8775	1.85157	4.06779	0	0.00145482	0.0206146
Fcgr2b	17.3056	15.3271	17.9479	10.8197	6.37052	12.2025	3.60253	2.54171	0	10.5576	18.8693	20	0.00145613	0.0206146
Fan1	16.096	8.81958	8.30098	6.95065	13.9908	11.5918	15.3709	20	18.633	0	2.31608	2.09579	0.00145914	0.0206178
Htr1b	10.2998	8.35597	6.68296	0	3.44081	4.40946	11.683	4.59086	2.83605	15.3758	18.4093	20	0.00145934	0.0206178
Ccdc116	18.3347	9.47746	17.3274	20	14.7031	16.6273	19.0032	14.3843	12.7126	1.90345	0	3.00142	0.0014695	0.0207445
Tspan7	0.442989	0.48217	7.67476	7.55389	4.24217	3.0393	0	0.861633	2.24964	20	12.8853	14.7292	0.00147485	0.0208031
Nek4	20	15.2319	12.4959	11.0966	19	14.2129	15.9434	19.8156	16.1589	1.59549	4.98905	0	0.00147827	0.0208345
Zfhx4	20	12.2725	15.2722	6.73461	14.8591	11.1775	18.2935	18.9799	14.0111	3.69462	0.808591	0	0.0014797	0.0208378
Tnrc6a	17.7674	13.8275	10.7391	14.3962	18.1824	12.1906	14.821	19.2909	20	5.64093	3.00249	0	0.00148342	0.0208733
LOC257650	14.5158	16.1747	12.1941	13.4018	9.1101	9.9098	14.5372	20	13.5233	1.74773	5.91092	0	0.00148527	0.0208825
Rnf208	0.972582	3.91363	5.11194	8.94856	5.59818	5.71955	4.68108	0	4.99285	12.1724	20	16.1046	0.00148662	0.0208847
Zbtb45	7.33959	0	3.35044	0.516608	7.42567	4.38627	1.05785	5.0723	1.20584	15.0886	20	15.1459	0.00149225	0.0209131
Grm7	7.96035	9.3586	7.2632	20	16.2258	8.94597	11.3535	16.2736	14.7381	0	0.790903	0.264644	0.00149202	0.0209131
P4hb	1.93487	1.49804	0	1.79765	1.72892	4.75384	1.98709	1.54596	2.13637	8.82913	18.9951	20	0.00148996	0.0209131
Tmem200a	20	11.4022	10.3372	0	1.14137	2.79854	18.6302	17.3109	13.2678	8.40312	6.36338	5.1043	0.00149882	0.0209391
Rhebl1	9.62643	10.9073	11.6818	20	18.0714	15.8324	17.1431	10.4739	9.42606	6.14856	3.00214	0	0.00149601	0.0209391
Atp1b3	3.80817	6.77268	10.1251	6.77032	5.35615	7.49108	0	4.16649	5.54538	16.7317	20	13.7019	0.00150012	0.0209391
Rai2	1.95811	2.80511	7.38891	1.6757	4.4585	0	4.66203	2.3812	4.61943	11.3222	16.2106	20	0.00149974	0.0209391
Brd8	12.9947	15.39	13.016	14.8233	20	19.2569	15.3982	13.0492	14.2616	3.78902	0	8.65949	0.00149974	0.0209391
Usp16	12.0915	12.373	17.1412	11.3547	15.4295	16.3236	14.1863	20	17.2125	5.9934	0	3.42544	0.00150935	0.0210512
Zfp110	13.3924	12.3534	10.636	11.9174	12.4478	13.2198	15.43	20	12.6907	4.02611	0	5.93515	0.00151452	0.0210764
Gmps	14.475	13.2235	10.2652	13.4917	12.7869	10.4261	19.0344	20	14.9805	2.96549	0	7.92043	0.00151413	0.0210764
Mpp4	16.1504	11.4121	19.6487	16.6431	13.8588	9.17486	14.0251	20	16.7052	2.59971	0	2.21517	0.00151726	0.0210764
Coro6	10.7147	11.126	13.7438	16.7409	20	15.4732	13.7228	13.2455	17.3966	0	8.18543	2.60686	0.00151603	0.0210764
Mlec	9.27415	7.14661	4.74726	0.707261	0.329287	0	8.05732	12.1676	9.42882	12.0494	11.997	20	0.00151842	0.0210764
Trim39	15.4915	13.6836	19.8896	12.6071	15.2661	12.1773	20	12.465	16.6262	6.09741	1.06194	0	0.00151536	0.0210764
Tmeff2	1.40993	1.3014	5.76119	9.48082	3.80271	2.17331	4.65881	0	3.94958	20	14.7629	14.7321	0.00152059	0.0210898
Pomgnt2	6.03216	13.9928	15.4425	1.85424	5.86377	5.08308	3.63381	0	3.44285	17.3454	20	14.7145	0.00152344	0.0211124
Cnih2	8.1477	5.34098	8.56297	0	4.63169	6.34413	4.51294	1.76579	0.361052	20	11.9481	19.9867	0.00152933	0.0211772
Ndufb6	1.73596	5.87325	13.7083	6.26421	1.99242	4.33929	2.18907	0	2.09646	18.6537	20	16.1287	0.0015317	0.0211932
Tshb	13.6598	7.06091	11.0205	9.20015	18.0374	12.3877	20	17.1752	15.307	3.2274	0	1.34881	0.00153549	0.0212206
Tsc1	16.0321	12.9206	11.5937	7.91489	12.1975	12.8055	10.5627	18.0149	20	0.689265	2.14134	0	0.00153782	0.0212206
Ube2b	12.248	15.4104	12.4713	9.0443	11.0206	7.6545	15.1365	20	13.0665	0	5.86184	3.53455	0.00153789	0.0212206
Spcs3	9.4891	9.43422	5.63842	2.46149	0.058351	4.15339	9.60877	5.28672	0	20	17.0939	15.2825	0.00153855	0.0212206
Rbm42	9.33293	7.73693	9.27827	0	8.16767	3.76683	5.47048	2.24749	4.37437	13.2645	17.2756	20	0.00154249	0.0212581
Qtrt2	10.2625	14.4224	9.42237	14.3873	8.60523	8.3043	20	16.598	13.4212	3.52889	0	1.84113	0.00155167	0.0213676
Eef1a1	0	5.55827	6.3015	16.1384	6.18216	12.3449	1.65467	0.578129	1.7879	17.1606	14.4409	20	0.00155375	0.021374
Ap1s1	8.26813	6.13271	6.91513	11.329	9.81414	9.0665	0.605224	7.39815	0	13.1435	19.022	20	0.00155458	0.021374
Litaf	2.32021	4.51258	0	7.87208	5.70954	6.42857	4.13739	0.973155	3.57416	10.3425	20	18.5892	0.0015591	0.0214191
Sptlc3	13.2731	8.05483	11.1113	7.42918	10.3385	7.82784	12.7584	20	13.1472	2.82624	0	2.10389	0.00156096	0.0214225
Ica1l	11.0431	11.8201	5.0788	20	19.2132	15.7991	12.2913	12.2153	16.7676	6.08192	0	4.20352	0.0015618	0.0214225
Ythdc1	11.0791	14.7868	20	10.4707	14.4192	10.1989	14.0625	15.2109	12.7991	0	4.18491	1.76332	0.00156528	0.0214533
Snph	10.0906	7.13326	5.95923	0	2.45928	3.77249	7.45253	6.62876	7.81308	20	11.3466	15.6597	0.00157011	0.0214956
Slc4a7	16.5149	16.7231	12.3853	10.4952	5.71233	7.45729	20	19.1399	13.5531	7.20629	0	2.90612	0.00157084	0.0214956
Alox12	20	11.8264	15.8917	19.5438	16.0875	19.2911	10.2529	11.775	11.5687	6.96645	5.21266	0	0.00157415	0.0215205
Mir99a	19.2735	18.1771	20	17.2461	17.8179	14.48	15.5345	17.5298	14.4023	9.54137	7.09672	0	0.00157512	0.0215205
Mapre1	0	2.60725	6.27863	8.42007	4.44769	1.30128	0.0937779	4.27114	0.27693	15.9953	13.1772	20	0.00157956	0.0215452
Mib1	8.09947	2.09236	0.122596	3.49545	0	0.703483	9.02546	15.0525	6.46776	20	14.7031	18.5932	0.00157935	0.0215452
LOC361346	15.3754	12.7308	20	14.2509	12.942	8.78581	15.7312	13.2599	13.9061	5.07007	0	3.43804	0.00158064	0.0215452
Xrn1	17.7397	11.5889	14.5721	14.0093	11.668	14.4113	14.9781	20	15.4981	7.14779	0	0.428912	0.00158865	0.0216374
Arl1	7.18059	10.4147	6.33885	7.94827	0	0.4437	3.34627	7.85912	0.983271	15.7824	20	18.1611	0.00159002	0.0216392
Hmcn1	11.6336	14.219	14.4832	20	8.37871	12.1715	14.5953	17.4429	15.9343	0.922358	1.7955	0	0.0015938	0.0216737
Pacsin2	3.62827	6.36038	5.10735	0	2.86939	3.46441	9.79775	10.2144	2.65412	20	14.0936	15.1622	0.00159773	0.0216931
Puf60	7.39344	8.39727	4.69961	7.23579	9.75844	11.3372	5.53248	0	1.43991	12.4224	17.1636	20	0.00159895	0.0216931
Bcl9l	14.4762	7.0502	2.97061	2.14162	0	0.770311	8.66181	2.28092	8.42314	20	19.9914	17.3747	0.00160323	0.0216931
Smg6	10.121	14.1135	8.70126	5.58272	9.74933	5.15934	11.8409	19.0579	20	0.687256	3.54306	0	0.00160324	0.0216931
Becn1	9.14314	9.11914	8.63476	4.67031	4.5561	9.54792	5.08266	3.8592	0	16.6551	12.6689	20	0.00159929	0.0216931
Scyl3	20	14.4294	12.8368	11.448	14.4434	11.9533	13.0967	15.9522	19.7426	5.76848	0.202229	0	0.00160307	0.0216931
Ctbp1	3.80219	3.19142	11.7003	3.84399	7.33397	5.91757	7.57598	0	1.43195	17.5085	18.8324	20	0.00160395	0.0216931
Kpna5	12.6234	13.182	20	13.0314	16.9441	15.8914	10.5932	19.2961	16.3037	2.80102	1.32747	0	0.00160637	0.021709
Gnas	0	4.36429	5.54884	3.24844	2.71962	1.59751	0.997878	6.09127	6.1677	11.5007	20	19.6663	0.00160766	0.0217097
Tial1	17.8828	15.0776	11.6328	12.2143	13.9547	11.802	18.4307	20	15.4013	8.13581	1.45353	0	0.00161153	0.0217124
Anks6	20	12.3107	11.3642	11.1196	15.5266	12.2151	12.8677	19.775	17.6906	1.86083	2.14154	0	0.00161215	0.0217124
Mrpl54	12.3254	8.80283	17.882	10.8876	8.94027	10.8238	4.32223	0.356122	0	14.5394	15.5588	20	0.00161285	0.0217124
Ccng1	2.14283	4.14386	7.48276	1.47319	0	3.23644	1.75573	0.659597	1.88952	20	9.99821	14.7411	0.00161149	0.0217124
Usp49	19.8454	20	9.99258	13.7776	12.1797	13.6097	15.6472	15.1789	16.7854	4.67743	0	1.38545	0.00162175	0.0217986
Rad50	9.65795	20	12.3683	16.1432	13.6976	13.4086	8.87672	9.86933	8.957	2.1911	0	1.68944	0.00162148	0.0217986
Emc4	4.69222	4.71603	0	2.65009	0.909981	8.07766	6.05744	3.6574	7.03892	20	13.3179	17.0037	0.00162324	0.0218018
Dgcr14	13.0059	13.1275	16.008	10.3948	16.8212	14.118	7.07533	1.62536	0	20	19.575	14.3859	0.00162469	0.0218044
Ikzf3	7.34383	10.971	9.09409	4.3069	0	6.44693	6.50731	6.45436	3.25348	16.2898	20	13.2928	0.00163222	0.0218717
Setd4	16.5708	17.0057	10.3415	14.0094	19.7229	20	16.349	19.0964	18.3832	5.12789	6.46777	0	0.00163158	0.0218717
Tincr	13.0666	15.838	8.75354	11.8113	8.90895	8.70598	14.7695	20	15.7307	5.5479	2.34046	0	0.0016355	0.0218988
Gja6	13.6458	5.61768	14.6154	13.7467	15.8227	11.039	14.8913	20	14.8725	2.35444	0.543709	0	0.00164004	0.0219339
Egfr	10.5225	12.8725	7.7692	20	17.6329	19.9666	10.3864	10.9292	11.6191	0	9.47552	4.7447	0.00164064	0.0219339
Lrrc26	11.7138	13.2816	13.5812	12.4252	10.8097	10.6182	14.0637	20	17.2444	6.4831	6.49639	0	0.00164443	0.0219678
Unc79	16.5293	11.2526	11.2313	11.7565	14.8131	9.31736	12.4521	20	15.566	3.76637	0.590302	0	0.00164715	0.0219731
Angptl1	7.47176	10.5593	11.9222	17.9769	9.67315	11.4105	16.9683	16.5299	20	5.38186	2.85511	0	0.00164735	0.0219731
Plekha5	20	13.497	10.4588	14.0021	16.8497	14.2829	16.2344	19.0362	16.2318	5.20172	0	3.82935	0.0016489	0.0219769
Clta	3.4197	7.53632	9.22407	9.45801	4.70524	6.44809	4.57426	0	3.04728	13.2914	16.5469	20	0.00165283	0.0219957
Wfikkn1	14.2462	16.9647	16.837	17.0481	20	18.7636	15.6447	14.171	14.8481	9.47819	6.86898	0	0.00165265	0.0219957
Mars	17.1784	18.0218	20	14.3999	16.7735	10.984	7.71187	3.04115	7.45095	7.19795	0	7.87457	0.00165855	0.0220432
Scarb2	5.85517	1.40603	7.15881	5.14676	1.21545	3.04598	2.64087	3.55071	0	11.0469	18.9958	20	0.00165894	0.0220432
Scamp1	0	5.31158	6.29726	6.61076	2.16689	9.0892	4.64873	6.59826	5.49843	18.7453	13.9494	20	0.00167572	0.0222204
Tesk1	4.85435	4.20328	11.0252	2.68953	2.43443	0.704024	7.84985	0	5.40156	16.9432	14.3871	20	0.00167581	0.0222204
Vapa	0	6.44644	8.4544	8.9444	2.45666	4.91211	2.74486	4.19161	3.97537	14.9886	20	17.638	0.0016761	0.0222204
Miip	15.8351	10.3146	7.3873	6.25978	1.50645	9.96018	15.6357	16.4326	20	2.4624	0.776113	0	0.00167788	0.0222271
Gad2	5.16874	3.39882	2.31062	1.51848	2.49464	0	5.62534	5.32617	1.58519	10.7736	13.3291	20	0.00167948	0.0222315
Sfrp1	5.11264	0	8.61082	4.69239	4.50937	9.38779	1.02029	5.30296	7.33058	16.9722	17.9544	20	0.00168434	0.0222788
Epn1	6.60753	6.70868	4.92501	3.59234	6.22852	0	10.4679	1.7043	4.78122	18.8786	14.7588	20	0.00169093	0.0223402
Egr3	11.1635	0	7.31949	1.51909	4.16985	0.806024	0.449644	4.56537	2.32075	15.628	20	16.4217	0.00169154	0.0223402
Akap8l	20	17.9268	19.26	11.7149	18.2912	16.6513	19.6508	16.1377	15.4104	9.26995	0.44905	0	0.00169392	0.0223532
Casp4	15.0038	17.8577	17.0716	12.8393	11.8555	20	9.85544	5.47903	11.0255	5.39916	0	0.242373	0.0016951	0.0223532
Irf3	16.1062	16.7842	20	13.0391	17.2466	19.5166	18.3547	15.0856	14.0785	8.42302	1.13282	0	0.00169924	0.022374
Atp1a4	7.1295	10.6422	12.9378	7.99777	5.21147	10.8294	20	14.434	16.4406	0	5.52178	1.36549	0.00169854	0.022374
Psmc1	0.26866	2.87989	2.88201	4.50302	1.96327	5.41551	0.208751	1.00252	0	11.3838	10.5503	20	0.00170121	0.022383
Mapkapk3	11.555	11.247	13.7727	0	3.95606	4.493	5.84254	7.39637	8.92329	16.415	11.3906	20	0.00170259	0.0223842
Nf1	18.8779	11.4006	8.6517	11.3546	11.2585	7.77924	16.3011	20	16.6562	0	0.518185	3.99553	0.0017047	0.0223951
Txlng	11.158	11.2309	3.4761	6.46324	8.58826	7.04664	13.2971	20	16.9063	2.96899	1.89579	0	0.0017121	0.0224415
Alyref	1.87398	0	3.37278	0.0359947	2.58913	3.09434	2.68114	5.31206	2.43244	9.30259	20	18.1822	0.00171151	0.0224415
Arpc5	7.97485	6.09775	11.2531	0	0.712928	7.52412	3.07823	7.19461	2.20265	20	14.1669	19.669	0.00171137	0.0224415
Ostc	13.1796	7.23827	6.32053	2.82421	6.32493	0	15.6164	15.6129	11.6349	14.6254	20	19.7038	0.00171477	0.0224427
Stk4	13.0062	13.2035	12.5627	10.9689	6.48937	9.70437	13.2442	20	14.8924	5.66931	0	4.37613	0.00171363	0.0224427
Zfp451	10.2531	9.58545	15.8596	9.82891	15.9993	14.3423	13.7845	20	14.7339	3.68879	0	0.434763	0.00171736	0.0224429
Tecpr1	10.1011	6.59758	8.51394	0	7.28016	3.17777	5.36226	4.39624	3.80658	16.5062	12.6435	20	0.00171727	0.0224429
Atp6v0c	8.69481	6.87156	9.64906	8.09251	11.3064	10.1677	4.07744	0	6.87426	16.8891	13.6584	20	0.00173129	0.022608
Cd276	18.1605	9.36437	9.34084	20	16.1289	16.9993	11.9445	9.38605	9.59516	2.88164	0	4.07535	0.00173294	0.0226126
Reck	15.8394	20	10.7264	18.2884	15.3513	17.5888	16.0682	17.8204	18.4039	7.49869	2.89574	0	0.00174104	0.0226721
Tmem214	19.2748	19.7329	15.6285	18.4287	18.6503	16.5001	20	18.9695	11.72	6.58899	6.19356	0	0.00174271	0.0226721
Pcm1	13.2277	17.0107	11.2017	20	13.9533	19.2284	14.5494	18.9621	16.9457	7.63276	0	0.110886	0.00173945	0.0226721
Thap11	4.60288	4.49062	8.44346	10.6358	7.50552	6.56443	0	3.93234	4.70026	12.7185	15.9212	20	0.00174206	0.0226721
Aimp2	13.0862	8.69187	6.74144	3.82584	8.02232	8.42213	0.886187	0	5.29618	13.5452	20	18.0125	0.0017521	0.0227773
Grcc10	9.54928	11.0254	9.59552	13.2383	9.84024	8.45063	6.01956	0	2.47739	12.8328	17.4039	20	0.00175772	0.0227824
Lypla2	12.8624	6.84677	9.82095	0	4.72137	6.00786	4.75306	6.69737	5.53474	20	13.3315	17.6022	0.00175765	0.0227824
Efhd1	7.5563	0.423254	1.83567	4.44255	7.32104	0	0.425405	1.59114	2.67359	15.2548	20	13.4247	0.00175542	0.0227824
Pfkfb2	15.6427	16.4062	12.5126	17.0098	20	15.6349	15.6258	19.9942	14.1921	7.3646	0	5.71765	0.00175501	0.0227824
Chst7	8.15443	3.46484	3.62281	0	2.64229	4.75502	1.70689	1.2607	0.682575	11.863	12.3849	20	0.00176162	0.0228037
Abl2	18.104	14.5121	6.65005	4.82629	6.29336	5.092	15.9534	20	14.3806	2.56029	1.20595	0	0.00176199	0.0228037
Bbs7	12.0419	15.9148	8.63176	14.0048	17.3618	15.0807	14.5708	20	17.1909	1.41621	0	6.99703	0.00176452	0.0228196
Fam84a	7.05804	3.78648	8.9949	0.982501	0	6.04761	5.82673	5.11977	3.58617	20	18.1375	12.0799	0.0017687	0.0228567
Ankzf1	17.5064	15.2839	12.4039	11.4268	20	16.5048	14.4069	16.5664	16.6792	6.5341	0	0.289115	0.00177342	0.0229007
Synj1	19.5199	14.8281	13.5701	10.0785	15.395	9.71689	14.8697	20	17.1563	0	5.47548	4.78347	0.00177517	0.0229063
Nup205	17.0348	19.5488	10.2886	15.5744	15.235	10.7123	14.5539	20	15.6076	2.55606	0	3.40781	0.0017782	0.0229257
Cbarp	4.8613	5.11111	5.96638	2.87763	5.90377	0	3.21956	1.10917	8.8848	13.6525	20	16.1434	0.00177931	0.0229257
Trappc3	0	6.45549	2.31913	6.30347	6.48251	6.2849	4.1645	5.56683	3.2506	17.9865	11.158	20	0.00180037	0.0231628
Fam175a	12.6895	13.0911	15.0692	19.1831	11.1943	9.64227	16.3101	20	15.1507	4.72369	0	0.103392	0.00180014	0.0231628
Zfp384	20	16.1467	12.0601	8.68981	12.2567	12.6583	16.4691	18.8687	16.9038	7.59289	1.3949	0	0.00180431	0.0231861
Rpl14	0.900121	2.76993	7.00413	16.5845	9.38175	15.9083	0	2.74423	0.348231	20	10.8976	19.3602	0.00180484	0.0231861
Ccdc150	19.1117	14.8773	9.54234	12.5957	10.596	15.1302	14.1779	20	16.4329	2.3067	3.39137	0	0.00180671	0.0231929
Ctsa	4.22752	2.57422	3.5946	3.59488	11.2662	7.5904	4.24107	0	3.1397	14.815	12.8655	20	0.00181183	0.0232079
Rdh16	8.68823	13.0574	12.0885	14.4269	20	11.3892	14.1973	13.6051	18.3993	0	4.63124	0.18743	0.00180992	0.0232079
Scg2	3.19571	8.87014	7.93664	2.10796	3.65065	5.40075	0.536158	0	3.82491	20	13.4514	12.3889	0.00181187	0.0232079
Adora1	9.14049	7.64607	3.52849	0	6.324	2.58462	8.33884	5.06482	6.83529	20	15.0937	14.4409	0.00182578	0.0233518
Cog3	15.9928	14.3214	10.0738	18.149	10.5143	13.1269	16.7424	20	18.6541	6.89746	0	1.18907	0.00182468	0.0233518
Adap1	1.20931	0.727826	7.97756	7.23134	2.08582	2.50702	2.3519	0	6.92978	15.74	15.7938	20	0.00182906	0.0233765
Rims2	13.4942	12.491	10.6981	17.3124	12.5298	11.2858	13.6369	17.9686	20	4.29611	5.76189	0	0.00184022	0.0234904
Ints2	15.2372	18.8816	8.31508	14.2174	8.49706	11.6859	16.8071	20	15.839	3.39197	0	0.0825832	0.00184067	0.0234904
Shc1	16.0509	16.1048	16.0231	12.2285	19.1997	17.4128	14.7728	15.1371	20	7.98619	0	1.00851	0.00184507	0.0235293
Med10	7.54063	6.07214	6.92564	8.44282	12.7608	2.86954	3.74779	5.07887	0	17.594	15.823	20	0.00185372	0.0236224
Gabbr1	15.4177	11.0212	3.91734	1.44254	0	2.13432	15.7755	10.7084	7.79808	19.2207	19.2786	20	0.00185587	0.0236325
Fxyd4	10.7804	12.2661	9.35184	7.97563	11.3991	5.85306	15.593	10.8542	20	2.61131	0	0.852405	0.00185926	0.0236584
Mirlet7b	19.6673	17.1724	20	8.10008	15.8921	18.3782	17.514	9.0738	10.4753	2.53882	0	0.0612339	0.00186393	0.0237005
Pomp	3.39525	5.67254	7.78403	11.2504	4.07817	4.41262	1.61178	3.70435	0	15.8424	13.4421	20	0.00186807	0.0237358
Arf1	6.6906	3.58675	6.2909	2.08446	1.34848	7.84351	2.72489	2.46374	0	14.0025	12.3467	20	0.00187213	0.0237701
Pnoc	4.75829	4.67239	9.64942	0	4.37736	2.97026	3.15804	2.92704	3.14025	13.1875	20	12.173	0.00187902	0.0238401
Csnk1e	7.79055	3.92472	0	4.27418	11.6531	4.44434	3.79109	5.16118	5.7176	16.4952	16.8323	20	0.00188484	0.0238722
Phb	10.0546	10.8465	12.5502	9.65346	9.39108	10.3035	0	10.3117	3.35357	17.2133	19.0127	20	0.00188566	0.0238722
Dhx15	11.4483	11.2204	16.2592	11.2458	13.3147	10.7691	13.7668	20	13.4327	2.27385	0	5.17702	0.00188505	0.0238722
Ppp1r10	6.9114	8.0353	14.7957	4.40551	6.96104	8.27651	3.96437	6.36026	0	15.613	20	19.6758	0.00188775	0.0238813
Spry2	8.93174	0.68952	7.35971	0	4.83897	5.75441	2.11559	2.55109	1.1424	20	16.6136	13.2844	0.00189158	0.0239125
Cd63	0	0.990478	6.99582	15.6074	8.56273	10.2223	4.54361	1.14085	1.16774	13.1052	20	15.9419	0.00189369	0.0239217
Rnf10	0	7.66928	9.55685	6.79114	8.15865	6.5366	7.68672	10.9641	10.4417	20	17.5125	18.5352	0.0018977	0.0239377
Nr2f6	7.81395	9.27758	3.10774	9.07116	6.64151	0	10.7903	7.10711	9.71177	18.4047	20	19.3627	0.00189759	0.0239377
Cebpb	13.9471	9.4226	11.7849	0	7.29243	2.23312	12.7602	15.6469	9.63754	15.2616	18.111	20	0.00189956	0.0239438
Catsperg	9.75641	11.8213	10.9957	13.565	15.1609	7.03729	12.0644	14.8754	20	1.90569	0.696277	0	0.00190736	0.0240074
Ptprv	20	14.6816	19.362	12.6045	16.9571	18.4845	12.5297	17.3561	14.2566	0	7.7777	2.56884	0.00190732	0.0240074
Dpm1	12.3124	7.61358	5.53193	10.2545	11.547	11.3358	14.3849	20	15.8771	0	6.30383	0.369036	0.00192147	0.02416
E2f6	20	13.6587	16.5642	12.2683	17.6562	18.1851	11.79	15.4701	14.9412	7.12152	0.00488108	0	0.00192226	0.02416
Lamtor1	6.33859	4.58451	9.91293	4.75726	3.92645	9.5018	5.20098	3.53469	0	13.9977	16.0843	20	0.00193281	0.0242576
Trmt44	19.5636	14.8275	19.9269	9.11533	14.6884	14.5627	13.6767	16.2095	20	7.26514	0	1.77094	0.00193143	0.0242576
Swt1	13.2531	13.494	14.9821	10.4942	8.67449	11.6024	13.5109	18.132	20	6.90145	6.02538	0	0.00194751	0.0244069
Pln	17.9662	17.6514	10.9087	10.8944	11.7446	15.8363	15.3207	13.3604	20	4.77989	0.847363	0	0.00194614	0.0244069
Tgm2	0.110962	5.51325	7.88511	2.82445	3.65707	1.60936	0	4.0258	5.34421	15.2353	20	12.9742	0.00195271	0.0244194
Med12	20	12.7048	12.9305	10.5499	15.4845	13.0859	16.27	16.6733	18.4603	6.50398	3.29222	0	0.00195034	0.0244194
Zfp207	13.8681	9.49588	9.64084	13.2275	12.8963	12.6534	16.8774	20	12.3851	0	5.15001	4.56482	0.00195213	0.0244194
LOC100364673	14.3034	13.6639	6.64453	12.0924	13.817	10.8988	13.8603	12.8902	20	2.61919	0	0.374527	0.00196274	0.0245272
Clcnkb	16.2901	12.685	13.8326	16.4621	20	11.8476	6.97115	14.4704	13.3011	0	3.53786	0.758061	0.00196868	0.024531
Aspm	11.8704	11.9403	9.87946	11.5373	10.969	20	14.1656	10.4619	12.2487	2.44194	0.865427	0	0.00196734	0.024531
Ahsa2	11.6316	11.5934	10.4925	8.43414	15.5209	10.098	11.8256	15.5651	20	2.51846	0	2.484	0.00196701	0.024531
Smad7	6.83674	1.85792	4.35142	0	2.93771	0.787408	7.76605	2.53991	4.90014	10.644	20	17.4467	0.00196482	0.024531
Csnk1g2	2.66581	1.74554	10.6874	1.74814	3.46477	1.4971	5.93259	3.22016	0	20	13.7876	17.101	0.00197029	0.0245336
Ptpra	4.68178	7.22001	3.49397	5.7463	3.64883	6.97704	4.54415	3.81702	0	17.2065	11.1309	20	0.0019833	0.0246779
Hunk	6.02651	3.14313	4.72094	0	4.75786	3.76237	8.0839	3.88396	2.0209	20	11.6067	18.6662	0.00198667	0.0247022
Prss23	4.01024	8.0925	11.0424	5.6924	4.06936	10.85	2.81976	0	5.72376	20	16.1449	17.0099	0.00198936	0.024718
Espl1	12.2729	13.9203	8.1679	17.5191	9.86276	5.39718	20	19.7424	18.6715	2.57713	2.63	0	0.00199455	0.0247648
Setd5	18.8969	15.8955	6.05051	12.1081	11.0143	11.5585	18.4121	20	18.9609	4.02469	0	0.187234	0.00200101	0.0247744
Pyroxd1	17.2552	18.557	10.6739	20	15.4372	14.5407	16.7197	16.615	13.8289	3.93024	0	5.82796	0.00199798	0.0247744
Enoph1	0.565619	0.623979	5.77681	0.907939	3.76834	5.4036	0	0.63594	1.47955	9.66771	19.5185	20	0.0020007	0.0247744
Pde9a	11.8694	16.4659	11.7753	20	16.973	14.9533	10.8866	16.3174	11.5705	5.50332	5.13175	0	0.00199973	0.0247744
Gpr160	5.34122	10.1433	7.87636	18.6643	17.6877	20	9.60983	14.0314	19.5217	6.26278	0	4.72981	0.00200327	0.0247848
Psmb2	5.36544	9.80145	7.91121	12.061	7.35842	8.0713	3.32785	3.77796	0	20	12.6683	15.2869	0.00200952	0.0248444
Gmpr2	9.66979	13.8926	17.8031	13.5747	20	13.3836	8.03035	11.8222	12.3814	0	0.898557	2.82496	0.00201148	0.024851
Cntnap5b	4.93916	9.03909	3.08845	9.45793	5.2605	7.23384	11.7958	20	15.4764	1.99321	3.01679	0	0.00201362	0.0248599
Dennd6b	19.0392	12.8439	11.3659	15.9402	19.2195	12.9223	18.6941	18.062	20	7.28586	4.11098	0	0.00202295	0.0249312
Gria3	16.5377	10.6728	11.2788	4.76856	2.39071	6.32077	17.2171	20	10.2411	3.55483	0.882766	0	0.00202369	0.0249312
Sall2	13.6984	5.35313	8.67588	0	5.9623	4.50206	7.04799	9.56695	6.04726	20	15.9274	17.8768	0.00202267	0.0249312
Fcrl2	7.08639	7.73041	7.57256	19.3748	5.47533	15.9559	17.111	19.137	20	2.06144	0	0.671937	0.00203177	0.0249778
Tmem50a	3.2769	3.00457	8.19569	3.19393	1.9073	5.2913	5.1507	2.19424	0	12.3762	14.0725	20	0.00203001	0.0249778
Tysnd1	6.36158	2.71081	6.55173	4.29704	7.47156	0	5.03733	4.24653	7.13832	12.7591	19.8796	20	0.00203107	0.0249778
Usp22	4.49937	9.3877	0	4.32808	2.36712	2.5871	4.46899	2.18515	2.73207	13.807	14.2329	20	0.0020354	0.0250047
Srprb	8.48153	7.47473	9.71472	7.25145	8.73591	6.19023	5.87734	7.80225	0	17.7142	14.0997	20	0.00204298	0.0250802
Fam49b	0	8.9354	3.22377	9.94608	3.40156	4.3368	4.25023	9.74913	9.29509	19.4595	20	17.9592	0.00205374	0.0251767
Ppp1r2	6.93828	8.01401	8.92753	4.23399	0	0.720996	10.4325	9.18302	3.7342	13.6123	20	13.8925	0.00205309	0.0251767
Dedd	15.2495	7.62737	10.589	0.706083	5.02195	0	3.16628	7.99531	3.10066	13.6018	20	15.9624	0.00205881	0.0252212
Pdp1	7.91655	6.31188	4.3446	0	2.07976	3.25	4.57404	7.8055	6.84417	20	10.7664	14.9427	0.00206452	0.0252734
Elavl2	2.06219	6.06423	9.6162	0	2.41006	0.935115	4.42689	4.76026	10.3148	14.9344	20	13.6964	0.00207351	0.0253655
Tmub1	6.40695	4.55188	11.4552	3.16585	7.73733	3.41638	6.74814	0	0.359382	14.6797	17.3262	20	0.00208032	0.0254115
Rpl11	0	2.51711	4.60572	12.7663	13.5745	11.5463	2.59391	2.22852	2.07876	20	8.39333	17.5063	0.00207966	0.0254115
Wdr26	9.1368	7.80356	6.13061	3.15097	0	3.89057	6.5625	9.64218	7.79743	20	14.9017	11.4488	0.00208164	0.0254115
Ltk	19.9921	17.3621	15.5436	9.58656	20	16.6111	19.6998	17.1313	15.7501	6.55637	0.910021	0	0.00208535	0.0254389
Chuk	12.1583	12.3351	16.4834	12.1299	11.7736	12.1724	15.1141	16.0537	20	4.62347	7.84205	0	0.00209326	0.0254641
Invs	17.7374	13.0523	10.4059	11.4348	20	15.3625	13.6915	17.6197	18.2366	4.70223	0	0.312277	0.00209013	0.0254641
Plekhn1	20	11.15	17.0603	7.36306	11.7589	11.6912	13.8446	14.9068	12.9521	5.29875	1.27931	0	0.00209168	0.0254641
Rps10	3.42199	0	8.6755	16.4468	16.6464	16.7326	3.40568	7.31765	12.8358	20	16.381	18.7402	0.00209254	0.0254641
Eid3	16.6344	13.0703	10.8554	15.0258	12.7682	10.9047	20	10.7723	17.2909	3.95096	0	0.380757	0.00209939	0.0255208
Mzf1	17.4998	18.9879	16.0531	11.8796	15.8852	18.8203	20	16.2647	15.6028	8.89501	0.416853	0	0.00210113	0.0255241
Bms1	18.0051	13.9485	16.0197	12.908	16.9425	12.3027	12.9846	20	13.4465	6.35378	0	2.50707	0.00210974	0.0255426
Casp2	12.8817	11.5027	10.3415	13.3897	10.8326	6.58511	13.8466	16.3673	20	2.86609	5.71865	0	0.00211144	0.0255426
Szrd1	6.21603	1.63239	9.99054	0	4.07755	6.70383	9.21036	6.02	8.21633	20	18.7715	15.1155	0.00210729	0.0255426
Slc9a1	20	13.9574	12.4946	6.62289	8.27489	6.14892	14.5527	18.8545	14.3081	3.82429	7.02271	0	0.00210875	0.0255426
Zbtb40	15.7522	12.249	13.3047	7.45718	11.2071	9.6431	15.0215	20	12.2409	6.19578	0	0.780542	0.00211012	0.0255426
Hn1	3.30769	3.53689	6.59876	4.13913	5.37093	10.7466	1.00465	0	0.694915	19.2433	10.4576	20	0.00210968	0.0255426
Papola	10.9769	10.5883	6.31971	5.97688	2.1091	1.15238	10.0198	20	15.7606	2.14932	0.920581	0	0.00211346	0.0255493
Thoc2	13.1939	16.6336	18.946	14.5956	9.67588	10.4598	16.7619	20	17.5922	8.79074	2.87916	0	0.00211974	0.0256074
Hspe1	5.41259	4.12623	7.21287	5.02131	0	3.31291	1.63877	9.1256	4.86541	15.2001	13.5606	20	0.00212272	0.0256257
Arnt	18.1217	13.5233	14.1506	19.2299	17.2692	10.9539	17.8872	20	14.8169	5.88436	0	3.97969	0.00212654	0.0256362
Nrarp	6.39496	4.39788	13.1977	15.5507	12.9878	15.9196	2.90924	0	5.48052	15.8023	20	14.6116	0.00212609	0.0256362
RGD1304694	5.96969	8.61804	0	3.3608	1.41888	1.32503	7.76091	7.54487	7.77132	12.2018	20	16.625	0.00212991	0.0256591
Mark4	16.7558	10.4138	10.238	0	7.98967	4.40049	8.50227	11.3056	10.5551	16.753	20	19.6126	0.00213697	0.0256908
Timm13	3.19222	7.68485	2.27466	8.85618	5.05439	6.2478	4.46004	0	0.522399	18.8909	11.211	20	0.00213573	0.0256908
Cldn9	5.12769	0.0751596	5.13501	2.30203	2.40922	4.8368	5.60829	1.38785	0	16.3437	20	11.0513	0.00213442	0.0256908
Chmp7	7.1764	8.68655	5.12205	4.73361	6.45963	7.38901	4.373	0	7.63483	14.7865	14.6174	20	0.00214393	0.0257567
Rrp8	10.6362	13.3202	10.7146	2.09789	14.3624	11.9312	20	18.6901	18.9541	3.30735	0	2.61562	0.00214596	0.0257634
Parl	5.849	1.4062	0	15.457	8.1805	8.06977	2.60282	1.31939	3.15427	16.7804	12.0745	20	0.00214786	0.0257684
Sema3e	4.63925	5.39663	1.06873	1.0034	0	0.714882	8.47899	3.25266	3.91522	20	9.96815	19.8548	0.00215085	0.0257865
Fgf11	12.8806	13.24	20	17.5821	18.8625	13.7272	14.798	17.4272	12.2246	0	6.30547	1.87492	0.00215545	0.0258062
Hist1h2bh	3.43289	0	10.3692	11.3843	5.51456	4.45229	6.69937	2.9222	1.68144	20	18.6557	18.9879	0.00215467	0.0258062
Ubn2	15.9272	14.3105	12.7207	12.478	16.9965	11.2979	13.1836	17.8455	20	7.00339	1.4915	0	0.00216298	0.0258607
Pcdh15	14.6818	11.0065	10.7659	12.6481	20	18.4999	10.8244	16.0618	13.553	5.44792	3.4892	0	0.00216259	0.0258607
Manbal	10.3811	10.0107	4.61727	8.70849	3.31971	7.56394	3.17771	2.83096	0	20	12.4536	19.9998	0.0021646	0.0258624
Ppdpf	3.06044	2.08462	6.74922	7.1858	6.28452	7.42525	3.12373	0	6.76924	12.1157	20	16.2404	0.00216775	0.0258823
Serinc1	0.687333	6.28448	8.13889	3.98566	0	2.96524	4.01599	3.14655	0.56698	12.3335	20	14.6498	0.00217259	0.0259223
Dmrt3	4.78043	4.43711	11.2536	0	7.42901	4.63142	10.2772	6.99027	9.00476	20	17.2783	16.5578	0.00217642	0.0259502
Fez1	3.94807	2.6899	5.28694	5.72313	4.4224	4.39152	1.12946	4.06099	0	9.50283	16.5823	20	0.0021794	0.0259595
Vamp4	8.16055	10.0416	13.3499	20	16.1126	17.5734	13.2063	5.34843	13.0109	3.54573	4.66758	0	0.00218059	0.0259595
Grik2	10.6429	8.75274	8.11729	20	10.7721	10.6898	11.3505	19.0258	16.7066	0.517564	0	0.0679952	0.00218167	0.0259595
Gnb3	17.0172	12.5269	19.2627	12.6551	16.6262	13.9873	16.7966	8.92785	20	0	1.59369	1.65008	0.00218597	0.0259929
Hist3h2ba	2.42079	9.6934	2.95825	15.6875	14.5654	9.45435	4.16722	0	7.96244	20	18.3778	17.0049	0.00219279	0.0260562
Mir341	20	10.5177	8.77467	10.5931	11.2826	9.68203	14.6567	15.6028	17.3518	2.52169	0	0	0.00219798	0.0261001
Zmat3	19.3361	11.0428	15.4531	3.89463	1.85484	0.949751	12.2865	20	17.7593	0	8.54718	3.74132	0.00220289	0.0261406
Mlc1	1.88579	0	1.52815	10.0194	0.74267	5.90715	0.582814	5.45902	1.30363	20	13.6211	13.8494	0.00220713	0.026173
RGD1305298	9.24404	10.9158	7.70577	10.2329	13.211	18.7057	14.3014	15.8102	20	5.16719	0	2.89613	0.00221338	0.0262079
Srrm2	19.3424	12.9048	7.76497	10.0004	8.92796	7.12583	17.3815	20	18.1604	5.55439	1.22615	0	0.00221458	0.0262079
Rnf44	11.0619	6.42607	0	2.66837	4.4292	1.57149	12.1319	8.18838	10.987	17.7533	20	15.9207	0.00221309	0.0262079
Rpl7a	1.27477	3.54195	5.91361	14.3341	6.29138	14.0713	0.691426	0	1.95536	20	11.1042	17.4669	0.00221628	0.0262102
Rcan1	4.84335	1.86766	2.14094	0.574704	0.803985	3.4018	4.06258	2.17632	0	20	8.95515	17.5108	0.00221891	0.0262235
Gabrg3	12.853	7.06847	12.4639	20	14.9722	11.0288	12.5168	16.6222	15.8145	2.84992	0	2.73886	0.00223126	0.0262773
Peg3	12.9846	13.1779	15.7212	16.1916	20	14.3978	12.7934	14.1082	17.6323	0	7.97297	3.56081	0.00223252	0.0262773
Klhl23	4.03556	11.466	7.14925	9.12969	0	9.71637	2.85721	0.390303	3.37193	20	17.6732	18.1958	0.0022314	0.0262773
Ghrl	19.3984	9.57677	14.4441	7.81006	3.47165	3.28929	20	17.7704	16.7408	7.90955	0.357228	0	0.00223046	0.0262773
Mdm1	20	13.3987	13.7899	6.19716	10.2703	13.6753	16.5818	15.0917	11.7383	4.16904	0	1.13369	0.00223019	0.0262773
LOC498084	13.0086	9.46184	10.7793	14.3827	9.14194	8.2757	11.6447	20	13.2738	2.1247	0.362219	0	0.00222664	0.0262773
Cttnbp2	16.4357	8.84164	7.48494	5.01443	6.31238	5.52316	14.245	20	12.1841	0	0.568798	1.12911	0.00223913	0.0263231
Rybp	10.4159	3.54662	10.6678	1.80572	0	4.59734	8.54374	9.52765	8.17014	13.8806	20	15.0813	0.00223943	0.0263231
Pclo	17.3347	8.12504	13.3462	14.0229	11.6699	12.1125	11.8844	20	18.6216	2.80259	0	0.900371	0.002242	0.0263355
Ddx5	15.0799	17.5225	14.462	17.2006	14.887	17.3538	20	14.2702	13.5871	8.31577	0	4.19915	0.00224479	0.0263506
Lrrk2	15.1638	10.8227	10.1658	13.7761	20	14.9698	10.8744	18.8484	9.98905	1.27109	1.76442	0	0.00224656	0.0263536
Thumpd2	17.4306	14.2832	12.7487	20	14.2791	13.8977	14.3394	17.9637	17.7179	7.81321	0	2.93552	0.00225114	0.0263794
Fam126b	9.30897	10.6556	8.54589	17.2238	10.2811	6.09444	19.5893	20	19.0408	0	5.13118	5.46642	0.0022533	0.0263794
Uqcrq	0.358247	2.36262	0.141251	10.0231	8.61254	3.26938	3.46755	0.834381	0	20	9.7853	19.1165	0.00225279	0.0263794
Trim5	7.89213	13.7085	20	18.3917	17.8154	19.6473	15.5021	15.0708	18.6998	5.56374	0	2.18278	0.00225762	0.0264122
Pxmp4	5.10709	5.38333	5.69677	7.71113	8.98923	10.9865	10.3909	0	1.74093	18.9206	20	15.5326	0.00226051	0.0264282
Spg21	7.41877	6.95097	8.54425	8.07596	1.92108	8.63908	4.99176	1.43322	0	15.7087	12.8963	20	0.00226333	0.0264435
Cnbp	2.97313	8.2905	11.9366	15.8844	6.38749	10.8179	3.38867	0.399413	0	20	16.4203	18.9541	0.00226645	0.0264514
Ift81	9.49981	7.3096	2.46664	16.2793	20	12.1354	14.5586	15.7236	19.5467	0	6.62093	1.76337	0.00226704	0.0264514
Abcd4	17.027	13.5315	13.477	20	15.8274	17.9431	14.2983	14.9237	9.66374	7.65417	5.57279	0	0.00228293	0.0266092
Dyrk2	20	16.7854	12.1149	0	5.33278	3.94029	15.9542	19.1481	12.2956	6.49423	9.78035	4.64363	0.00228363	0.0266092
Trpv3	13.3452	18.6461	7.72575	9.29457	12.3257	15.7139	20	16.0934	16.0815	1.13637	2.46871	0	0.00228902	0.026634
Cdk12	19.7066	12.8082	7.5128	12.0866	12.3003	8.74122	17.0061	16.773	20	3.39564	0	0.477382	0.00228999	0.026634
Wnt5a	2.48749	3.16631	6.6623	3.11767	3.40771	0	7.9039	4.38008	2.98233	10.6858	20	19.0439	0.00229034	0.026634
Agbl5	17.8756	20	17.3336	13.7804	16.3037	12.4002	15.1757	6.24546	11.8887	6.5037	4.60663	0	0.00230106	0.0267408
Zfp697	19.7757	20	12.5642	2.76274	8.23352	0	10.5493	13.3303	12.1371	17.6742	19.661	15.4313	0.00230946	0.0268205
Fam234b	17.8707	14.733	7.75083	8.37716	10.3541	8.43077	18.0525	20	17.5947	0	6.00791	4.70399	0.00231212	0.0268335
Prcc	1.10167	3.51019	4.29827	0	7.80231	9.64325	4.4767	2.35783	3.99531	15.4162	20	14.3106	0.00231513	0.0268469
Cox7a2l	4.04073	12.3021	4.80652	5.8263	4.98562	8.07091	3.06131	0	1.12022	20	12.4215	19.1954	0.00231635	0.0268469
Krt28	9.93697	14.184	9.46674	20	13.9477	13.0571	8.05277	12.9488	5.85012	0.566788	2.75731	0	0.00232313	0.0269075
Prmt6	14.3903	20	14.2305	14.5821	14.8155	12.9554	12.8692	18.7056	16.0741	7.45457	3.69869	0	0.002326	0.0269229
Maml3	5.01891	3.77025	4.20519	2.02988	2.15971	0	7.40944	6.51346	6.12493	20	9.4358	13.8049	0.0023356	0.0269802
Oprl1	15.0802	17.8167	15.2294	17.4215	19.0645	13.1983	15.1903	18.7245	20	0	8.7021	5.34652	0.00233464	0.0269802
Cyp20a1	5.47544	2.75131	0	10.0476	4.40079	5.04475	7.76429	9.96772	1.41185	19.589	15.0288	20	0.00233327	0.0269802
Vwa3a	8.17075	13.4967	7.74346	12.9512	20	12.9717	11.2226	14.5422	13.6836	3.83525	2.14024	0	0.00234133	0.0270105
Dnm1	3.72328	3.20721	1.50487	3.19348	4.98991	0	1.76062	6.53798	4.96067	10.1988	18.2375	20	0.00234125	0.0270105
Fbxo42	11.254	15.921	6.48631	0	3.74089	3.69222	14.3405	20	17.8101	8.59534	10.5115	7.54875	0.00234479	0.0270326
Kcnn2	14.0762	7.84799	15.6888	7.71279	11.5496	11.4217	20	12.4069	14.7234	0	1.4395	2.13037	0.00234975	0.0270719
Tp53i11	1.92641	5.16439	3.47832	0	3.06559	3.2925	3.67417	1.83202	7.31316	20	15.0197	10.6454	0.00235505	0.0270791
Zgpat	20	14.2462	13.9374	12.7828	17.8402	14.0392	17.5309	17.7822	15.8609	8.33284	3.04289	0	0.00236295	0.0270791
Zfp955a	1.58407	1.44717	7.18542	8.90183	4.44463	0.388961	7.54276	5.36907	0	18.2716	20	15.8867	0.00236437	0.0270791
Cep162	6.48495	11.9322	11.4323	8.16376	6.70634	13.7105	15.4538	20	14.7622	4.37899	1.58679	0	0.00235618	0.0270791
Setd2	20	10.0883	12.5001	12.0718	11.4697	12.9111	14.022	17.4655	18.3321	4.75484	0	2.49848	0.00235973	0.0270791
Smurf1	11.7011	10.0984	1.9214	0.931417	4.89678	0	12.2063	14.8266	10.4635	15.0674	19.0842	20	0.00235342	0.0270791
Kcnk2	5.27476	1.97531	2.40987	7.75574	8.94484	3.67094	4.04549	0	4.74392	19.7163	11.1978	20	0.00236016	0.0270791
Xpo4	18.9769	13.554	8.66506	12.7535	10.6887	6.76163	15.8051	20	15.4417	2.75045	1.75247	0	0.00235693	0.0270791
Tm9sf2	3.146	2.80424	6.06794	6.90604	0	2.53196	3.6001	6.16581	2.1546	12.727	20	13.9527	0.00236138	0.0270791
Man2c1	15.9623	17.67	17.5426	17.3215	16.6494	16.1328	20	14.8378	16.532	10.6282	2.39817	0	0.00237065	0.0271103
Mfsd11	12.5895	12.9536	9.99196	8.69794	13.6204	10.7924	13.4371	20	13.9299	5.2955	0	3.19517	0.00237176	0.0271103
Leprotl1	6.8905	8.22009	1.92038	1.28273	4.09418	3.80664	1.4061	5.21638	0	14.5421	12.1091	20	0.00236891	0.0271103
Stxbp3	3.27354	0	5.60367	7.98675	9.92406	6.14252	4.43843	4.98745	6.3094	12.0479	20	14.3534	0.00237589	0.0271397
Syt7	8.58913	5.78471	3.14064	0	1.69412	1.04897	6.10375	7.76341	4.4591	20	10.5242	14.3111	0.00237875	0.0271507
Mpped2	5.16776	0	5.64754	9.46319	5.85113	6.36582	5.45093	2.10571	3.09646	20	12.463	14.4176	0.00238318	0.0271507
Cldn12	10.2856	5.09273	1.18886	0.673108	0.331538	0	5.91143	6.74546	9.59912	20	16.2244	11.7324	0.0023809	0.0271507
Nit1	9.19452	9.48447	3.90911	2.24095	3.61983	9.00939	1.69378	5.07157	0	17.0642	13.5278	20	0.00238316	0.0271507
Poli	18.1433	16.8417	16.8274	15.6319	10.3386	13.151	17.5778	20	18.4903	10.2147	0	5.88386	0.00238465	0.0271507
Vom2r44	11.6493	8.54071	15.7693	19.7288	10.7051	18.1504	20	16.9336	15.4331	1.9424	4.6535	0	0.00239496	0.0272194
Rfx5	18.8229	14.5401	9.64733	9.92538	14.584	13.5227	20	17.8942	14.9254	0.911403	0	5.86049	0.0023961	0.0272194
Fibcd1	9.58151	8.15247	8.17783	0	0.976428	7.61333	7.24031	7.09023	5.19025	15.4597	13.1375	20	0.00239693	0.0272194
Tsen2	11.5864	15.9033	19.5789	6.51644	7.52308	10.0022	16.1991	20	14.0025	4.5089	0	6.3191	0.00239602	0.0272194
Psmb7	1.74334	9.61892	0	7.68771	4.86319	6.31336	1.42699	2.18763	0.963258	13.4255	14.8197	20	0.00240144	0.0272351
Lsm4	2.52044	1.16059	8.05155	3.60648	5.35136	8.55077	1.32982	0.0232393	0	10.5518	19.6493	20	0.00240063	0.0272351
Thoc3	7.18974	8.65223	11.9049	6.19659	9.44047	15.3995	0.311912	0	0.02576	12.9222	14.3235	20	0.00240721	0.0272828
Srsf9	12.413	9.0849	20	9.86789	13.1526	12.2472	12.812	18.3309	18.1561	1.83493	1.43246	0	0.00241036	0.0273007
LOC499407	17.5089	12.7537	10.8165	7.84193	11.1804	10.618	16.2154	14.8427	20	7.16273	0	1.64088	0.00241905	0.0273813
Setd7	13.2608	12.8686	6.61846	0	2.17627	0.38189	13.7503	16.6936	8.16706	20	15.6861	13.701	0.00242063	0.0273814
Mutyh	11.9353	15.1218	12.5671	17.0388	13.8085	20	13.9416	8.57667	11.0203	7.36044	1.4353	0	0.00242934	0.0274498
Nsdhl	12.3275	8.61239	8.65729	6.01677	0	2.17542	7.07738	10.8842	5.65177	14.2307	20	14.7282	0.00243113	0.0274498
Zfand3	13.1727	7.23228	13.0404	0	7.89902	3.52955	10.3633	8.75952	11.7594	19.0301	15.6686	20	0.0024314	0.0274498
Mir139	0	0	0	0	0	0	9.04572	20	9.03578	0	0	0	0.00243696	0.0274592
Il36b	0	0	0	0	0	0	9.04572	20	9.03578	0	0	0	0.00243696	0.0274592
Kcnma1	11.1417	9.94963	6.46641	6.78959	5.45533	3.35771	11.3338	20	12.8636	2.70406	1.62588	0	0.00243582	0.0274592
Zzz3	13.0825	13.5282	9.21505	10.4631	10.8474	11.134	10.7884	20	15.4684	4.74083	0.559126	0	0.00244024	0.0274783
Fam20b	10.9215	15.558	3.64247	5.48902	2.32231	0	10.2497	13.3317	9.80412	20	19.4029	19.0875	0.00244298	0.0274914
Elof1	0	7.87524	3.98189	6.80195	9.66225	13.1766	2.38934	5.31696	3.97236	13.9648	20	16.2931	0.00244854	0.0275362
Pzp	11.5904	10.4749	5.99976	13.4817	2.00215	0.876	16.8147	20	19.8863	0.02805	0	1.12005	0.00245091	0.0275451
Homer2	5.47272	5.57034	2.88585	2.9982	0	5.85679	9.96682	10.1649	10.2637	20	10.5996	18.8492	0.00245654	0.0275787
Grb10	10.3597	16.8646	10.9317	16.9692	14.1565	10.181	14.1992	16.7545	20	0.413054	5.47938	0	0.00245707	0.0275787
Tert	20	17.7967	14.9987	15.2982	13.3077	18.1734	19.3318	17.5519	15.1123	9.64267	2.11194	0	0.00246793	0.0275891
Nrip3	7.1333	8.17521	8.06555	0	1.67999	4.36374	8.83829	6.35581	2.62218	18.9435	11.1245	20	0.00247387	0.0275891
Tm7sf2	2.62984	9.86789	4.51512	9.59853	13.822	14.3379	5.68424	0	4.9553	14.7162	20	15.9953	0.0024686	0.0275891
Cox8a	8.66805	5.12778	14.2398	8.33361	6.0988	6.64975	1.84165	2.15291	0	20	12.3311	16.794	0.00246191	0.0275891
Npat	13.8722	19.319	14.2356	18.9081	11.45	14.5029	15.0086	17.3212	20	5.94614	4.93953	0	0.00247448	0.0275891
Pgap1	9.04831	15.0339	12.7544	12.7383	16.5837	10.3914	15.9187	20	14.777	0	6.12374	2.26467	0.00246429	0.0275891
Zcchc2	18.762	10.967	11.6965	15.7843	16.8013	11.3801	15.5181	15.7363	20	5.05799	3.4625	0	0.00246541	0.0275891
Hnrnpdl	16.932	14.6756	15.4009	14.5476	15.4908	20	12.7684	9.40874	12.0345	8.95869	0	1.93022	0.00247238	0.0275891
Ubac2	5.89542	6.87829	5.34173	0	3.0899	6.29954	6.95163	6.11243	2.20883	19.1371	11.5952	20	0.00246346	0.0275891
Casp3	0	2.91406	8.93874	11.0856	6.43318	6.61351	1.41424	2.16694	4.97336	20	16.9513	13.8212	0.00247541	0.0275891
RGD1559896	3.52926	4.68867	3.29757	6.51079	8.30454	3.88005	1.8171	0	10.2137	15.9338	20	15.911	0.00247294	0.0275891
Atp5h	0.664063	5.57314	5.82556	10.328	10.3602	8.35633	2.12193	6.01842	0	20	11.4004	18.1012	0.00247771	0.027597
Atg16l1	20	13.8542	15.415	10.9463	17.2451	12.9531	12.66	19.7075	14.5615	0	4.00181	4.49233	0.00248772	0.027684
Aldh3a2	0	8.99898	6.64658	7.51416	14.6197	12.6694	1.83221	0.858624	3.47263	13.8961	20	18.649	0.0024887	0.027684
Itga6	14.0148	13.5845	10.007	12.4594	10.9173	13.1168	10.8743	18.1792	20	3.09871	0	4.4894	0.00249434	0.0277205
Anks3	14.6255	20	18.4627	11.0558	19.2094	12.1625	16.955	18.78	13.6304	6.66919	0	2.06254	0.00249516	0.0277205
Naa40	15.522	14.7698	17.1858	20	19.584	13.8855	5.56077	14.0324	11.7383	6.88985	0	0.771617	0.00249757	0.0277296
Dbi	0	1.25372	0.673659	16.447	5.40414	11.3955	7.20564	3.65264	0.626933	20	16.9492	13.371	0.00250773	0.0278247
Mir26b	20	15.3367	13.7277	3.90809	5.39812	5.68422	6.88533	17.2596	6.87313	0.082295	1.0113	0	0.00252331	0.0279797
Pole2	14.7069	18.8899	12.7858	11.233	11.2805	9.95774	20	10.9357	10.2791	0.221213	2.71842	0	0.00253095	0.0280258
Mta1	8.94862	0	2.66311	8.79306	3.3829	0.870344	6.55914	7.56099	6.93311	20	15.0667	19.488	0.00253229	0.0280258
F8	20	16.6524	15.8512	13.2125	11.4459	11.3489	17.7172	16.5344	18.1603	10.769	2.25054	0	0.00252911	0.0280258
Ebf4	13.8794	12.6573	15.2786	11.8126	17.4419	12.4721	15.1608	13.0833	20	6.86282	0	0.488432	0.00253808	0.0280363
Grasp	14.4587	7.59439	12.2814	0	5.94141	3.54646	9.15072	8.08308	4.40122	13.873	18.5821	20	0.00253505	0.0280363
Iqcb1	9.61154	12.089	15.2397	12.7407	15.5644	12.5201	11.5126	20	13.5346	0	3.04804	3.55353	0.00253807	0.0280363
Plxna3	6.76687	17.8219	13.8959	20	17.3371	14.422	17.4137	13.4029	18.4131	3.77405	2.12572	0	0.0025433	0.0280584
Ofd1	17.0426	16.9964	12.3641	19.7192	15.601	18.8835	20	18.0798	16.9009	7.83999	0	8.54183	0.00254297	0.0280584
Vhl	11.7455	9.1676	6.09792	0.633633	4.35991	0	8.29282	5.84857	7.14408	14.6474	20	11.7237	0.00254877	0.028101
Doc2b	10.0146	8.29477	6.83069	0	3.96157	6.37445	9.28389	11.0367	5.50921	17.1505	13.5352	20	0.00255809	0.0281859
Pqbp1	5.14659	6.63135	7.83321	11.3919	9.7917	16.9284	6.23277	0	5.43134	14.0417	17.4116	20	0.00256037	0.0281932
Serf2	11.6402	3.80725	11.3778	11.8276	7.23387	8.27289	3.34562	5.69701	0	20	16.049	17.5247	0.00256861	0.0282482
Cadm1	10.1063	13.7514	8.28415	17.7493	14.0416	9.42134	13.5985	20	13.8076	3.26878	0.705761	0	0.00256805	0.0282482
Grb2	9.61405	7.81103	2.73864	1.20012	3.24796	0.0154489	6.65108	5.88766	0	20	12.1572	19.4637	0.00257186	0.0282661
E4f1	16.8153	20	12.9345	11.5383	19.2903	12.9995	14.8202	18.6261	16.5069	6.74534	0.461141	0	0.00258167	0.0283561
Adnp	18.8731	8.66044	10.3371	19.1416	15.7261	13.8132	12.2309	20	19.6555	0.625776	1.92216	0	0.00258728	0.0283997
Spast	6.87066	8.09871	7.74104	5.592	0	4.02055	7.96801	10.8098	8.58372	18.3943	20	11.4509	0.00259059	0.0284141
Gng13	9.77099	9.16376	11.9978	20	14.8079	14.2801	11.7365	15.0433	17.7448	3.91554	6.8938	0	0.00259185	0.0284141
Eif4a2	2.21937	6.49371	9.4413	12.4943	4.17356	4.41464	4.99992	3.15905	0	17.7197	16.5426	20	0.00259482	0.0284288
RT1-S2	16.8716	15.1848	13.8242	13.6871	19.4816	12.4344	20	19.9761	16.2479	9.06133	0.460685	0	0.00259878	0.0284543
Akr1b1	5.30524	10.1606	4.99199	6.71503	9.46394	8.26785	3.55216	0	5.91062	12.4695	19.3415	20	0.00261118	0.0285721
Pnmal2	8.28397	2.49466	6.78089	4.04333	10.8307	4.60486	2.92202	0	4.56532	13.266	20	17.8819	0.00263501	0.0287852
Bdp1	20	9.36039	11.4494	12.9012	12.831	6.32792	16.4465	16.3258	15.1429	0.482425	0	1.17739	0.0026328	0.0287852
Tenm2	19.7755	14.3639	10.4986	10.2596	11.8879	10.0515	14.9949	20	16.7343	0	5.70247	4.26553	0.00263689	0.0287852
Idua	18.1812	17.8897	16.7372	11.8263	18.5153	15.9525	20	16.0166	19.409	10.1008	0.469498	0	0.00263727	0.0287852
Limk2	16.0735	12.4983	16.7906	9.72848	13.7271	13.6718	11.9747	18.9423	20	6.63068	0	0.184069	0.00264929	0.0288983
Coq8b	13.4051	16.1498	13.9621	8.06794	20	14.0714	15.6828	17.561	11.5359	0	1.87893	0.439358	0.0026544	0.0288998
Cacna1g	16.7381	15.0853	13.1796	12.428	15.9939	12.6483	16.2214	20	18.0397	0	9.17026	5.7622	0.00265371	0.0288998
Hexdc	8.9226	16.1046	15.6373	16.9182	20	15.4975	10.8642	5.88166	15.1201	4.00885	0	0.0289103	0.0026542	0.0288998
Dagla	11.2643	5.53621	5.90639	0	2.37871	4.39251	6.15346	5.89022	4.56579	20	13.0817	13.077	0.00265968	0.0289391
Pkia	3.33927	4.37712	0	4.56734	3.80173	2.35034	3.06793	3.8566	1.38261	20	12.0738	10.8018	0.0026657	0.0289866
Prkrip1	9.72446	9.61332	1.91613	6.54559	10.8844	3.43274	14.0425	20	17.9826	0	2.62933	1.69705	0.00266922	0.0290068
Exnef	17.4444	20	15.1759	10.7285	14.8651	14.0583	11.1626	17.8373	15.4706	0	3.4901	7.68529	0.00267272	0.0290086
Cdc26	0.387581	11.217	1.80756	17.1029	10.9422	14.3924	3.71648	6.10964	0	16.6612	20	18.9703	0.00267174	0.0290086
Pm20d1	11.1259	4.19412	3.96563	11.2938	11.2545	10.5248	0.016869	5.40764	0	13.7187	20	14.4576	0.00267585	0.0290244
Mmel1	10.6891	17.0997	20	13.1691	11.5188	9.72717	8.32968	11.1876	6.74352	4.40956	0	0.764587	0.00268754	0.0291332
Pop7	0	4.723	8.83119	9.76372	14.2661	12.2132	4.11489	1.52944	4.53527	13.8239	14.6827	20	0.00270034	0.0292537
Vta1	3.21638	4.17891	0	9.36851	9.60041	6.05867	4.74047	7.24855	6.25061	14.6934	11.186	20	0.00270796	0.029318
Arhgef1	19.7914	17.6591	14.9144	12.9161	18.4729	14.4773	17.1347	20	18.6942	9.96862	4.27973	0	0.00271392	0.0293369
Selenot	2.65202	2.30523	8.98656	4.69144	0	2.47733	2.54531	2.05467	1.13438	13.1671	20	11.9858	0.00271383	0.0293369
Cacna1f	11.9962	13.6209	20	12.0723	10.7152	6.89629	12.3729	15.388	13.9042	4.78972	2.91263	0	0.00271644	0.0293369
Mllt10	15.6887	13.0594	9.02545	11.1069	13.3745	9.71047	16.5431	20	18.8301	8.70826	1.86079	0	0.00271518	0.0293369
Casp8ap2	8.63006	8.74712	11.7796	14.306	7.40573	5.45391	18.5772	14.2326	20	5.287	0.0952466	0	0.00272861	0.02945
LOC100911576	7.31965	1.61612	12.5006	1.79807	2.42631	4.56275	2.52609	6.13022	0	15.4299	16.2988	20	0.0027332	0.0294811
Nr3c2	10.373	10.0294	5.36199	3.22484	0	5.72894	7.7218	6.56866	5.15252	15.9372	12.4834	20	0.00273488	0.0294811
Zmym1	9.74395	20	12.1895	16.6928	19.612	12.9044	15.6683	14.5997	16.9055	0	4.06712	2.62023	0.00274277	0.0295113
Cx3cr1	7.34998	2.06151	4.21925	8.87142	2.06414	7.61212	8.92253	5.76186	0	16.2237	20	18.4737	0.00274445	0.0295113
Dis3	20	14.7464	17.4681	15.3472	9.04191	17.2746	16.0495	16.628	16.4249	2.56765	7.91476	0	0.00274156	0.0295113
Cltb	7.06466	6.53328	9.62366	4.43834	13.2946	7.60842	4.09085	2.54852	0	20	13.5363	17.0045	0.00274146	0.0295113
Ctbp2	9.88857	14.0995	12.1847	20	17.4075	17.707	11.6917	8.76661	18.317	0	6.79037	1.70755	0.00274637	0.0295137
Zbtb41	15.1981	14.6073	18.7051	13.9418	5.3274	5.0354	13.1298	20	15.8637	4.71438	0	2.06331	0.00275326	0.0295695
Agpat1	13.658	7.6915	6.14942	0	3.65652	3.25892	8.92607	3.92841	7.16892	16.2546	13.4641	20	0.00276257	0.0296512
Tsga10	17.4742	11.7133	15.7102	12.4477	4.01521	8.14384	14.2608	20	14.2038	4.81157	1.77284	0	0.00277243	0.0297387
Dbnl	8.79924	6.34857	5.92005	3.19519	10.1242	2.32913	5.34336	0	3.74984	13.122	20	19.9479	0.00277555	0.0297539
Ssc5d	18.4147	13.8818	20	9.71248	11.768	7.89085	12.152	14.2664	19.7969	7.10197	2.32997	0	0.00278253	0.0297783
Kcnab1	8.26427	4.93272	6.8771	0	3.28347	2.44023	4.14732	8.30013	1.6997	20	10.9372	16.6892	0.00278331	0.0297783
Klhl29	12.2002	9.22321	9.61312	0	3.6985	3.01952	13.2728	15.0429	11.8467	20	10.0568	15.3349	0.00278739	0.0297783
Zfp513	17.1991	12.4096	9.47734	10.7037	16.0027	20	17.0998	14.0665	12.5842	2.45557	2.13074	0	0.00278655	0.0297783
Nav3	16.6596	12.1254	9.80545	12.1948	14.6232	10.4211	12.8146	20	15.1485	5.35058	0	0.415396	0.00278668	0.0297783
Csk	4.35432	3.27861	6.24479	7.71435	4.7713	0	3.69745	2.301	9.15126	20	13.4002	19.3652	0.00278808	0.0297783
Gpr151	12.5954	14.7166	16.5171	6.12743	13.2544	10.1387	12.4141	20	11.7247	2.66548	2.00345	0	0.00279053	0.0297861
C2cd2l	6.46849	6.69607	7.41004	0.282438	9.08308	7.74706	2.78802	0	4.64093	18.7576	12.9559	20	0.00279503	0.029816
Cpeb4	16.4179	12.6167	7.95201	10.8548	9.83813	9.32737	13.0724	20	16.4779	5.0478	0	1.76393	0.00280302	0.0298829
Slc5a3	13.0226	10.422	10.5287	9.3368	10.0252	4.39974	11.578	19.1673	20	0	4.76283	2.26231	0.00281076	0.0299105
Mphosph9	17.1731	11.7435	11.9417	14.5063	13.7511	11.2976	15.3782	20	15.2585	7.82811	0	1.56327	0.00280948	0.0299105
Prmt9	13.6149	13.0683	14.372	13.2053	15.82	13.0731	9.24509	20	10.5267	2.73467	1.4354	0	0.00281037	0.0299105
Cacul1	10.6846	17.6571	15.1502	9.03321	0	0.780646	11.6627	18.3713	16.2212	19.0757	20	18.9802	0.00281698	0.0299115
Zbtb16	11.301	10.7575	5.50811	2.68715	10.6864	0	15.1397	16.2919	20	0.59681	2.88102	0.275921	0.00281529	0.0299115
Atg4a	9.58588	9.83934	11.5715	15.5006	9.33279	10.2619	13.9842	20	12.6075	2.91193	4.06076	0	0.00281642	0.0299115
Pdgfa	6.44685	7.45493	7.05821	0	8.97589	7.53918	10.9583	5.51006	7.80203	16.6543	20	17.615	0.00281772	0.0299115
Itpr2	20	14.314	15.092	18.1866	13.8538	16.9201	14.7255	19.628	13.5662	4.27841	7.60378	0	0.00282019	0.0299194
Eif5a	1.23252	4.56809	2.78104	5.85329	1.84102	1.20177	3.77435	0	0.574899	18.6709	9.18055	20	0.0028236	0.0299374
Ndufa11	3.02215	2.87044	11.6328	9.4291	7.55464	8.10332	4.50073	5.11853	0	20	14.4359	19.7758	0.0028333	0.030022
Slc39a1	9.96303	14.1145	13.0279	9.08799	4.10931	12.8575	5.27106	1.88777	0	20	16.8326	14.1302	0.00284028	0.0300776
Tnk2	7.29601	3.47617	3.63135	0	8.02379	0.584907	7.21031	12.8364	10.7546	20	15.2352	15.078	0.00284228	0.0300805
Brk1	9.74842	6.89562	6.0402	3.00044	4.31771	8.85962	2.76966	5.61106	0	20	12.0182	18.7528	0.00284898	0.030107
Ifnlr1	16.4542	9.56525	10.2458	13.2762	10.3122	11.7579	11.4541	20	15.3903	0	3.07607	2.06305	0.00284997	0.030107
Trps1	17.4494	7.88768	9.58538	12.2875	13.3206	8.23521	20	14.5172	18.4294	0	3.46534	2.1686	0.00284851	0.030107
L3mbtl2	20	16.5607	14.3085	10.4352	19.6895	15.4429	18.9812	17.156	16.5564	7.84105	1.06142	0	0.00285385	0.0301167
Nup58	11.5372	9.38991	6.55574	2.99068	7.37118	0	13.0286	20	14.6237	0.145343	4.94529	2.92609	0.00285781	0.0301167
Pde6a	11.9962	16.3451	20	6.03617	10.7152	16.5511	0	6.8391	0	0	0	0	0.00285609	0.0301167
Tecr	0	4.28414	8.29286	7.48707	15.658	10.2717	2.31441	1.2708	1.89793	12.6585	20	18.372	0.0028555	0.0301167
Thpo	18.8744	17.0749	9.56931	3.05547	8.88708	7.42563	20	18.567	11.2715	2.28779	0.875383	0	0.00286821	0.0301901
Brpf3	20	14.666	15.4846	0	7.37746	1.94273	12.7446	16.5227	17.0995	14.622	19.3997	11.9397	0.00286824	0.0301901
Srrm5	13.0995	10.7352	18.2835	16.3242	15.1404	12.8061	17.8592	20	18.9038	9.14331	3.60082	0	0.00288885	0.030375
Gpcpd1	12.465	19.0835	14.5632	17.0931	12.3088	14.3052	19.7129	16.9536	20	9.38179	0	0.510907	0.00289615	0.030375
Npdc1	7.70569	6.4988	8.03185	3.57193	9.22301	12.2318	4.63608	1.66353	0	20	13.2921	16.0783	0.00289016	0.030375
Grm8	8.60826	10.6412	12.1035	15.1893	20	10.716	13.9957	13.8348	14.982	0	5.88694	2.47953	0.00289276	0.030375
Ubp1	17.8804	15.0757	3.8604	6.46769	4.50764	1.97346	19.2274	17.8916	20	3.84551	0	1.29267	0.00289626	0.030375
Cacna1d	16.4177	13.1031	8.20796	12.1995	10.9976	9.12689	14.3217	20	16.561	6.28777	0.367784	0	0.00289571	0.030375
Thada	16.6089	7.41555	10.6465	16.6648	14.0759	11.4695	20	19.4337	14.0969	4.64944	0	2.90119	0.00289992	0.0303768
Tle2	11.818	13.2745	9.03634	11.9585	20	12.3954	11.5998	7.51763	13.1976	2.95816	0	0.314858	0.00289948	0.0303768
Dgcr2	5.64761	11.4312	8.26691	0	7.70036	2.92239	10.1086	0.422951	5.59252	20	18.7518	17.5414	0.00290235	0.0303839
Alg10	14.3664	13.4105	19.1743	5.06583	2.19499	7.37813	17.4185	17.0756	20	11.1431	2.26953	0	0.00290569	0.0304007
St6galnac2	7.12821	4.51002	9.04541	0.313273	3.24276	3.63905	12.3993	20	11.1931	0	1.06405	4.29794	0.00290799	0.0304064
Col26a1	4.2721	7.05104	6.83873	15.1941	17.7288	20	0	2.92242	6.32028	10.9927	0.844595	5.75554	0.00291348	0.0304456
Heca	16.8468	15.1597	13.6484	1.68217	0	6.60758	20	14.6939	18.831	9.45966	19.1055	12.5864	0.00292182	0.030461
RGD1561161	7.90836	9.08827	4.30288	15.0273	12.9178	20	2.8821	8.63885	7.64987	0	3.6393	4.05187	0.00291833	0.030461
Spata2	10.6496	10.4034	0	4.05206	5.00232	4.7204	10.2288	7.79325	13.114	20	19.765	18.6848	0.00292195	0.030461
Memo1	14.7534	16.6147	20	11.0652	13.5452	12.5463	10.1526	19.0912	14.8584	6.52464	2.88686	0	0.0029205	0.030461
Cabp4	20	13.8119	11.1934	9.88525	16.5255	9.45428	16.4734	16.5434	14.3856	4.71999	0	0.125735	0.00292385	0.0304626
Efhd2	8.81569	2.8922	8.05263	2.22714	6.7584	0	6.05771	2.22482	4.23534	12.6935	16.5934	20	0.0029312	0.0305026
Slc25a5	3.5958	7.11505	6.64032	6.16561	1.83331	8.1185	4.30547	0.99103	0	12.2021	20	13.9782	0.00292946	0.0305026
Gm2a	8.18044	6.23014	4.10997	15.5204	8.78514	16.2471	5.55387	0	6.2767	14.6443	16.7389	20	0.00293325	0.0305058
Sf3b5	7.46544	10.3075	10.1956	11.1251	10.2148	12.6915	1.97611	0	6.18996	13.7421	12.6777	20	0.0029365	0.0305214
Slc17a7	10.8045	14.8671	9.45478	0	4.06283	5.62795	8.96457	5.92143	6.82591	18.4952	12.117	20	0.00294358	0.0305767
Nsmaf	17.2125	17.3163	9.25914	17.3868	18.1734	15.9027	14.7958	20	14.2919	6.84015	0	2.83823	0.00294648	0.0305886
Ikbkg	20	15.7967	11.3562	12.4317	14.5839	10.7489	17.5492	15.657	10.1759	0	2.11997	4.01734	0.00295227	0.0306304
Nxt1	1.97079	9.91327	6.17505	20	17.4278	19.4577	0	8.22095	7.19031	11.8031	17.5269	18.8676	0.00295784	0.03067
Mir1193	19.9484	14.8584	7.28557	9.65508	14.0741	12.4151	18.8359	15.0579	20	2.78476	0.883707	0	0.00297105	0.0307887
Usp32	15.285	10.9968	10.7186	9.48602	10.325	8.11312	9.72026	20	15.0207	0	1.95	2.46287	0.00297465	0.0308076
Smyd2	5.7694	3.87338	6.41256	13.8674	14.4541	11.4954	3.1471	0	4.92145	14.7562	9.66893	20	0.00298016	0.0308463
Mrfap1	4.90366	5.92431	14.3008	4.25104	0	8.05185	4.62153	2.65629	6.05731	20	18.7611	16.9069	0.0029843	0.0308709
Csnk2b	2.78353	3.37091	11.0677	7.09386	3.41757	10.6788	2.2389	0	5.36647	19.7733	15.0333	20	0.00298955	0.0309068
Ppp6r3	13.84	18.4974	13.2076	18.7708	17.3918	20	11.6286	18.7482	17.0328	7.69474	0	6.14143	0.00299316	0.0309257
Fabp7	3.22484	3.2724	4.56651	8.49141	3.2115	5.49271	2.12684	0	1.54323	9.84546	20	13.5528	0.00299542	0.0309308
Plppr2	8.98959	3.02359	5.4716	1.24931	0	1.09292	4.8156	2.85899	4.02956	20	9.1074	17.4539	0.00300108	0.0309709
Mdga1	11.1172	7.60807	4.74457	0	5.6684	1.27417	10.1769	10.8111	3.79608	15.0418	20	16.6598	0.00300651	0.0310086
Apoe	4.26549	1.68593	10.2853	13.778	9.05654	9.31113	2.43406	0	1.53787	20	12.7626	14.6317	0.00301245	0.0310514
Ola1	1.27137	8.60293	10.7261	4.37166	0	0.206817	2.88244	11.129	0.280879	18.3701	19.2231	20	0.00301904	0.031101
Taf7l	7.42793	5.16844	14.1147	6.32377	8.14911	10.7253	18.7787	20	12.6789	2.93245	1.32939	0	0.00302712	0.0311658
Dear	11.6467	15.3532	10.3252	20	18.2904	10.7919	14.9726	14.6474	14.2891	0	3.80099	5.14497	0.00305891	0.0313378
Cbln4	5.61323	2.37325	0.486271	1.58639	1.24775	0	2.96387	6.76991	2.55743	9.43629	14.6873	20	0.00304755	0.0313378
Ppfibp1	10.3895	16.5261	16.1915	19.0551	14.9841	15.0146	11.9387	20	17.6724	2.14886	6.44019	0	0.00305725	0.0313378
Gabbr2	9.90383	9.73476	0.359111	5.60702	0.276519	0	9.27991	9.7981	10.165	20	14.6159	19.6195	0.00305523	0.0313378
Penk	0.928287	0	2.22103	15.4187	20	8.20927	5.90845	2.00216	7.31937	11.8686	16.9446	16.1244	0.00305563	0.0313378
Rpl37a	16.3979	20	14.8799	17.832	10.8768	15.4797	16.9924	14.5859	19.6616	8.41236	0	2.06609	0.00306002	0.0313378
Psmb3	0.986852	9.06846	0	10.5986	5.8381	7.13214	3.16224	4.00377	4.40339	20	13.1025	19.3472	0.00304612	0.0313378
Uck2	9.8068	5.13354	11.0459	5.91932	4.33459	8.06638	3.12328	3.40495	0	18.8227	11.1467	20	0.00305485	0.0313378
Glo1	4.53922	9.30392	0.64236	0	3.56303	6.9052	1.73608	7.6589	0.337865	17.5425	20	15.3697	0.00305923	0.0313378
Atxn7l3b	4.02906	10.88	1.02443	9.54655	0	4.18938	5.84481	5.885	4.72934	17.1805	20	19.6869	0.00306348	0.0313548
Spata21	18.4135	17.5633	18.8023	11.6205	10.0637	11.4843	10.7826	20	15.494	6.92959	0	6.75422	0.00306644	0.0313667
Sec24a	15.1568	12.7086	11.4409	9.05962	3.1257	9.94639	12.804	20	13.8321	4.46213	0	2.58426	0.0030801	0.0314695
Nacc1	11.4321	5.60597	5.28519	0	7.52238	3.49287	5.33224	4.51357	8.39937	17.4372	20	14.3873	0.00308009	0.0314695
Traf3	12.9454	11.8277	5.57831	4.6397	3.22866	0	15.5233	19.7341	20	12.245	13.1594	5.63867	0.00308904	0.0315422
Fdft1	12.3901	5.19923	8.93669	15.9429	20	13.1576	0	4.87277	5.98768	14.3191	14.9258	13.7292	0.00309187	0.0315527
Ednrb	2.70163	0.57534	0.0853838	8.14011	0	0.0375046	14.5618	9.25052	13.3481	10.9239	20	14.791	0.00309821	0.0315989
Proser1	16.0445	10.1637	10.5802	12.6381	7.57392	11.6994	14.1828	20	16.9345	3.98331	5.73163	0	0.00310318	0.0316137
Gpr119	13.9081	8.10091	7.90144	4.23558	10.4209	13.9601	14.387	20	17.9417	1.97541	0	2.45489	0.0031033	0.0316137
Ptprt	13.3099	12.3281	12.4954	14.0636	19.3604	13.6885	16.5306	19.7382	20	0	9.53336	5.64267	0.00310959	0.0316592
Tcirg1	12.2923	10.8598	10.0767	15.8393	13.0194	20	7.92083	11.6748	14.485	4.46039	4.91614	0	0.00311362	0.0316625
Prpf38b	15.5337	12.3398	19.0372	9.29351	20	11.125	13.9617	11.9557	17.7202	1.62279	0	0.0414184	0.00311717	0.0316625
Pmm2	20	16.4362	13.7119	8.5616	12.7351	12.2766	14.0734	13.7859	15.3474	4.77416	0	7.89815	0.00311246	0.0316625
Zfp295	14.723	12.9069	13.5593	5.60879	15.6634	8.26881	14.0664	14.9208	20	4.29351	0	1.02081	0.00311711	0.0316625
Reep5	4.17491	0	6.54642	0.425736	2.87214	4.05741	0.376307	3.37456	2.14599	9.57794	20	18.041	0.0031254	0.0317275
Hook3	12.3802	10.9995	5.33671	6.6692	7.43705	1.8943	12.5895	20	14.8995	2.79057	2.35218	0	0.00313788	0.0318356
Ptov1	2.72256	2.70441	4.01704	5.14926	6.24838	2.36061	1.3733	0	0.735993	8.89646	13.0837	20	0.00316595	0.0319535
Pnrc1	1.20079	0.61538	7.75789	0	2.06153	0.00999825	1.78068	2.53897	6.49183	10.7065	20	14.8571	0.00315705	0.0319535
Cyp2d4	5.60763	7.41825	6.45696	0	0.690057	5.943	8.60789	6.76303	6.83517	20	13.0919	12.1257	0.00316281	0.0319535
Eme1	14.6764	10.3143	20	6.43104	5.71686	9.23729	10.3019	12.7522	10.999	4.53532	1.30305	0	0.00316244	0.0319535
Wbscr27	15.5155	11.0067	13.3442	14.0283	17.5134	20	18.5157	16.2602	14.5637	7.66926	0	6.53374	0.00316406	0.0319535
Lats2	4.15065	5.31311	4.73108	0	0.856393	2.85628	3.89008	4.39503	4.81787	20	8.4433	15.6137	0.003166	0.0319535
Isyna1	11.9374	11.4314	18.0244	15.6013	20	8.64107	15.0973	11.5453	13.6945	0.845457	0	0.557899	0.00315508	0.0319535
Large1	5.87292	5.16067	3.56041	6.05637	3.88816	7.44144	4.07533	7.56345	0	20	11.6507	19.3237	0.00316502	0.0319535
Syce2	19.0449	20	14.2469	11.6073	12.7069	10.7922	14.5965	15.8835	11.2179	7.73977	6.1061	0	0.00316056	0.0319535
Tmem203	0	3.00346	10.0466	9.91034	9.92847	12.9343	7.02794	2.56296	6.97901	20	16.9762	16.1837	0.00316956	0.0319709
Stx4	13.4073	14.4464	10.2905	11.5193	20	19.9642	7.27824	7.97133	9.09545	6.62418	0	1.55256	0.00317338	0.0319909
Ltv1	14.4193	18.8744	16.7536	16.862	16.9206	20	14.9645	19.0491	13.1599	7.04291	0	8.36319	0.00318193	0.0320585
Actr3b	8.97493	7.83181	2.50238	3.30454	1.0906	3.70689	9.06765	4.36409	0	20	13.6163	17.5434	0.00318511	0.032072
Cpsf2	6.02541	3.1319	0	4.21657	7.4078	11.193	8.24938	10.3999	6.36608	17.525	13.3866	20	0.00318932	0.0320773
Atp5c1	3.18463	6.11575	8.57146	12.8104	7.58051	10.24	0	5.48731	0.26632	18.9379	11.6799	20	0.00318788	0.0320773
Ankrd61	18.6224	13.4156	8.80019	12.8944	13.1567	11.2684	14.3943	15.3067	20	5.43495	0	1.0148	0.00319528	0.0321187
Psap	5.95621	6.90403	0	8.17546	5.56852	2.47638	3.67695	3.1613	3.56624	11.6598	20	19.7003	0.0032076	0.032224
Zfp958	15.4426	14.5394	11.1332	17.3207	13.8858	13.0395	14.7709	20	12.0853	6.88757	0.162739	0	0.00321596	0.0322894
Fbxl22	11.714	13.8412	20	10.9846	10.2803	12.2544	11.45	13.4711	15.3235	3.53344	5.58412	0	0.00322237	0.0323305
Celsr3	18.8393	13.5885	8.02961	10.1633	10.0262	7.68018	17.2991	18.6507	20	7.15325	2.64114	0	0.00322563	0.0323305
Hnrnph1	13.9417	11.4245	20	11.7964	11.8004	10.7921	11.5099	11.1167	10.8671	2.99032	5.91062	0	0.00322465	0.0323305
Rpusd2	17.2961	16.2577	8.78934	9.20615	3.43651	0	16.1716	18.744	20	17.1059	19.8244	18.7769	0.00322755	0.0323311
Capn3	6.78716	10.2475	4.85249	5.18948	6.28735	12.7292	20	15.9923	16.5504	5.10803	0	5.56797	0.00323477	0.0323849
Gsg1	16.8573	11.681	11.5104	12.0116	12.5411	16.4084	14.9303	13.9953	20	5.97355	4.29434	0	0.00325043	0.0325134
Med28	0	3.64025	8.28228	9.48455	4.02475	7.46119	1.97228	5.21786	0.0868601	12.8598	17.1844	20	0.00325134	0.0325134
Mir299b	10.9723	10.7333	7.73928	9.7678	8.6697	8.1514	15.2341	10.5859	20	0.336991	4.91818	0	0.0032692	0.0326732
Prim1	14.8519	14.585	5.84608	18.7966	20	15.8223	16.4544	15.0923	13.8474	0	4.9759	5.98604	0.0032716	0.0326784
Zfp444	20	15.2832	19.9296	0	10.7955	2.59413	18.4276	16.6512	13.4702	16.4281	17.8494	17.9124	0.00328524	0.0327023
Mir3597-2	16.4046	14.5245	19.5511	7.95949	16.0549	20	11.0711	13.4174	9.42281	3.51193	0.146455	0	0.00328428	0.0327023
Gzf1	18.6426	17.2488	8.93558	13.5748	17.3295	16.4554	17.6258	20	18.2363	6.52977	0	5.41444	0.00328252	0.0327023
Atl2	8.49874	13.6479	16.348	18.2983	19.7053	16.3539	9.43261	11.8567	20	3.57994	1.84589	0	0.00327924	0.0327023
Kcns2	16.6566	11.9629	5.77792	0	2.67449	2.92614	9.92159	6.75868	3.35405	20	15.7512	16.5162	0.00328403	0.0327023
Nme1	5.76846	9.25407	7.95678	16.0432	12.4689	16.3114	0.382	0	1.09734	18.2253	7.52582	20	0.00328492	0.0327023
Cdk5r1	13.6396	10.3336	5.72328	0	6.16464	4.98508	9.02886	8.06978	7.64662	18.1114	14.2313	20	0.00329531	0.0327837
Atp10a	10.9821	11.688	10.8573	15.7017	9.67243	13.181	18.2183	18.9114	20	9.22628	7.31376	0	0.00329752	0.032787
Polr1a	20	13.6876	10.516	12.1073	9.8046	14.861	12.1985	16.4027	11.8276	1.5803	0	3.48126	0.00330494	0.032842
LOC100125384	16.9701	13.9951	7.31699	20	14.3898	15.518	10.0694	17.0313	19.0102	2.33529	0.272201	0	0.00331792	0.0329522
Pxylp1	4.10583	2.9562	0	2.15564	0.848707	3.40651	4.71436	1.70507	1.43617	17.7016	8.49005	20	0.00332318	0.0329687
Cmtm7	2.80485	8.41947	6.90423	5.63646	4.80214	6.80008	0	4.42547	3.37577	11.1988	20	15.3673	0.00332337	0.0329687
Yif1b	6.76935	6.54646	13.2988	11.144	10.5931	11.307	5.90575	0	4.03669	13.2607	18.7241	20	0.00332853	0.0329721
Mab21l2	8.41207	15.2821	14.0245	18.8844	10.9816	10.7133	16.0176	14.0183	20	3.61703	0	1.01365	0.003326	0.0329721
Fbxl12	20	17.1495	18.584	15.9288	13.322	13.6475	15.4354	18.418	18.7077	11.2555	0	5.00432	0.00333084	0.0329721
Dbr1	6.68699	6.16021	1.57406	3.95519	11.7126	14.5022	1.68478	0	1.8613	14.3129	20	15.0554	0.00333228	0.0329721
Hira	12.8966	11.9747	15.9154	11.7252	11.14	17.1015	14.1806	20	16.2159	7.43754	0	1.95054	0.00333317	0.0329721
Lrfn1	8.98799	7.58973	11.4442	9.1308	7.75022	0	9.84873	7.45421	11.8235	20	17.3829	19.1103	0.00333846	0.0330056
Psmc2	0	9.64858	4.15516	7.06338	8.53142	5.26836	5.06961	4.99426	1.74919	13.4644	17.7187	20	0.00334411	0.0330338
Ankrd17	19.689	16.4122	4.27783	1.93251	2.95563	2.65189	17.1005	20	16.1199	0	2.60619	1.4547	0.0033451	0.0330338
Nup37	10.4184	10.3822	6.99764	17.214	16.2189	17.7054	20	8.55429	16.9089	5.75495	0	0.849689	0.00334891	0.0330505
Fbxl3	0.362392	4.03768	8.90484	5.87484	5.17428	3.44727	8.91291	2.31472	0	20	16.5734	15.5096	0.00335059	0.0330505
Zfand5	3.36311	5.45416	8.45448	6.76453	0.64563	5.23175	4.13618	0	3.24615	15.7377	20	11.5775	0.00335906	0.0331014
Sh3bgrl3	4.47169	8.66128	12.4122	6.98292	4.92202	3.13726	1.40614	3.34748	0	19.7772	11.1231	20	0.00336145	0.0331014
Slc6a8	7.13808	0	7.83151	0.939689	6.529	2.73047	4.33456	1.73637	8.51516	14.7481	20	16.9003	0.00335983	0.0331014
Samd4a	13.397	7.38686	15.8005	15.7026	14.7767	8.86607	19.6525	20	16.2623	3.88598	5.63661	0	0.0033641	0.0331088
Zfp322a	18.0371	9.70098	14.7922	13.659	12.0613	14.8234	16.8469	14.2122	20	5.81739	4.9369	0	0.00337215	0.0331693
Guf1	18.2628	10.8081	14.7629	9.28287	7.53856	9.72676	13.7884	20	15.7342	7.36258	2.58046	0	0.00338655	0.0332922
Rarb	10.1579	10.8301	9.4576	11.471	8.99967	7.38465	13.2667	20	14.597	7.0516	0	2.41798	0.00339424	0.0333489
Drc1	7.35602	13.1626	10.5739	16.0029	20	13.4458	13.9287	7.34532	13.3373	5.17316	0.0297739	0	0.00339735	0.0333607
LOC688390	8.94191	9.84611	14.0187	13.1513	8.5877	11.0455	15.8521	10.6287	20	0	0.481185	3.75306	0.00340738	0.0334403
Mki67	15.2069	13.2546	6.05788	15.6963	11.9007	16.5602	11.4567	20	16.3003	2.96188	0	0.271668	0.0034306	0.0334748
Tmem86b	14.1777	20	10.3781	9.46716	12.5973	8.71989	9.22387	13.5324	12.302	0.589944	3.68841	0	0.00342239	0.0334748
Ccl27	14.2025	8.63901	15.0465	18.0335	20	18.5069	16.4848	6.91971	16.2733	5.18724	0	2.93093	0.00341671	0.0334748
Zfp692	18.8376	18.8743	15.8822	12.0019	20	17.1792	16.1311	14.867	15.3412	9.64745	0	1.68966	0.00342853	0.0334748
Taok1	20	11.9451	11.0054	8.76863	9.78502	8.36585	16.8167	19.8542	15.3178	6.1971	0	4.54476	0.00341794	0.0334748
Yars2	19.4871	18.788	13.6034	16.2571	16.2106	20	16.0556	10.3564	6.11345	5.20108	0	5.11552	0.0034146	0.0334748
Papolb	15.504	13.9852	17.3467	17.4942	13.087	10.8755	20	18.6772	16.8191	8.50196	0	6.76528	0.00343037	0.0334748
Vps29	7.77665	5.26674	6.52146	5.92102	0	6.61797	5.08049	6.08243	3.05538	20	11.5976	17.3505	0.00343071	0.0334748
Mvk	1.80009	8.30801	4.71761	4.57048	7.0064	1.68203	1.92768	0	0.0222389	15.3406	20	10.2229	0.00341963	0.0334748
Dhx9	14.4696	10.9702	7.07282	9.76675	6.41653	8.49815	11.2095	20	17.2976	0	3.77691	0.974455	0.00343203	0.0334748
Dok4	8.71529	11.6894	17.8846	4.95274	1.84197	6.98804	6.27257	0.806155	0	15.1691	14.3881	20	0.00342428	0.0334748
Prkcdbp	4.166	9.11468	4.80373	18.7364	20	16.6469	5.80372	0	10.294	17.7354	11.9437	13.5529	0.00343654	0.0335
Abhd17a	3.93072	4.6791	9.87056	0	3.16319	4.80563	1.80641	0.428265	0.995934	20	11.5332	11.9425	0.00343959	0.033511
Frem2	17.4614	11.0824	18.5948	20	15.1053	19.8482	11.0392	14.7014	13.2373	0.0105011	8.41872	0	0.00345301	0.0336229
RT1-M1-2	16.5937	13.6812	7.24438	19.1702	12.1342	12.322	15.1244	20	17.9575	4.24471	2.51758	0	0.00345535	0.0336269
Wwc2	6.00198	7.27054	6.41121	0	1.93112	5.51846	8.42364	3.61538	8.6015	12.6536	20	13.4432	0.00346298	0.0336823
Ttr	2.80852	0	4.16757	2.67225	3.28941	5.02537	0.704704	8.59783	6.29302	20	11.2179	16.1127	0.00346875	0.0337197
Dhrs7	9.54102	1.91935	11.7669	3.06921	0	0.721186	8.88832	2.91313	6.57028	14.6741	15.5578	20	0.00347424	0.0337541
Pde7a	11.9933	11.0898	14.8858	14.6857	7.80079	14.268	12.2325	16.1692	20	2.936	4.28759	0	0.00348442	0.0338154
Nkap	0	9.34282	6.68076	7.29817	7.11671	6.26406	9.31506	6.75238	8.37762	20	16.8704	14.8671	0.0034837	0.0338154
Vom1r46	7.30862	10.622	2.43697	8.82597	3.91688	5.37793	13.5686	20	12.0477	1.16724	0	0	0.00350051	0.0339302
Aph1a	14.4673	11.624	17.6058	5.79346	8.57341	12.3755	1.86861	0	7.92337	20	16.3991	15.3224	0.00350042	0.0339302
Kcnmb1	12.896	8.45639	12.901	6.46063	5.35807	5.61714	3.35425	0.357151	0	20	9.27289	14.464	0.0035021	0.0339302
Adarb1	1.85282	2.97833	0.520135	1.62345	2.37475	0	4.46707	1.55707	4.44643	20	8.97254	12.1901	0.00350933	0.0339813
Cdip1	0.602876	2.96108	4.99216	0	7.61542	6.16032	1.88921	4.09919	0.843282	18.4692	10.6342	20	0.00352154	0.0340806
Lifr	6.4608	12.9433	10.6349	9.26307	5.27356	7.12253	20	13.611	16.7357	6.90573	1.88406	0	0.00352366	0.0340822
Brinp1	10.4732	5.84313	7.1169	6.62911	0	8.34626	8.90025	5.66968	4.4272	19.9962	14.5396	20	0.0035407	0.0342053
Gpatch11	10.9894	13.9318	14.2111	4.22339	12.4686	11.3836	13.4366	15.4325	20	4.33131	3.01854	0	0.00354946	0.0342053
Rasgrf1	13.5216	13.5408	12.412	14.9631	20	16.8113	13.1618	17.1796	17.8672	0	4.00845	9.64206	0.00354817	0.0342053
Rbbp7	1.39026	6.25301	2.3734	11.5959	0.0798705	5.68803	0	2.21554	1.72416	19.2211	12.6967	20	0.00354654	0.0342053
Canx	7.30193	8.50783	8.49003	4.46271	0	3.83685	8.47291	10.8734	8.84845	11.402	20	13.4976	0.00355012	0.0342053
Nop14	16.6821	14.1096	20	14.3369	9.79173	17.2853	4.99387	8.31312	15.3049	0	2.49198	1.03582	0.00354804	0.0342053
Lrp2bp	13.3164	9.62426	6.17302	13.9016	7.70576	6.72042	13.8399	20	15.7844	2.34821	3.11929	0	0.00354772	0.0342053
Zfp655	10.5385	12.5236	18.2398	7.26576	11.7998	6.2765	13.6894	19.2286	20	4.92196	4.72224	0	0.00355247	0.034209
Rdh11	0	6.589	5.53865	9.97679	6.15096	3.74057	4.54558	3.90801	0.526671	12.07	20	18.2455	0.00356519	0.0342749
Cnot6	20	7.52294	16.4569	6.88645	11.8328	11.716	19.9557	18.4241	19.8522	1.34282	5.72389	0	0.00356522	0.0342749
Slc25a46	3.87317	6.08348	10.5685	3.46436	0	1.78919	5.6562	4.24226	4.18285	13.2095	20	11.4876	0.00356443	0.0342749
Naca	2.41908	4.09906	12.3473	15.5156	6.18425	6.19974	0	1.46639	3.60733	18.2492	20	19.2135	0.0035722	0.0343195
Nhp2l1	2.40488	6.2812	12.4269	8.31177	5.37005	12.5401	2.05583	4.59776	0	20	15.9963	17.5405	0.0035738	0.0343195
Ache	5.47073	9.36433	8.39619	0	8.12149	7.42591	5.22654	0.215603	0.539029	12.6129	19.2565	20	0.00358356	0.0343753
Mir194-1	11.9962	10.8967	20	8.04822	10.7152	3.67802	12.3729	13.6782	16.4791	0	0	3.13199	0.00358322	0.0343753
Tmem67	14.0288	12.8528	13.461	17.01	19.6561	9.12634	18.9065	20	13.9782	6.14886	0	0.71345	0.00359807	0.0344765
Tmbim4	11.9924	8.27288	14.0394	16.3453	14.5056	13.7192	7.65652	7.81084	0	19.0923	15.7724	20	0.00359728	0.0344765
Pcna	0.321105	0	7.99852	3.37031	5.05379	6.14478	2.29374	3.41546	0.778143	11.2902	15.0671	20	0.00360997	0.0345716
Usf2	7.48063	1.76273	5.80405	0	8.50513	4.22368	5.4573	5.53804	6.23725	14.9993	20	14.1524	0.00361729	0.0346226
Paics	0.949268	5.43845	1.61721	3.75451	1.89838	4.27879	3.52331	0.84736	0	8.52433	20	18.4606	0.00362357	0.0346637
Olr1206	0	0	0	0	0	16.1338	18.0914	20	18.0716	0	0	0	0.00362936	0.0347
Naxe	5.46086	7.35649	11.2457	7.29771	10.8415	14.1478	1.66247	1.12012	0	20	16.1076	10.7904	0.00363669	0.034751
Zfp53	13.3208	12.9726	11.8463	14.7669	11.679	16.4608	17.0254	20	15.7041	9.78249	0	2.85643	0.00363905	0.0347545
Eri2	10.7451	11.6791	7.40149	7.44351	5.80242	11.5335	20	18.5142	11.2251	4.59505	0.513207	0	0.00364465	0.0347699
Grhl2	13.2331	5.01646	5.56583	11.5751	12.7348	13.2995	19.3218	20	11.0867	2.24219	2.35669	0	0.00364266	0.0347699
Lnc001	14.3278	20	14.3403	5.77102	9.37969	8.32125	8.12346	11.6853	10.4393	2.02042	7.63087	0	0.00365929	0.0348904
Fam198b	1.68345	5.55515	10.8173	7.03392	0.651543	8.51661	5.45838	1.01505	0	14.7619	20	19.5115	0.00367045	0.0349777
Abhd17b	0	4.27085	3.00303	1.9161	1.69225	3.23882	1.11214	0.532931	1.65534	8.68423	20	12.2778	0.00367766	0.0350272
Ppfibp2	9.2494	12.3973	20	12.9049	11.261	12.8508	7.71371	2.23847	8.70769	0.0102907	0.847333	0	0.00368723	0.03508
Sirt3	0	3.25028	3.05247	10.8505	7.93316	7.34899	3.70678	1.84166	2.96606	9.47679	13.1209	20	0.00368696	0.03508
Snrnp40	7.45593	8.99945	0	20	15.3	19.4923	8.53533	1.06297	5.48531	16.6451	12.7064	13.1518	0.00369198	0.035106
Trim14	12.6757	19.889	11.9069	13.9665	14.7796	9.53522	13.2777	20	15.6499	0	3.66074	3.97056	0.00370806	0.0352397
Plppr5	4.16481	5.96683	11.0745	5.24305	0	2.80016	7.29438	6.77775	5.00984	13.3896	20	13.8513	0.00371968	0.0353309
Snx27	14.4445	11.6846	7.67846	3.74863	3.35279	0	12.737	20	12.5125	15.2035	11.6947	14.2018	0.00376365	0.0357213
Tubgcp6	18.5419	16.3378	14.9	7.30963	19.2868	16.6491	20	13.2325	14.0828	3.16988	0.660765	0	0.00376489	0.0357213
Zfp91	16.7582	14.3355	20	8.17133	0	5.27995	17.7306	17.2061	15.7044	7.01063	13.31	5.10621	0.0037735	0.0357824
Slc35a2	13.6355	7.68627	7.89417	1.14939	5.28932	0.0372923	6.98702	0	4.36853	14.6322	20	13.0902	0.00377749	0.0357824
Nsd3	15.3215	8.6439	5.89107	4.39512	4.95018	6.50162	13.0152	20	13.0477	2.11081	0	1.66445	0.00377635	0.0357824
Gclm	4.10729	9.5744	7.6672	0	6.71498	1.79808	6.0896	10.1704	7.6499	12.3962	18.4545	20	0.00378825	0.0358453
Pno1	1.95632	9.83177	4.49391	10.4446	4.86355	9.96188	10.11	6.1234	0	19.1653	20	19.6032	0.00378719	0.0358453
Cntn3	7.63306	12.9793	12.4465	20	14.1448	12.8644	15.4121	13.1015	12.7106	0	6.57236	1.78846	0.00379459	0.0358858
Cnot10	18.5365	16.8261	15.373	14.902	15.3909	14.7848	16.9885	20	12.3289	5.193	0	8.99186	0.00381343	0.0360444
Eno3	20	11.7052	13.9921	15.9654	10.2637	14.0316	14.9825	14.8164	8.74641	2.75822	0	2.91754	0.00383354	0.0362149
Mroh1	16.0761	14.6663	10.8029	7.37275	18.1125	10.0018	15.0695	20	16.6725	0	3.0983	3.22088	0.00383824	0.0362397
Olr153	11.009	20	18.3541	0	0	0	0	12.5526	11.3422	0	0	0	0.00384748	0.0362679
Eqtn	19.8507	14.4863	19.8581	20	12.081	16.8803	4.80975	16.4414	13.288	1.01179	3.17068	0	0.00384706	0.0362679
Itpk1	6.38787	4.63536	3.83761	0	13.2646	3.31385	5.27051	6.96655	5.9324	18.4484	18.0452	20	0.00384526	0.0362679
Vom1r45	3.23541	0	5.39404	8.13984	7.22475	10.4157	10.011	11.0671	20	0	0	1.26706	0.00387361	0.036408
Ptprh	19.8771	13.7857	13.1151	18.7332	11.6736	14.6581	18.0386	20	9.91223	2.82743	0	1.601	0.00387906	0.036408
Kctd15	8.34036	4.62626	10.4912	0	5.05186	7.82267	9.5578	4.33036	1.67261	20	15.7773	17.9767	0.00387866	0.036408
Cntf	20	16.004	10.6767	17.0662	14.3943	17.8072	15.154	18.838	16.5721	8.38607	1.87567	0	0.00387812	0.036408
Ajap1	8.89599	14.8445	2.79886	0	2.83366	0.864944	5.87805	8.70382	4.09214	20	15.3388	15.8437	0.00386505	0.036408
Tmem222	5.47431	9.88321	0.933298	1.60425	11.7926	0	2.88524	3.73539	0.262141	17.6495	19.155	20	0.00387625	0.036408
Eif4e2	7.05668	3.24179	0	6.47363	7.177	1.84344	9.71671	6.90416	6.99319	14.2121	20	13.7552	0.00386952	0.036408
Fam25a	0	0	0	17.6519	0	16.1338	18.0914	20	18.0716	0	0	0	0.00387757	0.036408
Arpp21	10.1696	10.3067	13.4341	18.7282	20	10.273	10.6316	14.5287	17.1301	3.2471	2.95564	0	0.00388761	0.0364685
Phc3	20	11.1776	8.76157	9.57113	8.7805	8.27599	11.8458	19.0155	15.626	0	1.95588	0.0563514	0.00390069	0.0365716
Ncs1	6.42467	6.81009	5.41999	3.45797	1.08252	0	5.71917	13.0482	10.8219	20	10.6019	15.6947	0.00390786	0.0365883
LOC498675	17.6897	20	9.13966	9.58722	10.3637	7.13236	13.2012	18.9471	14.2356	3.50093	0	2.477	0.00390877	0.0365883
Fis1	5.07816	9.57688	10.4081	16.358	12.7817	16.1541	7.20334	0	5.8884	14.8294	14.2085	20	0.00390558	0.0365883
Ppp2r1a	4.14937	8.3588	2.49058	3.29948	4.62685	6.89164	1.83257	0	1.30474	14.318	9.84209	20	0.00391435	0.0366209
Aig1	0	3.25087	1.29748	4.76887	3.62237	5.57553	5.81717	5.73071	3.47577	8.60876	19.2835	20	0.00392143	0.0366657
Fry	18.2051	18.464	13.233	1.24955	7.85206	6.83158	15.7875	20	18.5912	0	8.22715	9.76435	0.00392336	0.0366657
Nvl	18.9159	14.7833	11.396	16.3924	15.8615	17.7629	12.6959	16.8029	20	6.07013	0	6.41885	0.00392558	0.0366668
Arx	6.74922	8.67438	8.87793	0	6.65579	3.14479	3.88397	4.11596	6.22349	10.6295	19.4729	20	0.00392841	0.0366736
Stim2	9.55976	10.3852	3.11518	4.80992	0	4.58818	5.83139	7.75561	2.97801	17.4745	13.0229	20	0.00393071	0.0366754
Cnksr2	8.30066	1.62232	5.48431	1.59924	0	4.39174	5.4838	8.65561	1.74583	14.9024	12.6498	20	0.00393943	0.0367371
Pnlip	1.86268	8.83763	5.38824	3.65496	14.3887	5.06226	6.35731	0	1.15004	20	18.1425	18.2189	0.00394932	0.0367953
Map1s	10.0157	5.01653	11.4076	0	7.91198	7.95557	4.2669	2.52877	4.85763	14.0896	20	18.2614	0.0039499	0.0367953
Gtf2h5	1.82722	6.15513	8.76269	19.1453	15.6308	15.2936	3.41487	6.25339	0	20	9.91398	19.0754	0.00395372	0.0368112
Uhrf1	20	13.2841	12.6966	13.8367	8.38939	9.8904	14.597	9.24911	14.3514	0	4.8051	0.161926	0.00396467	0.0368934
Gpx4	0	3.84321	8.90178	13.9111	13.6341	11.2525	2.45913	0.426223	0.026834	9.89186	13.4748	20	0.00396965	0.0369201
Akirin2	10.3352	16.9985	16.9734	4.5425	0	3.7461	8.54177	10.4477	10.113	11.8436	20	14.1042	0.00397435	0.0369281
Slit2	9.40158	13.8527	9.85135	20	10.9031	10.0963	11.5866	17.216	15.7566	0.990979	2.07826	0	0.00397475	0.0369281
Ascc1	0.635861	0	0.65848	4.9268	12.8635	11.1777	9.97697	13.3849	7.53332	11.3995	20	14.7785	0.00397818	0.0369403
Ice2	10.0055	8.99865	10.8247	11.3133	13.8721	15.7075	12.2083	20	10.3807	1.44807	4.44043	0	0.00398721	0.0370044
RGD1559786	7.07941	11.6104	11.4425	12.5031	10.2196	15.2666	6.1415	0	6.58995	20	14.6535	16.7907	0.00400548	0.0370949
RGD1559909	9.59163	9.2165	7.68988	7.2767	6.62694	10.106	6.24545	0	2.70994	11.1743	20	18.6416	0.00400145	0.0370949
Chrd	20	17.4859	16.9543	4.61459	13.5337	13.9624	19.8698	17.5659	11.9641	6.22441	1.42071	0	0.00400265	0.0370949
Otud4	14.974	12.8504	9.39008	4.30441	10.0684	12.5012	14.0776	13.1458	20	2.02172	3.1036	0	0.00400463	0.0370949
Ccdc87	15.995	14.529	20	0	3.57172	0	4.1243	4.5594	4.11977	3.19315	15.534	6.26398	0.0040182	0.0371442
Srf	20	10.7571	16.8385	0	6.41921	3.69164	14.3091	12.4149	11.7544	18.7672	14.1105	14.6474	0.00401615	0.0371442
Nsd1	18.9575	16.0328	6.92016	11.6359	8.59367	7.94265	17.4656	20	17.8809	5.92939	0	1.03788	0.004013	0.0371442
Gnl1	6.57192	6.68245	10.5143	8.02643	10.5172	11.6735	5.52743	0	8.79994	20	15.2802	17.1394	0.00401933	0.0371442
Setdb1	20	12.0009	10.1654	9.89175	13.8941	11.0116	15.8236	14.5483	15.7542	5.19946	2.46281	0	0.0040241	0.0371444
Tacr3	11.622	14.2896	13.4201	20	12.9875	10.4206	15.5554	19.56	16.7291	0	6.93606	3.11284	0.00402632	0.0371444
Pld4	11.8332	7.88675	8.49934	17.2078	20	17.7226	9.02607	8.97992	8.13411	0	10.6153	5.79165	0.00402249	0.0371444
Arhgdia	7.46686	3.95764	10.9128	3.99782	10.6689	5.54365	0	1.20297	2.81975	11.4598	18.5501	20	0.00403001	0.0371444
Tm6sf2	20	11.8649	8.18828	10.4845	12.2786	14.7678	13.1024	16.4737	15.3672	2.41518	1.41108	0	0.00402815	0.0371444
Fsip1	3.19075	0.696299	3.59168	9.26594	13.2132	5.23002	0	1.29254	1.2104	20	15.4361	9.14764	0.0040351	0.0371706
Htra3	6.23597	5.16179	3.00487	7.14072	0	3.24982	2.64004	7.62998	3.42284	20	12.8422	13.8896	0.00403713	0.0371706
Slc25a41	0.569774	0	4.71734	3.73716	11.0112	8.64799	20	15.6175	10.3649	1.79942	0.390612	4.09132	0.00404418	0.0372159
Myh1	2.69365	5.05928	0.397158	1.45201	5.12214	5.89357	9.41734	0	2.55042	19.589	20	12.105	0.00404688	0.037221
Tnik	15.4312	14.4874	12.1682	13.19	13.762	13.3689	12.867	20	14.5057	8.29414	0	2.85274	0.00405338	0.037227
Akt1	0	8.41369	9.42382	7.23792	7.17191	9.47444	3.8595	0.373857	2.00793	19.5715	12.5118	20	0.00405087	0.037227
RGD1310852	11.06	9.206	2.26781	2.16413	6.97131	9.65618	7.26369	7.92232	0	19.948	20	19.7133	0.00405394	0.037227
Col16a1	20	18.2979	14.9569	13.0718	18.4753	18.7286	16.3424	15.581	15.496	10.155	4.02404	0	0.00407029	0.0373574
Cnr1	3.67747	12.646	6.3624	1.74455	0	6.29469	7.44082	6.44417	2.97619	13.9896	20	17.644	0.00410718	0.0376273
Nsmce2	2.88353	8.0025	9.55141	8.90535	10.2495	11.6627	10.8694	20	18.1463	3.16518	0	3.62975	0.0041039	0.0376273
Abhd4	10.069	7.42751	0	7.68221	3.28272	1.63059	10.1271	8.69166	8.44141	15.8454	17.2045	20	0.00410693	0.0376273
Higd2a	2.46418	8.60717	2.15731	9.17049	8.36407	11.6572	5.41914	3.8771	0	16.7493	11.7137	20	0.00410834	0.0376273
Rnf17	11.9962	10.8967	20	0	0	0	0	0	0	0	0	9.39597	0.00412002	0.0376551
Saraf	3.26581	5.55778	10.0947	7.74914	8.42212	4.24136	4.86736	0	1.7789	12.2515	20	15.1497	0.00411856	0.0376551
Slc14a2	11.9962	10.8967	20	0	0	0	0	0	0	0	0	9.39597	0.00412002	0.0376551
Rhobtb1	5.04892	0.572741	4.08018	7.18107	0	6.10074	4.02183	7.66111	7.92279	20	12.9482	14.7293	0.00411837	0.0376551
Pex11b	1.96684	8.79565	6.6673	6.6196	4.28222	9.05867	6.10905	2.33555	0	15.9125	20	12.94	0.0041309	0.0377348
Hsd17b8	7.00485	10.3261	11.7803	15.6325	19.4511	18.92	11.6424	0	4.54475	20	16.9898	17.5854	0.0041391	0.0377899
Ssh3	20	18.0071	18.0884	11.9538	19.5232	17.6156	19.8021	11.9235	17.6087	8.93822	1.82561	0	0.0041417	0.0377939
Galr1	9.6956	20	13.4455	18.853	13.3548	12.0222	12.6787	15.5326	15.9173	0	4.25558	1.19109	0.00416645	0.0379998
Fbxo41	19.6219	16.2813	8.38796	2.22158	8.93934	0	18.7791	20	17.4795	17.9114	17.3764	19.1118	0.00417564	0.0380579
Kank3	13.0871	15.3609	12.4482	8.64944	10.6444	9.94238	16.1774	16.5288	20	9.14678	7.43455	0	0.00417719	0.0380579
Mfsd10	12.9424	9.80289	16.2264	8.61144	16.6237	15.2745	20	15.1353	15.3487	5.97962	1.15187	0	0.00418398	0.0380998
Hspa8	5.89042	6.68811	6.73306	1.4068	6.40351	0	3.01243	6.83846	5.17604	10.4524	16.5762	20	0.00419308	0.0381627
Cyp2e1	13.2978	20	17.1274	10.8296	7.11084	8.55419	13.778	16.8954	11.1345	8.18105	0.479063	0	0.00419879	0.0381917
Sphk2	18.9506	11.8499	4.18952	1.15826	0	0.35413	15.9194	10.2443	9.64253	19.0622	20	17.598	0.00420341	0.0381917
B4galt2	0	5.42687	8.28521	1.59359	0.458645	4.31013	5.38095	1.96079	0.881021	18.4067	10.5735	20	0.00420067	0.0381917
Lsm11	2.90394	11.1337	8.13128	2.47625	1.84633	0	2.76662	2.98239	10.2602	20	19.2966	12.5934	0.00420503	0.0381917
Sgk2	5.05632	0.841458	1.34606	3.80969	3.64849	5.55157	3.6109	1.17031	0	8.349	20	16.7922	0.00420935	0.038211
Dlgap1	12.1014	8.13914	5.71073	1.12043	0	2.55265	9.73734	10.4067	8.6341	20	9.75585	16.2657	0.00421155	0.0382111
Pdia3	9.96787	4.50596	9.21803	0	3.51484	2.94008	8.00162	14.407	9.05112	12.5589	15.0581	20	0.00422135	0.03828
Sdhaf2	1.00274	5.01269	1.79364	6.20195	2.2888	4.50326	6.40021	0	0.22995	12.284	20	12.1063	0.00422689	0.0383103
Rnf151	15.995	18.1612	20	14.0844	8.9293	12.8731	10.3108	9.1188	6.17966	4.78972	0	9.39597	0.00423573	0.0383516
Scara3	11.0928	1.76436	0.81351	5.76353	5.87564	0	2.42688	5.08226	6.96846	18.83	15.2268	20	0.00423627	0.0383516
Capns2	18.8972	10.1222	14.0546	11.4418	18.0972	9.78089	13.4458	20	15.6484	3.48211	1.02925	0	0.00423805	0.0383516
Egln2	6.08288	7.02962	8.12865	0	6.70507	4.30574	6.54278	2.90816	3.92593	12.1862	13.6341	20	0.00424948	0.0384152
Smim14	0.261795	4.46325	7.19867	5.76327	0	4.10702	9.55633	5.21241	1.452	20	12.9602	19.247	0.0042476	0.0384152
Senp6	11.9798	8.67046	18.1867	9.9406	12.7326	12.2786	20	18.3562	13.9772	4.13705	0	5.14396	0.00426304	0.0385177
Farp1	11.2373	8.06745	5.96693	12.8569	10.3627	8.22687	9.61635	20	17.661	0	2.54727	0.746227	0.00426611	0.0385255
Vsir	6.42626	5.53688	10.5277	11.4176	9.37907	8.49428	3.61578	0	4.62708	11.1678	20	16.2101	0.00427715	0.0386052
Kcmf1	2.47052	5.65353	0	5.10422	3.17731	5.68363	3.9407	9.51131	3.61561	14.8525	11.5927	20	0.00430464	0.0388131
Myo5a	15.2969	15.0414	7.16474	12.7329	12.6636	8.65752	14.3715	20	18.6018	0	5.95361	2.88096	0.00430334	0.0388131
Isca1	0	7.22933	9.68354	5.58515	5.79173	5.42741	3.16321	1.17798	1.12305	16.3149	11.6665	20	0.00430762	0.0388198
Pah	10.026	11.9699	9.54132	20	17.3333	11.3153	11.0852	13.6166	14.0936	6.08085	0	4.6672	0.00431498	0.0388661
Ube3a	14.6878	14.5613	17.0627	13.9277	6.33485	8.59753	20	18.8227	16.778	3.38273	10.1117	0	0.0043374	0.0390439
Synpo	19.9069	11.2549	14.9428	0	8.11259	7.21459	13.8988	12.427	10.0884	18.5012	19.2667	20	0.0043392	0.0390439
Xpnpep1	4.76239	7.53931	3.0954	0	3.32987	9.70687	1.50782	1.08389	1.49376	20	11.1183	17.4166	0.00434579	0.0390735
Alkbh4	8.9637	4.85245	5.56297	6.05819	9.68527	12.6208	0	5.39254	5.2415	20	18.2951	12.6518	0.00434698	0.0390735
Pak4	6.25132	5.12776	7.39178	9.89038	3.19415	10.7644	4.29281	0	2.51057	12.2684	15.0651	20	0.00435808	0.0391441
Nfat5	20	12.5493	7.11652	6.29053	2.37358	2.38635	15.005	18.6379	16.5042	5.85627	0.975933	0	0.00435934	0.0391441
Arhgap4	19.1564	14.5174	13.7018	12.0816	20	12.5515	18.1588	18.5452	15.6858	8.343	0	0.161859	0.00436612	0.0391647
Mtmr4	13.5374	13.1875	8.61492	3.88382	6.43604	3.41324	12.0174	20	16.4828	0	5.30613	7.31312	0.00436576	0.0391647
Rack1	2.97247	4.04235	8.93301	14.6624	10.9938	10.4123	3.3171	0	5.43426	20	11.1602	16.4954	0.00436999	0.0391792
Ctbs	4.08881	4.54037	5.01391	7.55839	0	0.379757	4.74731	5.07559	3.08426	20	15.4164	10.7544	0.00438265	0.0392322
Pgk1	0	6.34031	4.6409	11.01	5.08338	6.11846	1.01588	7.14962	0.119021	14.8605	14.0638	20	0.00437862	0.0392322
Tinf2	8.63432	13.9095	20	12.6521	18.2054	15.0298	7.83009	13.0107	8.53017	2.82862	0.168256	0	0.00438126	0.0392322
Lamp1	0	2.36429	6.14732	5.49158	1.9916	3.64645	3.93256	0.553283	0.544518	9.06298	20	16.9406	0.00438703	0.0392512
Fchsd1	15.8254	9.17521	15.595	11.6826	20	15.0253	14.5507	9.83104	11.4883	1.50086	0	4.6671	0.00439918	0.0393397
Anks1a	10.9428	7.23837	9.57213	0	6.00591	8.95308	8.02	5.68337	5.42333	16.9552	20	14.1844	0.00440204	0.039345
B3gat3	5.96128	4.60397	6.88886	0	6.67521	2.89476	5.5751	0.463975	0.477211	11.2936	13.8358	20	0.00440902	0.0393469
Cdc37l1	10.1352	10.5499	8.87819	4.51606	12.8813	7.46433	20	11.1681	14.4061	0.647532	0	2.62769	0.00440759	0.0393469
Pkd2	18.9063	16.0578	15.0557	10.958	8.60895	14.1076	20	17.9134	18.3161	11.2963	0	2.43639	0.0044082	0.0393469
Ccdc39	12.2372	10.4463	20	12.9323	9.67965	10.453	14.3256	12.9794	10.9335	2.59351	3.80624	0	0.00442255	0.0394268
Parvb	6.37965	5.09612	0	5.09521	0.195396	0.464196	5.57378	10.9073	9.83798	16.5705	20	11.1511	0.0044293	0.0394268
Selenoo	20	12.5409	13.3604	10.7894	16.0429	16.6383	10.7179	12.3123	15.9705	5.97874	0	0.137649	0.00442798	0.0394268
Cygb	0	5.10867	5.85799	5.34684	12.2121	3.13039	2.8153	7.39437	4.24994	13.8347	19.0111	20	0.00442593	0.0394268
Frem3	8.51741	10.3157	18.9335	20	12.6797	15.6685	5.85656	0	2.92506	2.26715	0	4.44746	0.00442443	0.0394268
Peli1	8.43345	5.67618	7.00102	2.11609	10.7693	8.48482	0.760326	0.72736	0	20	12.8636	11.8818	0.00443606	0.0394669
Als2cr12	10.2378	9.01674	9.26197	10.3685	6.7201	5.87435	20	17.3273	11.6206	2.55503	6.7826	0	0.00444893	0.0395517
Pnck	6.2472	17.2805	9.87212	20	12.0303	14.8711	11.4408	11.1193	14.9745	0	0.41177	0.814957	0.00445013	0.0395517
Ppp3r1	9.86199	5.39972	16.0649	0.790428	0	7.67124	6.6371	8.52185	4.44871	19.7751	20	16.1506	0.00445411	0.0395669
RGD1311703	0	6.05384	8.30896	8.0724	0.634657	9.93745	3.44376	1.61848	0.56858	18.3926	13.7077	20	0.0044825	0.0397784
Snx14	19.8983	13.5984	15.5361	20	19.833	13.0566	16.614	19.9472	18.8888	8.21139	0	6.71745	0.00448197	0.0397784
Ermp1	0	5.2892	2.05362	4.57703	2.70109	1.56889	7.93534	1.39103	2.01029	20	10.1769	16.3075	0.00450387	0.0399477
Samd11	13.5756	8.86773	16.2243	12.4752	17.2333	16.8625	14.5227	20	14.7089	7.32786	2.11042	0	0.00452056	0.0400754
Sfpq	20	6.5606	15.7747	5.89878	9.26479	4.45643	14.5937	19.9673	15.2669	0	2.05088	0.330007	0.00452796	0.0401205
Rgma	3.4836	0.517251	4.6841	4.02489	5.01	2.10852	2.04867	0	6.69114	9.83669	20	16.1137	0.00453774	0.0401702
Doc2a	6.74241	9.2677	9.46106	17.1936	20	12.7534	9.72406	5.85061	11.3279	0	7.31671	1.10333	0.00453955	0.0401702
Bhlha15	7.8913	11.3972	10.0467	14.4662	7.66587	15.1647	9.62742	20	17.5882	1.16977	0	1.05135	0.00454048	0.0401702
Mcm6	4.87993	1.40491	8.1119	17.7186	20	16.3145	9.75947	0	2.34235	8.95203	16.2926	14.8715	0.00454451	0.0401803
Osgin1	18.0251	17.4655	20	2.78758	12.2446	17.8299	12.8704	16.1083	18.3099	1.73046	0	2.40148	0.00454623	0.0401803
St6gal2	13.4053	10.9723	8.29871	18.2822	15.893	16.6376	14.959	20	13.1985	0	8.80455	4.61309	0.00455014	0.0401945
Lsr	17.8005	14.5801	17.5866	12.4939	19.0319	12.8641	14.6538	20	19.6883	8.98802	4.57649	0	0.00456314	0.0402331
Hpca	7.43824	6.67225	5.72616	0	4.42355	6.88749	5.59967	3.4187	2.20909	20	10.3522	19.0329	0.00455783	0.0402331
Slmap	12.9514	6.15651	4.18956	0.272115	3.8149	0	7.67809	10.5603	9.84081	19.3137	11.5645	20	0.00456214	0.0402331
Myo9b	20	13.5645	12.7085	8.1196	16.2821	13.5494	18.8646	15.8892	15.6897	6.40585	2.77217	0	0.00456375	0.0402331
H3f3b	2.99974	5.79178	8.21583	11.1928	3.85495	10.3243	3.56763	0	3.02643	13.9147	20	13.3363	0.00456773	0.0402478
Slc13a3	2.14776	7.32897	13.5566	13.9811	9.35257	12.2848	5.46895	0	4.67679	18.6624	16.5831	20	0.00457183	0.0402629
Aplf	20	9.64196	12.0502	14.953	18.692	12.7353	16.9623	19.8833	14.3646	1.01096	0	5.69466	0.00458103	0.0402629
Wbp11	11.6148	5.54596	7.16604	0	8.11527	10.4449	6.85293	1.6056	6.98262	20	18.4115	18.821	0.00457958	0.0402629
Shisa5	6.38071	1.08671	12.5343	14.7489	18.1754	20	6.45277	0	5.19196	13.9596	18.7481	16.2225	0.00457475	0.0402629
Rab23	12.2587	20	19.0797	8.5982	17.4623	11.328	14.178	18.4471	19.8764	5.1151	4.13744	0	0.00458064	0.0402629
Kcng2	14.9804	13.3844	10.5701	0	6.29256	2.48617	11.6571	9.52626	11.0461	20	10.8858	18.2948	0.00458332	0.0402629
Clvs2	20	9.02784	14.375	7.53305	10.2594	5.43513	18.3149	12.1534	13.1807	2.65557	1.35065	0	0.00459218	0.0403205
Ash1l	18.255	13.5151	11.1148	9.57126	8.75437	10.0164	14.3386	20	16.323	7.98148	0	4.71997	0.0046125	0.0404658
Glod4	4.91891	0	7.48181	16.0308	13.6957	12.2351	9.00093	7.49621	6.56606	11.5246	18.0399	20	0.0046157	0.0404658
Fip1l1	13.5858	19.3231	15.7358	11.1136	20	13.4899	13.3185	19.6868	13.2149	0.565109	6.00259	0	0.00461396	0.0404658
Tcp11l1	18.8682	12.5919	9.37126	9.79359	11.5612	7.38276	17.8272	20	18.902	0	7.65045	6.01948	0.00461868	0.0404716
Tbc1d2	11.8011	14.6539	7.33024	18.9342	20	16.1967	16.5985	18.228	9.42385	3.7117	6.46065	0	0.00462503	0.0405068
Chst1	6.54545	6.53368	3.88396	0	2.24443	2.5198	5.36924	5.13435	5.0612	20	9.71466	12.0975	0.00463278	0.0405339
Aqp4	5.75995	0.234352	0	6.37555	2.23598	4.22862	5.78603	4.469	4.08244	16.6356	20	9.61986	0.00463228	0.0405339
Knop1	5.81366	13.5971	8.96525	2.44674	8.81705	3.61142	16.6973	11.3341	20	0	0.630026	3.27676	0.0046451	0.0406213
Tmem158	6.24648	9.52674	6.52322	0	2.12893	1.4099	5.13463	1.23219	4.65728	8.43894	16.4077	20	0.00464977	0.0406418
Nptn	5.60669	3.61807	12.4607	4.12529	0	6.50073	6.50486	8.20633	3.39378	16.5451	20	15.2279	0.00465501	0.0406506
Serpind1	13.2303	8.46717	11.1977	11.3987	13.4269	9.28758	9.34195	20	16.0182	3.06652	1.32774	0	0.00465545	0.0406506
Commd4	13.961	15.4213	13.1781	13.9191	19.7908	20	12.6463	8.61843	7.60235	9.3508	0	3.16442	0.00465953	0.0406658
Ndrg3	1.24114	2.33977	0.597093	5.56227	0.239004	1.96121	12.1009	9.3301	0	20	13.2743	17.0308	0.00468323	0.0408187
Gad1	2.66844	4.63369	4.60927	0.894784	5.72436	2.70503	0	4.32411	1.23816	8.8135	15.7412	20	0.00468172	0.0408187
Ncdn	10.6519	7.87696	9.21174	0	7.18873	6.46747	7.79726	5.19887	4.62614	20	12.2178	18.4043	0.00468407	0.0408187
[truncated: 264 more rows]
