# Supplementary material for: Altered genome-wide hippocampal gene expression profiles following early life lead exposure and their potential for reversal by environmental enrichment
Source: Sci Rep. 2022 Jul 25;12:11937. doi: 10.1038/s41598-022-15861-9 (PMC9314447; doi:10.1038/s41598-022-15861-9)
Supplement: Supplementary file 6 — Supplementary Information 6. [file 41598_2022_15861_MOESM6_ESM.xlsx]

## Sheet: Sheet1
Altered Genome-Wide Hippocampal Gene Expression Profiles Following Early Life Lead Exposure and their Potential for Reversal by Environmental Enrichment
G. Singh1*, V. Singh1, T. Kim3, A. Ertel2, W. Fu3 and J.S. Schneider1*

## Sheet: DEG Sets Analyzed
Supplementary material 8: Complete list of DEGs identified in Fig. 3E (FDR <0.05) using set comparison analysis. Column A shows genes that were downregulated due to Pb exposure in EPN_non-enriched animals and were upregulated by living in the enriched environment in the EPN_enriched animals. Column B shows a set of 1242 genes that were upregulated due to Pb exposure in EPN_non-enriched animals bu…
EPN.UpAndReversed (1242 genes)	EPN.DownAndReversed (1487 genes)	EPN.UpAndSustained (525 genes; includes *)	EPN.DownAndSustained (259 genes)	EnrichmentOnly.Up (798 genes; includes *)	EnrichmentOnly.Down (888 genes)	* Up in both EPN and Enrichment (Outlier gene)
Syt7	Iqgap1	Hivep2	Myh14	Nav2	Pcsk6	Traf3
Gabrb3	Shprh	Plekhg1	Map7	Dlg2	Map3k5
Klf13	Rnf217	Oprm1	Nell1	LOC361646	Smoc2
Pip5k1b	Akap12	Mas1	Tpd52l1	Grm1	Bckdha
March5	Scaf8	Qk	Prdm9	Tulp4	Marcksl1
Cnnm1	Park2	Grik5	Lig1	Lnpep	Pak4
Lrp11	Igf2r	Dpy19l3	Gas2	Vom2r12	Sec11a
Aig1	Arhgef1	Mef2a	St8sia2	Ube3a	rnf141
Pde7b	Gabrg3	Homer2	Ppfibp2	Lrrk1	Cacng3
Zdhhc14	Cyfip1	Stim1	Ppp6r3	Slco3a1	Paox
Agpat4	Efl1	Hbb-b1	Scyl1	Ntrk3	Brms1
Sbk1	Tenm4	Arntl	Hps1	Cpeb1	Arl2
Hspbp1	Sbf2	Prkcb	Shtn1	C2cd3	Exoc6
Sympk	Sfxn2	Shank2	Hddc2	Fchsd2	Rbm20
Mark4	Utrn	Rtn3	Rspo3	Ric3	Pcmt1
Sipa1l3	Ahi1	Gnaq	Brd9	Tead1	Ppil4
Zfp74	Arhgap18	Gna14	Nkd2	Ears2	Sf3b5
Ap2a1	Mthfd1l	Klf9	Rpl9	Atxn2l	Vta1
Kcnj11	Afdn	Apba1	Tyrobp	Cyp2e1	Perp
Gabra5	Vom2r80	Pgm5	Stard10	Rorb	Stx7
Rgma	Zfp329	Heca	Cnga4	Smc5	Sdha
Acan	Prkd2	Armt1	Crym	Pum3	Tppp
Mex3b	Lsr	Cacng7	Polr3e	Spata6l	Med10
Abhd17c	Abcc6	Zfp579	Kdm8	Pcgf5	Srd5a1
Apbb1	Herc2	Shisa7	Cln3	Slit1	Vip
Eif3f	Atp10a	Slc8a2	Mapk3	Gbf1	Gtf2h5
Dennd5a	Sv2b	Mypop	Bc1	Sorcs1	Sft2d1
Galnt18	Adamtsl3	Irgq	Tpcn2	Grk5	Psmb1
Psmd13	Arnt2	Zfp574	Ehbp1l1	Il22ra2	Trim28
Tollip	Gab2	Gsk3a	Naa40	Tmem200a	Rps5
Cdkn1c	Nup98	Numbl	Taf6l	Soga3	Ube2m
Pc	St5	Hipk4	Ch25h	LOC680200	Nat14
Tmem151a	Spon1	Samd4b	Ifit3	Rgs17	Gltscr2
Atad1	Pde3b	Cebpa	Mrpl43	Sod2	Snrpd2
Kcnip2	Plekha7	Ccne1	Mccc1	Tcte3	Apoe
Fbxl15	Sox6	Klk11	Ifi44	Tbp	Cadm4
Neurl1	Syt17	Shank1	Ercc8	Mir3596c	Rabac1
Cited2	Acsm3	Sphk2	RGD1561161	Cnot3	Erf
Arg1	Vwa3a	Fzd4	Gpr160	Myadm	Ccdc97
Clptm1l	Acadsb	Hikeshi	Rrnad1	Vom2r13	B9d2
Mpc1	Mki67	Tmem41b	Lrriq3	Slc27a5	Cyp2a3
Prr18	Kcnq1	Eif4g2	Gpr150	Vom1r46	Ttc9b
Ppp2r1a	Efemp2	Ubfd1	Mir3597-2	Zfp418	Psmc4
Cacng8	Vps13a	Sh2b1	Hmgcr	Kmt5c	Ech1
Zbtb45	Pcsk5	Tgfb1i1	Gfm2	Lair1	Sirt2
Chmp2a	Tmem2	Bag3	Npr3	Hif3a	Yif1b
Epn1	Uhrf2	Htra1	Zbtb10	Pglyrp1	Ppp1r14a
Brsk1	Btaf1	Cd163l1	Lxn	Pou2f2	Polr2i
Ttyh1	Myof	Grk2	Il12a	Ceacam1	Tbcb
Selenow	Ide	Gal3st3	Slc27a3	Mia	Sdhaf1
Napa	Crtac1	Fosl1	Ciart	Ovol3	U2af1l4
Bbc3	Zdhhc6	Atg2a	Ttf2	Syne4	LOC688869
Tmem160	Samd5	Sf1	Gpr88	Sbsn	Tmem147
Strn4	Ltv1	Pygm	Palmd	RGD1308428	Fxyd7
Fkrp	Plagl1	Stip1	Cyr61	Slc7a10	Nudt19
Ap2s1	Hebp2	RGD1560108	Prkacb	Cep89	Pop4
Dact3	Mtfr2	Fads1	Ccdc148	Acpt	Etfb
Pnmal2	Bclaf1	Il33	Dpp4	Hrc	Klk6
Calm3	Med23	Papss2	Mybpc3	Tulp2	Josd2
Irf2bp1	Tert	Tnks2	Dnmt3b	Mir344a-2	Fuz
Opa3	Fastkd3	Scd	Ndor1	Nr2f2	Rps11
Tomm40	Mir29b2	Adrb1	Pmpca	Mir7a-2	Rcn3
Zfp180	Mir3556b	Cacul1	Slc2a8	Fah	Rpl18
Zfp428	Rmnd1	Ctnnd2	Mir181b2	Wnt11	Otog
Egln2	Ipcef1	Basp1	Prpf40a	Rrp8	Tmem86a
Map3k10	Cldn20	Fam102b	Kcna4	Wee1	Nipa1
Lrfn1	Ldhal6b	Homer1	Spint1	Cyp2r1	Bex1
Rps16	Tagap	Slc1a3	Duox1	Knop1	Nsmce3
Alkbh6	Pnldc1	Ankh	Slc20a1	Scnn1b	Selenos
Lrfn3	Fgfr1op	Tbl1xr1	Ovol2	Snrpn	Rlbp1
Aplp1	Chd1	Fgf2	Scp2d1	Cd19	Mesp2
Rbm42	Fpr1	Sertm1	Rbpjl	Slx1b	Ap3s2
Psenen	Has1	Snx27	Mrgbp	Prrt2	Echs1
Usf2	LOC688452	Anp32e	Chrna4	Pagr1	Prc1
Mag	Zfp53	Vav3	Lrrtm4	Mmp21	Il16
Scn1b	Zfp52	Plppr4	Abcb4	Cdhr5	Mpp1
Kctd15	Zfp40	Gclm	Dfna5	Phrf1	Mrpl48
Lrp3	Tmc4	Ube2d3	LOC500124	Chka	Relt
Lrrc4b	Mzf1	Tspan5	Borcs5	Kdm2a	Rpl7a
Emc10	Zfp110	Wdr41	Mios	Rbm14	Inppl1
Kcnc3	Vom1r45	Selenop	Tmem150a	Actn3	Prkcdbp
Tbc1d17	Aurkc	RGD1305938	Nat8f1	Tsga10ip	Adm
Ptov1	Peg3	Card6	Clec2g	Naaladl1	Psma1
Slc17a7	Ssc5d	Zfr	Rps4y2	Map4k2	Rps13
Nucb1	Ptprh	Car2	RGD1564053	Cpsf7	Arl6ip1
Cyth2	Tmem86b	Crh	Kcnb2	Patl1	Tufm
Kdelr1	Rdh13	Nceh1	Frmd3	Ptar1	Coro1a
Nomo1	Leng8	Sox2	Ddx58	Cdc37l1	Aldoa
Kcnc1	Pnmal1	Pgrmc2	Tdrd7	Jak2	Ppp4c
Ldha	Gipr	Setd7	Tnc	Cwf19l1	Kctd13
Nmb	Ercc2	Rab33b	Cdk5rap2	Gsto2	Zfp689
Btbd1	Clasrp	Foxo1	Cntln	Tdrd1	Rgs10
Mesdc2	Plaur	Trim2	Mtap	Ap3b1	Bub3
Prss23	Srrm5	Mef2d	Tesk2	Magi3	Oat
Prcp	Coq8b	Trim46	Rp1	Fcho2	Caly
Ndufc2	Capn12	Krtcap2	Aldh1b1	Dnajc21	Sirt3
Dgat2	Catsperg	Celf3	Tmem268	Slc2a2	Cend1
Ucp2	Zfp566	Mllt11	Ccdc17	Spata5	Cd151
Dnajb13	Zbtb32	Zfp697	Ppie	Abhd18	Polr2l
Rab6a	Gapdhs	Hipk1	RGD1560436	Cog6	Rplp2
Lamtor1	Gramd1a	Capza1	Tssk3	Mbnl1	Rnh1
Rhog	Zfp819	Fam212b	Sytl1	Lekr1	Ctsd
LOC100134871	Klk9	Slc6a17	Clcnkb	Zbbx	Igf2
Hbb	Irf3	Sort1	Slc25a34	Rapgef2	Gal
LOC689064	Snrnp70	Ostc	Pik3cd	Ash1l	RGD1311946
Smpd1	Fut1	Cyp2u1	Mmel1	Atp8b2	Ndufs8
Trim3	Car11	Eif4e	Galnt14	Pdzk1	Ndufv1
Taf10	Hps5	Ankrd13c	Agbl5	Rsbn1	Aip
Tmem9b	Slc6a5	Camsap1	Rnaseh1	Slc30a7	Coro1b
Nrip3	LOC100125384	Pkn3	Gemin2	Sec24b	Gstp1
Rras2	Tubgcp5	Usp20	Abcd4	Camk2d	Ccs
RGD1311703	Mir344g	Mvb12b	Angel1	Dnajb14	Dpp3
Gde1	Mir344i	Gpd2	Mir543	Unc5c	Sf3b2
Dctn5	Fan1	Tanc1	Aspg	Pkn2	Banf1
Sez6l2	Tjp1	Nckap1	Pld4	Pik3r1	Bles03
Cdipt	Chd2	Bdnf	Zfp386	Mrps30	Eif1ad
Maz	Ttll13	Pdia3	Nup107	Lifr	Ap5b1
Sephs2	Whamm	Slc30a4	Cyp4f6	Zfp455	Cdc42ep2
Bnip3	Rab38	Snap25	Hcfc2	Zmat3	Znhit2
Pwwp2b	Eed	Dlgap4	RGD1309489	Gmps	Fau
Nkx6-2	Crebzf	Epb41l1	Pnpla3	Fam189b	Tm7sf2
Pddc1	Mir708	Prex1	Cntn1	Adar	Snx15
Pnpla2	Alg8	Spata2	Nckap1l	RGD1564171	Men1
Hras	Kcne3	Ythdf1	Socs2	Crtc2	Pla2g16
Taldo1	P4ha3	Zmynd19	Cnot2	Them5	Mta2
Dusp8	Atg16l2	Abca2	Lyz2	Bnipl	Ubxn1
Cttn	Numa1	Ralgds	Cyp11b1	Prpf3	Uqcc3
Cd81	Il18bp	Zer1	Dnajb7	Mtmr11	Ddb1
Dhcr7	Trim5	Lrrc8a	Trmu	Otud7b	Fam122a
Ighmbp2	Tub	Ncs1	Mapk12	Cd101	Ifit2
Clcf1	Trim66	Hspa5	Chkb	Nexn	Lgi1
Ppp1ca	Pik3c2a	Lhx6	Rhebl1	Usp33	Opalin
Sptbn2	Acsm4	Ppp6c	Pigb	Cbfa2t2	Pgam1
B4gat1	Eri2	Gpr155	Bmper	Zmynd8	Ubtd1
Rin1	Exnef	Plekha3	Smarcc1	Fubp3	Avpi1
Rab1b	Igsf6	Zc3h15	Tmie	Ciz1	Ndufb8
Cnih2	Tnrc6a	Tfpi	Casp4	Rc3h2	Poll
Drap1	Arhgap17	Rtn4rl2	Olfm2	Strbp	Hmgcs1
Cfl1	Lat	Api5	Dnmt1	Cacnb4	Rabif
Map3k11	Doc2a	Lin7c	Qtrt1	Acvr1c	S100a16
Syvn1	Tmem265	Grem1	Acp5	Gca	Them4
Ehd1	Prss53	Spred1	Fxyd6	Csrnp3	Synpo2
Bad	Trim72	Rpusd2	Alg9	Scn2a	Cox7c
Esrra	Fus	LOC100910827	Commd4	Ppig	Tbca
Otub1	Slc5a2	Rpap1	Cd276	Sestd1	Cartpt
Cox8a	Tial1	Gatm	Zfp949	Atg13	Mccc2
Polr2g	Pstk	Sirpa	Ankrd34c	Ttc17	Taf9
Ints5	Gpr26	Smox	RGD1307461	Slc1a2	Slc30a5
B3gat3	Ctbp2	Tp53inp2	Sema3f	Tcp11l1	LOC100360846
Ganab	Edrf1	Scand1	Mlh1	Mapkbp1	Kcnmb2
Eef1g	Fam196a	Src	Tbc1d8	Ubr1	Plrg1
Dagla	Syce1	Blcap	Osgepl1	Fbn1	Cd1d1
Lrrc10b	Nadsyn1	Fitm2	Myo1b	Mertk	Naxe
Sdhaf2	Tcirg1	Kcnb1	Lama1	RGD1565616	Cct3
Psat1	Doc2g	Cebpb	Mpnd	Rbm12	Lmna
Zfand5	Cabp4	Ptpn1	Shd	Ralgapb	Fdps
Abhd17b	Rps6kb2	Bhlhe23	Ogfrl1	Dhx35	Tpm3
Plpp6	Ankrd13d	Glcci1	Tex30	Znfx1	Slc39a1
Ermp1	Ssh3	Atp2b2	Fastkd2	Spopl	Jtb
Minpp1	Capn1	Tmem140	Dnpep	Lcn12	Psmb4
Fgfbp3	Kcnk4	Tmem178b	Rbm3	Sec16a	Psmd4
Psd	Nxf1	Wipf3	LOC102548478	Rprm	Vps72
Actr1a	LOC100912041	Prickle2	Slc7a3	Fastkd1	Prune
Trim8	Ahnak	Syn2	Wdr44	Bbs5	Aph1a
Wbp1l	Gif	Ret	Igsf1	Hnrnpa3	Pex11b
Gsto1	Stx3	Iqsec3	Fam3a	Arhgap1	Tuba1c
Xpnpep1	Cntf	Gapdh	G6pd	Nat10	Hmgcs2
Pnlip	Ifit1	Cdkn1b	Haus7	Gjd2	Atp1a1
Emx2	Slc16a12	St8sia1	Acadvl	Aqr	Tspan2
Schip1	Chuk	Asns	Efcab3	Mir674	Syt6
Sep15	Slf2	Lsm8	Col23a1	Plcb2	Slc16a1
Serinc5	Pdzd7	Tspan33	Nt5c3b	Disp2	Rhoc
Enc1	Pcgf6	Ccdc129	Timp2	Rtf1	Rap1a
Plpp1	Taf5	Kbtbd2	Baiap3	Jmjd7	Atp5f1
Oxct1	Pdcd11	Fkbp9	Rhbdl1	Capn3	Wdr77
Fam134b	Adra2a	Gadd45a	Rasgef1c	Serinc4	Gstm5
Cct5	Nhlrc2	Tgoln2	Mrnip	LOC100363112	Gstm1
Pcsk1	Eno4	Fbxo41	Atpaf2	Prokr2	Sars
Pkia	Eif3a	Rybp	Alox12	Polr3f	Stxbp3
Armc1	Sfxn4	Adipor2	Slfn2	Sstr4	LOC691807
Maml3	Hcn1	Bcl2l13	Slfn4	Cst7	Larp7
Rnf13	Itga1	Etnk1	Pigw	Sdcbp2	Pla2g12a
Selenot	Drosha	Eps15	Crhr1	Plagl2	Ddit4l2
Kcnab1	Zfhx4	Stau2	Tcam1	Cdk5rap1	Adh5
Dclk2	Tnik	Mob3b	Ddx42	Ncoa6	Lmo4
Ssr2	Nlgn1	Fam219a	Rbm11	Myh7b	Ptger3
Plppr5	Gfm1	Ugcg	Mir99a	Actr5	Mtch2
Ppp3ca	Lrba	Faah	Mirlet7c-1	Plcg1	Entpd2
Ctbs	Ntng1	Efcab14	Gramd1c	Stk4	Sh3glb2
Hapln1	Lrrc7	Tmem69	Parp9	Eppin	Psmd14
Scamp1	Dmgdh	St3gal3	Parp14	Slc9a8	RGD1309540
Crhbp	Tnpo1	Akirin1	Polr2h	Dpm1	Hsd17b12
Zbed3	Map1b	Taf12	Trmt2a	Stx16	Prr5l
Nsa2	Srek1	Wdtc1	Ydjc	Kcnq2	Abtb2
Snx18	Dimt1	Vwa5b1	Ppil2	Etv6	Sema6d
Paip1	Slc38a9	Kcnab2	Cpsf4	Cdk14	Chgb
Rxfp3	Rai14	Vcpip1	Stx1a	Cntn4	Ism1
Stmn2	Fbxl7	Rb1cc1	Rflna	Srgap3	Dtd1
Bhlhe22	Pde7a	Tcea1	Lrrc43	Grin2b	Raly
Cldn11	Egfem1	Ggh	P2rx7	Smarcd3	Uqcc1
Sec62	Usp13	Gpr63	Acad10	Ccdc146	Slc13a3
Nudt6	Frem2	Akirin2	Vamp4	Bmt2	Mrpl41
Noct	Supt20h	Dnaja1	Dnm3	Cnot4	Nrarp
Commd2	Igsf10	Zfp189	Ddr2	Dgki	Tubb4b
Pfn2	Med12l	Plaa	Atf3	Atp6v0a4	Tmem203
Serp1	LOC302022	Atg4c	Rab29	Hipk2	Nelfb
Siah2	Rxfp1	Txndc12	LOC498231	Clcn1	Npdc1
P2ry1	Clk2	Slc2a1	Mir3570	Smarcad1	Bmyc
Ssr3	Nup210l	Smap2	Mir664-2	Zfp638	Fam69b
Tmem144	Kcnn3	Mtf1	Vash2	Aak1	Fam163b
Fam198b	Arnt	Ago1	Nenf	Gfpt1	Zdhhc12
Sfrp2	Pde4dip	Rbbp4	Fam184b	Mitf	Dolk
Fhdc1	Slc22a15	Smpdl3b	Egfr	Irak2	Crat
Ntrk1	Lrig2	Zdhhc18	Abcg3l3	Fancd2	Aif1l
Prcc	St7l	Errfi1	Zfp951	Tsen2	Exosc2
Hdgf	Kcnd3	Acap3	Sparcl1	Wnk1	Plpp7
Bcan	Fnbp1l	Klhl29	Zcchc4	Ints13	Ptges2
Arhgef2	Ndst3	Mboat2	Nop14	Htr5a	Slc25a25
Syt11	Ndst4	Flrt2	Pik3ip1	Pdk4	Dpm2
Npr1	Egf	Map4k3	Lrch1	Mir3587	Gsn
Cdc42se1	Slc9b2	Tmem178a	Osgep	Akr1b7	Pdcl
Cers2	Odf2l	Ppm1b	Pck2	Epha1	Rps20
Mrps21	LOC365985	Epas1	Mdp1	Hnrnpa2b1	Atp5g3
Hist2h2aa3	Adgrl2	Trib2	Dcaf11	LOC685406	Ttc30b
Ankrd34a	Cast	Trim9	Gmpr2	LOC685391	Psmc3
Ngf	Pou5f2	Pcnx1	Pnma2	Adcyap1r1	Commd9
Nras	Vcan	Cdc42bpb	Erc2	Vom1r87	Eif3m
Lamtor5	Zcchc9	Traf3	Rasa3	Dusp11	Rcn1
Psma5	Zfyve16	Rapgef5	Efnb2	Gmcl1	Pax6
S1pr1	Papd4	Rhoq	Prkcd	Klf15	Nop10
Extl2	F2rl2	Yipf4	Rft1	Ghrl	Chst14
Abcd3	Polk	Spast	Plvap	Tatdn2	Ivd
Ugt8	Bdp1	Slc35f6	Nrsn1	Timp4	Dusp2
Ap1ar	Ptger4	Pdia6	Naa35	Slc2a3	Ciao1
Papss1	Skp2	Fam150b	Kdm1b	Pzp	Idh3B
Cisd2	Slc10a5	Ifrd1	Cd83	Crebl2	Snrpb
Ssx2ip	Hps3	Eapp	Tdp2	Gprc5a	Cpxm1
Sgk2	Phc3	Arf6	Akr1c12	Fam234b	Ap5s1
Gpr176	Terc	Dhrs7	Osbpl1a	Sntg1	Rassf2
Slc24a3	Mir551b	Fntb	RGD1562608	Mast2	Snrpb2
Ndrg3	Mfn1	Esrrb	Eif4ebp3	Ptpru	Cst3
Bmp7	Ttc14	Dio2	Elp2	Camta1	Rbck1
Abl1	Ccdc39	Begain	Nrep	Prex2	Pxmp4
Psmb7	Fxr1	Hsp90aa1	Tmco6	Runx1t1	Dynlrb1
Gad1	Arse	Sp8	Pcdhb6	Mms22l	Eif6
Chn1	Bbs7	Itgb8	Fchsd1	Unc13b	Ergic3
Ola1	RGD1307100	Ppm1h	Dus2	Col27a1	Romo1
Dgkz	LOC365778	Trhde	Cbln1	Sh3gl2	Pkig
Tspan18	Jade1	Khdrbs3	Acd	Patj	Dbndd2
Mpped2	Proser1	Pip5k1c	Esrp2	Csf3r	Rae1
Scg5	Postn	Chst11	Snai3	Ubr4	Atp5e
Ptpra	Mab21l1	Kcnc2	C4a	Vps13d	Prelid3b
Prnp	Gpr171	Rspo2	RT1-CE10	Mtor	Psma7
Abhd12	P2ry14	Zhx2	RT1-S3	Kif1b	Ogfr
Ube2v1	Gpr87	Slc25a17	Pou5f1	Arfgef1	Eef1a2
Nfatc2	Vom2r44	Rab5b	Tap1	Ubxn2b	Ndufa9
Phactr3	Vom2r46	Celf5	C4b	Rmdn1	Zc3hav1
Nsmf	Ccnl1	Pias4	Cfb	Usp45	Rpl10a
Rnf208	Ppid	Rexo1	Pbld1	Casp8ap2	Fam3c
Tprn	Mir2985	Apc2		Dcaf10	LOC689574
Ptgds	Dear	Midn		Tstd2	Chmp3
Phpt1	Mab21l2	Sbno2		Aldob	Rab7a
Edf1	Fcrl2	Fgf22		Smc2	C1s
Rpl8	Etv3	Cdc34		Zfp483	Pde3a
Surf4	Mir3597-1	Tcp11l2		Snapc3	Insig1
Olfm1	Gon4l	Hsp90b1		Lrrc19	Pmpcb
Endog	Thbs3	Nudt4		Wdr78	Col1a2
Ptpa	Shc1	Rab21		Slc35d1	Pon2
Fibcd1	Il6r	Usp15		Mir30c1	Ndufa5
RGD1305178	Tdrkh	Pip4k2c		Stk40	Atp6v1f
Swi5	Rfx5	Bai1		Ago4	Flnc
Dnm1	Setdb1	Cyc1		Sfpq	Akr1b1
Cdk9	Adamtsl4	Mief1		Tmem39b	Bpgm
Rab14	Itga10	Cacna1i		Slc9a1	Ptn
Srm	Prkab2	Zc3h7b		Kdf1	Chmp4bl1
Lhx2	Wdr3	Srebf2		Srsf10	Lrrc61
Klhl23	Tshb	Mpped1		Luzp1	Gpnmb
Gorasp2	Phtf1	Parvb		Fblim1	Lancl2
Actg1	Mov10	Cerk		Ddi2	Fam50a
Creb3l1	Ddx20	Twf1		Dhrs3	Cct7
Mapk8ip1	Slc16a4	Gpd1		Miip	Cnbp
Chst1	Prpf38b	Krt2		Plod1	Wnt7a
Tp53i11	Prmt6	Mfsd5		Tnfrsf25	Arl6ip5
Cd82	Rnpc3	Clstn2		Atxn3	Hnrnpf
RGD1564664	Lrrc39	Trak1		Sos1	Clstn3
Fjx1	Trmt13	Yap1		Dnmt3a	C1r
Lmo2	Rrh	Gpr83		Pomt2	Grcc10
Emc4	Tacr3	Smarca4		Slc8a1	Phb2
Emc7	Znhit6	Sc5d		Smc6	Usp5
Thbs1	Spata1	Ppan		Nol10	Cops7a
Bmf	Fubp1	Cd3e		Mis18bp1	Tnfrsf1a
Itpka	Zzz3	Bace1		Map4k5	Gabarapl1
Serf2	Rabggtb	Timm8b		Map3k9	Strap
Casc4	Mir186	Dixdc1		Bbof1	Ldhb
Eid1	Zranb2	Dnaja4		Ppp4r3a	Psmb2
Hdc	Lrp1b	Smad3		Slc24a4	Cyp2j10
Tmem127	Baz2b	Rab8b		Ppp4r4	Scp2
Mal	Slc4a10	Paqr9		Papola	Eif2b3
Adra1d	Scn1a	Dusp7		Traf3	Foxj3
Pcna	Dcaf17	Manf		Slc3a1	Fuca1
Dstn	Pde11a	Mapkapk3		Prepl	Akr7a3
Fkbp1a	Cdc25b	Tma7		RGD1562146	Agtrap
Snph	Ap4e1	Zdhhc3		Memo1	Pex14
Dusp15	Arfgef2	Aff3		Fosl2	Rpl7
Tm9sf4	Card9	Adam23		Gtf3c2	Cops5
Mapre1	Col5a1	Sphkap		Slc5a6	Penk
Map1lc3a	Ddx31	Ppp1r7		Selenoi	Decr1
Ggt7	Fam129b	Rcan2		Fam228a	Vcp
Mmp24	Pbx3	Mob4		Gen1	Bspry
RGD1307752	Golga1	Speg		Agr2	Hdhd3
Rpn2	Galnt13	Agap1		Etv1	Cdc26
Manbal	Rbms1	Hdac4		Mir3593	Atp6v1g1
Tgm2	Ttc21b	Dlgap1		Six4	Trim32
Slc32a1	Scn7a	Srf		Zfyve26	Rraga
Fam83d	Xirp2	Tcte1		Tgfb3	Rps6
Mafb	Lrp2	Tmem151b		Tmem63c	Leprot
Serinc3	Itga6	Enpp4		Samd15	Tmem59
Ctsa	Osbpl6	Fam168b		Snora58	RGD1559786
Pltp	Nup160	LOC100360552		Btbd7	Magoh
Slc12a5	Qser1	Fam117b		Ccnk	Cdkn2c
Tmem189	Eif2ak4	Ctdsp1		Mir665	Pomgnt1
Pard6b	Ttbk2	Ptprn		Mir540	Akr1a1
Cbln4	Slc28a2	Acsl3		Mir541	Urod
Pmepa1	Trpm7	Slc16a14		Mir376c	Slc6a9
Gnas	Kcnip3	Cab39		Mir544	Atp6v0b
Ppdpf	Tmem87b	Asb1		Mir3595	Elovl1
Agap3	Gpcpd1	Syap1		Mir411	Ebna1bp2
Sema3c	Plcb4	Shroom2		Mok	Ppt1
Sema3e	Sptlc3	Clcn4		LOC362863	Rps14
Cldn12	Kif16b	Arhgef9		Tcf20	Adprhl2
Nxph1	Kat14	Trpc5		Dot1l	Zbtb8a
Capza2	Chd6	RGD1564541		Giot1	Eif3i
Kcnd2	Lpin3	Nsdhl		Brd4	Pef1
Npy	Ptprt	Elk1		Stab2	Zcchc17
Vopp1	Sycp2	Tfe3		Ppp1r12a	Sdc3
Suclg1	Myt1	Syp		Nsmce2	Stx12
Tgfa	Fam166a	Eif1ax		Efr3a	Tmem222
Mgll	Lrrc26	Klhl4		Tg	Hmgn2
March8	C8g	Ndufa1		Dgat1	Mtfr1l
Ninj2	Mamdc4	Mcts1		Rbfox2	Syf2
Atp6v1e1	Kcnt1	Apln		Tnrc6b	Rpl11
Tigar	Sdccag3	Rbfox1		Scube1	Id3
Prmt8	Inpp5e	Mgat5b		Alg10	C1qb
Actr3b	Surf2	Mgrn1		Atf7	Ddost
Rheb	Tsc1	Pdpk1		LOC100125368	Akr7a2
Tmub1	Coq4	Capn15		Mfsd12	Sdhb
Slc4a2	Cercam	Fbxw11		Misp	Fbxo2
Kcnh2	Odf2	Gabrg2		Ptbp1	Ctnnbip1
Psmc2	Sptan1	Alkbh5		Hnrnpm	Car6
Sri	Gpr21	Ulk2		Kank3	Vamp3
Cyp51	Wdsub1	Shisa6		Cep83os	Acot7
Ndufa4	LOC100361645	Ube2g1		Tmtc3	Hes5
Tmem106b	Galnt3	Slc43a2		Cpsf6	Mmp23
Wasl	Scn9a	Abr		Dyrk2	Ltbp1
Gpr37	LOC100911723	Rhot1		Avil	Cfl2
Tmem229a	Metap1d	Ppm1e		Slc26a10	Fut8
Arf5	LOC103695172	Dcaf7		Mbd6	Akt1
Lrrc4	Ssfa2	LOC100911627		Nemp1	Mtm1
Mtpn	Ypel4	Naa60		RGD1359449	Ehd3
Clec2l	Fnbp4	Tbc1d24		Ago2	Nrbp1
Mkrn1	Muc15	Caskin1		Lynx1	Slc30a3
Fam131b	Ino80	Cacna1h		Plec	Cgref1
Atp6v0e2	Ltk	Pigq		Scx	Hadha
Cycs	Pla2g4b	Canx		Sh3bp1	Ptrhd1
Tril	Vps39	Natd1		Dmc1	Fkbp1b
Chn2	Snap23	Flcn		Ccdc134	Iah1
Neurod6	Map1a	Atp1b2		Mapk11	Id2
Nt5c3a	Ppip5k1	Zbtb4		Rapgef3	Psma6
Gng12	Slc24a5	Ctdnep1		Slc4a8	Mgat2
St3gal5	Myef2	Alox15		Sp1	Actr10
Kcmf1	Usp8	Rtn4rl1		Npff	RGD1565002
LRRTM1	Gpat2	Cpd		Stag1	Hif1a
Dctn1	Anapc1	Nog		Cdon	Ppp1r36
Egr4	Nop56	Tbkbp1		Zfp609	Hspa2
Rpn1	Ebf4	Srcin1		Tcf12	Riox1
Gpr27	Gfra4	Pip4k2b		Cnot10	Acot1
Arl8b	Pank2	Ccdc43		Gucy1a2	Eif2b2
Arpc4	Fermt1	Fmnl1		Gria4	RGD1310769
Jagn1	Ankef1	Taco1		Sesn3	Ngb
Prrt3	Thbd	Gga3		Chordc1	Ifi27
Emc3	Gzf1	Mir3577		Sorl1	Trmt61a
Vhl	Andpro	Nptx1		Pcsk7	Crip2
Brk1	Hm13	Mylk		Zbtb16	Sqle
Slc6a1	Necab3	Kcnj6		Tmod3	Tmem117
Plxnd1	Spag4	Gsk3b		Fam83b	Eef2
Tuba8	Rbm39	Naa50		Tinag	Ndufs7
M6pr	Nnat	Tnk2		Senp6	Palm
Mlf2	Snhg11	Dnajb11		Ppp2r3a	Notch3
Ptms	Srsf6	Senp2		Vprbp	Tmcc3
Ltbr	Ada	Ephb3		Lrrfip2	Ndufa12
Cd9	Wfdc6a	Alg3		Xylb	Tmem19
Ntf3	LOC100911177	Dvl3		Myrip	Yeats4
Ybx3	Adnp	Ranbp1		Lars2	Cpq
Wbp11	Kcng1	Sdf2l1		Fyco1	Tab1
H2afj	Bcas1	Elavl1		Olr1193	Tuba1a
Tram1	Helz2	Tnrc18		Zfp26	Galnt6
Rragd	Lime1	Lfng		Ap1m2	Naca
Slc44a1	Rtel1	Hip1		LOC691141	Cnpy2
Brinp1	Zbtb46	Tmem132b		Timm29	Zc3h10
Ephb2	Zgpat	Ube3b		Pus3	Erbb3
Tmem68	Zfp512b	Sez6l		Abcg4	Rps26
Epha7	Oprl1	Galnt9		Ddx6	Cd63
Chmp5	Pclo	Rnf6		Nxpe4	Bloc1s1
Clta	Alms1	Smurf1		Cul5	Dohh
Gabbr2	Magi1	Fam220a		Chrna3	Tjp3
Pole3	Grm7	Wipi2		Pstpip1	Mrpl54
Megf9	Akap9	Foxk1		Cspg4	Tcf3
Tle1	Cttnbp2	RGD1305455		Sin3a	Plk5
Elavl2	Grm8	Hspb1		Ulk3	Gamt
Rnf11l1	Grid2	Gatsl2		Arid3b	RGD1359127
Ptprf	Aplf	Bri3bp		Senp8	Cirbp
B4galt2	Sox5	Fam216a		Tpbg	Polr2e
LOC100294508	Ppfibp1	Pptc7		Cyb5r4	Wdr18
Fndc5	Rbm33	Rnft2		Plscr2	Gpx4
Ahdc1	Fbxl13	Fbxo21		Rnf123	Plppr3
Clic4	Abcb1a	Rab35		LOC498675	R3hdm4
Cdc42	Ppp1r9a	Mlec		Epm2aip1	Tpgs1
Capzb	Phf14	Unc119b		Pdcd6ip	Syde1
Szrd1	Foxp2	Pitpnb		Ubp1	Zfp414
Atp13a2	Cftr	Nfasc		Erbb4	Metap2
RGD1305350	Iqub	Ppp1r15b		Kcnh8	Btg1
Clstn1	Pot1	Fam20b		Mgat4a	Lum
Ajap1	Luc7l2	Rfwd2		Lpin2	Tmbim4
Lypla1	Ubn2	Mybph		Clic5	2022-03-09
Fam110b	Ezh2	Glul		Inpp4a	Tspan31
Rab2a	Plekha8	Uhmk1		Tsga10	Dctn2
Pdp1	Ccser1	Nf2		Npas2	Ankrd46
Pnrc1	Polr1a	Pcgf3		Il1rl2	Baalc
Cnr1	Nagk	Lrrc8b		Tpp2	LOC690120
Ndufb6	Tia1	Paqr3		Slc39a10	Ly6e
LOC690918	Grip2	Utp3		Kctd18	Puf60
Ube2r2	Cntn3	Tmem33		Als2cr12	Vps28
Tesk1	Cntn6	Klf3		Klf7	Eif3d
Fktn	Ttll3	Cd38		Ikzf2	Lgals1
Gng10	Bms1	Inpp5j		Col4a4	H1f0
Klhl9	Kdm5a	Rnf185		Inpp5d	Kcnj4
Jun	Mical3	Xbp1		Sned1	Rpl3
Kank4	Zfp384	Ogdh		Vom2r76	Nhp2l1
Dhcr24	Itfg2	Zmiz2		Dennd1c	Naga
Lrrc41	Lrp6	Cnrip1		LOC316124	Cyb5r3
Prdx1	Plekha5	Lgalsl		Kdm4b	Sult4a1
Tmem125	Itpr2	Bcl11a		Arrdc5	Yaf2
Ybx1	Bicd1	Bnip3l		Taf8	Ccdc184
Ctps1	Chpf2	Tsc22d1		Gltscr1l	Tuba1b
Cap1	LOC100364673	Zswim8		Tjap1	Mcrs1
Mycl	Pus7	Abhd6		Vegfa	Lima1
Pou3f1	Kmt2e	Ddhd1		Kansl3	Mettl7a
Utp11	Slc25a40	Extl3		Cnnm3	Spryd3
RGD1559909	RGD1564345	Stc1		Inpp1	Pfdn5
Map7d1	Ewsr1	Ednrb		Nab1	Atp5g2
Trappc3	Krit1	Slitrk6		Nif3l1	Tspan3
Ncdn	Pex1	Slitrk5		Fam126b	Kank2
Dlgap3	Rnf133	Eaf1		Creb1	Eepd1
Phc2	Rnf148	Sh3rf1		Zfp142	Jam3
Hpca	Zfp800	Abhd13		Stk36	Polr2m
Bsdc1	Lipogenin	Zcchc24		Glb1l	Rpl13
Ptp4a2	N5	Slmap		Stk11ip	Ubl5
Adgrb2	Mest	Wnt5a		Capn10	Eif3g
Hcrtr1	Akr1b10	Crlf1		Shroom4	Fdx1l
Ythdf2	Nup205	Crtc1		Cacna1f	Cdc37
Nudc	Trpv5	Npy1r		Slc9a7	Rab3d
Sh3bgrl3	Casp2	Champ1		Med14	Swsap1
Tmem50a	Zfp398	Irs2		Wnk3	LOC100365921
Lypla2	Tra2a	Camk1d		Phf8	Elof1
Zfp46	Nfe2l3	Ror2		Hdx	LOC500959
Camk2n1	Vom1r88	Wnk2		Drp2	Oaf
Nbl1	Il12rb2	Atxn1		Rbm41	Sdhd
Emc1	Tacstd2	Slc22a23		Gria3	Kdelc2
Efhd2	Kdm3a	Sox4		Mpc1l	Gldn
Spsb1	Ggcx	Larp4b		Gripap1	Psma4
Park7	Mat2a	Ubqln1		Foxp3	Rpp25
Plekhg5	Gcfc2	Rnf44		Piga	Ubl7
Tprg1l	Dqx1	Bicd2		Txlng	Rplp1
Rer1	Wdr54	Elovl2		RGD1562161	Anp32a
Gabrd	Atp6v1b1	Tmem170b		Efnb1	Fem1b
Gnb1	Anxa4	Pxdc1		Atp7a	Rpl4
Tmem88b	RGD1560289	Nqo2		Sytl4	Mtfmt
Ssu72	Ccdc174	Rab18		Taf7l	Aldh1a2
Mxra8	LOC500265	Prpf18		Bhlhb9	Scg3
Sdf4	Bhlhe40	Mapre2		Rab9b	Eef1a1
Crim1	Thumpd3-as1	Cdh2		Fam199x	Ctsh
Fam49a	Setd5	B4galt6		Tsc22d3	Zic1
Rtn1	Cpne9	Pcdhga12		Atg4a	Rbp1
Rdh11	Ift122	Stk32a		Mir764	Dbr1
Arel1	Fxyd4	Ndst1		Slitrk2	Anapc13
Tmed10	Rad52	Camk2a		Slc10a3	Tf
Psmc1	Gnb3	Zfp532		Rptor	Acad11
Itpk1	P3h3	Ctif		Map2k3	Mrpl3
Bcl11b	Acrbp	Dok6		Smg6	Twf2
Eml1	Ccnd2	Mtmr1		Shpk	Tex264
Wars	Gsg1	Snrpd1		Myo18a	Tmem115
Cyp46a1	Pyroxd1	Mib1		Usp32	Ndufaf3
Bag5	C2cd5	Egr1		Spag9	Slc25a20
Cyp1b1	Casc1	Psd2		Crebbp	Uqcrc1
Cox7a2l	LOC690784	Synpo		P4ha2	Trex1
Zfp36l2	Zfp292	Pcyox1l		Kif3a	Shisa5
Calm2	Tox	Mex3c		Rai1	Pth1r
Snx17	Grin3a	Rnf165		Ncor1	Ccdc12
Rab10	Scmh1	Kcng2		Ncbp3	Rpsa
Rhob	Cspp1	Cyb5a		Ssh2	Entpd3
Laptm4a	Nsmaf	Rnf150		Nlk	Rpl14
Hspa8	Tmem67	Cacna1a		Stxbp4	Cck
Fam84a	Mmp16	RGD1304884		Npepps	Higd1a
Ntsr2	Wwp1	Sall1		Tanc2	Slc35b2
Odc1	Fut9	Scoc		Sdk2	Pam
Ywhaq	Ankrd6	Cyb5b		Pmm2	Tubb4a
Tspan13	Reck	St3gal2		Ubn1	B3gat2
Foxg1	Zcchc7	Tmem170a		Zfp597	Col3a1
Egln3	Tbc1d2	Kcng4		Nprl3	Sumo1
Akap5	Anks6	Zdhhc7		Crebrf	Serpine2
Rab15	Tex10	Gins2		Flt4	Gpc1
Tmem229b	Invs	Exoc8		Cnot6	Ndufa11
Jdp2	Abca1	Gabbr1		Sec24a	LOC301124
Irf2bpl	Epb41l4b	Fkbp5		Jade2	Mrps10
Calm1	Ikbkap	Ppard		Ube2b	Tbcc
Llph	Akap2	Agpat3		Gemin5	Lrrc73
Chga	Kdm4c	Eif4ebp2		Akap10	Hsp90ab1
Glrx5	Mpdz	Mapk14		Per1	Cox5b
Yy1	Ttc39b	Trappc10		Kdm6b	Txndc9
Slc25a29	Hook1	Zfp280b		Chrnb1	Pdcl3
Exoc3l4	Angptl3	Zfp365		Ybx2	Cnot11
Ckb	Dock7	Kif1bp		Gp1ba	Idh1
Tmem179	Cachd1	Nus1		Pld2	Aamp
Mta1	Usp24	Foxo3		LOC687707	Zfand2b
Dgcr2	Cyp4x1	Sesn1		Kif1c	Tuba4a
Sgta	Hivep3			Inca1	Nppc
Stk11	Macf1			Ankfy1	Cops9
Cpm	Inpp5b			Ovca2	Neu4
Lrp12	Zmym4			Dph1	Ndufv2
Enpp2	Usp48			Serpinf2	Myl12b
Fam49b	Rere			Taok1	Myl12a
Arhgap39	Morn1			Sarm1	Gpc4
Cacng2	Noc2l			Rhbdl3	Gpm6b
Txn2	Terf1			Med13	Tspan6
Eif3l	Mcmdc2			Mtmr4	Prps1
Cyp2d4	Plag1			Eme1	Araf
Pacsin2	RGD1559904			Spop	Ndufb11
Fam19a5	Pnisr			Fbxl20	Ndp
Sbf1	Spaca1			LOC257650	Pqbp1
Slc2a13	Ifnk			Eif1	Timm17b
Nell2	Galt			Cntnap1	Egfl6
Atp5b	Ccl27			Mpp2	Eif2s3
Itga7	Gba2			Nags	Rps4x
Aes	Gne			Cyb561	Fam127b
Gna11	Igfbpl1			Map3k3	Pgk1
Atcay	Coro2a			Map2k6	Gla
Dapk3	Trim14			Usp36	Armcx3
Zbtb7a	Stx17			C1qtnf1	Tceal8
Slc39a3	Ppp3r2			Tepsin	Lage3
Oaz1	Rnf20			LOC619574	Gdi1
Timm13	Actl7a			Narf	Ssr4
Lingo3	Ctnnal1			Scaf4	Pdzd4
Csnk1g2	Hacd4			Map3k13	Kcnip1
Klf16	Eqtn			Itsn1	Glyr1
Abhd17a	Prkaa2			Bbx	Sar1b
Uqcr11	Pcsk9			Sidt1	Omg
Mbd3	Mroh7			Zbtb20	Nme1
Cbarp	Zcchc11			Osbpl11	Carhsp1
Rnf126	Orc1			Pcyt1a	Zfp13
Tmem259	Cc2d1b			Acap2	Hcfc1r1
Bsg	Nrdc			Yeats2	Elob
Hcn2	Ttc39a			Fgd4	Atp6v0c
Zfp763	Agbl4			Ltn1	Rnps1
Zfp955a	Bend5			Donson	Ndufb10
Rab11b	Cyp4a8			Ets2	Msrb1
March2	Mutyh			Zfp295	Nme3
Arl1	Slfnl1			Riox2	RGD1565784
Slc17a8	Col9a2			Pcnp	Sox8
Slc25a3	Trit1			Spice1	Metrn
Ube2n	Mycbp			Qtrt2	Fbxl16
Nts	Gnl2			Poglut1	Rhbdf1
Atxn7l3b	Ago3			Fyttd1	Nsg2
Slc35e3	Clspn			St6gal1	Mat2b
Agap2	Zmym1			Prodh	Rack1
Arhgef25	Zmym6			Crkl	Rmnd5b
B4galnt1	RGD1561149			Ervfrd-1	Nhp2
Tac3	Sync			Rimbp2	Hint1
Sdc2	Col16a1			Caln1	Gm2a
Laptm4b	Fam46b			Cers4	Atox1
Kcns2	Cep85			Fry	Hist3h2ba
Ywhaz	Ubxn11			Mtus2	Hist3h2bb
RGD1310852	Rsrp1			Flt1	Hist3h2a
Grina	Srrm1			Zfp655	Zfp39
Bop1	Ifnlr1			Kntc1	Snap47
Scrt1	Zbtb40			Srrm4	Med9
Lrrc24	LOC498592			Ccdc64	Llgl1
Pvalb	Tardbp			Grk3	Dhrs7b
Kctd17	Masp2			Ep400	Aldh3a2
Mpst	Per3			Cdk8	Mapk7
C1qtnf6	Tas1r1			Papolb	Naa38
Cdc42ep1	Chd5			Prkrip1	Rnasek
Polr2f	LOC500594			Zcchc8	Cxcl16
Sox10	Ccnl2			Sh2b3	Slc25a11
RGD1359634	Tas1r3			Ptpn11	Serpinf1
Csnk1e	Ints11			Fbxw8	Glod4
Tomm22	Tnfrsf4			Pxn	Fam58b
Cbx6	Agrn			Ulk1	Rffl
Dnal4	Perm1			Spta1	Mrps23
Mgat3	Plekhn1			LOC304725	Nme2
Csdc2	Samd11			Srgap2	Col1a1
Pmm1	Xdh			Lhx4	Pdk2
Desi1	Nrxn1			Cdh7	Phb
RGD1304694	Birc6			Zc3h11a	Phospho1
Fbln1	Slc4a1ap			Ppp1r12b	Atp5g1
Atxn10	Sntg2			Camsap2	Mrpl10
Pim3	Ralgapa1			Trove2	Stard3
Mlc1	Mdga2			Trmt1l	Mien1
Panx2	Nrxn3			Xpr1	Top2a
Shank3	Unc79			Abl2	Smarce1
Prickle1	Srsf7			Astn1	P3h4
Amigo2	Thada			Enah	Cnp
Slc48a1	Plekhh2			Capn2	Rab5c
Asb8	Tmem214			Plxna2	Coa3
Cacnb3	Otof			LOC100359649	Vps25
Arf3	Lpin1			Ccdc93	Rpl27
Ddn	Atp6v1c2			Mir128-1	Aarsd1
Tmbim6	Nrcam			C4bpb	Tmem101
Smarcd1	Akap6			Elk4	Tmub2
Dazap2	Slc38a6			Tmem81	Grn
Grasp	Kcnh5			Pik3c2b	Gfap
Ppp1r1a	Slc8a3			Kdm5b	C1ql1
Map2k1	Ston2			Lad1	Acbd4
Cpne4	Kcnk10			Zbtb41	RGD1565033
Trpc6	Eml5			Smg7	Sox9
B3gat1	Rps6ka5			Tnr	Kif19
Thyn1	Tc2n			Klhl20	Atp5h
Fez1	Dync1h1			Fmo2	Caskin2
Clmp	Atl2			Casq1	Galk1
Ubash3b	Dhx57			Atp1a2	Syngr2
Nectin1	Thumpd2			Kcnj10	Cant1
Dscaml1	Eml4			Mir215	Cbx8
Nptn	Zfp513			Tmem206	Anapc11
Tle3	Drc1			Cds1	Mcrip1
Calml4	Atad2b			Gabrb1	Dcxr
Atp1b3	E2f6			Tgfbr3	Cpox
Pxylp1	Pqlc3			Abcg3	Rwdd2b
Atp2c1	Slc26a4			Ptpn13	Sod1
Map4	Twist1			Wdfy3	Gart
Scap	Ahr			Gpat3	Atp5o
Panx1	Agr3			Ankrd17	Pcp4
Pin1	G2e3			Stap1	Mx2
Icam5	Arhgap5			Clock	Adprh
Mrpl4	Sstr1			Arap2	Ncbp2
S1pr5	Pnn			Ppargc1a	Tmem41a
Plppr2	Rn7sl1			Htt	Psmd2
Herpud2	Pole2			Depdc5	Ap2m1
Vps26b	Nin			Kremen1	B3gnt5
Nrgn	Arid4a			Slc26a1	Ufd1l
Scn3b	Lrrc9			Mtf2	Comt
Thy1	Zbtb25			Cdc7	Slc25a1
Mcam	Zbtb1			Pkd2	Slc7a4
Usp2	Srsf5			Parm1	Cebpd
C2cd2l	Slc10a1			Mir6321	Efcab1
H2afx	Adam4l1			Ugt2b7	Tex26
Bcl9l	Adam4			Ugt2b35	Mmd2
Arcn1	Rbm25			Uba6	Snx8
Scn2b	Coq6			Slain2	Ap1s1
Scn4b	Ylpm1			Nsun7	Vps37b
Pafah1b2	Alkbh1			Pds5a	Trappc5
Dlat	Spata7			Ugdh	Snapc2
LOC100125362	Trip11			Guf1	Gtf3a
Elmod1	RGD1566401			Drd5	Rasl11a
Rcn2	Mir770			Nsd2	Arpc1b
Snx33	Mir493			Fgfr3	Atp5j2
Imp3	Mir431			Ccdc117	Aimp2
Cox5a	Mir127			Xpo1	Cyth3
Csk	Mir1188			RGD1305110	Cox19
Sema7a	Mir3543			Mtif2	Mblac1
Loxl1	Mir433			Kcnma1	Mospd3
RGD1562618	Mir370			Abcc4	Fis1
Larp6	Mir341			Thrb	Alkbh4
Snapc5	Mir3579			Rarb	Sh2b2
Hacd3	Mir487b			Pxk	Polr2j
Spg21	Mir494			Slc7a8	Mdh2
Ppib	Mir379			Phf11	Ran
Tpm1	Mir758			Kif13b	Snrnp35
Rsl24d1	Mir323			Gfra2	Rilpl2
Elovl5	Mir666			Pibf1	Rnf34
Htr1b	Mir299b			Itgbl1	Gpn3
RGD1309079	Mir329			Usp54	Erp29
Copb2	Mir6331			Slc4a7	Rpl6
Rab6b	Mir668			Fam107a	Plbd2
Srprb	Mir1193			Ero1a	Pebp1
Nudt16	Mir3576			Gnpnat1	Cox6a1
Alas1	Mir154			Styx	Pop5
Pcbp4	Mir381			Ppp1r3e	RGD1311899
Slc38a3	Mir3072			Ngdn	Tpst2
Usp4	Mir410			Myh6	Dars
Rhoa	Mir496			Tssk4	Gli2
Cspg5	Mir377			Rec8	Csrp1
Cmtm7	Mir300			Cenpj	Uap1
Cx3cr1	Mir134			Mphosph8	Tgfb2
Eif1b	Mir3592			Ska3	Smyd2
Lyzl4	RGD1305298			Nup58	Dbi
Pomgnt2	Wdr60			Wdfy2	C1ql2
Tmem158	Zfat			Loxl2	Cxcr4
Tmeff2	Utp20			Htr2a	Tmem9
Efhd1	Nav3			Akap11	Rnf2
Ptprs	Vps13b			Wbp4	Pigc
Tnfrsf21	Trps1			Gpr183	Mpc2
Ptp4a1	Asap1			Parg	Uck2
Plcl1	Zfp7			Myo16	Mgst3
Arpc2	Arl13b			Zmiz1	Fcgr2b
Epha4	Syn3			Ercc6	Cfap126
Fbxl17	RGD1563365			Galnt7	Ndufs2
Rab12	Mybpc1			Tnks	Ufc1
Tmem200c	Fgd6			Nsd3	Pea15
Mllt1	Cep83			Hook3	Uba2
Sema6b	Cep290			Zmat4	Dusp10
Lrfn2	Rassf9			Itih4	Fgf5
Ttbk1	RGD1561648			Phf7	Rgs12
Yipf3	Grip1			Mau2	Peli1
Mrps18a	Srgap1			Cdkn2aip	Commd1
Enpp5	Kif5a			Vps37a	Pex13
Pla2g7	Lrp1			Prosc	Fgfrl1
LOC688459	Grhl2			Tacc1	Fam69a
Hs6st1	Rims2			Ryr2	Naa11
Actr1b	Tbc1d31			Ntrk2	Hopx
Hspe1	Myh9l1			Shc3	Paics
Aox3	Fam227a			LOC689316	Pdgfra
Bzw1	Lrrk2			RGD1307443	Hmgb3
Ndufb3	Gxylt1			Elmo1	Smim20
Cyp20a1	Stx19			Tbce	Med28
Pnkd	Prim1			Heatr1	Lap3
Wnt10a	Baz2a			Upf2	Rab5a
Cdk5r2	Rbms2			Frmd4a	Nsg1
Atg9a	Pan2			Suv39h2	Crmp1
Fam134a	Esyt1			Arhgap21	Bloc1s4
Chpf	Myl6b			Cdk20	Grpel1
Scg2	Zfp347			Mir874	Tada2b
Ptma	Zfp709l1			Dok3	Sh3bp2
Bok	Tle2			Nsd1	Maea
Chchd2	Matk			Unc5a	Uqcr10
Fam174a	Adat3			Hrh2	Ykt6
Pja2	Abca7			Nup153	Ppia
Vapa	Slc1a6			Slc17a4	Rab1a
Cnksr2	Akap8			Mir1896	Mdh1
Atp6ap2	Akap8l			Mtpap	Adk
Glra2	Prdm4			Pitrm1	LOC361016
RGD1566265	Mir3561			Asb13	Nedd8
Fgf13	Eid3			Kctd16	Cldn10
Cdk16	Pah			Htr4	Ppp3cb
Chst7	Nup37			Nol4	Rpl15
Mid1ip1	Scyl2			Epb41l4a	Psmd6
Tspan7	Mir135a			Pcdha8	Psmc6
Ebp	Nr2c1			Pcdha13	Bmp4
Porcn	Eea1			Ctdp1	Fbxo34
Pcsk1n	Mdm1			Fundc2	Ttc5
Ubqln2	Mon2			Rbbp8	Pnp
RragB	Gli1			Map3k2	Apex1
Tmsb4x	Rdh16			Pcdhb10	Oxa1l
Rab9a	Spag1			LOC100911367	Rem2
Rbbp7	Abra			LOC317165	Thtpa
Arx	Trhr			Cep120	Eef1akmt1
Nlgn3	Taf2			Slc26a2	Mrpl57
Gjb1	Wdyhv1			Fam210a	Clu
Nono	Atad2			Poli	Fdft1
Magee1	Oc90			Ranbp10	Polr3d
Nap1l3	Phf20l1			Glg1	Lgi3
Hnrnph2	St3gal1			LOC367515	Serp2
Bex2	Kcnk9			Rbl2	Grid1
Plp1	Cyp11b2			N4bp1	Sugp1
Rnf128	Cyp11b3			Pdpr	Msmo1
Slc25a5	Mroh1			Banp	Fam213a
Lamp2	Lrrc14			Fanca	Gdf10
C1galt1c1	Ddx17			Tepp	Sncg
Zdhhc9	L3mbtl2			Nup93	Ghitm
Rab33a	Mirlet7b			Mir138-2	RGD1309676
Atp6ap1	Hdac10			LOC100363129	Use1
Tktl1	Selenoo			Pkn1	Babam1
Slc6a8	Tubgcp6			Rfx1	Mrpl34
Bcap31	Dennd6b			Trmt1	Pgls
Prkca	Cpt1b			Gcdh	Rpl18a
Grin2c	Scaf11			Syce2	Ifi30
Gspt1	Slc38a4			Fhod1	Ccdc124
Coro7	Rpap3			Hsd11b2	Fkbp8
Hmox2	Prkag1			Nfatc3	Uba52
Adam19	Prpf40b			Nfat5	Ddx49
Acsl6	Pcbp2			Gan	Cope
Sh3bp5l	Cntn5			Osgin1	LOC100911483
Wnt3a	Dync2h1			Urb2	Casp3
Usp22	Fat3			Sprtn	Dctn6
Pmp22	Med17			LOC499407	Pomk
Sez6	Fam81a			Cabin1	Tm2d2
Vmp1	Xrn1			Arid5b	Golga7
Ikzf3	Oxsr1			P4ha1	Vdac3
Grb2	Cep295			Rev3l	Cln8
Hn1	Npsr1			Ager	Gas6
Gps1	Chek1			Ddx39b	Cdyl
Foxk2	Lnc215			Hspa1b	Prkcq
Snn	Cadm1			Hspa1a	Atp5c1
Litaf	Usp28			Vwa7	Optn
Cdip1	Atm			Rgl2	Rsu1
Paqr4	Myo9a			Itpr3	Prtfdc1
Cldn9	Ice2			Mcm3ap	Higd2a
Syngr3	Cgnl1			Hnrnph3	Cltb
Rps2	Rfx7			Tube1	Thoc3
Mrps34	Fam214a			LOC688390	Cplx2
Hagh	Myo5a				Gadd45g
Nubp2	Hcrtr2				Fgd3
Stub1	Cep162				Gmpr
Neurl1b	Snx14				Tmem14c
Ccng1	Rasgrf1				Txndc5
Lsm11	Rasa2				Tubb2b
Nipal4	Rbm5				Tubb2a
Hnrnpab	Col7a1				Hist1h1d
Mgat4b	Setd2				Hist1h2bl
Ppp2ca	Arpp21				Hist1h2ail1
Skp1	Vipr1				Abt1
Uqcrq	Fam76b				Psma2
Ybx1-ps3	Taf1d				Cul2
Nmur2	LOC689840				Gdi2
Rnf187	Fbxl12				Commd3
Guk1	Tyk2				Commd10
Arf1	Tmem45b				Rbm22
Gjc2	Nfrkb				Rpl36al
Rasd1	Vsig2				Lims2
Mfap4	Zfp202				Gypc
Ubb	Mir100				Cxxc5
Myh2	Vof16				Ndufa2
Myh1	Pdzd3				Zmat2
Vamp2	Nxpe1				Pcdhb5
Borcs6	Npat				Csnk1a1
Eif4a1	Cyp19a1				Sec11c
Nlgn2	Man2c1				Atp5a1
Gabarap	Clk3				RGD1560212
Neurl4	Bbs4				Rad23a
Eif5a	Csnk1g1				Hhip
Dlg4	Fbxl22				Gabarapl2
Pfn1	Bnip2				Car7
Rnf167	Trim43a				Got2
Camta2	Tbc1d2b				Adgrg1
C1qbp	Cep70				Mt3
Wscd1	Cep63				Mt1
Emc6	Nphp3				Nudt21
Aspa	Aste1				Nkd1
Git1	Rbm6				Ndufb7
Pitpna	Uba7				Tecr
Doc2b	Traip				Gipc1
Ywhae	Mst1r				Ier2
Rflnb	Mst1				Gadd45gip1
Sdf2	Amt				Prdx2
Pigs	Nckipsd				LOC363337
Evi2a	Celsr3				Kiaa0895l
Cdk5r1	Atrip				Thap11
Tmem132e	Trank1				Lcat
Dusp14	Golga4				Nip7
Mmd	Slc22a13				Vps4a
Ppp1r9b	Zfp445				Psmd7
Psmb3	Cul9				Mon1b
Cacnb1	LOC100362040				Mvd
Neurod2	Safb2				Aprt
Ppp1r1b	Adgrb3				Chmp1a
Ormdl3	Khdrbs2				Fam89a
Psmd3	Map2				Ppp1r11
Jup	Pard3b				Micu1
Becn1	Per2				Mtch1
Rundc3a	Ptprm				Cpne5
Nmt1	Uhrf1				Mcu
Dcakd	Usp49				Tspan15
Rprml	Cd2ap				Ros1
Mapt	Adgrf5				Ddo
Limd2	Rims1				Hace1
Cacng5	Fam135a				Gnl1
Hid1	Zfp451				Tubb5
Sumo2	Uggt1				Hsd17b8
H3f3b	Col5a2				Rnf5
Cygb	Gls				Ddah2
Sec14l1	Nabp1				B3galt4
Rbfox3	Hecw2				Tapbp
Eif4a3	Ccdc150				Zbtb22
Baiap2	Pgap1				Cuta
Aatk	Sf3b1				RGD735065
P4hb	Satb2				RGD1303003
Alyref	Mpp4				Pttg1ip
Arhgdia	Vwc2l				Sumo3
Rfng	Fn1				Prmt2
Rab40b	Smarcal1				Mif
Metrnl	Col4a3				Smarcb1
Mb21d2	Trip12				Gstt3
Cadm2	Atg16l1				Cisd1
Masp1	Slco6b1				Tfam
App	Slco4c1				Phyhipl
Igsf11	Fer				LOC100910945
Casr	Ankrd12				Vsir
Adcy5	St6gal2				Rpf2
Ppp1r2	MGC116197				Cd24
Hunk	Safb				Bex4
Olig2	Tincr
Olig1	Stap2
Tmem50b	Ubr2
Rcan1	Rsph9
Psmg1	Slc29a1
Cldnd1	Znrd1-as1
Dirc2	Slc25a27
Apod	Col9a1
Eif4a2	Rab23
Map6d1	Ankrd23
Sept5	Rev1
Rtn4r	Kdelc1
Zdhhc8	Vom1r50
Tsc22d4	Nemp2
Rac1	Gtf3c3
Adap1	Clk1
Gbas	Orc2
Wsb2	Trak2
Rplp0	Tmem237
Ctxn1	Nop58
Ubl3	Ica1l
Pomp	Raph1
Gpr12	Rpl37a
Bud31	Ankzf1
Pdap1	Inha
Arpc1a	Slc4a3
Tmem130	Htr2b
Nptx2	Kcnj13
Tecpr1	Usp40
Bri3	Ilkap
Actb	Traf3ip1
Fscn1	Pask
Gna12	Ppip5k2
Ttyh3	Ppp4r1
Chst12	Phka2
Eif3b	Ftx
Pdgfa	Zmym3
Gnb2	Pcdh11x
Ache	Usp9x
Slc12a9	Gpr165
Vgf	Ophn1
Ywhag	Ogt
Por	Taf1
Fzd9	Pak3
Eif4h	Htr2c
Tmem248	Thoc2
Zbed5	Gabra3
Mmp17	Plxna3
Fzd10	Cfp
Ubc	Timp1
Tmed2	Mir222
Vps29	Mir221
Arpc3	LOC102552805
Ppp1cc	Prickle3
Aldh2	Alas2
Ddx54	Apex2
Triap1	Msl3
Rnf10	Ofd1
Dynll1	Fancb
Gltp	Gja6
Mvk	LOC100363193
Asphd2	Las1l
Tnfrsf11a	Arr3
Htr5b	P2ry4
Tmem163	Pdzd11
Slc45a3	Foxo4
Tmcc2	Med12
Lrrn2	Mir374b
Adipor1	Mir421
Brinp2	RGD1561931
Olfml2b	Mir384
Nhlh1	Mir325
Bpnt1	Cstf2
Kcnk2	Gprasp1
Prox1	Capn6
Insig2	Dcx
Actr3	Mir3552
Rab7b	Upf3b
Nucks1	Tmem255a
Adora1	Smarca1
Tmem183a	Gpr119
Shisa4	Pnma3
Arpc5	Ikbkg
Rgs8	Flna
Stx6	Taz
Atp1b1	Avpr2
Mpzl1	Arhgap4
Sdhc	Srpk3
Adamts4	Pnck
B4galt3	Dusp9
Nit1	Rbmx
Dedd	Tenm2
Cd48	Pfas
Ncstn	Ezh1
Cadm3	Rgs9
Zfp238	Abcc1
Adss	Marf1
Pycr2	Pdxdc1
Wdr26	Cpeb4
Degs1	Ranbp17
RGD1310587	Adamts2
Angel2	Sparc
Sertad4	Rapgef6
Sertad2	B9d1
Hsd17b11	Myh10
Epha5	Eno3
Gabra4	Nf1
Smim14	Zfp207
Stim2	Acaca
Ppp2r2c	Myo19
Add1	Tada2a
Osbp2	Ints2
Camk2b	Cacna1g
Rtn4	Smurf2
Lrrc8d	Helz
Enoph1	Tbcd
Ccni	Zc3h7a
Scarb2	Anks3
G3bp2	Dnase1
Dck	Zfp263
Rasl11b	Srrm2
Hs3st1	E4f1
Wdr1	Rab26
Wfs1	Tsc2
Mrfap1	Pkd1
Htra3	Gng13
Nat8l	Wfikkn1
RGD1560394	Rhot2
Letm1	Luc7l
Ctbp1	Mir336
Selenom	Hnrnph1
Gal3st1	Clk4
Tbc1d10a	Rad50
Cabp7	Zfp692
Dbnl	Pigl
Purb	Zfp286a
Tbrg4	Myh3
Ccm2	Usp43
Nacad	Aloxe3
Adcy1	Fgf11
LOC100911576	Dvl2
Ppp3r1	Gltpd2
Actr2	Rpain
Synpr	Nup88
Hs6st3	Slc13a5
Gng2	Trpv3
Abhd4	Mir6326
Ptk2b	Coro6
Pcdh17	Prpf8
Ubac2	Myo1c
Tm9sf2	Cryba1
Samd8	Wsb1
Cnih1	Fndc8
Sall2	Taf15
Dad1	Mmp28
Lrp10	Rps6kb1
Mmp14	Luc7l3
Psmb5	Cdk12
Jph4	Krt28
Lats2	Hap1
Scara3	Aoc2-ps1
Trim35	Mir3064
Nefl	Cep95
Ctsb	Ddx5
Pnoc	Abca5
Chmp7	Sstr2
Egr3	Cog1
Phyhip	MGC95210
Hr	Otop3
Itm2b	Smim5
Esd	Mfsd11
Pcdh8	Srsf2
Pcdh20	Cep295nl
Ndfip2	Cep131
Spry2	Hexdc
Fbxl3	B3gntl1
Fgfr1	Clcn2
Arhgef3	Ttc3
Klhl26	Dlg1
Ssbp4	Lpp
Gatad2a	Grik1
Lpl	Urb1
Cpe	Sim2
Tll1	Morc3
Spock3	Dscam
Gpm6a	C2cd2
Wwc2	Ripk4
Enpp6	Impg2
Tusc3	Cblb
Arf4	LOC498084
Tkt	Tmem39a
Ncoa4	Iqcb1
Timm23	Pdia5
Glud1	Atp13a5
Tmem38a	P3h2
Smim7	Abcc5
Ap1m1	Hira
Nr2f6	Med15
Ocel1	Ppm1f
Dda1	Htr1f
Map1s	Cxadr
Mast3	Usp16
Pik3r2	Synj1
Mpv17l2	Son
Rab3a	Slc5a3
Jund	Setd4
Lsm4	Nit2
Tmem59l	Cep97
Homer3	Gap43
Ncan	Tmprss7
Hapln4	Cd80
Nr2c2ap	Polq
Scrg1	Golgb1
Spcs3	Snx4
Slc25a4	Ccdc50
Prag1	Thpo
Leprotl1	Chrd
Saraf	Dgcr8
Ppp2cb	Smpd4
Slc20a2	Scarf2
Agpat5	Serpind1
Kbtbd11	Ccdc116
Fbxo25	Tmem132d
Lamp1	Mphosph9
Mfsd14b	Taok3
Auh	Brca2
Fam120a	Pds5b
Gfod1	Zfp157
Chrm3	Baz1b
Ctsl	Wbscr27
Isca1	Sfswap
Cxcl14	Ift81
Tmed9	Rasal1
Dbn1	Nos1
Prr7	Cit
Lman2	Zfp958
F12	Flt3
Rgs14	Trrap
Tspan17	Bhlha15
Nrn1	Ccz1b
Uqcrfs1	Ankrd61
LOC100911664	Sun1
Hist1h2bh	Il3ra
Idi1	Cldn3
Net1	Gigyf1
C1ql3	Cldn4
Gad2	Stx2
Colec12	Dhx37
Gnal	Ccdc62
Kctd1	Trafd1
Slc25a46	Rph3a
Reep5	Srsf9
Ube2d2	Oasl2
Ndfip1	Git2
Cndp2	Acacb
Abhd3	Sgsm1
Aqp4	Miat
Ttr	Golga3
Ino80c	Ankle2
Galnt1	Cntnap5c
Gpr17	Cntnap5b
Slc35a4	Epb41l5
Pcdhgc3	Hmcn1
Yipf5	Cacna1e
Tmed7	Ush2a
Cdo1	R3hdm1
Arsi	Mdm4
Pdgfrb	Cdc73
Mbd2	Brinp3
RGD1562987	Tpr
Smad7	Dhx9
Pqlc1	Lamc1
Gnao1	Rabgap1l
Large1	Prrc2c
Nr3c2	Adcy10
Ccsap	Pou2f1
Mmp15	Rxrg
Pllp	Pbx1
Itfg1	Cdc42bpa
Adgrl1	Ahctf1
Atp6v0d1	Cnih3
Smpd3	Rps6kc1
Fbxo31	Zcchc2
RGD1559896	Ccnt2
Pgbd5	Pfkfb2
Sipa1l2	Ikbke
Cx3cl1	Klhdc8a
Arl2bp	Atp2b4
Rasd2	Ptprv
Dnaja2	Aspm
Prkaca	Swt1
Nacc1	Ivns1abp
Calr	Apobec4
Wdr83os	Tdrd5
Mylk3	Angptl1
Vps35	Mir1843b
Abce1	Gpr52
Tmem184c	Gas5
Tppp3	Zbtb37
Fa2h	Scyl3
Bcar1	LOC498265
Maf	Slc19a2
Necab2	Rgs5
Cotl1	LOC100361087
Usp10	Spata46
Map1lc3b	Atp1a4
Cox4i1	Cox20
Jph3	Hnrnpu
Slc7a5	Nvl
Zfpm1	Rab3gap2
Spata2L	Gpatch2
Agt	Rcor3
Tsnax	Diexf
Set	Cd46
Tomm20	Slit2
RT1-DMa	Tmem175
LOC294154	Fras1
Csnk2b	Hfm1
Tbc1d22b	Hnrnpd
Anks1a	Tmem150c
Mdga1	Adgrl3
Zfand3	Kit
Abcg1	Fip1l1
Adarb1	Pcdh7
Gstt2	Acox3
Reep3	Ablim2
Fyn	Sfi1
Mog	Limk2
Ppp1r10	Cobl
Ddr1	Meis1
Ring1	Usp34
Slc39a7	Ahsa2
Agpat1	Psme4
Skiv2l	Idua
Bag6	Dgkq
Prrc2a	Glmn
Syngap1	Ibsp
Cdkn1a	Fam175a
Nudt3	Hnrnpdl
Zfp523	Prkg2
Glo1	Bmp3
Ube2g2	Sdad1
Chchd10	Ugt2b1
Psap	Ythdc1
Unc5b	Dancr
Tysnd1	Nfxl1
Sar1a	Wdr19
Serinc1	Anapc4
Fabp7	Pi4k2b
Tspyl4	Dhx15
Tspyl1	Fbxl5
Hdac2	Psapl1
Snx3	Trmt44
Ostm1	Mfsd10
	Grk4
	Tnip2
	Morc2
	Mtfp1
	Polm
	Grb10
	Pus10
	Papolg
	Pnpt1
	Pcca
	Flnb
	Ift88
	Fndc3a
	Pcdh9
	Dock9
	Samd4a
	Ap5m1
	Acin1
	Phf11b
	Xpo4
	Kctd9
	Ints6
	Xkr6
	Cog3
	Dis3
	Mycbp2
	Farp1
	Mss51
	Nr1d2
	Fezf2
	Wdhd1
	Hnrnpc
	Chd8
	Bcl2l2
	Pabpn1
	Zfhx2
	Dhrs1
	Tinf2
	Gnrh1
	Nefm
	Mir124-1
	Ccar2
	Lcp1
	Zc3h13
	Bora
	Rbm26
	Tgds
	Gpr18
	Cacna1d
	Slc25a42
	Galntl6
	Sgcz
	Nrg1
	Csmd1
	Sfmbt1
	Lzts1
	Nek1
	Sorbs2
	Fat1
	Pcm1
	Dlc1
	Ank1
	Ikbkb
	Mcf2l
	Dennd6a
	Asb14
	Chdh
	Itih3
	Nek4
	Gnl3
	Glt8d1
	Myo9b
	Fcho1
	Isyna1
	Comp
	Tm6sf2
	Rfxank
	Slc18a1
	Ints10
	Lrp2bp
	Purg
	Star
	Ddhd2
	Plpp5
	Letm2
	LOC684871
	Ankrd10
	Lig4
	Arglu1
	Slc10a2
	Celf2
	Snrnp48
	Zfp192
	Hecw1
	Gli3
	Mllt10
	Npepo
	Fancc
	Uimc1
	Lnc012
	Kif13a
	Hivep1
	Mrs2
	Carmil1
	Arid4b
	Zeb1
	Itga8
	Plxdc2
	Nebl
	Mir3074
	Mir23b
	Cdc14b
	Mir7a-1
	Ddx46
	Fam193b
	Secisbp2
	Aspn
	Fbxw17
	Prpf4b
	Ripk1
	Hus1b
	Gpld1
	Zfp322a
	Olr1657
	Sfrp4
	B3galnt2
	Kif5b
	Epc1
	Mtr
	Fbxo18
	Dclre1c
	Trdmt1
	Ero1b
	Klhl14
	Fam13b
	Prr16
	F8
	Rock1
	Cables1
	Zfp397
	Wdr33
	Pcdha12
	Pcdha7
	Pcdha9
	Pcdha10
	Pcdhac1
	Pcdha11
	Pcdhga9
	Arhgap26
	Mcc
	Tcerg1
	Kcnn2
	Trim36
	Fem1c
	Atp9b
	Rttn
	Thoc1
	Esco1
	Cabyr
	Impact
	Iws1
	Apc
	Pkd2l2
	Kif20a
	Cdc23
	Brd8
	Mir1949
	Ankhd1
	Sra1
	Apbb3
	Gpr151
	Pggt1b
	Slc6a7
	Prelid3a
	LOC361346
	Smad4
	Galr1
	Adamts18
	Slc12a3
	Rpgrip1l
	Phkb
	Prmt9
	Mlnr
	Dync1li2
	Capns2
	Lpcat2
	MAST1
	Rtbdn
	Hook2
	Otud4
	Mmaa
	Hsf4
	Elmo3
	Lrrc29
	Slc9a5
	Zdhhc1
	Ctrl
	Slc7a6
	Has3
	Zfp612
	Phlpp2
	Hp
	Clec3a
	Taf1c
	Cpne7
	Cog2
	Ttc13
	Cep85l
	RT1-T24-1
	Scube3
	Pcdh15
	Jmjd1c
	Lrrtm3
	Ranbp2
	Ccar1
	Lama4
	Grik2
	Ascc3
	Olr1735
	RT1-M10-1
	RT1-M1-2
	Trim39
	RT1-T24-3
	RT1-T24-2
	RT1-S2
	RT1-O1
	Stk38
	Pde9a
	Trpm2
	Ftcd
	Col6a2
	Derl3
	Susd2
	Specc1l
	Tmem26
	Herc4
	Rufy2
	Ddit4
	Sgpl1
	Stox1
	Zufsp
	Kpna5
	Pln
	LOC499469
	Popdc3
