# Supplementary material for: Altered genome-wide hippocampal gene expression profiles following early life lead exposure and their potential for reversal by environmental enrichment
Source: Sci Rep. 2022 Jul 25;12:11937. doi: 10.1038/s41598-022-15861-9 (PMC9314447; doi:10.1038/s41598-022-15861-9)
Supplement: Supplementary file 7 — Supplementary Information 7. [file 41598_2022_15861_MOESM7_ESM.zip]

Archive with 4 entries (2 files):
- DESeq/
- DESeq/inputs/
- DESeq/inputs/sample_list.txt
- DESeq/inputs/read_counts.txt
