# Supplementary material for: Altered genome-wide hippocampal gene expression profiles following early life lead exposure and their potential for reversal by environmental enrichment
Source: Sci Rep. 2022 Jul 25;12:11937. doi: 10.1038/s41598-022-15861-9 (PMC9314447; doi:10.1038/s41598-022-15861-9)
Supplement: Supplementary file 7 — Supplementary Information 7. [file 41598_2022_15861_MOESM7_ESM.zip › DESeq/inputs/sample_list.txt]

sample.name	sample.id	groups	CMP0	CMP1	CMP2	CMP3
Schneider-Ctrl-Enrich-Naive-12078-4-28-17_S5	Ctrl_enrich_n1	Ctrl_enrich		Ctrl_enrich		Ctrl_enrich
Schneider-Ctrl-Enrich-Naive-12086-4-28-17_S3	Ctrl_enrich_n2	Ctrl_enrich		Ctrl_enrich		Ctrl_enrich
Schneider-Ctrl-Enrich-Naive-12115-4-27-17_S8	Ctrl_enrich_n3	Ctrl_enrich		Ctrl_enrich		Ctrl_enrich
Schneider-Ctrl-Imp-Naive-12058-4-27-17_S2	Ctrl_imp_n1	Ctrl_imp	Ctrl_imp	Ctrl_imp
Schneider-Ctrl-Imp-Naive-12075-4-27-17_S1	Ctrl_imp_n2	Ctrl_imp	Ctrl_imp	Ctrl_imp
Schneider-Ctrl-Imp-Naive-12083-4-27-17_S3	Ctrl_imp_n3	Ctrl_imp	Ctrl_imp	Ctrl_imp
Schneider-EPN-Enrich-Naive-11940-4-28-17_S1	EPN_enrich_n1	EPN_enrich			EPN_enrich	EPN_enrich
Schneider-EPN-Enrich-Naive-11956-4-28-17_S7	EPN_enrich_n2	EPN_enrich			EPN_enrich	EPN_enrich
Schneider-EPN-Enrich-Naive-11965-4-28-17_S6	EPN_enrich_n3	EPN_enrich			EPN_enrich	EPN_enrich
Schneider-EPN-Imp-Naive-7875-4-28-17_S4	EPN_imp_n1	EPN_imp	EPN_imp		EPN_imp
Schneider-EPN-Imp-Naive-8352-4-28-17_S8	EPN_imp_n2	EPN_imp	EPN_imp		EPN_imp
Schneider-EPN-Imp-Naive-8353-4-28-17_S2	EPN_imp_n3	EPN_imp	EPN_imp		EPN_imp
