# Supplementary material for: Altered genome-wide hippocampal gene expression profiles following early life lead exposure and their potential for reversal by environmental enrichment
Source: Sci Rep. 2022 Jul 25;12:11937. doi: 10.1038/s41598-022-15861-9 (PMC9314447; doi:10.1038/s41598-022-15861-9)
Supplement: Supplementary file 7 — Supplementary Information 7. [file 41598_2022_15861_MOESM7_ESM.zip › DESeq/inputs/read_counts.txt]

refGene Ctrl_enrich_n1 Ctrl_enrich_n2 Ctrl_enrich_n3 Ctrl_imp_n1 Ctrl_imp_n2 Ctrl_imp_n3 EPN_enrich_n1 EPN_enrich_n2 EPN_enrich_n3 EPN_imp_n1 EPN_imp_n2 EPN_imp_n3
Sorcs3 1912 2033 1141 1566 1773 1918 1695 1643 1562 2249 741 2142
Tacc2 1356 1387 775 1282 1487 1458 1231 1143 1293 1856 640 1740
Pacrg 56 90 52 88 75 103 79 68 71 73 41 100
Myh14 1378 1280 801 1145 1349 1367 1113 898 1126 1021 556 1292
Iqgap1 899 854 474 759 957 940 748 693 823 759 284 703
Syt7 1989 1979 970 1394 1700 1603 1764 1695 1657 3466 1092 3038
Shprh 2247 2214 1281 2218 2498 2246 2253 1965 2184 2287 961 2225
Map7 1552 1612 878 1711 1810 1751 1463 1274 1506 1759 778 1625
Ptprk 1160 1377 731 1201 1333 1321 1338 1264 1122 1787 507 1609
Rnf217 263 321 125 321 299 269 254 279 305 229 133 216
Mtrr 688 647 330 581 738 629 626 594 576 760 302 796
Ppp1r14c 543 612 352 559 652 591 631 540 510 666 342 686
Akap12 1126 1220 723 1375 1828 1297 1221 1118 1470 781 592 940
Tmem181 1810 2006 1032 1812 1951 1929 1765 1648 1723 2449 951 2550
Scaf8 2056 2156 1160 1875 2155 2051 1893 1798 2041 2016 726 1963
Park2 215 244 132 267 249 262 242 254 263 218 81 232
Igf2r 2595 2844 1408 2316 2622 2681 2384 2252 2451 2462 975 2477
Rps6ka2 986 1179 586 1224 1390 1105 927 963 1138 1624 452 1254
Pde10a 1602 1594 812 1179 1350 1245 1498 1507 1284 1482 656 1827
Vom2r36 9 0 0 7 4 0 3 10 10 3 0 3
Vom2r34 1 0 0 0 0 0 0 0 2 0 0 0
Zim1 12 20 10 20 18 19 17 11 26 17 12 16
Arhgef1 642 669 338 528 695 605 581 566 606 606 202 413
Sult2a6 0 0 0 0 0 0 0 0 0 0 0 0
Bcl3 4 4 2 1 7 5 3 2 3 0 7 3
Rasgrp4 9 5 2 6 5 5 8 2 5 2 1 4
Pepd 1057 1134 732 1161 1236 1256 1140 988 1085 1534 625 1740
Uri1 1022 1192 617 1087 1098 1208 968 912 1041 1336 518 1318
Siglec5 104 201 64 111 104 218 202 158 100 280 100 119
Nav2 1680 1365 865 1361 1591 1385 1463 1563 1597 1684 537 1343
Nell1 2314 3004 1373 3336 2824 3110 2494 2108 2388 1865 1345 2306
Gabrg3 134 110 79 175 164 134 128 137 147 94 30 95
Cyfip1 4451 5145 2609 4747 4997 5185 4461 4145 4447 4957 1914 5059
Gabrb3 3343 3568 1943 3058 3265 3299 3085 2779 2921 4990 1830 4607
Klf13 302 355 156 251 307 262 294 231 326 601 247 584
Pcsk6 720 760 424 627 851 816 667 491 620 903 462 1222
Igf1r 833 757 412 642 839 712 743 689 759 912 374 825
Cyp2c7 0 0 0 0 0 0 0 0 0 0 0 0
Tmc3 3 5 0 3 3 3 3 6 1 1 1 6
Efl1 485 562 269 497 599 582 521 479 537 503 225 546
Zfand6 1114 1254 718 1162 1092 1322 1168 973 1055 1453 647 1381
Tmem135 923 1063 572 997 933 997 884 876 893 1123 550 1301
Dlg2 4353 5469 2540 3886 4551 4993 4356 4783 4934 5349 1839 5523
Tenm4 2588 2816 1452 2347 2691 2529 2594 2515 2590 1887 896 2117
Slco2b1 816 860 477 787 808 929 813 693 762 840 379 991
Aamdc 83 98 33 87 82 81 62 78 57 97 44 118
Plekhb1 5102 5989 3565 5763 5303 6485 5090 4486 5063 6875 3038 7918
Sbf2 2416 2542 1292 2379 2542 2387 2403 2240 2380 2394 875 2316
Micalcl 46 30 13 38 43 34 39 44 30 50 13 26
Cog7 748 857 442 776 874 801 743 713 727 1030 392 1098
Thumpd1 1787 2071 1178 1905 2128 2032 1831 1556 1794 2193 874 2426
LOC361646 749 769 382 612 764 737 675 615 738 790 316 715
Mob2 483 551 273 501 629 584 482 430 462 606 262 601
Inpp5a 773 849 439 722 890 869 736 700 794 1079 422 1188
Tigd3 53 59 39 59 82 77 48 59 42 65 38 82
Slc22a24 1 1 0 0 0 0 0 0 1 0 0 0
Peli3 405 435 236 340 487 422 384 328 388 433 195 553
Aldh3b1 434 496 304 467 478 521 366 418 354 810 186 698
Olr380 0 0 0 0 0 0 0 0 0 0 0 0
Zfp91 4852 5283 2953 4634 5020 5001 4725 4264 4687 5808 2459 5868
Trpm3 793 851 505 912 923 897 713 843 890 1298 317 1031
Pip5k1b 1030 1239 586 895 1006 1187 995 931 950 1749 550 1729
Asah2 172 242 132 227 237 259 201 194 232 204 127 258
Prkg1 201 200 126 164 184 190 178 195 151 244 74 214
Hells 132 119 81 148 107 159 125 119 116 141 71 184
March5 1717 1783 955 1502 1647 1656 1563 1490 1551 2240 934 2467
Fra10ac1 252 256 156 265 268 263 265 222 256 297 119 291
Cyp2c11 15 17 9 7 8 32 14 8 14 23 12 22
Hpse2 11 16 5 9 7 10 14 10 8 2 4 5
Sfxn2 110 96 40 74 81 76 95 88 119 55 16 42
Slk 2436 2841 1319 2363 2544 2597 2513 2242 2359 2828 1138 2982
Cnnm1 1996 1840 1146 1533 1912 1824 1667 1632 1655 2825 1030 2691
Shoc2 1063 1384 651 1223 1380 1265 1104 1075 1223 1437 594 1553
Hspa12a 7055 7874 4261 6686 8099 8125 6674 6522 6753 6220 3474 8471
Zc3h12d 5 10 3 6 7 4 11 11 5 13 3 10
Lrp11 5588 5884 3354 4662 6034 5581 5366 4806 4911 8907 3686 10056
Raet1l 0 0 3 0 5 0 1 0 2 0 0 2
Katna1 252 219 132 205 237 242 188 192 238 271 114 257
Ust 228 208 128 218 268 207 220 178 216 187 130 197
Stxbp5 4844 5245 2566 4283 5059 4664 4561 4130 4637 6463 2122 6470
Grm1 845 959 457 890 963 854 956 844 878 1044 440 974
Epm2a 178 210 116 171 179 195 144 168 166 161 70 188
Fbxo30 316 394 270 377 473 392 330 268 402 403 209 377
Utrn 1949 2170 1190 2196 2405 2174 2053 2053 2204 1879 684 1616
Adat2 151 134 89 146 197 156 129 150 138 234 73 211
Aig1 848 995 522 924 1019 1026 919 830 881 1247 607 1521
Phactr2 39 54 21 36 49 53 45 39 51 67 17 55
Hivep2 9069 8858 4660 7327 8133 8115 8252 7426 7952 11356 4438 10770
Reps1 958 990 541 862 1074 1011 896 855 916 1190 393 1064
Ifngr1 987 1084 562 936 1009 1141 910 799 914 1361 523 1242
Il20ra 0 2 0 1 2 0 0 0 1 2 0 0
Pex7 143 164 113 148 139 153 149 123 152 212 94 223
Map3k5 596 668 379 720 800 719 585 554 621 1025 361 867
Pde7b 173 185 115 178 189 193 164 138 175 366 116 285
Ahi1 3886 4711 2299 4349 5098 4124 4025 3823 4480 3408 1037 2911
Arhgap18 138 134 79 159 136 150 139 144 135 122 52 121
Enpp3 25 40 17 26 32 44 32 20 22 29 18 26
Enpp1 121 130 74 115 143 133 114 102 111 111 56 147
Akap7 215 200 124 276 263 260 196 184 225 351 95 311
Eya4 107 115 69 118 141 98 101 94 112 89 71 140
Tbpl1 1406 1411 784 982 1214 1426 1167 1088 1234 1474 575 1960
Trdn 1 5 2 1 2 5 0 4 2 6 1 5
Tpd52l1 95 131 79 197 153 110 107 100 114 128 43 89
Pdcd6 1125 1227 712 1278 1363 1193 1013 969 1085 1616 659 1456
Exoc3 1748 2000 1044 1782 1966 1944 1719 1447 1699 2067 957 2353
Trip13 7 16 7 16 10 10 14 3 14 13 6 14
Slc12a7 156 116 82 150 151 134 99 106 106 159 49 110
Irx4 0 1 0 0 0 0 0 0 0 1 0 1
Nsun2 1585 1788 976 1702 1870 1812 1536 1492 1541 1880 767 2085
Adcy2 5149 5494 2822 5012 5534 5431 5150 4530 4803 6400 2431 6518
RGD1566325 422 526 242 462 432 508 438 369 418 544 209 503
Mthfd1l 531 628 338 713 803 693 570 586 660 687 230 720
Plekhg1 1760 1787 838 1217 1413 1693 1708 1435 1544 2062 847 2412
Esr1 6 16 8 25 20 10 13 13 18 11 6 17
Fbxo5 19 30 15 26 27 25 31 21 26 19 16 28
Oprm1 164 189 96 143 116 122 159 162 164 196 92 241
Tfb1m 373 398 218 375 435 396 338 405 394 497 178 509
Nox3 5 1 1 3 12 2 6 4 2 1 1 0
Synj2 7377 7326 3496 5031 6165 5836 6329 5552 5805 7231 3015 8297
Zdhhc14 1734 1838 1006 1328 1629 1708 1536 1523 1374 2302 944 2591
Tulp4 2527 2642 1210 1904 2326 2050 2389 2157 2481 2843 1075 2657
Snx9 299 353 165 256 343 315 316 285 340 409 173 444
Mas1 481 569 196 471 401 381 471 449 429 889 261 797
Ezr 2061 2071 1295 1947 2391 2292 2065 1622 1860 2528 1049 2874
Slc22a3 4 4 2 15 11 11 5 3 5 6 6 4
Agpat4 1763 2064 1050 1820 2094 1898 1849 1521 1655 2418 1162 2898
Map3k4 1133 1227 671 1157 1403 1237 1144 1039 1229 1915 572 1524
Qk 9241 9472 5224 8932 9468 9514 9036 7863 8660 11331 5417 13029
T2 33 37 24 40 29 34 45 17 38 54 20 37
Ccr6 0 0 0 0 0 0 2 2 0 0 1 0
Smok2a 0 0 0 0 0 0 0 0 0 1 0 0
Afdn 3857 4295 2265 3855 4396 3918 3772 3656 3985 4154 1535 4284
Smoc2 19 23 17 21 48 35 26 12 32 148 8 64
Prdm9 32 39 21 35 38 36 26 21 33 25 10 23
Lnpep 2682 3031 1352 2598 2686 2614 2703 2525 2721 3037 1159 2917
Vom2r80 97 100 52 99 83 101 77 99 84 53 14 33
Vom2r26 0 0 0 0 0 0 0 1 0 1 0 0
Lilrb3l 39 34 32 43 43 64 29 23 37 74 23 51
Vom2r12 21 21 10 16 11 8 19 20 23 8 2 4
Tsen34l1 2 5 2 8 2 2 15 0 5 6 12 26
Tsen34 40 82 51 56 50 60 60 26 52 92 38 72
Vom2r17 0 2 1 0 0 0 1 1 1 0 0 0
Zfp329 1043 1247 708 1064 1113 1146 1127 1066 1113 1109 474 1060
Sbk1 6681 6619 3831 4472 6074 5620 5999 5563 5819 9349 3846 8428
Nlrp4a 0 0 0 0 0 0 0 0 0 0 0 0
Usp29 1283 1659 817 1650 1750 1462 1376 1282 1603 1794 764 1800
Nlrp4 0 0 0 0 0 0 0 0 0 0 0 0
Dnaaf3 68 76 18 35 54 71 60 33 51 24 16 48
Hspbp1 1289 1462 699 1272 1528 1380 1258 1052 1208 1802 764 2040
Lig1 544 524 296 557 655 540 470 342 521 521 247 559
Sult2a2 0 0 0 0 0 0 0 0 0 0 0 0
Arhgap35 7606 8539 3832 6709 7238 6957 7430 6775 7405 8696 3578 9337
Ehd2 160 186 96 168 186 235 157 134 146 200 97 223
Cgm4 0 2 0 3 0 0 3 4 2 0 1 1
Prkd2 385 335 189 272 305 274 281 386 356 308 82 219
Gemin7 190 205 106 223 216 175 163 134 182 245 120 249
Sympk 2065 2045 1112 1708 2227 2053 1898 1675 1853 2625 1127 2839
Fosb 89 94 47 62 123 68 75 49 101 66 49 130
Apoc1 296 387 216 343 278 434 370 310 297 533 184 430
Mark4 1237 1194 648 829 1149 1022 1007 970 1056 1549 677 1667
Smg9 414 406 252 322 484 415 371 372 365 486 245 473
Axl 873 882 529 783 934 924 818 714 884 1274 427 1047
Bckdha 900 1027 544 1055 1104 1048 909 748 878 1380 592 1428
Grik5 1803 1672 914 1533 1573 1408 1570 1517 1636 2112 847 2022
Cd177 8 3 2 4 5 1 4 2 1 2 1 9
Cyp2b3 0 0 0 0 0 0 0 0 0 0 0 0
Cyp2a2 0 1 0 0 0 0 0 1 1 3 0 0
Marcksl1 3609 4967 2350 4609 5289 4941 4253 3100 3851 5608 3514 6857
Ltbp4 574 609 405 509 726 658 587 469 586 896 338 763
RGD1560854 214 220 120 234 229 225 221 194 219 243 116 207
Fcgbpl1 3 5 1 2 2 3 4 0 3 2 1 8
Supt5h 3201 3722 2185 2973 4023 3994 3088 2622 2986 3730 1464 4137
Pak4 194 207 120 212 199 237 178 141 169 283 124 341
Vom2r10 0 0 0 0 0 0 0 0 0 0 0 0
Sipa1l3 769 597 360 481 571 598 678 641 581 1479 509 1345
Map4k1 64 74 32 63 63 75 51 36 50 69 23 68
Zfp74 874 850 532 742 808 802 726 684 730 1100 524 1052
Zfp382 741 798 415 728 807 773 683 680 747 954 350 794
Proser3 77 101 59 60 73 84 99 79 87 85 36 83
Lsr 374 375 223 317 433 351 331 348 382 354 122 242
Pdcd2l 189 195 105 163 191 188 167 145 169 267 104 229
Chst8 868 953 545 842 996 835 877 684 814 903 507 841
Dpy19l3 4620 4947 2022 2949 3465 3678 4474 4251 3836 6478 2298 5917
Ankrd27 1027 1074 547 983 1068 1074 927 870 970 1361 418 1158
Rhpn2 241 263 136 215 318 272 275 246 220 301 139 332
Vstm2b 494 555 326 608 588 513 412 467 569 508 285 582
Vom2r38 3 6 0 5 5 2 0 2 3 4 0 5
Klk1c8 0 0 0 0 0 0 0 0 0 0 0 0
Vom2r37 1 3 1 2 3 6 2 4 3 3 0 4
Syt3 1605 1796 921 1295 1861 1779 1606 1290 1439 2127 848 2175
Spib 11 18 5 10 13 12 15 14 16 13 3 9
Trpm4 111 106 79 118 172 127 117 94 112 139 47 125
Ap2a1 4085 4386 2294 3837 4541 4287 3745 3552 3844 5648 2473 6340
Ftl1 1835 1996 1200 1887 2202 2274 1869 1471 1767 2300 1125 2574
Nosip 664 772 450 657 842 786 639 561 679 877 370 893
Ush1c 3 4 3 2 4 4 0 3 0 4 3 1
Kcnj11 766 715 429 533 814 680 696 589 632 1131 406 1010
Grin2d 147 147 66 127 150 136 136 98 134 189 86 193
Abcc6 68 71 36 75 56 76 78 61 67 59 12 44
Prmt3 482 528 334 559 568 510 460 414 443 634 243 704
Gas2 140 196 114 169 156 204 137 145 154 144 69 142
Gabra5 5062 5885 3096 4458 5485 5721 5069 4559 4785 8489 2932 8557
LOC100365773 22 21 18 13 17 26 17 21 11 27 11 36
Herc2 15338 16229 8489 13359 16246 15062 14594 13333 14342 13703 5527 13842
Atp10a 370 417 221 426 396 432 446 411 468 436 167 298
LOC108353803 4 5 1 0 0 4 2 3 3 2 1 2
Ube3a 3979 4370 2494 3897 3750 3827 4246 3763 4015 3916 1871 3667
Chrna7 453 582 213 450 371 450 428 448 430 507 223 641
Mtmr10 1213 1283 769 1198 1294 1268 1204 1093 1177 1599 602 1287
Apba2 4959 5721 3009 4840 5272 5152 4687 4463 4547 5835 2603 6290
Trpm1 12 17 12 23 15 35 16 13 19 31 6 29
Cers3 3 1 1 2 4 4 2 4 4 4 3 5
Lrrk1 215 245 98 194 203 190 224 218 250 193 75 168
Mef2a 3127 3400 1935 2699 3180 3329 2871 2741 2839 4229 1594 4287
Synm 1762 1874 1052 1595 1856 2002 1574 1374 1717 1964 790 1915
Lrrc28 495 500 249 455 475 471 461 440 431 565 238 574
Mctp2 63 64 32 48 69 50 46 61 58 29 24 56
Rgma 520 504 327 528 618 534 475 392 570 818 446 1002
St8sia2 8 11 5 15 16 9 14 8 12 6 2 5
Slco3a1 215 226 101 211 208 217 210 191 203 194 104 202
Sv2b 19383 24167 11652 20207 22253 21296 19548 18672 20054 17642 9579 22973
Akap13 2839 3186 1365 2227 2574 2451 2588 2482 2523 3038 1107 3107
Ntrk3 1785 1709 912 1718 1812 1693 1607 1606 1631 2015 638 1629
Abhd2 1525 1548 702 1331 1295 1488 1390 1348 1412 2089 680 1747
Acan 181 180 89 170 177 177 163 119 178 318 87 295
Vps33b 584 662 403 627 694 682 594 445 539 729 301 724
Cpeb1 1415 1474 758 1098 1433 1340 1290 1345 1336 1423 550 1438
Homer2 1039 1146 592 983 1040 1138 1095 994 1102 1667 588 1670
Pde8a 387 377 244 362 446 421 361 351 348 410 201 439
Zfp592 1193 1166 612 969 1287 1094 1052 992 1097 1393 526 1172
Sec11a 554 665 376 623 632 606 535 498 545 854 318 873
Adamtsl3 75 100 59 161 156 102 90 91 119 72 37 74
Sh3gl3 1111 1233 671 1127 1285 1281 1209 1028 1042 1139 634 1403
Mex3b 581 588 355 604 579 666 560 463 468 1498 488 1284
Arnt2 4526 5915 2667 5030 5137 4839 4615 4795 5409 4702 2061 5114
Abhd17c 809 812 486 729 768 767 716 677 699 1632 607 1483
Cyp2c6v1 0 0 0 0 0 0 0 0 0 0 1 0
Vom2r42 0 0 0 0 0 0 0 0 0 0 0 0
Nox4 1 0 0 1 1 3 2 2 1 1 0 3
Folh1 804 885 458 900 868 1029 752 798 792 947 402 1007
Grm5 9076 9144 4400 7939 8216 8219 8323 7736 7480 10527 4102 11138
Me3 838 1494 445 901 1016 1269 979 917 1065 1559 472 1425
Picalm 3521 3733 2149 3473 3774 3681 3285 2969 3313 4176 1929 4527
Ddias 22 34 12 16 18 20 13 26 12 24 5 16
Nars2 229 220 127 226 248 261 234 209 217 271 101 238
Gab2 220 259 150 251 305 282 220 205 241 185 81 222
Lrrc32 28 33 38 34 23 25 22 25 26 31 15 29
Pak1 5809 6285 3709 6360 7569 6203 6163 5105 5992 6698 3404 7239
Myo7a 56 60 33 51 48 80 64 33 49 55 40 55
Map6 1824 1887 1405 1853 2619 1910 1914 1544 1927 2585 1389 2999
Uvrag 882 881 526 796 887 814 855 769 741 970 377 1025
Chrdl2 0 1 1 2 2 2 0 1 0 7 0 3
C2cd3 834 843 437 602 864 690 741 771 759 827 311 835
Pgm2l1 6248 7558 3870 6962 6681 6857 6149 5685 6483 7870 3101 7832
Fchsd2 883 858 411 704 805 742 784 697 845 864 359 762
Fam168a 4561 4920 2554 3971 5023 5009 4485 4110 4365 5243 2089 5475
Pde2a 16217 17254 8914 13149 16364 16278 14394 14085 13254 17913 7474 19111
Rnf121 278 282 150 273 321 295 250 231 259 297 124 308
Stim1 1549 1774 821 1284 1521 1546 1453 1389 1498 2315 793 2178
Nup98 1875 1963 1029 1675 1847 1875 1695 1739 1747 1764 700 1867
Clpb 1053 1234 645 1166 1287 1167 1086 1006 1059 1274 568 1436
Olr141 0 0 0 0 0 0 0 0 0 0 0 0
Hbb-b1 576 589 456 768 535 633 540 642 751 1191 666 899
Cckbr 129 122 55 164 198 90 96 106 157 117 67 119
Apbb1 10934 12856 6361 11035 11904 11780 10204 9002 10185 14436 6402 17204
Olr193 0 0 0 1 0 0 0 0 1 0 0 0
Syt9 26 37 9 31 32 36 16 23 25 21 12 29
Ppfibp2 404 472 293 430 470 470 380 306 388 415 174 423
Olr268 0 0 0 0 0 0 0 0 0 0 0 0
Ric3 1143 1209 597 1000 1135 1174 1120 976 1065 1265 458 1247
Eif3f 1992 2028 1188 2181 2272 2261 1882 1768 1920 3177 1255 3335
Zfp143 247 253 133 236 211 205 221 215 210 281 110 323
St5 1524 1517 729 1146 1459 1654 1328 1205 1405 1496 427 1056
Dennd5a 12290 13147 7629 12414 13838 13566 11877 10576 11858 16178 7465 17729
Mrvi1 64 42 53 68 51 71 48 40 60 91 29 43
rnf141 932 912 544 982 1035 1055 868 857 798 1265 546 1425
Dkk3 8508 9614 4756 8631 10814 8579 8221 7255 8117 9631 4734 11480
Galnt18 2759 2626 1669 2340 2634 2894 2482 2036 2288 4272 1473 4145
Arntl 852 807 454 761 866 810 746 794 745 1204 499 1102
Tead1 113 139 62 108 107 135 144 147 127 110 51 109
Parva 73 130 64 83 100 100 91 102 89 118 64 107
Spon1 5266 6438 3227 5462 6132 6395 5650 5146 5326 4396 2576 5769
Far1 1353 1430 828 1384 1324 1362 1259 1167 1307 1517 754 1586
Pde3b 761 874 568 824 863 967 781 796 830 935 356 833
Plekha7 101 130 67 116 165 126 89 76 120 104 30 77
Sox6 421 410 204 413 450 414 402 363 375 392 173 395
Tmc7 204 209 117 182 255 195 189 186 205 242 122 307
LOC361635 954 1082 592 924 1045 1167 990 929 937 1197 461 1286
Syt17 1391 2070 950 2029 1713 1829 1368 1431 1475 1302 591 1272
Gpr139 16 15 6 11 13 8 27 8 10 5 8 10
Acsm3 85 69 35 68 77 75 56 84 71 50 30 38
Dcun1d3 313 340 164 305 315 319 316 288 318 376 161 379
Vwa3a 485 692 284 610 900 668 550 576 615 461 166 338
Uqcrc2 4571 5375 2979 5137 5328 5365 4635 4251 4728 6231 2626 6856
Usp31 4874 4607 2305 3428 4011 3898 4439 4180 3990 5531 2003 5109
Hs3st2 271 299 136 232 274 234 265 255 273 196 147 273
Mettl9 1261 1410 861 1401 1349 1426 1276 1072 1287 1642 741 1794
Ears2 149 155 76 143 167 134 131 162 156 151 43 173
Prkcb 20019 19089 10120 15232 16265 17328 16770 16439 16266 21534 9047 21774
Cacng3 759 611 445 601 730 728 620 559 570 910 403 1030
Slc5a11 157 137 76 112 133 157 83 114 125 162 59 175
Nsmce1 319 337 189 318 354 372 313 280 294 435 163 452
LOC100271845 0 0 0 0 0 0 0 1 0 0 0 0
Il21r 16 15 7 13 11 14 14 9 9 13 6 19
Atxn2l 1813 1533 749 1272 1359 1287 1553 1499 1487 1600 614 1279
Xpo6 3131 3403 1758 2738 3348 3088 3063 2800 2928 4572 1447 4097
Nfatc2ip 195 175 85 171 200 162 178 185 176 238 102 247
Spn 40 36 31 45 56 50 22 39 41 49 32 61
Mvp 294 329 180 342 310 367 313 243 315 374 154 349
Dctpp1 108 156 61 112 120 154 83 99 98 141 70 185
Taok2 3951 4645 2373 3845 4363 4268 3940 3562 4007 5248 2035 5046
Itgad 0 0 2 2 2 1 0 2 2 0 1 2
Mcmbp 742 742 415 660 762 726 651 610 650 831 339 916
Ate1 1980 2328 1174 2037 2177 2055 2001 1750 2084 2686 1130 2727
Fgfr2 2149 2246 1359 2226 2378 2456 2136 1749 1994 2403 1245 3113
Plekha1 2233 2633 1359 2545 2705 2686 2418 2000 2356 2529 1485 3142
Acadsb 834 880 459 976 987 1060 917 802 892 733 305 750
Plpp4 120 159 79 181 138 167 145 129 176 150 78 190
Cpxm2 26 43 20 31 43 47 19 20 28 20 21 25
Fam175b 768 864 486 756 845 886 798 701 786 978 413 937
Fam53b 1383 1422 734 1189 1420 1290 1264 1181 1320 1673 631 1536
Nkx1-2 14 7 12 17 10 19 13 7 8 9 7 26
Bccip 441 487 266 459 541 498 424 374 394 548 210 534
Fank1 29 13 14 21 34 22 21 24 16 18 11 26
Dock1 1577 1592 894 1574 1731 1901 1527 1436 1633 1722 762 2028
Mki67 291 299 120 294 289 331 246 297 293 212 72 182
Mgmt 19 31 18 25 26 22 15 9 32 12 4 24
Ebf3 3 1 2 1 1 0 0 1 3 7 1 3
Tcerg1l 37 58 31 49 70 40 31 68 55 34 23 39
Jakmip3 1019 980 543 982 1170 1070 814 809 946 1157 465 914
Lrrc27 37 49 31 37 47 44 38 44 42 44 17 40
Tubgcp2 1348 1538 820 1381 1635 1640 1179 1220 1312 1722 630 1662
Paox 461 451 241 514 546 573 403 324 352 694 294 778
Psmd13 1765 1932 1084 1799 2044 1972 1652 1527 1649 2619 995 2660
Cyp2e1 12 19 9 10 8 9 12 13 10 10 1 2
Ap2a2 6877 8423 4238 7437 7907 7448 6913 6468 7480 9097 3664 9151
Tollip 3812 4180 2427 3631 4206 4042 3647 3266 3700 5958 2252 5759
Chid1 2518 2882 1476 2450 2737 2683 2374 2294 2280 3244 1308 3514
Deaf1 669 740 408 704 752 708 572 572 615 861 343 918
H19 7 4 7 4 2 7 4 12 3 6 4 10
Kcnq1 27 27 18 36 38 40 28 26 25 13 3 16
Cars 1042 1208 649 1011 1447 1200 1109 1007 1044 1339 557 1483
Trpm5 0 4 1 3 0 1 3 4 0 0 2 0
Cdkn1c 68 81 46 57 62 68 51 34 60 139 64 126
Shank2 3247 3334 1662 2620 2834 2779 2880 2715 3025 4060 1503 3799
LOC100364769 25 21 139 19 15 13 25 21 27 9 164 17
Ppfia1 1538 1765 898 1455 1680 1755 1449 1384 1434 1977 633 1551
Ano1 112 87 36 63 99 92 91 73 95 138 34 93
Kmt5b 2072 2205 1339 2189 2307 2333 2154 1898 2011 2674 1081 2554
Cpt1a 1331 1369 801 1343 1537 1484 1182 1186 1229 1855 620 1524
Ppp6r3 2656 3020 1586 2731 3048 3013 2535 2410 2636 3182 1234 3207
Lrp5 259 219 116 194 259 205 239 243 227 327 116 309
Rhod 8 9 3 0 14 8 9 4 6 6 1 2
Pc 3459 3185 2073 2711 3569 3334 2814 2637 2750 4575 1896 5129
Efemp2 435 490 248 390 535 467 401 349 367 464 147 350
Tmem151a 6195 6096 2861 4487 4959 4909 5641 4441 4999 8900 4273 10097
Scyl1 1384 1565 862 1443 1743 1640 1423 1237 1441 1625 682 1794
Pacs1 1415 1516 717 1274 1454 1398 1383 1254 1307 1562 700 1610
Brms1 2240 2555 1501 2013 2527 2470 2172 1672 2032 2837 1277 3295
Prdx5 1759 1757 1086 1682 2006 2035 1704 1306 1653 2326 975 2379
Rasgrp2 172 193 115 217 246 204 172 164 179 196 110 219
Nrxn2 2595 2471 1532 2370 2906 2459 2450 2332 2454 3183 1612 3376
Arl2 852 1017 564 1042 1085 1123 854 717 819 1109 519 1438
Mark2 1133 1095 646 889 1196 1098 991 918 1046 1334 531 1327
Macrod1 185 214 106 193 241 209 205 164 196 270 127 284
Rtn3 14753 17348 7963 13962 15697 15018 14436 13115 14389 19029 8022 20774
Ust5r 0 1 0 0 0 1 2 1 1 1 0 0
Lrrn4cl 11 16 4 11 7 19 14 5 11 11 8 23
Slc3a2 3824 4014 2218 2992 4349 3870 3568 3389 3578 5415 1879 4531
Asrgl1 1397 1498 959 1460 1456 1662 1323 1175 1345 1828 723 1744
Slc22a25 1 3 3 3 6 10 6 1 4 5 4 3
Fads2 1810 1749 1062 1520 1932 1896 1603 1759 1726 2245 985 2420
Fads3 446 519 273 453 621 504 515 352 482 515 259 724
Ms4a8 1 0 0 0 0 0 1 1 0 0 0 0
Vps37c 1065 974 593 822 957 960 904 774 1007 1144 497 1206
Cd6 15 32 12 25 16 31 26 21 10 29 16 31
Cyb561a3 99 118 52 113 132 160 118 85 101 155 65 137
Olr354 0 0 0 0 0 0 0 0 0 0 0 0
Tle4 1636 1677 966 1569 1907 1692 1584 1463 1529 1927 861 2102
Gnaq 2289 2473 1167 1869 2154 2110 2287 2132 2033 2922 1190 3342
Rorb 579 552 290 502 602 523 528 492 591 596 264 552
Ostf1 336 337 203 309 355 422 353 296 303 484 212 523
Vps13a 4785 5443 3036 4831 5238 5336 5138 4739 4902 4338 1704 4379
Gna14 841 634 428 498 650 541 592 573 504 989 320 939
Pcsk5 693 591 353 587 671 588 601 517 604 371 245 449
Gcnt1 139 180 98 186 175 186 172 121 169 226 88 211
Anxa1 47 53 30 48 40 71 54 22 49 57 43 73
Tmc1 4 4 7 2 4 8 7 2 7 4 4 5
Tmem2 678 951 507 746 880 932 940 886 800 652 344 582
Klf9 4925 3737 1704 2701 2898 2741 3327 4312 3214 6289 2185 5288
Smc5 3331 2260 1271 2031 2300 2314 2238 2943 2013 2151 746 2043
RGD1560242 6 8 6 10 9 9 6 3 9 6 9 12
Tjp2 1165 1212 816 1183 1407 1295 1130 937 1171 1335 762 1727
Apba1 2725 3356 1489 2705 2729 2436 2777 2564 2775 3758 1625 3932
Pgm5 156 219 91 162 186 156 167 206 179 355 131 249
Dock8 151 165 89 135 143 159 120 130 140 154 60 130
Dmrt1 0 1 0 0 1 0 2 0 0 0 0 0
Dmrt2 0 0 0 0 4 1 0 2 2 1 2 1
Smarca2 3467 3672 2001 3458 3884 3559 3444 3072 3484 4285 1670 4418
Rfx3 420 440 209 543 442 456 349 388 478 994 195 542
Pum3 367 348 205 319 363 362 346 324 329 367 155 382
Spata6l 190 226 127 202 171 192 200 218 213 209 59 178
Pdcd1lg2 1 2 0 0 0 0 0 2 1 2 0 2
Uhrf2 2118 2401 1157 2054 2180 2021 2141 1897 2078 2016 831 2114
A1cf 0 0 0 0 0 0 0 0 0 0 0 0
Atad1 2506 2579 1445 2618 2842 2717 2395 2126 2330 3671 1557 3785
Sgms1 1071 1211 607 1004 1158 1181 998 1061 1096 1618 548 1442
Rnls 140 140 83 162 130 137 131 128 123 157 60 166
Ankrd22 1 0 0 1 1 0 2 0 0 0 0 0
Lipa 1091 1232 620 1082 1196 1137 971 966 1039 1237 538 1399
Kif20b 54 86 39 55 83 70 65 51 61 68 35 80
Btaf1 2631 2602 1481 2283 2776 2466 2460 2406 2411 2467 992 2466
Pcgf5 204 245 161 269 288 231 271 254 269 257 105 279
Hectd2 1402 1473 929 1337 1376 1417 1412 1262 1376 2076 597 1407
Myof 233 283 128 219 259 275 234 219 266 179 63 124
Exoc6 1224 1479 800 1362 1417 1587 1229 1206 1263 2074 711 1891
Ide 1063 1151 656 1055 1195 1094 971 916 1034 1121 467 1203
Plce1 303 303 147 298 333 307 312 264 263 420 109 269
Cyp2c13 0 0 0 0 0 0 0 0 0 0 0 0
Cyp2c24 1 5 0 0 0 5 1 0 0 2 0 1
Cyp2c12 0 0 0 0 0 0 0 0 0 0 0 0
Entpd1 472 552 250 444 465 515 477 397 461 655 257 669
Aldh18a1 2092 2237 1365 2093 2634 2411 1982 1827 2050 2455 1091 3017
Cyp2c22 0 0 0 0 0 0 0 0 0 0 0 0
Pik3ap1 48 28 23 51 64 49 47 36 26 49 28 59
Zfp518a 482 589 335 510 475 488 547 434 430 585 271 554
Tll2 16 31 12 28 29 22 27 27 16 23 12 20
Slit1 3701 4314 1852 2982 3693 3439 3540 3190 3471 3744 1284 3628
Dntt 2 5 3 3 1 9 12 1 4 2 1 1
Crtac1 916 1189 606 1336 1508 1201 1045 987 1196 804 566 1119
Pi4k2a 613 599 344 541 618 630 549 512 590 655 271 723
Hps1 283 238 168 268 311 266 234 182 235 227 73 274
Mms19 757 700 404 651 752 702 669 557 643 796 293 734
Abcc2 22 25 34 45 57 39 38 44 42 38 11 27
Entpd7 233 273 107 199 211 178 222 217 220 252 104 271
Tlx1 0 0 0 0 0 0 0 0 0 0 0 0
Btrc 1545 1743 790 1306 1570 1485 1505 1373 1523 1714 738 1895
Sufu 174 177 102 158 181 164 166 175 178 204 103 209
Pprc1 634 596 322 479 604 573 520 506 623 706 287 687
Kcnip2 8095 7304 4264 5673 7337 7136 6523 5967 5966 14446 3636 11531
Fbxl15 503 521 342 442 548 542 479 396 460 887 356 948
Gbf1 3691 3907 2034 3312 3868 3632 3612 3100 3381 4024 1648 4251
Usmg5 581 633 392 648 671 674 596 581 600 741 295 725
Neurl1 494 482 304 536 513 470 487 415 492 979 323 928
Sh3pxd2a 578 480 291 425 518 510 428 430 530 616 253 527
Cnnm2 875 906 535 833 968 839 871 773 875 1046 482 1145
Sorcs1 734 699 458 899 1060 812 983 717 933 683 415 966
Add3 4836 5572 3109 5291 5860 5940 5106 4472 5024 7420 2735 6991
Smc3 2358 2632 1387 2384 2588 2685 2186 2012 2153 2918 1094 2862
Rbm20 10 11 4 10 13 16 4 6 14 71 4 27
Mxi1 2049 2403 1366 2430 2517 2444 2207 1948 2179 2894 1289 3060
Zdhhc6 690 814 426 708 763 759 696 657 705 750 306 803
Vti1a 345 320 187 324 357 344 322 354 319 367 172 399
Gpam 2186 2399 1363 2158 2359 2522 1969 1993 2073 2886 1246 2999
Casp7 101 92 50 94 109 98 84 71 91 106 54 128
Dclre1a 302 344 182 286 335 363 311 277 340 364 139 335
Afap1l2 423 491 280 470 508 516 440 337 418 504 257 497
Habp2 0 0 0 0 0 0 0 0 0 0 0 0
Trub1 233 242 130 264 252 254 231 214 204 276 95 289
Gfra1 1825 2152 1090 1816 1991 2131 1820 1520 1739 1018 904 1963
Shtn1 1351 1644 718 1211 1726 1514 1235 1153 1351 1530 504 1543
Pdzd8 3036 3249 1864 2973 3327 3317 2848 2622 2908 3968 1645 3905
Fam45a 1043 1339 756 1274 1287 1248 1169 1001 1160 1475 699 1327
Grk5 230 258 137 248 275 248 242 236 249 233 120 256
Vom2r3 0 0 0 0 0 0 0 0 0 0 0 0
Vom2r2 0 0 0 0 0 1 0 0 0 0 0 0
Vom2r5 0 0 0 0 0 0 0 0 0 0 0 0
Vom2r6 0 0 0 0 0 0 0 0 0 0 0 0
Rrlt 0 0 1 0 1 4 0 1 1 0 1 5
Lats1 1295 1385 734 1167 1296 1327 1243 1120 1343 1558 645 1490
Pcmt1 4791 5623 2932 5231 5283 5279 4609 4381 4489 6553 2856 6965
Nup43 160 202 123 197 260 150 182 142 172 148 86 224
Ppil4 1585 1647 865 1530 1671 1736 1452 1267 1289 2203 799 2121
Tab2 1922 2025 1183 1797 2180 2059 1907 1698 1840 2433 953 2476
Samd5 677 678 436 540 666 716 692 631 699 527 297 619
Rab32 30 21 19 27 34 23 25 18 32 35 18 32
Stx11 12 13 6 14 20 15 10 21 17 17 10 9
Sf3b5 731 844 459 772 857 866 642 559 694 1014 410 1134
Zc2hc1b 0 0 2 0 0 1 0 2 1 0 0 1
Ltv1 612 726 382 634 715 730 599 580 581 668 236 699
Plagl1 23 38 20 44 36 43 12 35 36 4 9 7
Pex3 574 696 336 628 651 638 559 562 592 682 285 837
Fuca2 331 454 233 397 448 483 328 297 329 456 189 553
Vta1 1022 1146 575 1136 1285 1172 1020 966 1050 1563 607 1727
Gje1 0 0 0 0 0 0 2 1 0 0 0 1
Nmbr 63 65 34 30 55 30 37 59 35 66 28 86
Olr905 0 0 0 0 0 0 0 0 0 0 0 0
LOC310926 15436 17592 38841 18323 19894 20106 14032 15794 21046 14573 43416 8293
Rn5-8s 104 103 148 91 49 73 74 56 127 82 140 79
Cited2 284 353 207 239 368 310 267 217 297 488 225 439
Txlnb 17 12 14 9 21 20 18 14 11 12 9 21
Heca 2212 2387 1277 1807 1987 2116 2224 1891 2197 2530 1169 2683
Abracl 440 464 312 471 471 506 466 476 405 521 288 559
Ccdc28a 314 397 181 322 340 363 282 326 285 408 128 418
Hebp2 29 56 34 74 85 62 53 48 82 44 25 39
Perp 37 41 19 67 40 42 30 17 30 182 17 75
Olig3 0 0 0 0 0 0 0 0 0 0 0 0
Il22ra2 8 19 10 3 5 13 11 10 8 4 0 0
Slc35d3 54 29 19 67 69 51 61 48 45 74 42 43
Mtfr2 61 72 36 62 70 65 52 82 78 25 7 27
Bclaf1 4451 5074 2601 4786 5128 5246 4290 4028 4558 5226 1696 4835
Hbs1l 1597 2112 1113 1890 2142 1986 1822 1916 1753 2305 779 2296
Aldh8a1 2 6 2 1 3 7 2 1 3 2 0 3
Samd3 1 0 0 0 0 0 0 0 0 1 0 0
Tmem200a 1894 1876 1008 1443 1654 1646 1807 1609 1694 2051 820 1998
Smlr1 3 3 0 0 0 2 0 0 0 3 1 0
Ccnb2 15 12 4 19 18 25 18 20 20 22 9 23
Arg1 34 36 15 63 27 61 35 32 40 301 31 125
Med23 1329 1421 635 1104 1325 1329 1306 1263 1204 1306 516 1187
Ctgf 246 383 231 216 345 475 299 251 336 459 192 299
Stx7 2700 3303 1813 3077 3072 3227 2681 2523 2784 3871 1844 4169
Taar8c 2 0 0 0 1 3 2 0 2 1 0 1
Taar8a 28 20 4 14 18 24 34 12 24 23 8 10
Taar9 0 0 0 2 0 0 0 0 0 1 0 0
Taar7e 0 0 0 0 0 0 0 0 0 0 1 0
Taar7c 0 0 0 0 0 0 0 0 0 0 1 0
Taar7g 0 0 0 0 0 0 0 0 0 0 1 0
Taar7h 0 0 0 0 0 0 0 0 0 0 0 0
Taar7b 0 0 0 0 0 0 0 0 0 0 0 0
Taar7a 0 0 0 0 0 0 0 0 0 0 0 0
Taar6 0 0 0 0 0 0 0 0 0 0 0 0
Taar7d 0 0 0 0 0 0 0 0 0 0 0 0
Taar5 0 0 0 0 0 0 0 0 0 0 0 0
Taar1 0 0 0 0 0 0 0 0 0 0 0 0
Taar4 0 0 0 0 0 0 0 0 0 0 0 0
Vnn3 0 0 0 0 0 0 0 0 0 0 0 0
Vnn1 7 2 0 4 0 2 1 2 1 2 1 4
Taar3 0 1 1 1 0 4 1 1 0 0 0 1
Taar2 0 0 0 0 0 0 0 0 0 0 0 0
LOC100910237 18 30 7 4 12 9 11 10 23 2 12 8
Rps12 593 671 367 567 615 612 589 497 585 804 293 750
Taar8b 3 0 0 0 1 0 1 0 2 1 0 0
Tcf21 0 0 0 0 0 0 0 1 1 0 0 0
Slc2a12 293 293 194 224 274 283 267 236 278 340 134 412
Sgk1 3488 5123 2145 2865 5055 3456 4410 3460 4611 5689 2266 3376
Clvs2 426 417 241 370 430 395 406 344 385 440 178 434
Hddc2 123 182 80 164 178 184 136 120 148 159 58 140
Hey2 154 175 77 175 136 144 138 125 156 282 85 174
Trmt11 83 74 62 98 99 91 82 79 95 89 34 89
Hint3 228 294 155 272 264 285 256 210 218 314 159 405
Cenpw 3 4 3 3 5 8 2 2 2 1 2 8
Rspo3 46 119 41 173 147 132 83 119 127 120 53 54
Rnf146 1636 2052 1077 1753 1880 1973 1677 1564 1752 2260 985 2368
Echdc1 680 724 438 773 745 787 699 625 710 920 399 818
Soga3 4187 4592 2513 3883 4184 3902 4403 3923 4025 4567 2127 4971
Mrpl36 874 1054 572 1156 1162 1119 1016 776 886 1374 594 1256
Ccdc127 653 723 417 653 748 690 623 600 621 873 384 933
Sdha 6833 7948 4362 7545 8383 7974 6601 6278 6795 9245 3901 10067
Lrrc14b 108 148 78 129 123 118 121 135 139 163 81 152
Ahrr 3 0 3 3 7 3 5 3 2 5 2 8
Slc9a3 22 26 11 25 29 30 24 22 19 31 4 17
Brd9 984 1163 566 1000 1113 1121 917 781 1041 1076 434 1073
Zdhhc11 1 2 1 1 3 3 2 2 2 3 1 3
Tppp 2634 3062 1720 2913 3138 2799 2642 2192 2721 3470 1709 4122
Nkd2 246 225 113 326 364 279 159 138 222 179 87 89
Slc6a18 0 1 0 1 0 0 0 0 0 0 0 0
Slc6a19 0 0 0 0 0 0 0 0 0 0 0 0
Tert 79 81 40 67 70 81 75 64 65 67 18 38
Clptm1l 2189 2251 1229 2199 2112 2262 2114 1885 1929 3889 1435 3903
Slc6a3 2 2 1 2 5 5 3 2 1 12 2 8
Lpcat1 1040 1109 569 931 1044 985 973 871 930 1223 537 1388
Irx2 0 0 0 0 0 0 0 0 0 3 2 1
Irx1 5 0 0 1 7 1 1 0 1 5 0 2
Med10 563 608 335 566 673 575 519 478 493 797 321 835
Ube2ql1 3907 4443 2553 3274 4669 4086 3761 3363 3658 4946 2271 5804
Papd7 1212 1238 700 982 1432 1230 1118 1038 1159 1515 593 1515
Srd5a1 417 453 241 435 516 483 365 348 381 535 316 649
Fastkd3 609 700 359 565 622 650 559 480 558 599 229 630
LOC680200 99 86 52 91 85 82 91 87 91 90 29 50
LOC682870 122 134 72 138 158 120 130 104 133 112 69 124
Mir29b2 18 38 26 32 26 28 28 16 20 10 2 2
Mir3556b 50 54 36 54 62 68 30 30 44 22 4 24
Mir29c 0 0 0 0 0 0 0 0 0 0 0 0
Iyd 5 4 3 1 4 4 3 5 2 3 2 2
Armt1 555 647 308 531 567 568 540 520 532 735 303 804
Rmnd1 594 695 342 620 707 671 604 568 604 686 244 598
Zbtb2 334 338 199 283 326 307 322 224 341 476 161 407
Vip 531 640 340 523 639 670 531 482 481 733 340 964
Myct1 2 4 0 4 0 0 0 0 2 1 2 4
Mtrf1l 263 286 137 257 288 236 272 248 260 279 124 300
Rgs17 555 646 372 614 596 554 591 586 671 605 315 629
LOC683313 3 1 1 2 1 0 0 1 1 0 1 0
Ipcef1 121 181 92 182 192 138 133 168 194 144 68 120
Cnksr3 362 404 227 341 475 401 363 301 396 430 264 499
Cldn20 24 17 6 17 11 10 16 13 13 3 1 1
Tmem242 395 500 245 400 517 467 405 388 400 555 227 613
Ldhal6b 10 9 3 7 6 11 2 8 11 3 1 0
Gtf2h5 624 721 404 743 809 783 616 575 593 944 351 954
Sytl3 4 6 3 9 6 7 6 4 8 6 0 8
Dynlt1 166 178 91 184 232 228 167 125 171 228 105 270
Tagap 84 114 48 71 131 104 84 91 114 84 31 54
Fndc1 25 15 19 33 26 37 30 19 41 29 24 41
Sod2 2857 3279 1901 3059 3318 3100 2969 2658 2991 3102 1505 3571
Wtap 1554 1758 1002 1672 1711 1720 1554 1423 1566 1950 845 1975
Mas1l 0 0 0 1 0 1 1 0 3 3 0 1
Mrpl18 602 652 372 671 662 703 599 517 548 799 328 867
Tcp1 2132 2551 1282 2258 2557 2342 2117 1951 2220 2868 1240 3203
Pnldc1 40 34 21 38 45 28 33 27 37 25 9 18
Acat2 487 482 331 536 619 505 475 468 517 706 329 679
Slc22a1 0 0 0 0 0 0 0 0 0 0 0 0
Slc22a2 0 0 0 1 0 2 1 0 0 2 2 1
Plg 3 1 0 3 3 1 3 1 0 1 0 1
Cahm 31 35 15 23 21 31 24 29 26 25 22 34
Pabpc6 0 0 0 0 0 0 0 0 2 1 0 2
MGC94891 4 15 10 10 6 11 11 10 7 4 4 8
T 4 19 10 14 10 11 15 2 7 17 9 5
Sft2d1 430 464 243 416 462 447 381 354 361 542 227 664
Mpc1 1726 1959 1405 1869 1966 1934 1794 1636 1655 2742 1283 2658
Prr18 207 177 113 136 189 196 190 116 192 258 159 314
Rnaset2 302 327 184 342 388 379 324 259 280 424 169 482
Fgfr1op 303 330 158 282 383 323 275 294 322 274 116 295
Ttll2 8 10 0 5 6 7 3 6 4 6 1 0
Gpr31 9 12 4 9 21 14 12 11 8 7 8 9
Tcp10b 0 0 0 0 0 1 0 0 0 0 0 0
Vom2r7 0 1 0 0 0 0 0 0 0 0 0 0
Vom2r9 0 0 0 0 0 0 0 0 0 0 0 0
Dact2 320 361 205 491 738 458 350 293 529 518 231 443
Thbs2 54 104 50 84 105 116 45 84 70 135 47 112
Phf10 687 681 385 633 721 716 652 540 620 826 321 798
LOC100125364 325 376 203 346 332 373 355 290 338 404 198 485
Tcte3 12 22 8 11 7 17 18 11 25 9 1 7
Fam120b 2696 2904 1650 2664 2948 2854 2593 2382 2668 3229 1355 3606
Dll1 505 518 271 459 565 607 509 375 443 594 249 810
Psmb1 2017 2542 1305 2397 2512 2574 2089 1996 2102 3153 1210 3322
Pdcd2 363 428 242 391 366 429 357 339 353 512 190 520
Tbp 311 381 179 303 347 310 352 310 324 374 149 368
Chd1 1587 1580 929 1434 1771 1489 1427 1354 1534 1488 520 1371
Lix1 1984 2140 1223 2287 2148 2366 2033 1997 1972 2643 944 2846
Riok2 405 471 231 416 439 429 403 356 351 472 209 527
Fpr1 6 7 6 12 10 9 8 8 9 2 0 1
Mir3596c 1 8 2 4 4 7 10 5 8 3 0 2
Mir99b 1 2 4 2 6 2 3 2 4 1 0 0
Has1 68 91 34 85 61 61 55 59 99 33 4 17
Mir125a 5 5 1 5 9 6 6 6 9 4 1 1
LOC688452 463 409 196 334 434 399 339 354 412 341 105 257
Mirlet7e 0 0 0 0 0 0 0 0 0 0 0 0
Fpr-rs3 0 0 0 0 0 0 0 0 0 0 0 0
Vom1r6 0 0 0 0 0 0 0 0 0 0 0 0
Vom1r7 0 0 0 0 0 0 0 0 0 0 0 0
Vom1r8 0 0 0 0 0 0 0 0 0 0 0 0
Vom1r13 0 0 0 0 0 0 0 0 0 0 0 0
Vom1r10 0 0 0 0 0 0 0 0 0 0 0 0
Vom1r14 0 0 0 0 0 0 0 0 0 0 0 0
Vom1r9 0 0 0 0 0 0 0 0 0 0 0 0
Vom1r11 0 0 0 0 0 0 0 0 0 0 0 0
Vom1r12 0 0 0 0 0 0 0 0 0 0 0 0
Vom1r15 0 0 0 0 0 2 0 0 0 0 0 0
Ppp2r1a 11048 12944 6459 10836 12459 12514 10333 9076 10258 15982 6182 17517
Vom1r19 3 3 5 2 3 3 5 3 6 3 2 1
Vom1r20 0 0 1 0 0 0 0 0 1 0 0 0
Vom1r17 0 0 0 0 0 0 0 0 0 0 0 0
Vom1r16 0 0 0 0 0 0 0 0 0 1 0 0
Zfp51 73 81 45 85 77 100 67 55 96 85 21 63
Vom1r111 0 0 0 0 0 0 0 0 0 0 0 0
Zfp53 170 185 97 177 180 204 185 182 178 188 49 142
Zfp52 139 161 93 171 135 158 162 163 150 114 39 70
Vom1r22 0 1 0 0 0 0 0 1 1 0 0 0
Vom1r23 0 1 1 0 0 0 3 2 0 0 0 0
Zfp40 782 882 435 903 778 817 811 667 730 793 291 587
Vom2r15 0 0 0 0 0 0 0 0 0 0 0 0
Vom2r16 2 0 1 0 0 2 4 1 1 1 0 1
Vom1r29 0 0 0 0 0 0 0 0 0 0 0 0
Vom1r28 0 0 0 0 0 0 0 0 0 0 0 0
Vom1r109 0 0 0 0 0 0 0 0 0 0 0 0
Vom1r110 0 0 0 0 0 0 0 0 0 0 0 0
Vom1r30 0 0 0 0 0 0 0 0 0 0 0 0
Lilrc2 0 0 0 1 0 0 0 0 0 0 0 0
Pirb 27 19 10 12 19 25 17 4 15 12 4 12
Rps9 0 0 0 0 0 0 0 0 0 0 0 0
LOC103689992 0 0 0 0 0 0 0 0 0 0 0 0
Lilrb3a 0 0 0 0 0 0 0 0 0 0 0 0
Lilrb3b 0 0 0 0 0 0 0 0 0 0 0 0
Mboat7l1 0 0 0 0 0 0 0 0 0 0 0 0
Mboat7 0 0 0 0 0 0 0 0 0 0 0 0
Leng1 193 201 101 147 183 189 147 154 159 197 96 197
Oscar 6 7 8 3 7 8 15 8 8 9 2 7
Mir3572 0 0 0 0 0 0 0 0 1 0 0 0
Prpf31 829 882 517 820 947 897 777 688 743 1022 434 1088
Cnot3 385 408 259 327 428 370 363 361 378 424 167 363
Tfpt 296 307 168 317 333 351 273 235 266 366 110 338
Tmc4 26 19 18 15 26 17 15 26 23 14 3 5
Cacng8 3121 3003 1681 1888 2674 2447 2633 2262 2416 4073 1941 4788
Cacng6 10 14 2 9 4 6 8 7 16 15 11 19
Mir935 0 0 0 0 0 0 0 0 0 0 0 0
Olr1l 1 1 1 0 1 1 0 0 0 0 0 1
Cacng7 602 575 302 421 485 473 605 465 554 791 328 792
Prkcg 9148 9052 4720 7129 8191 8815 7659 7783 7614 10655 4124 11313
Myadm 467 584 248 491 429 433 475 434 513 436 240 474
Mir292 0 0 0 0 0 0 0 0 0 0 0 0
Mir291a 0 0 0 0 0 0 0 0 0 0 0 0
Mir291b 0 0 0 0 0 0 0 0 0 0 0 0
Mir290 0 0 0 0 0 0 0 0 0 0 0 0
Nlrp12 0 0 0 2 0 0 0 0 0 1 0 0
Mir294 0 0 0 0 0 0 0 0 0 0 0 0
Mir293 0 0 0 0 0 0 0 0 0 0 0 0
Mir295-2 0 0 0 0 0 0 0 0 0 0 0 0
Mir295-1 0 0 0 0 0 0 0 0 0 0 0 0
Olr386 1 0 0 1 0 0 0 0 0 0 0 0
LOC292543 0 0 0 0 0 0 0 0 0 0 0 0
Vom2r27 0 0 0 0 0 0 0 0 0 0 0 0
Vom2r13 40 36 14 22 22 16 29 40 25 13 5 12
Vom2r19 0 0 0 1 0 1 0 0 1 0 3 1
Mzf1 974 1118 560 812 1040 1099 1012 824 894 919 256 620
Slc27a5 34 30 6 23 26 19 27 25 28 23 4 15
Zbtb45 409 358 218 329 459 408 327 336 329 623 285 636
Rnf225 13 4 1 7 5 13 4 7 10 11 0 5
Trim28 3678 3968 2300 3325 4263 3998 3352 2920 3394 5016 1924 5168
Rps5 2307 2579 1450 2793 2854 2824 2223 2047 2270 3540 1386 3667
Chmp2a 1509 1711 929 1520 1726 1724 1471 1236 1520 2214 897 2188
Ube2m 2907 3660 1964 3071 3630 3586 2923 2624 2941 4317 1733 4688
Zfp110 1216 1308 685 1169 1333 1317 1232 1222 1162 1208 441 1297
Vom2r33 7 0 1 8 8 1 2 5 1 2 0 2
Vom2r35 4 2 5 11 6 0 4 5 5 3 0 3
Vom1r53 0 0 0 0 0 0 0 0 0 0 0 0
Vom1r54 0 0 0 0 0 0 0 0 0 0 0 0
Vom1r56 0 0 0 0 0 0 0 0 0 0 0 0
Vom1r57 0 0 0 0 0 0 0 0 0 0 0 0
Vom1r52 0 0 0 0 0 0 0 1 0 0 0 0
Vom1r51 0 0 0 0 0 0 0 0 0 0 0 0
Vom1r48 3 3 1 3 0 5 5 2 1 0 0 0
Vom1r49 3 2 1 3 0 2 1 3 4 0 0 0
Vom1r47 4 8 0 3 6 7 2 2 0 1 1 1
Vom1r46 5 8 1 6 3 4 9 12 8 1 0 0
Vom1r43 4 9 2 2 4 8 4 8 4 3 0 0
Vom1r44 2 4 0 1 3 1 1 4 2 0 1 0
Vom1r45 2 0 2 5 5 7 6 6 12 0 0 1
Vom1r42 6 2 1 0 1 6 3 5 4 1 0 1
Vom1r41 0 0 0 0 0 0 0 0 0 0 0 0
Vom1r40 0 0 0 0 0 0 0 0 0 0 0 0
Vom2r32 0 1 0 0 0 0 0 0 0 0 0 0
Vom2r78 0 0 0 0 0 0 0 0 0 0 0 0
Vom1r27 0 0 0 0 0 0 0 0 0 0 0 0
Vom1r63 0 0 0 0 0 0 0 0 0 0 0 0
Vom2r28 0 0 0 0 0 0 0 0 0 0 0 0
Zfp418 293 309 151 258 291 302 277 240 275 307 110 286
Zfp978 37 65 27 71 60 63 48 70 52 54 17 57
Mfsd14a 620 767 529 620 636 719 665 544 596 852 516 774
NEWGENE_1305281 0 0 0 0 0 0 0 0 0 0 0 0
Zfp772 306 353 175 289 322 336 238 260 260 361 142 340
Aurkc 240 276 125 241 242 245 235 228 250 251 64 167
Mir3099 2 3 1 0 3 5 1 3 1 0 0 1
Apeg3 0 0 0 0 0 0 0 0 0 0 0 0
Peg3 12079 13359 7717 12919 15781 13574 11658 10877 13021 10452 5477 11963
Olr3 0 0 0 0 0 0 0 0 0 0 0 0
Olr4 0 0 0 0 0 0 0 0 0 0 0 0
Olr5 0 0 0 0 0 0 0 0 0 0 0 0
Olr6 0 0 0 0 0 0 0 0 0 0 0 0
Olr7 0 0 0 0 0 0 0 0 0 0 0 0
Olr8 0 0 0 0 0 0 0 0 0 0 0 0
Smim17 79 92 56 92 112 105 100 94 102 122 56 155
Zfp583 127 159 64 136 149 138 121 122 129 140 64 158
Zfp667 828 976 467 932 906 853 826 795 889 1039 385 1029
Galp 0 0 0 0 0 0 0 0 0 0 0 0
Zfp444 784 832 470 660 816 739 751 670 723 955 397 985
Zfp787 217 266 142 229 251 239 214 196 202 298 111 357
Nlrp5 2 1 1 0 0 2 0 1 1 2 0 0
Vom2r71 0 0 0 0 0 0 0 0 0 0 0 0
Vom1r32 0 0 0 0 0 0 0 0 0 0 0 0
Nlrp9 0 0 0 0 0 0 0 0 0 0 0 0
Vom1r34 0 0 0 0 0 0 0 0 0 0 0 0
Vom1r35 0 0 0 0 0 0 0 0 0 0 0 0
Vom1r36 0 0 0 0 0 0 0 0 0 0 0 0
Vom1r37 0 0 0 0 0 0 0 0 0 0 0 0
Vom1r38 0 0 0 0 0 0 0 0 0 0 0 0
Rfpl4a 0 2 0 2 1 0 1 0 1 0 0 1
Zfp580 216 243 133 186 244 219 175 172 214 371 118 276
Rasl2-9 102 119 62 112 109 108 99 88 105 129 57 165
Epn1 4127 4548 2434 3978 4603 4192 4155 3443 3933 5799 2297 5971
Zfp524 81 101 50 89 92 105 76 83 97 152 46 127
Fiz1 441 503 288 416 484 456 407 446 405 529 270 626
Ssc5d 67 59 43 41 53 39 47 48 69 42 10 16
Zfp865 163 211 102 204 209 200 180 169 169 233 115 237
Zfp579 137 157 105 116 174 128 128 112 144 217 116 195
Nat14 1022 1193 700 1101 1194 1195 1062 836 842 1367 601 1510
Sbk2 0 0 0 0 0 0 0 0 0 0 0 0
Ube2s 1499 1669 974 1635 1782 1721 1431 1236 1444 1978 788 2289
Shisa7 2911 2429 1187 1590 1798 1636 2379 2391 2121 2812 1042 2416
Isoc2b 171 145 94 166 155 151 142 113 143 190 74 228
Brsk1 6281 6859 4393 5923 7710 7037 6343 5443 6680 9625 3702 9500
Rpl28 1461 1593 805 1718 1752 1884 1392 1194 1413 1855 724 2064
Fam71e2 0 0 0 0 0 0 0 0 0 0 0 0
Kmt5c 218 193 114 158 197 193 217 188 219 248 74 171
Cox6b2 30 29 22 36 46 32 33 27 23 62 23 31
Il11 8 16 7 15 12 14 10 10 10 21 6 21
Tmem150b 433 460 289 431 485 475 414 360 435 604 252 551
Ptprh 42 36 19 40 33 37 38 37 26 20 6 18
Syt5 2934 3379 1227 3099 3634 3400 2757 2437 2891 2826 1255 3774
Tmem86b 33 47 16 25 34 26 24 28 29 13 8 12
Ppp6r1 3345 3633 1957 2987 3905 3466 3180 2773 3112 3969 1514 3910
Ppp1r12c 3698 4080 2174 3412 4257 3878 3585 3252 3438 4301 1706 4535
Tnnt1 122 125 12 101 140 151 135 55 89 93 45 142
Eps8l1 25 33 14 26 32 22 24 21 22 23 2 19
Rdh13 503 585 255 510 603 511 452 471 516 516 222 542
Tnni3 19 18 5 10 16 13 18 16 15 11 6 6
Ncr1 0 0 0 0 0 0 0 0 0 0 0 0
Fcar 0 0 0 0 0 0 1 0 0 0 0 0
Kir3dl1 0 0 0 0 0 0 0 0 0 0 0 0
Lilrb4 0 0 0 0 1 25 1 0 1 2 0 1
Lilra5 4 3 4 5 9 8 4 0 4 4 3 5
Ttyh1 13849 15049 7677 13511 14513 14447 13631 13256 13401 22620 8651 21235
Cdc42ep5 48 54 18 60 67 53 54 47 61 63 17 68
Leng8 3359 3138 1516 2485 2953 2619 3218 3033 3122 2598 560 1227
Lair1 50 73 27 50 48 54 66 78 52 57 23 38
Vom2r29 0 0 0 0 0 0 0 0 0 0 0 0
Vom2r30 0 0 0 0 0 0 0 0 0 0 0 0
Vom2r31 0 0 0 0 0 0 0 0 0 0 0 0
Vom1r58 0 0 0 0 0 0 0 0 0 0 0 0
Vom1r59 0 0 0 0 0 0 0 0 0 0 0 0
Vom1r60 0 0 0 0 0 0 0 0 0 0 0 0
Vom1r61 0 0 0 0 0 0 0 0 0 0 0 0
Vom1r62 0 1 0 0 0 0 0 0 0 0 0 0
Pla2g4c 0 1 0 0 0 0 0 0 0 0 0 0
Cabp5 0 0 0 0 0 0 0 0 0 0 0 0
Sult2a1 0 0 0 0 0 0 0 0 0 0 0 0
Selenow 16882 15922 9940 13874 17160 17401 13979 13628 13430 23237 8587 22611
Gltscr2 1025 1439 640 1415 1384 1552 1078 863 1106 1729 690 2016
Crx 1 0 0 0 0 0 0 0 0 0 0 1
Rpl9 12334 14339 7949 14496 14902 14774 12488 11339 12439 16064 5821 16641
Gltscr1 204 173 116 179 194 170 185 191 185 220 92 162
Slc8a2 6833 6589 3167 4606 5476 5572 5793 4945 5167 8949 3052 8120
Dhx34 221 269 142 187 259 252 234 175 184 266 121 284
Napa 4102 4587 2510 4034 4824 4740 3738 3634 3791 7455 2272 7045
Meis3 399 419 239 395 494 422 404 332 390 465 187 425
Kptn 188 166 114 162 197 194 175 110 149 233 107 219
C5ar1 14 7 6 10 9 13 17 14 5 16 5 17
Inafm1 102 116 61 113 113 137 92 64 130 131 48 116
C5ar2 29 29 18 23 43 32 17 19 32 33 10 29
Sae1 1267 1445 762 1313 1602 1481 1233 1149 1248 1651 755 1920
Bbc3 39 45 25 48 46 47 40 32 47 77 34 130
Tmem160 690 793 467 696 794 787 685 547 665 961 430 1114
Npas1 519 544 327 421 537 582 465 443 453 674 287 771
Ceacam9 0 1 1 2 2 1 1 0 1 2 0 0
Slc1a5 27 35 21 35 42 52 33 29 28 60 27 44
Strn4 8481 8576 4547 6007 7858 7728 7495 6594 6375 11546 4274 10607
Fkrp 1352 1512 857 1138 1535 1490 1303 997 1215 1883 801 2056
Ap2s1 1842 2132 1192 2055 2224 2157 1801 1585 1813 2833 1125 2978
Dact3 3412 3816 2204 3325 3603 3340 3195 3113 3380 4539 1975 5481
Pnmal2 5860 5943 3443 5487 6788 6052 5267 4560 5400 7836 3498 8459
Pnmal1 1831 2234 1116 1923 2063 1984 1851 1813 1897 2011 867 2185
Ptgir 0 3 3 3 1 4 2 1 3 4 0 2
Gng8 39 32 17 37 51 37 34 26 39 36 17 49
Calm3 24834 27775 15450 24084 27270 26733 22993 20987 22311 37137 14502 38775
Ccdc8 151 219 104 161 243 229 144 138 181 232 80 211
Hif3a 51 48 20 41 44 39 62 52 61 70 12 23
Ppp5c 2020 2254 1283 1997 2556 2319 1945 1818 1952 2620 1183 2821
Ceacam3 0 0 0 0 0 0 0 0 0 0 0 0
Psg16 0 0 0 0 0 0 0 0 0 0 1 0
Psgb1 0 0 0 0 0 0 0 0 0 0 0 0
Psg29 0 0 0 0 0 0 0 0 0 0 0 0
Ceacam11 0 0 0 0 0 0 0 0 0 0 0 0
Igfl3 0 0 0 0 0 0 0 0 0 0 0 0
Psg19 0 0 0 0 0 0 0 0 0 0 0 0
Mill1 2 4 2 3 3 5 2 1 3 2 2 3
Ccdc61 144 139 65 119 153 119 130 83 127 136 57 124
Micb 7 11 12 11 9 15 14 2 11 16 5 13
LOC102557319 0 0 0 0 0 0 0 0 0 0 0 0
Pglyrp1 15 11 6 8 20 15 17 17 6 3 5 4
Nanos2 2 4 1 2 0 3 1 0 2 0 0 0
Mypop 533 594 288 471 578 471 501 445 518 689 328 846
Foxa3 3 5 3 1 4 4 5 4 1 8 2 2
Irf2bp1 994 1201 747 955 1256 1190 1017 761 1039 1450 702 1696
Qpctl 685 689 380 618 765 756 635 510 627 785 296 798
Fbxo46 306 337 177 283 343 334 294 269 265 402 182 433
Gipr 219 194 129 181 285 214 250 224 180 62 52 72
Rsph6a 32 38 28 47 46 37 41 29 42 54 15 52
Snrpd2 634 760 448 716 831 820 706 586 690 1047 382 1093
Ppm1n 36 23 19 29 30 34 31 29 21 35 11 45
Rtn2 1617 1790 1097 1704 1843 1748 1664 1369 1658 2438 912 2274
Mir330 4 0 4 2 2 3 2 2 2 2 0 1
Gpr4 22 37 20 27 34 20 22 32 32 20 12 25
Eml2 3030 3382 1893 3088 3694 3615 3059 2424 3010 3534 1609 4185
Vasp 209 248 122 232 262 266 227 162 219 304 132 298
Opa3 770 826 437 662 838 787 729 621 695 1061 420 1175
Klc3 15 13 5 9 10 12 8 14 11 12 5 16
Ercc1 446 485 285 452 518 507 428 414 415 616 246 684
Ercc2 631 673 341 588 733 651 583 522 586 642 285 622
Ckm 5 4 1 4 5 1 4 4 4 2 1 4
Mir343 9 3 3 2 10 3 10 5 6 4 1 2
Cd3eap 168 232 126 164 227 208 164 155 194 246 112 249
Ppp1r37 3533 3791 2221 3017 3995 3677 3370 2988 3279 4767 1876 4636
Trappc6a 178 232 129 164 238 240 164 161 175 239 90 236
Clasrp 1252 1268 677 1047 1300 1271 1132 970 1154 1243 352 875
Apoc2 0 1 3 2 4 4 0 2 2 1 2 3
Clptm1 5214 5851 3224 4799 6088 5772 4908 4281 4672 6025 2625 6813
Apoc4 5 7 4 12 17 8 4 10 10 15 3 12
Apoe 56104 59518 36509 63230 67056 65337 52991 46245 52361 85850 32346 82103
Tomm40 1400 1504 856 1165 1579 1434 1217 1182 1247 1790 740 2097
Bcam 214 266 149 236 273 281 200 168 228 331 129 288
Nectin2 132 142 83 161 212 179 145 94 161 168 94 228
Cblc 0 0 0 0 0 0 0 0 0 0 0 0
Ceacam16 7 4 2 7 3 2 1 4 2 5 3 3
Ceacam19 0 0 0 0 0 0 0 0 0 0 0 0
PVR 26 46 15 31 35 47 26 27 28 45 11 24
Zfp112 244 301 149 252 294 276 246 248 229 386 143 372
Zfp180 4105 5054 2276 3673 3930 4782 4305 3581 3533 6020 2569 6880
Ceacam20 0 0 0 0 0 0 0 0 0 0 0 0
Zfp111 501 466 270 455 571 534 446 429 510 587 246 613
Zfp61 384 647 218 427 457 494 545 350 422 488 238 499
Tescl 0 0 0 0 0 0 0 0 0 1 0 1
Kcnn4 13 10 7 5 11 11 9 2 4 5 3 8
Lypd5 2 3 1 0 0 0 0 0 0 1 0 0
Zfp94 256 310 122 203 302 287 281 215 221 259 106 331
Plaur 14 10 5 14 23 13 13 13 12 6 2 5
Irgc 2 2 0 1 2 1 2 1 2 3 0 2
Cadm4 2843 3080 1869 2886 3499 3243 2755 2172 2685 3428 1970 4195
Zfp428 412 476 294 381 453 471 425 322 374 608 295 698
Srrm5 15 14 12 18 19 16 19 19 20 14 3 3
Phldb3 26 7 13 25 26 10 27 16 19 20 9 8
Pinlyp 7 2 1 2 2 1 6 2 2 3 2 5
Xrcc1 1184 1135 678 854 1330 1295 1191 974 1076 1361 507 1376
Lypd3 1 0 2 3 2 1 1 2 3 0 1 5
Ethe1 165 212 115 182 244 226 210 160 146 257 119 323
Zfp575 23 34 15 23 30 30 18 25 34 35 17 36
Irgq 4044 3926 2112 2681 4090 3234 3687 3061 3506 5286 2207 5423
Ceacam4 24 22 14 20 26 32 12 28 18 38 24 30
RGD1565655 0 0 1 0 0 0 0 0 0 0 0 0
RGD1564380 6 15 12 19 5 8 25 9 4 13 9 19
Tex101 0 0 0 0 0 0 0 1 0 0 0 0
Lypd4 0 2 3 0 0 2 0 2 0 0 0 0
Rps19 362 443 212 425 500 461 396 310 376 463 174 496
Ceacam6 0 2 0 2 0 4 2 2 0 4 2 0
Atp1a3 30634 27578 16980 24033 30151 27452 26367 24758 25812 33410 15606 36567
Rabac1 2174 2524 1344 2280 2595 2607 2207 1839 2096 3054 1214 3387
Pou2f2 30 32 13 28 32 18 31 37 29 30 4 12
Zfp574 733 715 394 585 752 691 675 530 692 1025 383 979
Prr19 1 0 0 1 1 0 2 0 1 0 0 0
Gsk3a 2235 2414 1351 1792 2536 2347 2195 1881 2144 3019 1252 3158
Pafah1b3 45 102 54 94 112 87 63 54 67 67 35 86
Erf 619 590 366 484 703 631 490 397 491 871 311 873
Megf8 6932 5454 2904 4708 6584 4858 5398 5155 6120 8288 2762 6749
Cxcl17 8 14 2 5 6 6 9 8 7 0 0 7
Lipe 269 297 159 237 315 285 227 185 280 348 155 335
Cnfn 3 1 0 3 5 3 4 4 1 4 1 1
Ceacam1 113 106 76 83 94 106 112 88 81 78 33 105
Atp5sl 646 771 370 649 761 756 607 588 625 741 349 856
B3gnt8 11 8 4 10 9 7 8 10 6 7 3 5
Erich4 0 0 1 2 1 2 1 0 1 1 0 1
Tgfb1 38 29 19 38 45 42 38 38 27 76 22 57
Hnrnpul1 2238 2279 1339 1945 2368 2313 2030 1808 2094 2513 1156 2900
Ccdc97 771 876 472 767 886 879 733 590 686 993 467 1164
B9d2 386 420 239 378 473 458 330 315 341 532 221 567
Exosc5 343 333 179 303 384 355 316 274 275 477 179 433
Cyp2s1 107 68 49 81 91 65 75 88 84 148 51 136
Cyp2b2 0 0 0 0 0 0 0 0 0 0 0 0
Cyp2b21 0 0 0 0 0 0 0 0 0 0 0 0
Cyp2b12 0 0 1 0 0 0 0 0 0 0 0 0
Cyp2a3 10 3 2 7 3 6 2 2 3 24 1 14
Cyp2g1 0 1 1 0 0 0 0 0 0 0 0 0
Cyp2a1 0 0 0 0 0 0 0 0 0 1 0 0
Rab4b 819 922 467 693 935 940 750 720 771 1045 442 1265
Cyp2f4 3 1 0 1 1 0 1 2 3 0 0 0
Cyp2t1 181 145 108 143 169 157 160 139 146 171 64 165
Mia 10 11 4 5 12 8 22 14 12 6 1 7
Snrpa 293 316 162 287 348 297 269 238 293 379 178 366
Egln2 2460 2729 1500 2324 2768 2636 2394 2102 2346 3233 1344 3495
Numbl 1012 930 554 768 985 941 839 812 835 1208 525 1379
Itpkc 432 515 284 434 610 500 438 351 432 543 224 558
Coq8b 700 808 424 630 875 770 706 659 657 669 287 689
Sptbn4 4788 4668 2697 3967 5001 4426 4330 3962 4391 5547 2318 5389
Blvrb 463 577 257 449 523 629 500 376 436 611 231 698
Shkbp1 244 276 127 233 286 264 217 203 234 311 115 302
Pld3 6813 7576 4176 6700 7843 6989 6530 5725 6501 7487 3485 8027
Prx 59 83 26 53 56 87 47 34 65 71 18 61
Hipk4 839 941 447 553 670 727 879 660 745 1012 407 1003
Sertad3 45 68 39 40 61 60 54 40 52 91 20 94
RGD1307554 385 361 199 306 376 377 338 268 370 451 197 460
Sertad1 245 267 136 234 296 293 202 190 212 270 124 293
Map3k10 3898 4168 2291 3464 3743 3560 3783 3182 3692 6447 2179 5915
Ttc9b 863 871 504 907 1033 836 775 686 875 1290 489 1296
Akt2 1203 1268 707 1036 1254 1196 1059 948 999 1669 573 1489
Fcgbp 122 99 71 128 136 83 87 110 129 116 52 85
Psmc4 1752 1914 1085 1778 2117 2075 1709 1476 1628 2294 1013 2532
Fbl 315 275 170 254 384 307 324 277 267 413 168 385
Dyrk1b 555 582 310 474 559 482 570 482 574 684 246 664
Nccrp1 1 0 1 0 4 1 1 0 1 1 2 2
Sycn 1 0 1 3 4 1 0 1 0 1 0 2
Lrfn1 435 460 279 434 470 353 432 365 456 714 277 714
Gmfg 38 42 14 38 48 59 36 29 24 30 23 57
Rps16 2316 2234 1179 2058 2038 2311 1754 1767 2235 3080 1246 3145
Zfp36 34 41 23 39 38 40 47 50 47 71 16 47
Samd4b 1339 1245 589 893 1117 959 1247 1176 1245 1447 660 1518
Paf1 1039 1238 715 996 1241 1244 979 850 1002 1328 566 1434
Med29 511 650 335 586 637 681 567 438 447 782 276 859
Plekhg2 90 75 49 104 79 77 71 51 83 105 37 86
Selenov 50 58 29 74 57 66 61 49 64 52 31 51
Dll3 5 10 4 5 11 17 3 3 8 11 9 14
Eid2b 306 282 178 325 350 304 291 278 310 337 151 304
Vom1r2 0 0 0 0 0 0 0 0 0 0 0 0
Vom1r3 0 0 0 0 0 0 0 0 0 0 0 0
Vom2r11 0 0 0 0 0 0 0 0 0 0 0 0
Vom1r4 0 0 0 0 0 0 0 0 0 0 0 0
Vom1r5 0 0 0 0 0 0 0 0 0 0 0 0
Fbxo27 145 176 85 158 166 186 153 127 134 214 72 208
Nfkbib 192 223 120 188 268 261 173 175 206 250 123 322
Hnrnpl 3561 3887 2211 3565 4349 4262 3610 3049 3358 4863 1947 4822
Rinl 4 7 3 7 6 15 6 4 7 8 2 9
Ech1 982 1151 653 1141 1311 1290 1055 898 1014 1574 642 1642
Fbxo17 7 10 6 13 19 16 7 4 8 9 4 8
Sars2 216 257 142 241 272 245 188 189 230 304 101 247
Mrps12 327 359 197 304 336 323 342 284 315 388 205 421
Lgals4 0 1 0 0 1 0 0 0 0 0 0 0
Sirt2 3492 3904 1904 3520 4166 4206 3617 3004 3221 4546 2371 5408
Lgals7 3 0 7 5 2 3 3 3 5 3 4 1
Capn12 115 68 54 81 128 99 101 106 105 89 28 45
Actn4 2532 2519 1536 2436 2946 2635 2178 2113 2426 3033 1305 3039
Spint2 303 304 151 302 462 334 356 278 351 387 196 373
Yif1b 1000 1094 710 1116 1240 1226 946 710 896 1481 688 1752
Dpf1 1331 1529 828 1342 1487 1389 1334 1180 1261 1783 713 1604
Ppp1r14a 415 420 290 553 570 548 393 256 393 633 455 926
Kcnk6 138 244 73 132 130 186 138 116 105 164 72 258
Zfp84 1049 1037 590 1052 1173 1025 955 946 1003 1199 470 1101
Eif3k 664 948 411 737 835 993 734 625 674 868 426 1186
Ggn 26 22 15 10 16 19 16 20 25 16 2 16
Spred3 318 349 193 224 375 278 265 234 265 300 118 296
Fam98c 465 358 264 404 560 326 368 355 467 550 236 378
Catsperg 82 105 54 106 131 70 94 101 144 39 12 24
Psmd8 1672 1962 995 1738 1910 1864 1571 1429 1550 2073 898 2417
Zfp566 189 153 99 180 210 123 151 156 137 135 51 130
Zfp260 7013 9108 3796 6678 7650 8036 7428 6171 6551 9255 3922 10920
Zfp14 887 1074 488 991 952 1087 916 823 892 1065 454 1219
Ovol3 12 28 14 6 18 22 12 18 24 8 2 8
Capns1 3135 2367 1746 3317 3755 2427 2533 2623 2923 3951 1886 3102
Polr2i 462 556 280 480 567 518 440 396 462 688 306 698
Tbcb 2377 2764 1538 2694 2993 2922 2430 2048 2408 3078 1500 3739
Wdr62 34 42 22 30 40 33 23 22 32 57 22 42
Sdhaf1 1997 2229 1280 2227 2439 2464 2012 1700 1882 3086 1168 3188
Alkbh6 1222 1557 731 1255 1601 1439 1334 1000 1193 2067 786 2389
Lrfn3 209 183 129 211 211 200 158 150 183 370 180 383
Clip3 3244 3169 2037 3191 3872 3211 2831 2929 3258 3328 1693 3546
Syne4 178 190 100 103 170 200 192 116 132 150 34 130
Kirrel2 53 41 42 62 74 40 43 51 83 100 30 82
Tyrobp 134 134 82 143 155 183 103 109 96 110 56 152
Nphs1 6 6 5 4 2 7 3 2 3 6 1 3
Aplp1 22938 24376 14445 22157 27594 25284 21642 18288 21648 30292 14565 36371
Prodh2 20 16 13 14 17 24 9 11 8 10 7 19
Hcst 2 3 1 0 1 5 2 2 2 4 0 6
Igflr1 27 48 17 36 41 39 37 34 35 31 17 19
U2af1l4 614 742 409 659 743 764 626 464 579 916 357 1011
Hspb6 111 98 79 114 140 120 101 115 114 152 64 148
Zbtb32 16 11 3 11 17 16 10 11 17 7 0 4
Rbm42 1195 1274 716 968 1307 1156 1070 901 1046 1613 712 1848
Lin37 298 372 168 331 418 355 296 286 289 363 156 345
LOC688869 1497 1636 937 1724 1797 1663 1375 1477 1483 2289 892 2307
Mir3569 1 4 3 3 5 4 1 2 4 1 0 4
Upk1a 3 8 1 3 2 8 5 4 2 3 1 2
Psenen 1024 1234 552 1047 1023 1065 1074 880 949 1545 637 1694
Gapdhs 84 89 36 105 114 80 103 66 94 78 35 79
Sbsn 83 98 35 72 68 75 61 68 66 61 24 57
Tmem147 738 759 517 831 926 781 685 574 711 1086 390 1115
LOC688924 0 0 0 0 0 0 0 0 0 0 0 0
Atp4a 34 36 10 22 33 34 42 25 38 28 9 34
Dmkn 7 1 7 4 12 11 3 8 3 1 0 3
Usf2 1121 1119 654 978 1276 1154 1051 952 1066 1576 695 1587
Ffar1 0 0 0 0 0 0 0 0 0 0 0 0
Ffar3 0 1 1 1 1 1 0 0 1 2 1 1
Mag 5621 5718 3755 5066 6982 6088 5506 3648 5126 7305 5317 10621
Cd22 15 18 16 5 13 20 12 6 6 10 9 6
Hamp 0 3 1 2 0 4 1 1 2 0 2 1
Ffar2 2 1 3 2 7 4 2 6 2 4 4 7
Fxyd1 499 522 354 593 670 617 519 402 492 774 307 645
Fxyd5 76 103 47 91 112 97 64 91 67 109 55 129
Fxyd7 301 303 163 370 520 387 279 290 255 533 233 448
Lgi4 2136 2151 1340 2044 2289 2346 2177 1723 1886 3134 1082 2672
Fxyd3 245 203 134 196 223 271 180 190 210 344 106 295
Scn1b 8953 8844 5034 7344 9161 8150 7890 6799 7830 14320 5359 14473
Gramd1a 2656 2959 1496 2352 3047 2931 2522 2322 2600 3016 1071 2845
Hpn 16 15 11 15 32 8 16 12 23 14 3 12
Scgb1b24 0 0 0 0 0 0 0 0 0 0 0 0
Apbh 0 0 0 0 0 0 0 0 0 0 0 0
Scgb1b30 0 0 0 0 1 0 0 0 0 0 0 0
Gpi 9946 11205 5851 10419 12023 10450 9592 8844 10178 11239 4876 12577
RGD1308428 1187 1399 712 1160 1434 1263 1264 1108 1256 1360 598 1389
Lsm14a 1319 1267 804 1263 1472 1266 1306 1133 1297 1756 724 1724
Kctd15 777 770 493 599 793 833 778 608 619 1278 480 1249
Pdcd5 1320 1722 958 1524 1820 1638 1508 1352 1396 1872 792 2158
Cebpg 666 725 404 623 662 688 604 578 647 811 314 774
Cebpa 398 364 223 247 330 319 330 328 362 497 224 552
Lrp3 2162 2326 1318 1877 2552 2228 2065 1796 1988 3028 1247 3144
Slc7a10 774 827 391 621 686 687 692 765 740 784 299 755
Gpatch1 597 676 317 643 652 641 541 561 555 698 243 667
Faap24 86 93 58 77 74 91 81 79 76 96 40 113
Cep89 244 247 115 192 258 246 237 213 240 254 79 204
Slc7a9 1 1 3 3 2 2 1 2 1 2 0 0
Rgs9bp 2 1 2 3 9 3 2 0 1 5 1 3
Nudt19 371 367 202 416 459 426 362 289 317 520 185 575
Zfp507 922 928 528 867 1068 912 864 804 977 987 421 1087
Tshz3 218 214 127 359 397 230 241 192 376 105 152 154
Ccne1 260 320 165 275 292 274 261 253 257 439 144 428
Plekhf1 166 289 105 155 274 237 210 180 257 329 103 191
Pop4 601 539 345 684 697 735 535 494 558 878 341 845
LOC365238 3 12 8 8 16 7 9 8 11 10 7 19
MGC114499 1 9 3 5 2 3 1 5 2 4 2 3
LOC499136 0 1 0 1 0 0 0 0 1 0 0 1
Nkg7 2 2 0 0 0 0 1 1 0 3 0 1
Siglec10 1 2 3 3 1 5 0 1 5 2 2 1
Lim2 1 0 0 2 0 0 1 0 2 1 0 1
Cldnd2 0 2 0 0 0 1 1 0 0 0 0 0
Etfb 688 699 444 713 824 747 575 480 652 927 349 1058
Klk1c10 0 0 0 0 0 0 0 0 0 0 0 0
Klk1c12 0 0 0 0 0 0 0 0 0 0 0 0
Zfp819 79 87 50 70 114 78 70 69 92 72 29 33
Ctu1 264 285 172 227 267 227 239 202 215 288 127 345
Klk13 1 0 0 0 0 0 0 0 0 0 0 0
Klk8 516 649 336 450 510 696 560 475 481 730 356 774
Klk9 18 12 4 14 9 10 18 9 25 5 1 3
Klk11 63 50 18 34 37 25 66 51 57 76 35 74
Klk12 23 26 4 6 11 13 15 15 13 13 6 23
Klk10 76 90 28 48 73 81 81 65 57 91 29 94
Klk6 282 278 181 400 332 352 304 198 280 386 292 657
Klk7 28 37 10 21 32 32 36 57 18 33 8 26
Klk4 0 0 0 0 0 0 2 0 0 0 0 0
Klk1c2 0 0 0 0 0 0 0 0 0 0 0 0
Klk1c6 0 0 0 0 0 0 0 0 0 0 0 0
Klk1c9 0 0 0 0 0 0 0 0 0 0 0 0
Klk1 0 0 0 0 0 0 0 0 0 0 0 0
Fv1 902 1201 601 1137 1172 1175 899 739 905 1303 515 1263
Klk1c3 0 0 0 0 0 0 0 0 0 0 0 0
Acpt 15 19 9 18 10 18 24 12 20 15 3 3
Klk1b3 0 0 0 0 0 0 0 0 0 0 0 0
RGD1309036 159 162 111 148 149 157 148 171 168 188 87 166
Clec11a 514 542 370 469 573 621 465 426 465 610 280 714
Shank1 5945 4984 3632 4806 5004 4899 5334 5265 5767 8241 3530 7246
Mybpc2 125 101 66 85 139 128 108 96 101 131 44 119
Josd2 664 642 389 651 786 680 633 422 529 763 503 1083
Lrrc4b 6557 7280 3899 5514 6728 6565 6333 5217 6128 9749 4509 10632
Aspdh 61 95 21 36 58 65 65 52 55 73 26 54
Emc10 1275 1292 871 1169 1448 1280 1175 908 1203 1697 771 1887
Kcnc3 1182 1098 759 1042 1110 1004 1056 1066 1072 2027 838 1884
Pold1 142 134 88 94 145 132 109 101 103 166 65 182
Nr1h2 1201 1245 767 1183 1451 1288 1229 1007 1167 1580 674 1730
Napsa 17 24 4 10 29 19 13 23 21 16 11 4
Vrk3 660 701 340 583 658 699 626 591 597 881 326 878
Nup62 756 708 419 693 732 705 657 610 697 888 340 968
Akt1s1 1052 1188 672 998 1113 1188 1006 857 988 1345 555 1338
Tbc1d17 913 1012 593 855 1137 1084 892 744 905 1411 599 1385
Atf5 504 567 371 491 615 516 518 365 515 643 257 559
Med25 968 1035 635 859 1140 1029 894 706 976 1318 504 1112
Fuz 486 451 265 535 518 520 381 313 393 573 257 657
Ptov1 2686 2956 1651 2793 3210 2900 2537 2233 2508 3761 1657 4563
Pnkp 475 576 305 442 621 491 477 406 471 630 206 511
Tsks 5 9 7 10 8 13 14 14 10 14 4 22
Prmt1 422 433 237 442 513 497 372 275 381 520 201 627
Prrg2 18 17 10 13 12 23 23 15 21 16 7 17
Rras 106 72 53 126 78 85 83 75 88 99 39 100
Bcl2l12 28 34 16 47 35 20 24 23 20 37 11 54
Scaf1 1474 1378 913 1290 1753 1495 1325 1218 1441 1906 809 1832
Cpt1c 2264 2530 1313 2127 2565 2553 2242 1911 2173 2668 1032 2758
Irf3 1287 1445 860 1164 1489 1539 1330 1095 1175 1249 372 868
Rps11 3916 4441 2369 4475 4877 4821 3854 3399 3928 6038 2143 6099
Aldh16a1 403 563 312 477 509 568 505 407 511 596 291 544
Rpl13a 1403 1682 898 1642 1714 1750 1356 1248 1422 2010 726 1979
Pth2 0 2 0 0 0 1 0 1 0 2 0 0
Pih1d1 170 126 86 149 183 178 146 114 135 183 69 205
Mir150 0 0 1 1 2 1 1 0 1 0 0 1
Flt3lg 60 64 51 68 90 76 87 58 58 126 36 96
Slc17a7 27084 31360 15966 23209 27718 27504 25644 22276 24956 37240 14177 38630
Fcgrt 595 728 432 639 733 867 703 598 656 970 353 787
Rcn3 593 551 301 465 641 586 428 368 398 701 268 769
Tead2 24 22 13 20 29 27 21 16 18 20 17 27
RGD1562492 0 0 0 0 0 0 0 0 0 1 0 1
Dkkl1 0 0 0 0 0 0 0 1 0 0 0 0
Cd37 30 39 18 39 54 40 39 24 33 47 15 42
Lhb 26 22 15 19 20 31 27 20 22 24 7 19
Ruvbl2 874 916 502 797 969 1010 804 683 783 993 458 1165
Ntf4 6 1 6 2 5 1 2 5 4 6 1 9
Kcna7 8 3 1 3 5 5 3 2 8 4 4 3
Gys1 923 960 605 814 1116 960 980 775 881 1060 407 1045
Snrnp70 2218 2179 1165 1672 2299 2085 1948 1865 2081 1563 379 967
Ppfia3 4295 4645 2598 3755 5083 4364 4097 3576 4180 5201 2332 5883
Hrc 18 9 4 9 16 11 13 13 15 5 3 4
Lin7b 1063 1192 690 1066 1324 1287 1025 846 1001 1436 475 1386
Tulp2 21 23 12 16 12 28 18 30 19 5 4 13
Ppp1r15a 409 445 288 370 630 563 381 353 450 647 249 641
Plekha4 38 55 23 54 54 54 38 46 48 50 24 68
Bax 341 367 206 288 381 344 314 288 317 400 142 399
Bcat2 203 183 127 206 243 227 206 158 202 257 89 253
Hsd17b14 14 23 7 16 13 15 18 11 18 17 9 22
Nucb1 3782 4276 2394 4010 4502 4164 3808 3305 3736 5592 2722 6614
Fut1 13 13 11 20 24 8 22 17 19 2 6 5
Dbp 1890 2139 1625 2456 2534 2318 1901 1317 2049 2308 969 2518
Sec1 14 18 5 16 9 15 10 16 6 7 2 8
Spaca4 0 1 0 0 0 0 0 3 0 0 0 0
Rasip1 200 233 128 248 257 262 193 187 220 294 130 291
Fgf21 1 2 2 0 2 2 2 1 1 2 1 0
Rpl18 2003 2348 1242 2375 2464 2478 1930 1688 1979 3058 1209 3028
Car11 4110 4204 2525 3396 4619 4314 3642 3097 3515 4349 1331 3587
Ntn5 14 16 4 16 26 13 12 15 15 8 9 3
Izumo1 14 8 11 12 9 8 12 10 13 8 1 9
Fut2 34 23 18 49 37 37 43 26 32 41 26 45
Sphk2 837 819 386 600 659 645 773 634 694 1050 438 1046
Kcnj14 387 293 154 203 333 263 280 314 272 384 157 362
Cyth2 1742 1828 1012 1581 1939 1910 1596 1486 1582 2351 961 2686
Sult2b1 109 143 70 155 158 133 111 133 133 166 63 130
Grwd1 361 443 245 437 489 456 419 327 379 500 198 572
Emp3 22 23 25 29 30 31 22 18 24 23 17 31
Tmem143 350 424 185 331 379 357 314 330 311 439 208 497
Syngr4 16 19 13 10 14 16 9 11 20 21 3 17
Ccdc114 52 59 19 37 47 48 56 28 36 54 20 42
Kdelr1 1053 1193 626 1071 1160 1150 1090 998 992 1532 668 1668
Nomo1 3484 4006 2160 3265 3959 3777 3334 2986 3242 5501 2044 5805
Abcc8 1010 978 541 803 1099 889 953 815 881 1540 355 1218
Otog 4 2 2 3 2 6 1 1 1 26 0 6
Myod1 0 3 1 0 4 0 0 0 1 1 0 0
Kcnc1 959 971 532 787 955 828 886 838 971 1219 638 1557
Tph1 8 1 7 2 1 2 2 3 3 2 1 9
Hps5 489 462 223 390 417 403 414 423 493 371 134 357
Gtf2h1 1215 1320 702 1220 1298 1239 1160 1139 1145 1508 632 1584
Saa4 0 0 0 0 0 0 0 0 0 0 0 0
Tsg101 1326 1534 881 1386 1587 1596 1343 1248 1337 1877 758 1957
Ldha 5199 6028 3197 5395 5960 5921 4937 4669 4842 7386 3046 7665
Ldhc 5 5 4 5 3 1 0 10 3 1 3 3
Vom1r70 0 0 0 0 0 0 0 0 0 0 0 0
Tmem86a 148 197 114 153 207 204 162 127 135 258 116 265
Ptpn5 3288 3472 1965 2897 3711 3354 3073 2246 3013 4478 1360 3968
Mrgprc 0 0 0 0 0 0 0 0 0 0 0 0
Mrgprx3 10 10 1 8 8 5 4 6 8 9 6 17
Mrgprx1 0 0 0 0 0 0 0 0 0 0 0 0
Mrgprb4 0 0 0 0 0 0 0 0 0 0 0 0
Mrgprb5 0 0 0 0 0 0 0 0 0 0 0 0
Mrgprb13 0 0 0 0 0 0 0 0 0 0 0 0
Mrgprx2 0 0 0 0 0 0 0 0 0 0 0 0
Mrgprx2l 0 0 0 0 0 0 0 0 0 0 0 0
Csrp3 0 0 0 0 0 0 0 0 0 0 0 1
Zdhhc13 561 626 300 556 581 577 464 461 526 719 277 717
Dbx1 0 0 0 0 0 0 0 0 0 0 0 0
Htatip2 196 190 106 184 199 199 155 175 155 219 89 263
Slc6a5 35 41 28 36 46 39 27 22 48 8 18 13
LOC100125384 50 46 14 58 48 50 30 44 54 12 2 4
Slc17a6 963 1029 621 1103 1147 1070 872 657 1026 605 646 669
Ccdc179 0 3 0 1 2 0 2 2 2 0 0 0
Svip 863 1064 631 968 1022 998 825 871 925 1187 475 1260
Tubgcp5 1251 1279 717 1262 1329 1203 1270 1128 1234 1252 537 1311
Nipa1 1124 1276 845 1225 1248 1305 1078 818 1061 1414 748 1671
Nipa2 1315 1378 742 1230 1414 1391 1293 1070 1207 1738 726 1737
Bex1 1263 1454 889 1453 1470 1474 1259 1017 1282 1751 779 2039
Mir344b-1 0 0 0 1 1 0 0 0 0 0 0 0
Mir344-1 1 0 0 0 0 1 1 0 0 0 0 0
Mir344g 34 38 15 42 44 45 25 43 33 8 4 9
Mir344a-2 17 2 6 12 9 8 6 13 9 5 0 1
Mir344i 35 29 19 31 33 31 27 30 44 11 1 6
Ndn 2535 3364 1826 2828 3569 3302 2708 2372 2729 3557 1787 3834
Peg12 2 0 2 2 3 3 6 1 3 0 6 3
Hmgn5 20 21 12 14 22 17 26 19 21 25 16 12
Hmgn5b 0 4 0 0 1 2 2 0 0 0 0 0
Mir211 0 0 0 0 0 0 0 0 0 0 0 0
Mcee 275 315 159 265 311 303 296 223 253 377 144 416
Mphosph10 486 495 278 436 545 421 419 372 423 549 212 563
Fan1 379 355 191 306 406 374 362 359 387 318 140 345
Nsmce3 353 395 251 410 412 410 347 260 338 529 239 542
Tjp1 4784 4631 2752 4276 4870 4780 4445 4109 4460 4656 2015 4705
Tm2d3 240 317 151 285 276 262 233 246 257 314 150 400
Tarsl2 547 674 296 576 730 641 503 490 575 618 333 884
Selenos 811 944 477 836 913 931 769 802 758 1173 470 1262
Snrpa1 372 419 239 400 397 422 344 353 363 526 179 447
Chsy1 653 663 407 593 747 704 617 518 637 929 349 802
Aldh1a3 2 5 3 3 5 10 4 7 3 0 3 7
Asb7 237 280 134 225 266 262 201 221 240 328 121 300
Ttc23 56 58 36 59 69 71 62 68 54 72 40 66
LOC682259 0 0 0 0 0 0 0 0 0 0 0 0
Arrdc4 132 127 78 105 145 129 118 117 147 162 58 157
Nr2f2 81 116 56 124 103 98 108 134 125 87 48 94
Chd2 2183 2260 1187 1852 2233 2003 2135 2148 2191 1654 643 1591
Klhl25 292 215 139 252 290 318 218 180 259 295 132 342
Mrps11 442 472 261 464 522 523 435 411 462 540 236 630
Mrpl46 376 480 253 428 539 478 399 382 436 559 236 632
Aen 257 269 162 256 322 286 223 206 254 335 129 278
Mir7a-2 3 4 1 4 5 2 3 10 3 1 0 1
Det1 101 110 69 113 109 99 108 97 120 85 47 128
Isg20 11 14 3 8 6 16 7 22 11 12 1 3
Mfge8 3303 3489 1787 3740 3785 3796 3378 3077 3326 5310 1602 4460
Hapln3 17 33 11 25 31 25 27 26 28 52 11 50
Rlbp1 475 532 318 636 534 583 463 409 415 787 325 781
Mir9-3 0 0 0 0 0 0 0 0 0 0 0 0
Mir3597-3 6 2 3 2 6 5 3 5 3 2 2 1
Polg 1447 1390 860 1128 1477 1388 1319 1206 1250 1810 714 1793
Rhcg 3 4 3 9 4 8 2 7 4 9 2 5
Wdr93 31 32 22 25 27 23 40 15 22 12 11 19
Plin1 1 1 0 2 2 4 4 1 2 0 3 1
Pex11a 183 221 136 137 353 174 175 222 194 136 146 215
Mesp2 30 32 16 33 39 64 31 20 26 52 40 66
Mesp1 11 4 6 7 9 6 5 2 2 1 5 12
Ap3s2 719 928 498 863 959 934 733 634 792 1135 498 1232
Arpin 389 536 158 269 441 562 413 297 358 378 218 542
Anpep 34 23 12 23 35 48 22 18 26 37 10 16
Zfp710 504 534 288 399 533 498 474 432 449 565 243 572
Echs1 2294 2900 1502 2992 2865 2864 2598 2290 2254 3650 1547 4139
Idh2 1262 1381 782 1460 1512 1435 1352 1130 1362 2053 612 1686
Cib1 246 255 130 234 320 306 205 227 227 353 125 302
Ngrn 1184 1319 689 1383 1410 1327 1267 1027 1256 1706 597 1607
Ttll13 186 200 90 172 188 195 160 155 175 108 51 91
Sema4b 511 645 318 550 684 647 590 502 656 857 304 793
Fes 48 52 31 42 58 57 45 46 32 66 17 52
Unc45a 1159 1420 805 1222 1518 1449 1163 1014 1140 1568 573 1281
Prc1 135 146 73 136 153 180 157 60 111 187 95 234
Hddc3 445 493 255 459 560 481 429 363 464 546 280 598
Man2a2 5522 5980 3090 4520 5636 5765 5281 4632 4825 6971 2745 7258
Furin 1030 1066 638 881 1114 1175 953 868 930 1324 610 1351
Nmb 21 35 18 47 38 35 41 18 29 148 22 105
Wdr73 519 649 350 541 695 680 567 480 488 805 301 812
Alpk3 117 120 52 66 92 100 84 75 64 62 35 86
Slc28a1 4 0 2 1 2 2 0 1 1 4 0 2
Rps17 741 819 451 856 820 831 743 622 704 1056 394 1028
Fsd2 8 6 2 17 13 12 4 10 4 7 8 2
Scarna15 4 8 2 4 7 1 2 3 2 3 0 0
LOC100360933 3 10 4 3 13 10 7 6 7 1 0 5
Whamm 171 154 89 167 181 174 167 169 155 148 54 128
Btbd1 5937 6575 3993 5972 6460 6459 5854 5366 5598 8113 3530 8477
Fam103a1 505 650 403 558 634 667 578 506 532 727 324 795
RGD1305713 622 755 433 634 719 714 667 561 618 793 326 908
Tm6sf1 475 538 373 527 544 567 522 437 494 509 321 505
Hdgfrp3 1643 1993 1215 1736 1795 1770 1649 1499 1660 2002 1031 1997
Bnc1 4 10 3 7 7 7 8 8 2 3 0 1
Saxo2 13 20 12 25 17 17 21 10 16 17 9 15
Stard5 52 65 36 58 79 40 57 49 64 82 30 96
Il16 256 391 159 309 292 364 288 183 280 1059 142 674
Cfap161 28 37 21 14 33 41 50 19 21 48 20 52
Mesdc1 303 340 237 299 384 343 308 257 330 386 221 500
Mesdc2 1414 1586 893 1431 1608 1495 1351 1184 1349 1935 861 2156
Fah 653 687 284 566 519 622 705 540 523 453 246 639
F8a1 600 745 246 607 635 689 627 499 569 689 339 867
Mpp1 469 553 351 409 563 534 243 351 445 642 359 830
Olr226 0 0 0 0 0 0 0 0 0 0 0 0
Olr227 0 0 0 0 0 0 0 0 0 0 0 0
Vom2r40 0 0 0 0 0 0 0 1 0 0 0 0
Vom2r41 0 0 0 0 0 0 0 0 0 0 0 0
Vom2r43 0 0 0 0 0 0 0 0 0 0 0 0
Olr12 0 0 0 0 0 0 0 0 0 0 0 0
Olr13 0 0 0 0 0 0 0 0 0 0 0 0
Olr14 0 0 0 0 0 0 0 0 0 0 0 0
Olr16 0 0 0 0 0 0 0 0 0 0 0 0
Olr17 0 0 0 0 0 0 0 0 0 0 0 0
Olr19 0 0 0 0 0 0 0 0 0 0 0 0
Olr20 0 0 0 0 0 0 0 0 0 0 0 0
Olr23 0 0 0 0 0 0 0 0 0 0 0 0
Olr24 0 0 0 0 0 0 0 0 0 0 0 0
Olr25 0 0 0 0 0 0 0 0 0 0 0 0
Olr27 0 0 0 0 0 0 0 0 0 0 0 0
Olr29 0 0 0 0 0 0 0 0 0 0 0 0
Olr30 0 0 0 0 0 0 0 0 0 0 0 0
Olr32 0 0 0 0 0 0 0 0 0 0 0 0
Olr34 22 22 34 35 33 20 23 18 28 58 11 34
Tyr 12 20 6 15 14 19 18 24 21 20 5 22
Ctsc 85 87 49 91 85 117 77 70 80 95 62 94
Rab38 66 71 55 92 103 71 62 85 94 12 29 33
Fzd4 329 364 133 220 221 252 361 262 336 415 157 335
Prss23 169 240 152 188 190 273 150 106 184 452 162 415
Ccdc81 100 117 78 125 110 103 126 114 109 187 55 139
Hikeshi 666 705 456 642 738 711 721 657 679 1008 410 972
Eed 431 453 240 397 453 392 375 372 384 403 168 415
Ccdc89 134 130 94 118 144 138 136 118 128 174 88 163
Crebzf 1564 1621 1182 1551 1748 1710 1647 1285 1505 1568 658 1275
Tmem126a 306 363 218 370 292 311 340 290 319 375 172 306
Tmem126b 354 368 197 385 390 354 350 343 363 420 169 446
Ccdc90b 288 408 213 372 381 335 371 306 302 362 171 414
Ankrd42 429 492 280 397 518 404 442 399 415 463 200 482
Rab30 505 595 280 484 578 539 479 490 496 604 263 583
Prcp 440 474 182 389 370 396 426 364 391 657 269 697
Fam181b 416 392 233 285 421 347 359 346 386 534 199 474
Mir708 7 6 2 8 8 5 4 7 9 1 1 0
Kctd21 179 212 99 176 192 182 187 215 182 256 114 281
Thrsp 395 532 318 445 559 559 474 409 519 923 281 612
Alg8 146 172 88 136 158 171 137 143 159 112 49 105
Ndufc2 1509 1752 992 1637 1702 1699 1518 1391 1523 2327 960 2148
Ints4 568 644 349 631 682 622 571 557 648 788 321 794
Aqp11 256 264 166 250 275 284 247 202 219 361 157 340
Clns1a 1260 1362 742 1287 1426 1395 1238 1157 1183 1665 722 1928
Omp 3 4 1 2 6 4 6 6 0 1 1 1
B3gnt6 2 8 1 7 3 0 3 7 1 2 0 3
Capn5 590 811 399 722 755 771 739 578 739 863 441 961
Gucy2d 3 3 0 1 1 6 2 4 4 0 1 0
Tsku 15 42 13 31 29 43 35 10 25 32 22 47
Prkrir 1728 2032 1202 1833 1917 2023 1726 1416 1646 2250 906 2398
Wnt11 18 22 7 15 11 13 12 14 11 5 0 9
RGD1561870 2 1 0 0 1 2 0 0 3 0 0 0
Dgat2 1362 1530 818 1399 1593 1514 1254 1152 1245 2568 777 2098
Mogat2 38 26 23 45 59 27 34 27 36 39 23 55
Serpinh1 1355 1174 867 1104 1308 1156 1181 1107 1261 1397 680 1541
Rps3 4373 4863 2774 4977 5353 5026 4277 3623 4157 5965 2260 6238
Arrb1 2319 2679 1142 2030 2433 2073 2364 2396 2341 3051 1094 2809
Mir326 0 2 2 1 1 0 1 0 0 0 0 0
Olr35 4 11 2 1 2 11 2 3 5 6 1 1
Olr36 0 0 0 0 0 0 0 0 0 0 0 0
Olr37 0 0 0 0 0 0 0 0 0 0 0 0
Neu3 54 45 30 46 42 38 48 39 50 67 19 52
Spcs2 1529 1758 1022 1602 1845 1739 1655 1441 1576 2039 968 2360
Pold3 324 347 165 323 381 367 264 250 330 406 142 413
Lipt2 88 101 43 77 72 91 75 57 82 118 41 101
LOC100912071 335 382 226 377 352 358 398 320 325 395 173 440
Kcne3 25 12 5 22 22 17 18 21 21 5 2 8
P4ha3 23 20 11 23 34 26 27 19 29 9 6 7
Ppme1 2299 2546 1430 2210 2694 2435 2100 2014 2165 2644 1193 2986
Ucp2 276 370 103 269 274 365 233 231 280 759 234 574
Ucp3 2 0 0 0 1 1 4 1 0 1 2 3
Dnajb13 520 470 301 428 441 466 503 393 400 998 339 872
Coa4 202 242 126 210 235 245 223 177 197 261 121 261
Mrpl48 988 1008 554 1034 1074 1078 892 878 839 1415 522 1477
Rab6a 15826 16707 10234 14433 15061 15075 14962 13582 14297 22147 9849 22922
Relt 113 121 82 126 141 155 127 105 100 188 73 217
Mir3102 159 164 71 125 157 144 140 144 135 170 79 169
P2ry6 103 82 61 80 83 91 89 71 80 107 54 144
P2ry2 33 37 24 41 45 38 29 28 36 33 25 93
Olr51 0 0 0 0 0 0 0 0 0 0 0 0
Rpl7a 5718 6480 3636 6644 6818 7248 5502 4932 5599 8899 3319 8833
Stard10 768 798 462 788 970 874 731 678 677 850 378 944
Atg16l2 192 196 88 162 201 176 215 137 167 138 48 126
Mir139 0 0 0 0 0 0 1 2 1 0 0 0
Art2b 2 0 1 0 1 0 0 3 1 1 2 1
Inppl1 1223 1305 793 1088 1361 1397 1076 929 1183 1571 698 1663
Phox2a 2 1 0 0 1 2 0 1 2 2 0 1
Folr2 9 14 7 17 13 20 13 17 16 18 11 8
Anapc15 327 408 229 403 427 398 332 308 314 488 181 520
Folr1 46 43 29 42 40 45 53 20 32 33 33 42
Numa1 3332 3612 1853 2908 3667 3471 3376 2792 3325 3433 1468 3462
Il18bp 137 114 64 107 124 122 108 115 109 77 32 47
Lamtor1 840 903 528 817 910 952 802 709 746 1160 489 1269
Lrrc51 41 43 27 36 48 42 42 22 33 56 26 46
Lrtomt 36 45 25 55 42 40 41 25 41 50 10 42
Art1 1 0 1 0 0 0 0 0 1 1 0 2
Art5 0 1 0 1 1 0 0 2 1 1 0 2
Chrna10 1 1 0 2 1 1 1 3 1 0 2 0
LOC102549471 195 274 134 241 268 272 216 207 235 279 149 302
Rhog 390 466 222 396 407 457 383 311 372 529 346 702
Pgap2 331 361 181 371 396 339 304 264 297 415 177 410
Olr39 0 0 0 1 0 0 1 0 0 0 0 0
Olr40 0 0 0 0 0 0 0 0 0 0 0 0
Rrm1 770 865 439 794 912 890 717 699 721 1034 420 1139
Olr41 0 0 0 0 0 0 0 0 0 0 0 0
Olr43 0 0 0 0 0 0 0 0 0 0 0 0
Olr44 0 0 0 0 0 1 0 0 0 0 0 0
Olr45 0 0 0 0 0 0 0 0 0 0 0 0
Olr46 0 0 0 0 0 0 0 0 0 0 0 0
Olr47 0 0 0 0 0 0 0 0 0 0 0 0
Trim21 62 60 51 76 101 73 54 70 71 87 31 72
Olr48 0 0 0 0 0 0 0 0 0 0 0 0
Olr63 2 1 2 1 0 4 4 0 0 2 1 0
Olr62 1 0 1 0 0 0 0 0 0 0 0 0
Olr61 1 0 0 0 0 0 0 0 1 0 0 0
Olr60 1 0 0 0 0 0 0 0 1 0 0 0
Olr57 0 0 0 0 0 0 0 0 0 0 0 0
Olr56 0 0 0 0 0 0 0 0 0 0 0 0
Olr53 0 0 0 0 0 0 0 0 0 0 0 0
Olr50 0 0 0 0 0 0 0 0 0 0 0 0
Olr49 0 0 0 0 0 0 0 0 0 0 0 0
Olr59 5 5 4 7 9 12 3 4 8 7 1 2
Olr67 0 0 0 0 0 0 0 0 0 0 0 0
Olr68 0 0 0 0 0 0 0 0 0 0 0 0
Olr69 0 0 0 0 0 0 0 0 0 0 0 0
Olr70 0 0 0 0 0 0 0 0 0 0 0 0
Olr72 0 0 0 0 0 0 0 0 0 0 0 0
Olr74 0 0 0 0 0 0 0 0 0 0 0 0
Olr75 0 0 0 0 0 0 0 0 0 0 0 0
Olr77 0 0 0 0 0 0 0 0 0 0 0 0
Olr78 0 0 0 0 0 0 0 0 0 0 0 0
Olr79 0 0 0 0 0 0 0 0 0 0 0 0
Olr80 0 0 0 0 0 0 0 0 0 0 0 0
Olr81 0 0 0 0 0 0 0 0 0 0 0 0
Olr82 0 0 0 0 0 0 0 0 0 0 0 0
Olr83 0 0 0 0 0 0 0 0 0 0 0 0
Olr84 0 0 0 0 0 0 0 0 0 0 0 0
Olr85 0 0 0 0 0 0 0 0 0 0 0 0
Olr86 0 0 0 1 0 0 0 0 0 0 0 1
Olr87 0 0 0 0 0 0 0 0 0 0 0 0
Olr88 0 0 0 0 0 0 0 0 0 0 0 0
Olr89 0 0 0 0 0 0 0 0 0 0 0 0
Olr91 0 0 0 0 0 0 0 0 0 0 0 0
Olr92 0 0 0 0 0 0 0 0 0 0 0 0
Olr93 0 0 0 0 0 0 0 0 0 0 0 0
Olr94 0 0 0 0 0 0 0 0 0 0 0 0
Olr95 0 0 0 0 0 0 0 0 0 0 0 0
Olr96 0 0 0 0 0 0 0 0 0 0 0 0
Olr98 0 0 0 0 0 0 0 0 0 0 0 0
Olr101 0 0 0 0 0 0 0 0 0 0 0 0
Olr103 0 0 0 0 0 0 0 0 0 0 0 0
Olr104 0 0 0 0 0 0 0 0 0 0 0 0
Olr105 0 0 0 0 0 0 0 0 0 0 0 0
Olr106 0 0 0 0 0 0 0 0 0 0 0 0
Olr107 0 0 0 0 0 0 0 0 0 0 0 0
Olr108 0 0 0 0 0 0 0 0 0 0 0 0
Olr109 0 0 0 0 0 0 0 0 0 0 0 0
Olr110 0 0 0 0 0 0 0 0 0 0 0 0
Olr111 0 0 0 0 0 0 0 0 0 0 0 0
Olr112 0 0 0 0 0 0 0 0 0 0 0 0
Olr113 0 0 0 0 0 0 0 0 0 0 0 0
Olr114 0 0 0 0 0 0 0 0 0 0 0 0
Olr115 0 0 0 0 0 0 0 0 0 0 0 0
Olr119 0 0 0 0 0 0 0 0 0 0 0 0
Olr120 0 0 0 0 0 0 0 0 0 0 0 0
Olr121 0 0 0 0 0 0 0 0 0 0 0 0
Olr122 0 0 0 0 0 0 0 0 0 0 0 0
Olr124 0 0 0 0 0 0 0 0 0 0 0 0
Olr125 0 0 0 0 0 0 0 0 0 0 0 0
Olr126 0 0 0 0 0 0 0 0 0 0 0 0
Olr127 0 0 0 0 0 0 0 0 0 0 0 0
Olr128 0 0 0 0 0 0 0 0 0 0 0 0
Olr129 0 0 0 0 0 0 0 0 0 0 0 0
Olr130 0 0 0 0 0 0 0 0 0 0 0 0
Olr131 0 0 0 0 0 0 0 0 0 0 0 0
Olr132 0 0 0 0 0 0 0 0 0 0 0 0
Hbe2 0 0 0 0 0 0 0 0 0 0 0 0
LOC100134871 1685 1754 1218 2028 1366 1750 1203 1749 1847 3367 1888 2687
Hbg1 0 0 0 0 0 0 0 0 0 0 0 0
Hbb 1230 1388 1021 1707 1072 1323 933 1280 1467 2665 1435 2087
LOC689064 1058 1061 752 1225 785 1086 690 998 1113 2128 1352 1647
Hbe1 0 0 0 0 0 0 0 0 0 0 0 0
Olr135 0 0 0 0 0 0 0 0 0 0 0 0
Olr136 0 0 0 0 0 0 0 0 0 0 0 0
LOC499219 0 0 0 0 0 0 0 0 0 0 0 0
Olr137 0 0 0 0 0 0 0 0 0 0 0 0
Olr139 0 0 0 0 0 0 0 0 0 0 0 0
Olr140 0 0 0 0 0 0 0 0 0 0 0 0
Olr142 0 0 0 0 0 0 0 0 0 0 0 0
Olr143 0 0 0 0 0 0 0 0 0 0 0 0
Olr144 0 0 0 0 0 0 0 0 0 0 0 0
Olr145 0 0 0 0 0 0 0 0 0 0 0 0
Olr148 0 0 0 0 0 0 0 0 0 0 0 0
Ubqlnl 0 0 0 0 0 0 0 0 0 0 0 0
RGD1562433 0 0 0 0 0 0 0 0 0 0 0 0
Ubqln3 0 0 0 0 0 0 0 0 0 0 0 0
Trim34 112 102 39 85 107 90 80 92 105 111 26 112
Olr149 0 0 0 0 0 0 0 0 0 0 0 0
Olr150 0 0 0 0 0 0 0 0 0 0 0 0
RGD1310717 0 0 0 0 0 0 0 0 0 0 0 0
Trim5 226 273 163 264 295 294 247 222 259 272 101 261
Trim6 0 1 0 0 0 1 1 0 0 0 1 0
Olr152 0 0 0 0 1 0 1 0 0 0 0 0
Olr153 1 2 1 0 0 0 0 1 1 0 0 0
Olr154 0 2 0 0 1 1 2 0 0 1 0 0
Olr155 1 2 2 1 1 2 0 4 2 4 0 2
Olr156 0 3 0 1 1 1 0 0 1 1 0 0
Olr157 0 0 0 0 0 0 0 0 0 0 0 0
Olr162 0 0 0 0 0 0 0 1 0 0 0 0
Olr161 0 0 0 0 0 0 0 0 0 0 0 0
Olr160 0 0 0 0 0 0 0 0 0 0 0 0
Olr158 0 0 0 0 0 0 0 0 0 0 0 0
Olr163 0 0 0 0 0 0 0 0 0 0 0 0
Olr159 0 0 0 0 0 0 0 0 1 0 0 0
Olr179 0 0 0 1 0 0 0 0 0 0 0 0
Olr164 0 0 0 0 0 0 0 0 0 0 0 0
Olr180 0 1 0 1 0 0 0 0 0 0 0 0
Olr167 0 0 0 0 0 0 0 1 0 0 0 0
Olr165 0 0 0 0 0 0 0 0 0 0 0 0
Olr188 0 0 0 0 1 0 1 0 1 0 0 0
Olr186 0 0 0 1 0 0 0 0 0 1 0 1
Olr181 0 0 0 0 0 0 1 0 0 0 0 0
Olr192 0 0 0 1 1 1 0 0 0 0 0 0
Olr190 0 0 0 0 0 0 0 0 1 0 0 0
Olr189 1 0 0 1 0 0 0 0 0 0 0 1
Olr185 0 0 1 0 0 0 0 0 0 0 0 1
Olr184 0 0 0 0 1 0 0 0 0 0 0 0
Olr183 0 0 0 1 0 0 0 0 0 0 0 0
Olr194 0 0 0 0 0 0 0 1 0 0 0 0
Olr199 1 0 0 1 0 1 0 3 2 1 0 0
Olr198 2 0 0 2 0 0 0 2 1 1 0 0
Olr197 2 2 0 0 1 1 2 1 0 0 0 0
Olr196 0 3 0 2 0 0 0 1 0 0 0 0
Cnga4 1 4 2 10 15 7 9 4 9 4 0 3
Fam160a2 1480 1577 770 1277 1495 1373 1346 1195 1397 1767 723 1705
Olr202 6 4 0 3 6 3 7 12 5 4 2 6
Olr200 0 3 2 2 1 1 0 0 1 2 0 0
Olr201 1 2 2 2 5 2 1 5 1 0 0 0
Prkcdbp 201 256 123 292 338 305 205 153 233 360 129 333
Smpd1 2626 2835 1445 2350 2884 2659 2345 2016 2240 3521 1506 3852
Timm10b 281 333 154 359 337 304 249 255 297 373 158 403
Hpx 1 6 4 5 4 1 4 9 3 5 3 3
Trim3 1739 1882 1115 1549 2120 1881 1691 1412 1599 2466 1068 2635
Arfip2 1853 2063 1079 1777 2013 2033 1748 1572 1760 2220 930 2327
Mrpl17 1520 1760 958 1606 1739 1648 1475 1342 1426 2055 806 2122
Tpp1 1223 1323 631 1176 1144 1150 1199 1058 1170 1431 672 1551
Rrp8 496 577 298 404 599 554 576 509 566 525 198 526
Dchs1 915 831 509 633 1025 902 816 619 777 1024 542 1078
Taf10 918 1019 628 872 962 971 909 819 823 1251 564 1438
Ilk 1933 2279 1105 1918 2249 2215 2056 1676 1829 2766 1098 2754
Olr209 0 0 0 0 0 0 0 0 0 0 0 0
Olr208 0 0 0 0 0 0 0 0 0 0 0 0
Olr229 0 0 0 0 0 0 0 0 0 0 0 0
Olr213 0 0 0 0 0 0 0 0 0 0 0 0
Olr217 0 0 0 0 0 0 0 0 0 0 0 0
Olr215 0 0 0 0 0 0 0 0 0 0 0 0
Olr214 0 0 1 1 0 1 0 0 0 0 0 0
Olr211 0 0 0 0 0 0 0 1 0 0 0 0
Olr210 0 0 0 0 0 0 0 0 2 0 1 0
Olr219 0 0 0 0 0 0 0 0 0 0 0 0
Olr224 0 0 0 0 0 0 0 0 0 0 0 0
Olr220 0 0 0 0 0 0 0 0 0 0 0 0
Olr218 0 0 0 0 0 0 0 0 0 0 0 0
Olr223 0 0 0 0 0 0 0 0 0 0 0 0
Olr222 0 0 0 0 0 0 0 0 0 0 0 0
Olr221 0 0 0 0 0 0 0 0 0 0 0 0
Olr230 0 0 0 0 0 0 0 0 0 0 0 0
Olr234 0 0 0 0 0 0 0 0 0 0 0 0
Olr232 0 0 0 0 0 0 0 0 0 0 0 0
Olr233 0 0 0 0 0 0 0 0 0 0 0 0
Olr231 0 0 0 0 0 0 0 0 0 0 0 0
Olfml1 1435 1571 947 1434 1572 1680 1444 1312 1305 1934 790 1943
Olr235 0 0 0 0 0 0 0 0 0 0 0 0
Olr237 0 0 0 0 0 0 0 0 0 0 0 0
Olr239 0 0 0 0 0 0 0 0 0 0 0 0
Cyb5r2 80 104 39 100 85 110 81 59 80 87 47 116
Olr241 0 0 0 0 0 0 0 0 0 0 0 0
Olr242 0 0 0 0 0 0 0 0 0 0 0 0
Olr244 0 0 0 0 0 0 0 0 0 0 0 0
Olr245 0 0 0 0 0 0 0 0 0 0 0 0
Olr246 0 0 0 0 0 0 0 0 0 0 0 0
Olr247 0 0 0 0 0 0 0 0 0 0 0 0
Olr250 0 0 0 0 0 0 0 0 0 0 0 0
Olr251 0 0 0 0 0 0 0 0 0 0 0 0
Olr252 0 0 0 0 0 0 0 0 0 0 0 0
Olr255 0 0 0 0 0 0 0 0 0 0 0 0
Olr257 0 0 0 0 0 0 0 0 0 0 0 0
Olr259 0 0 0 0 0 0 0 0 0 0 0 0
Olr260 0 0 0 0 0 0 0 0 0 0 0 0
Olr262 0 0 0 0 0 0 0 0 0 0 0 0
Olr263 0 0 0 0 0 0 0 0 0 0 0 0
Olr264 0 0 0 0 0 0 0 0 0 0 0 0
Olr267 0 0 0 0 0 0 0 0 0 0 0 0
Olr270 0 0 0 0 0 0 0 0 0 0 0 0
Olr271 0 0 0 0 0 0 0 0 0 0 0 0
Olr272 0 0 0 0 0 0 0 0 0 0 0 0
Olr276 0 0 0 0 0 0 0 0 0 0 1 0
Olr278 0 0 0 0 0 0 0 0 0 0 0 0
Olr279 0 0 0 0 0 0 0 0 0 0 0 0
Olr281 0 0 0 0 0 0 0 0 0 0 0 0
Olr203 0 0 0 0 0 0 0 0 0 0 0 0
Olr285 0 0 0 0 0 0 0 0 0 0 0 0
Olr283 0 0 0 0 0 0 0 0 0 0 0 0
Olr282 0 0 0 0 0 0 0 0 0 0 0 0
Nlrp10 0 2 0 2 1 1 0 1 1 2 1 0
Tub 1996 2074 1168 1829 2252 1872 1871 1756 1959 1870 789 1900
Lmo1 702 839 414 685 815 761 655 613 623 767 394 1022
Rpl27a 1822 2092 1073 2230 2264 2290 1818 1611 1870 2655 998 2685
Trim66 143 142 70 173 207 127 141 131 228 91 55 93
Ascl3 5 4 4 4 8 2 4 5 7 2 4 6
Akip1 114 110 68 125 131 149 117 101 118 119 53 171
Tmem9b 1303 1374 796 1224 1255 1321 1287 1071 1165 1783 765 1855
LOC499240 4 9 6 6 7 6 8 5 9 8 1 15
Nrip3 16786 18885 10266 14176 16636 17186 16859 14481 14746 26246 9368 27235
Ipo7 4073 4556 2654 4112 4363 4111 4050 3638 3942 4826 2099 4794
Tmem41b 1450 1741 1015 1489 1560 1534 1517 1307 1532 1974 931 2111
Wee1 689 768 402 712 801 733 718 682 721 806 326 889
Swap70 566 643 395 646 634 686 545 439 609 744 321 796
Adm 26 27 8 16 32 32 23 28 18 53 20 67
Ampd3 1289 1377 708 1381 1474 1405 1253 1169 1227 1681 714 1573
Lyve1 63 82 35 40 69 61 60 59 68 114 21 92
Eif4g2 6338 7057 3831 6024 5923 6170 6287 5824 6538 8009 3603 7643
Ctr9 2133 2464 1358 2028 2456 2352 2022 1768 2076 2561 1053 2518
Usp47 5995 6409 3440 5664 6328 6517 5831 4978 5246 7663 2780 7509
Mical2 7124 6427 3855 5567 7264 6649 5767 5667 5607 7113 3017 7476
Pth 1 0 0 0 0 0 0 0 0 0 0 0
Btbd10 1874 2254 1176 1993 2090 2099 1751 1736 1752 2441 1098 2710
Rras2 592 651 438 633 659 687 619 515 529 984 418 972
Copb1 2615 2954 1524 2733 2890 2790 2364 2262 2472 3335 1356 3641
Psma1 1428 1671 942 1596 1696 1714 1360 1314 1341 2076 837 2242
Cyp2r1 43 77 51 35 39 66 63 58 72 42 16 30
Calca 2 7 1 6 12 7 3 4 5 3 4 4
Calcb 9 21 12 10 12 16 16 11 6 18 13 28
Insc 115 102 64 119 132 145 114 89 102 102 68 125
Nucb2 424 588 302 509 526 556 447 460 410 657 266 717
Rps13 3281 3977 2001 3637 3896 3858 3191 2897 3225 4695 1741 4861
Pik3c2a 2891 3085 1835 2984 2980 3026 2823 2572 2891 3178 1306 3144
RGD1311703 2190 2572 1434 2370 2469 2642 2204 1955 2139 3299 1298 3413
Arl6ip1 4976 6064 3362 5717 5758 5807 5261 4496 5091 7306 3149 7636
Rps15a 381 474 257 540 495 506 421 428 443 602 180 610
Itpripl2 74 59 32 55 63 61 42 49 50 71 32 46
Coq7 215 217 131 238 257 268 223 194 198 340 126 314
Tmc5 106 86 42 68 72 68 98 57 79 114 37 87
Knop1 555 684 349 523 650 583 628 528 656 633 263 681
Ccp110 2978 2927 1771 2993 2978 2898 2647 2201 2844 2880 1828 3106
Gde1 2458 2593 1319 2406 2588 2447 2222 1982 2329 3771 1700 4047
Gprc5b 2758 2788 1929 2364 3321 3294 2607 2369 2537 3113 1691 3785
Gp2 0 2 0 0 2 1 0 0 1 0 0 0
Umod 0 0 0 0 0 0 0 0 0 1 0 0
Acsm5 21 31 18 15 29 33 58 29 29 42 14 70
Pdilt 9 0 1 9 7 9 15 5 6 5 2 11
Acsm2 0 0 0 0 4 1 1 1 0 0 0 0
RGD1559600 1 1 0 1 0 3 3 1 0 0 0 0
Acsm1 2 4 4 2 4 2 5 1 6 0 0 1
Acsm4 27 21 5 26 21 19 24 25 27 15 4 7
Eri2 320 362 173 287 306 356 395 345 315 328 115 279
Exnef 46 56 25 33 46 43 33 41 41 16 10 35
Lyrm1 301 363 176 273 354 371 395 339 308 433 167 528
Zp2 5 2 2 4 6 4 1 10 7 1 1 5
Tmem159 78 76 45 91 101 79 66 67 72 94 45 108
Crym 4385 7089 2990 6891 6776 6798 5025 5022 5369 6150 2594 7056
Anks4b 16 8 12 10 22 12 10 10 10 17 7 17
Abca15 0 0 0 0 0 0 0 0 0 0 0 0
Pdzd9 28 43 28 29 53 34 34 36 29 41 15 34
Eef2k 349 417 268 368 471 452 372 367 438 481 180 481
Cdr2 332 325 190 219 332 284 248 281 229 307 172 404
Polr3e 847 889 488 881 938 862 777 670 865 939 341 932
Igsf6 65 88 31 72 58 61 88 65 101 23 10 15
Scnn1g 6 2 1 3 4 4 1 3 8 8 4 5
Scnn1b 14 10 5 11 8 9 14 14 28 6 2 6
Gga2 675 781 448 706 860 783 698 645 826 871 326 848
Palb2 71 70 44 94 83 107 81 56 79 106 41 128
Dctn5 1264 1414 768 1365 1471 1392 1265 1126 1171 1954 815 2113
Ndufab1 1135 1227 678 1226 1266 1284 1137 1010 1155 1533 567 1501
Plk1 34 36 17 28 51 33 34 25 31 36 8 30
Ubfd1 664 670 358 585 601 555 646 573 620 863 350 900
Ern2 0 1 0 0 1 0 0 0 0 0 0 0
Chp2 9 5 6 10 12 9 8 7 4 11 10 13
Tnrc6a 2139 2147 1081 1965 2417 2035 1937 1940 2180 1951 737 1644
Arhgap17 188 178 101 159 206 169 156 155 176 148 58 122
Aqp8 0 1 0 1 2 1 0 0 0 1 0 0
Lcmt1 806 854 470 835 950 866 783 691 742 1034 394 1133
Nupr1 138 116 134 96 144 120 140 120 86 164 38 106
Snurf 419 440 221 370 433 439 381 394 342 511 194 532
Snrpn 84 96 54 69 81 68 69 92 77 68 23 77
Kdm8 520 529 308 507 615 551 501 400 505 590 222 503
Il4r 220 348 169 298 365 353 253 215 239 427 113 311
Gtf3c1 5019 5362 2708 4735 5446 4951 4927 4301 5071 6121 2231 6557
Lat 22 34 10 32 32 21 20 21 29 16 3 10
Spns1 1854 1917 990 1490 1993 1797 1705 1358 1684 2072 705 1889
Atp2a1 8 12 8 16 12 7 24 17 11 19 8 16
Sh2b1 1021 1045 643 823 1093 996 998 902 937 1443 612 1406
Tufm 1399 1565 999 1434 1764 1581 1376 1115 1302 1838 855 2025
Rabep2 316 318 216 259 350 319 319 257 276 336 171 387
Cd19 3 2 1 1 4 1 3 4 2 0 0 0
Eif3c 5832 6824 3503 5274 6603 6429 5562 4999 5003 6588 3082 7156
Apobr 51 52 40 85 60 60 50 49 59 96 32 97
Cln3 356 324 192 316 412 413 309 273 297 365 143 374
Coro1a 2064 2024 1244 1930 2374 2268 1803 1549 1763 2887 1047 2789
Sult1a1 353 398 181 237 368 351 442 423 399 677 136 299
Sgf29 346 335 183 293 338 301 270 235 322 351 108 346
Slx1b 760 869 449 709 907 760 769 716 721 902 283 777
Mapk3 1551 1922 1060 1928 2233 2122 1583 1470 1728 1768 868 2108
RGD1563217 0 0 0 3 0 0 0 1 0 0 0 0
Ino80e 1135 1044 659 861 1316 1001 1037 923 923 1271 521 1589
Aldoa 24499 26864 15619 22735 30362 27108 22252 20056 22180 31951 13708 34975
Gdpd3 6 6 2 5 3 9 5 4 4 2 0 2
Hirip3 568 608 341 506 608 559 531 441 501 648 271 659
Fam57b 200 229 90 193 189 169 206 170 182 275 130 261
Ypel3 2285 2721 1563 2468 2916 2619 2340 2026 2399 2854 1341 3310
Tbx6 12 24 5 7 14 12 11 21 13 11 1 10
Ppp4c 650 738 393 664 751 732 586 538 606 884 365 962
Doc2a 257 327 180 420 523 383 295 213 320 188 137 214
Sez6l2 7114 6896 3987 5994 7431 7048 6215 5879 6418 10219 3722 10910
Kctd13 1596 1786 935 1510 1829 1682 1395 1370 1473 2146 830 2359
Cdipt 2065 2291 1259 1926 2201 2107 2000 1682 1827 2935 1137 2973
Maz 742 787 478 648 827 746 762 614 760 1213 486 1058
LOC308990 14 15 7 20 4 15 14 4 13 18 9 19
Prrt2 1846 2151 989 1786 2088 1828 1945 1702 1881 2000 879 2215
Zg16 0 0 0 0 0 0 0 0 0 0 0 0
Pagr1 367 322 175 286 393 302 294 274 334 352 112 302
Qprt 22 23 22 35 28 41 21 17 20 41 11 29
Kif22 74 62 44 75 83 67 60 58 67 70 32 63
Tbc1d10b 2886 3254 1705 2648 3254 3120 2728 2393 2816 3616 1596 3962
Mylpf 19 19 7 22 28 12 22 28 24 23 11 31
Cd2bp2 3312 3838 1903 3237 3661 3678 3197 2847 3180 3921 1499 3899
Sept1 35 25 18 40 47 45 31 25 32 32 17 34
Sephs2 1914 2276 1317 1963 2355 2196 2039 1581 1755 2850 1369 3490
Itgal 40 37 17 43 45 31 33 28 33 33 22 52
Zfp689 338 380 199 347 379 429 310 251 294 500 182 448
Zfp629 857 913 466 745 902 902 731 637 765 959 367 922
Phkg2 701 713 401 626 794 754 619 595 682 799 264 728
Rnf40 1662 1735 975 1301 1908 1706 1576 1329 1494 2130 833 2196
Ccdc189 60 50 49 62 61 58 68 63 51 63 37 68
Tmem265 47 41 17 42 64 42 40 43 47 27 17 16
Ctf1 38 36 14 31 31 34 31 46 26 32 13 24
Fbxl19 1495 1587 892 1219 1600 1375 1444 1304 1467 1673 744 1742
Mir762 0 0 0 0 0 0 0 0 0 0 0 0
Ctf2 11 5 2 14 5 4 11 9 8 2 3 3
Bcl7c 144 154 114 190 172 166 159 132 162 195 101 210
Orai3 210 268 134 208 231 236 201 182 212 307 97 316
Zfp668 340 355 202 326 423 369 336 312 336 425 195 446
Bckdk 997 1040 537 940 1244 1116 839 810 918 1320 460 1286
Stx1b 3274 3172 1769 2719 3452 3085 2962 2877 3109 3594 1533 3723
Hsd3b7 287 311 160 297 277 313 263 219 274 332 155 315
Prss53 134 176 95 120 160 142 148 122 146 106 27 55
Vkorc1 200 235 146 209 265 263 184 183 203 266 102 290
Stx4 683 756 403 672 791 768 641 582 648 825 327 818
Pycard 50 36 25 53 59 56 46 48 32 43 31 51
Kat8 789 812 445 771 882 875 694 659 717 918 393 1011
Prss8 8 20 6 5 11 10 7 8 12 8 1 3
Trim72 11 10 3 5 7 11 5 8 8 2 1 1
Prss36 27 38 15 25 50 24 30 26 34 39 12 35
Fus 596 545 358 502 580 552 523 511 518 417 206 380
Itgam 253 268 137 243 213 294 221 143 227 226 127 212
Cox6a2 1 5 3 7 8 2 2 6 3 5 2 6
Tgfb1i1 228 217 149 205 221 231 230 193 209 358 127 330
Ahsp 1 0 1 0 2 2 0 4 3 6 1 3
RGD1310127 776 724 374 558 916 737 623 675 610 761 213 698
Slc5a2 21 20 22 37 27 24 21 20 28 20 3 9
Armc5 656 759 380 580 800 750 654 551 648 925 379 854
Rgs10 730 871 486 889 996 956 740 722 763 2083 405 1433
Tial1 1184 1216 604 1017 1201 1100 1163 1091 1081 1137 370 865
Bag3 235 268 131 165 243 191 243 231 302 420 185 388
Inpp5f 2008 2088 1031 1687 2010 1855 1832 1670 1815 2022 1049 2522
Sec23ip 1309 1428 761 1283 1379 1377 1207 1144 1287 1737 625 1682
Nsmce4a 334 348 219 346 375 349 336 327 311 409 193 454
Btbd16 39 54 22 50 40 39 41 48 33 77 14 49
Htra1 2702 2920 1500 2132 2634 2425 2533 2955 2638 4554 1537 3727
Dmbt1 0 0 0 1 0 1 0 2 0 0 0 2
Cuzd1 0 3 0 3 0 1 0 0 3 1 1 0
Fam24a 7 8 2 11 7 8 4 6 11 4 2 0
RGD1560958 6 3 2 4 2 3 1 5 6 0 0 1
Ikzf5 738 872 485 838 877 948 757 674 755 998 466 1050
RGD1305014 274 321 166 296 279 258 280 222 247 303 130 311
Pstk 448 491 253 459 520 540 483 399 397 364 120 270
Hmx2 0 0 0 0 0 0 0 0 0 0 0 0
Bub3 763 865 449 806 871 830 705 595 698 1064 404 1080
Hmx3 0 0 0 0 0 0 0 0 0 0 0 0
Gpr26 452 571 274 492 579 468 419 448 525 236 197 339
Chst15 727 806 431 649 854 746 654 676 683 1068 326 996
Oat 2885 3205 1851 3124 3339 3311 2829 2647 2850 3937 1672 4353
Lhpp 491 564 350 562 670 648 473 452 559 685 330 725
Mettl10 335 304 195 354 316 319 317 291 331 346 136 363
Ctbp2 716 854 449 854 921 899 719 614 811 721 346 766
Tex36 1 2 0 2 0 1 0 0 0 0 0 2
Mmp21 15 11 7 3 15 13 11 13 19 5 2 1
Uros 229 307 149 222 248 164 223 198 136 291 133 326
Edrf1 1689 1605 868 1323 1547 1350 1343 1536 1605 1239 523 1208
Dhx32 1035 1131 623 948 1141 1127 956 952 973 1452 464 1423
LOC100302465 150 165 81 179 158 156 134 123 167 173 95 276
Fam196a 241 218 128 166 227 202 200 190 215 155 74 190
Nps 0 0 0 0 0 0 0 0 0 0 0 0
Clrn3 0 1 0 1 0 0 0 0 1 0 0 1
Ptpre 657 864 425 822 757 851 623 648 687 1182 347 969
Glrx3 1481 1802 925 1656 1873 1674 1572 1467 1567 2162 797 2432
Mapk1ip1 589 585 320 499 599 649 529 549 548 620 256 633
Ppp2r2d 779 909 462 805 809 891 748 635 760 1048 458 1087
Bnip3 1636 1886 1237 1786 1952 1981 1609 1515 1708 2445 1207 2568
Dpysl4 782 1171 646 1086 1319 1028 888 910 986 1294 557 1004
Stk32c 436 709 378 718 792 667 674 497 593 979 354 991
Pwwp2b 1143 1282 634 856 1047 1128 1136 898 972 1643 680 1742
Nkx6-2 276 242 157 275 315 296 248 171 189 347 325 583
Mir202 0 0 0 0 0 0 0 0 0 0 0 0
Utf1 0 0 0 0 0 2 0 2 2 1 0 0
Zfp511 205 242 119 233 235 257 202 174 196 312 108 294
Caly 3204 3755 2184 3559 4002 4052 3241 2666 3073 4605 1864 5160
Msx3 2 0 2 1 1 0 1 1 2 3 1 4
Fuom 310 341 197 287 406 334 279 264 274 380 168 434
Prap1 3 5 2 6 3 1 4 4 3 1 0 2
Sprn 731 729 430 667 695 681 655 482 634 948 358 886
Olr286 5 3 1 4 4 3 9 1 6 6 1 1
Olr287 1 4 1 3 1 0 4 2 1 1 1 1
Olr288 0 0 0 0 0 0 0 0 0 0 0 0
Cd163l1 8 4 3 2 0 2 5 10 4 9 2 13
Olr289 0 0 0 0 0 0 0 0 0 0 0 0
Olr292 0 1 0 0 0 0 0 0 2 0 0 1
Olr295 0 0 0 0 0 0 0 0 0 0 0 0
Olr297 0 0 0 0 0 0 0 0 0 0 0 0
Olr298 0 0 0 0 0 0 0 0 0 0 0 0
Olr299 0 0 0 0 0 0 0 0 0 0 0 0
Olr300 0 0 0 0 0 0 0 0 0 0 0 0
Olr302 0 0 0 0 0 0 0 0 0 0 0 0
Olr303 0 0 0 0 0 0 0 0 0 0 0 0
Olr304 0 0 0 0 0 0 0 0 0 0 0 0
Olr305 0 0 0 0 0 0 0 0 0 0 0 0
Olr306 0 0 0 0 0 0 0 0 0 0 0 0
Olr308 1 0 0 0 0 1 0 2 0 0 0 0
Olr309 0 0 0 0 1 0 0 0 0 0 0 0
Olr310 0 0 0 0 0 0 0 0 0 0 0 0
Olr311 0 0 0 0 0 0 0 0 0 0 0 0
Olr307 0 0 0 0 0 0 0 0 0 0 0 0
Olr312 0 0 0 0 0 0 0 0 0 0 0 0
Olr313 0 0 0 0 0 0 0 0 0 0 0 0
Olr315 0 1 2 2 3 4 0 2 1 0 0 0
Ric8a 2006 2205 1238 1994 2473 2265 1937 1607 1899 2561 1043 2529
RGD1309350 5 4 6 10 7 11 6 5 5 7 4 12
Odf3 46 53 20 38 44 39 39 36 57 43 9 42
Sirt3 1129 1309 711 1321 1428 1375 1161 1020 1149 1633 706 1913
Syce1 25 24 12 21 28 21 18 35 23 13 5 8
Bet1l 571 610 330 548 620 647 524 461 525 684 311 754
Scgb1c1 29 40 13 35 37 21 37 43 23 20 11 31
Nlrp6 2 8 2 6 0 2 4 7 15 2 2 0
Cox8b 5 4 2 4 11 12 7 4 5 0 4 2
Ifitm1 8 6 2 9 13 12 4 4 6 10 4 4
Ifitm2 65 67 51 85 109 156 89 80 89 141 59 129
B4galnt4 1419 1512 794 1316 1779 1527 1361 1085 1344 1767 595 1522
Ifitm3 63 60 54 64 105 100 61 53 55 85 26 62
Sigirr 74 74 43 60 80 64 50 51 57 76 22 75
Pkp3 11 6 5 4 5 5 5 4 10 8 1 3
Cend1 8088 9030 4963 8162 9326 9424 7564 6856 7824 10616 4704 11290
Cd151 2282 2972 1794 2800 3144 3266 2634 1948 2230 3594 1768 4034
Pddc1 820 1090 532 854 842 1060 906 744 768 1328 588 1840
Slc25a22 7238 7909 3966 6802 7736 7110 6267 5859 6810 8926 3724 9076
Polr2l 1430 1546 940 1690 1670 1654 1362 1198 1242 2222 794 2140
Tspan4 978 1134 536 976 1040 938 890 768 906 1026 394 1080
Pnpla2 886 1240 552 852 1086 1088 958 870 956 2088 730 1498
Cracr2b 88 138 64 102 132 138 140 80 100 138 40 108
Rplp2 976 994 600 1194 1242 1130 898 718 970 1420 592 1436
Pidd1 130 132 94 152 182 172 172 116 148 144 76 124
Ptdss2 1641 1710 1017 1636 1787 1813 1599 1376 1525 2213 831 2170
Rnh1 949 1179 535 1023 1054 1113 929 735 892 1333 558 1624
Drd4 0 1 1 0 1 1 1 0 4 1 0 0
Cdhr5 32 39 17 26 42 24 38 41 37 30 5 13
Rassf7 47 68 27 77 98 69 64 41 70 92 32 82
Lrrc56 57 90 46 83 79 68 67 54 61 91 26 78
Sct 0 1 0 0 0 0 0 0 1 0 1 0
Irf7 136 123 58 149 219 156 163 137 121 220 61 197
Mir3574 0 0 0 0 0 0 0 0 0 0 0 0
Hras 1877 2162 1220 1797 2087 2106 1819 1660 1758 3378 1186 3069
Lmntd2 10 14 14 18 24 12 12 20 17 17 4 13
Phrf1 1638 1751 838 1404 1589 1414 1562 1391 1572 1773 694 1804
Mir210 0 0 0 0 0 0 0 0 0 0 0 0
Tmem80 843 906 477 837 888 859 782 721 769 1094 404 1141
Eps8l2 64 62 44 85 87 64 62 38 71 110 16 50
Taldo1 2514 2935 1546 2496 2816 2938 2457 2105 2204 3877 1549 4765
Dusp8 1316 1360 744 1019 1267 1213 1189 990 1225 1850 722 1857
Cttn 12119 12814 7170 10792 11971 13445 10496 9504 10154 16739 6406 17866
LOC685544 0 0 0 0 0 0 0 0 0 0 0 0
Tnni2 0 0 0 0 0 2 1 1 0 2 0 0
Syt8 7 1 0 6 2 4 2 2 2 5 2 5
Ctsd 5498 6215 3335 5425 6225 6528 5062 4659 4993 6690 3186 7987
Tnnt3 4 4 4 3 4 3 5 1 2 2 0 4
Lsp1 32 26 21 42 28 62 25 23 9 34 11 22
Mrpl23 416 473 238 444 456 462 383 361 373 549 217 674
Igf2 396 329 209 450 383 353 371 298 284 630 275 472
Mir675 0 0 0 0 0 0 0 0 0 0 0 0
Ins2 0 0 0 0 0 0 0 0 0 0 0 0
Mir483 0 0 0 0 0 0 0 0 0 0 0 0
Th 21 22 7 20 26 22 26 19 27 7 12 27
Ascl2 15 16 10 13 30 12 16 17 19 17 7 13
Tssc4 553 627 317 531 625 652 572 475 531 801 284 778
Cd81 10042 11434 6116 10685 11450 12210 10400 8605 9992 16084 7484 16864
Phlda2 4 6 5 3 5 9 6 5 0 11 0 6
Nap1l4 1841 2153 1179 2255 2416 2215 1954 1775 1943 2559 1099 2916
Slc22a18 14 17 3 11 11 16 17 11 21 20 8 11
Tnfrsf26 7 13 7 15 16 10 12 6 19 11 4 19
Osbpl5 229 234 108 254 261 212 225 192 280 348 134 295
Dhcr7 678 719 419 709 813 841 677 570 631 1181 440 1094
Nadsyn1 182 209 103 204 224 197 186 178 210 177 88 180
Mrgprg 0 0 0 0 0 0 0 0 0 0 0 0
Mrgpre 206 246 135 203 256 258 238 164 224 209 96 281
Fadd 41 54 22 45 43 43 31 30 35 43 21 45
Fgf4 0 0 0 0 0 0 0 0 0 0 0 0
Oraov1 529 620 340 511 639 622 529 499 543 582 254 639
Ccnd1 699 640 509 716 813 752 604 475 548 761 415 888
Fgf19 0 1 0 0 1 0 0 0 1 0 0 2
Fgf3 0 0 1 0 0 0 1 1 0 0 0 2
Bc1 2 15 7 13 17 13 7 9 7 5 1 6
Mrgprd 0 0 0 0 0 0 0 0 0 0 0 1
Mrgprf 7 3 2 5 6 4 6 3 3 7 4 6
Tpcn2 146 160 82 136 169 181 128 154 118 143 49 141
Rmt1 6 2 9 4 5 4 4 3 3 6 2 5
Mrpl21 356 442 197 363 396 388 338 330 352 508 194 499
Ighmbp2 871 838 535 791 932 888 869 676 764 1207 495 1309
Gal 24 48 12 26 34 51 21 26 29 69 28 75
Tesmin 4 3 1 1 1 4 6 4 4 4 0 2
RGD1311946 345 379 234 282 463 383 314 235 266 456 205 594
Chka 786 769 408 762 779 750 720 748 778 828 387 828
Ndufs8 1220 1431 824 1362 1513 1435 1130 1044 1203 1805 799 1933
Tcirg1 293 311 166 317 334 380 253 253 300 295 123 259
Ndufv1 4236 4738 2649 4042 5102 4894 3958 3447 3933 5613 2326 6195
Unc93b1 178 197 86 181 196 229 150 118 157 191 95 246
Doc2g 70 78 42 70 81 61 75 65 76 59 19 32
Acy3 147 106 73 93 114 147 110 91 103 172 58 132
Cabp4 129 108 51 78 125 83 108 98 98 66 15 38
Tmem134 347 381 218 373 419 417 355 294 334 453 194 483
RGD1307603 0 0 0 0 0 0 0 0 0 0 0 0
Ptprcap 16 16 7 4 16 14 17 12 15 7 5 7
Pitpnm1 5644 6334 3323 5226 6395 5937 5454 4821 5525 7504 2735 6981
Aip 606 668 350 733 721 734 589 497 594 940 369 998
Coro1b 2271 2593 1307 2435 2761 2690 2188 1759 2145 2919 1443 3692
Cdk2ap2 322 403 247 337 474 387 332 347 378 487 226 641
Rpl35a 482 696 263 718 563 808 657 422 586 579 299 729
Gstp1 1377 1668 931 1889 1845 1904 1404 1196 1471 2013 1036 2426
Rps6kb2 580 605 327 443 637 569 551 459 548 588 173 389
Tbc1d10c 6 5 5 9 8 10 10 4 4 8 2 4
Grk2 4593 4850 2252 3811 4275 3781 4331 3849 4136 6248 2321 6228
Clcf1 91 87 51 46 56 86 61 61 42 156 62 94
Ppp1ca 4837 5342 2947 4863 5514 5354 4496 4117 4355 7212 2896 7474
Ankrd13d 1510 1735 934 1519 1766 1649 1370 1344 1407 1632 591 1428
Pold4 166 147 103 147 158 185 137 122 170 235 81 142
Ssh3 1067 1123 613 872 1182 1099 1030 769 981 1010 329 761
Kdm2a 2626 2649 1349 2146 2572 2435 2406 2249 2564 2866 1118 2775
LOC689065 6 9 7 13 7 8 10 7 9 16 6 13
Syt12 1330 1482 780 987 1352 1356 1111 1008 1123 1573 668 1690
Lrfn4 877 871 513 727 939 884 801 645 829 1038 441 1035
Rce1 357 392 225 348 427 400 370 289 352 446 146 415
Sptbn2 74275 75677 40363 57131 67127 69031 67453 59659 59973 108233 36180 99793
Rbm14 910 879 569 738 1003 852 811 801 919 882 383 997
Rbm4 1119 1274 749 1265 1576 1281 1178 1088 1298 1488 593 1500
Rbm4b 741 883 541 923 1105 876 840 728 881 1050 427 1089
Ccs 343 447 218 398 500 429 322 302 344 526 192 558
Ccdc87 4 4 3 0 1 0 1 1 1 1 2 2
Bbs1 595 802 350 564 656 604 612 550 575 725 305 828
Zdhhc24 232 218 120 217 250 215 218 187 233 296 124 287
Ctsf 1943 2099 1225 2015 2364 2283 2026 1718 1921 2379 1108 2561
Actn3 75 69 32 62 43 69 70 61 68 64 13 36
Dpp3 850 874 529 788 1004 969 831 733 750 1137 514 1213
B4gat1 4276 4415 2454 3915 4492 4267 3942 3272 3729 6602 2601 7029
Slc29a2 478 582 252 432 520 401 425 398 430 501 215 527
Npas4 138 125 91 163 316 341 40 115 128 250 40 141
mrpl11 712 653 404 691 793 740 607 528 604 847 296 833
Cd248 177 150 96 177 195 195 132 126 102 219 57 144
Rin1 4947 5076 2402 3151 4333 4415 4315 3419 3731 6898 2515 6533
Yif1a 317 322 176 330 363 324 264 240 275 367 171 370
Rab1b 3131 3458 2023 3025 3304 3452 2964 2566 2743 4481 1846 4860
Cnih2 11267 11549 6827 8956 11525 11707 9949 8333 8845 18216 6342 18567
Sf3b2 4058 4610 2526 3789 4823 4808 3867 3396 3757 5467 2285 6083
Gal3st3 1732 1601 958 1215 1407 1442 1433 1456 1479 2425 814 2214
Drap1 1324 1584 995 1408 1609 1732 1365 1170 1334 2218 898 2293
Cst6 244 239 156 291 282 269 223 234 205 414 113 359
Fibp 775 949 465 798 940 960 808 658 762 1008 409 1172
Banf1 774 921 492 804 846 985 766 584 693 1169 478 1231
Bles03 730 847 517 756 900 981 755 552 738 1061 471 1179
Ctsw 11 17 11 9 9 17 11 18 19 12 3 7
Sart1 1415 1520 867 1312 1548 1708 1388 1096 1383 1907 804 1927
Fosl1 222 244 116 168 205 220 217 213 209 389 114 312
Tsga10ip 57 35 17 19 27 17 14 42 27 10 2 17
Eif1ad 570 742 337 699 712 666 567 481 559 852 330 863
Ap5b1 324 346 201 267 354 361 292 267 281 440 188 469
Ovol1 28 29 20 29 30 27 40 23 29 20 11 25
Cfl1 13259 14911 7747 13579 13881 13239 12568 11254 12310 19139 7788 20482
Mus81 489 473 303 417 530 486 371 391 378 477 197 461
Kat5 1115 1303 694 1083 1323 1310 1058 919 1095 1353 567 1514
Ehbp1l1 615 614 361 687 792 680 553 522 535 629 274 668
Sssca1 609 768 417 649 766 710 558 508 567 834 293 889
Rela 424 460 261 392 547 515 423 371 379 519 247 622
Fam89b 813 944 511 793 1033 806 745 721 802 1072 454 1210
Map3k11 737 753 398 603 678 638 649 548 643 956 455 1018
Ltbp3 445 366 231 436 575 467 390 334 380 568 276 550
Sipa1 294 360 167 240 348 332 272 213 297 418 168 361
Slc25a45 20 28 10 27 26 36 16 12 15 28 17 32
Frmd8 522 555 272 434 581 517 479 422 493 557 284 734
Capn1 150 124 66 125 164 151 141 113 140 101 53 117
Pola2 47 51 25 39 65 40 44 36 48 30 24 36
Dpf2 921 921 459 771 981 855 887 837 932 976 455 1084
Slc22a20 0 0 0 0 1 0 0 0 1 0 0 0
Cdc42ep2 384 534 270 544 541 517 419 312 416 582 400 895
Cdca5 3 10 2 6 6 5 6 6 4 3 2 7
Tmem262 4 9 4 7 9 10 8 6 7 5 1 1
Znhit2 389 492 273 405 465 462 372 304 367 569 231 626
Naaladl1 107 151 61 135 127 115 119 115 136 124 39 117
Syvn1 945 962 526 757 913 840 839 780 827 1223 512 1285
Fau 1612 1955 1059 2092 2120 2167 1642 1484 1670 2510 943 2464
Tm7sf2 240 335 154 300 380 374 259 190 253 435 203 458
Snx15 560 540 344 610 636 655 539 446 535 842 317 913
Zfpl1 380 536 262 411 492 492 383 338 418 539 242 634
Mir6315 124 145 75 130 142 147 130 94 125 191 69 197
Mrpl49 675 794 402 715 727 725 651 615 651 940 343 907
Mir194-2 0 1 1 0 0 0 0 0 1 0 0 0
Gpha2 15 16 4 8 12 11 10 10 7 9 4 2
Atg2a 1197 1186 603 928 1253 1112 1148 922 1060 1562 599 1566
Mir192 2 0 0 0 2 1 0 0 0 0 0 0
Majin 0 2 1 2 1 3 3 3 0 1 0 0
Ppp2r5b 3168 3500 1835 2842 3773 3468 2986 2582 2982 3943 1777 4440
Sf1 1659 1650 940 1327 1707 1504 1534 1542 1560 2013 871 1995
Pygm 947 1269 634 887 1111 1075 1092 924 1143 1724 625 1251
Ehd1 1277 1700 883 1418 1692 1637 1315 1166 1350 2486 900 2556
Map4k2 1173 1451 641 1050 1435 1299 1320 1099 1237 1256 518 1320
Men1 1486 1664 857 1297 1613 1501 1294 1139 1311 1809 765 1915
Cdc42bpg 127 127 94 149 206 143 120 95 123 277 46 174
Slc22a12 27 22 10 22 21 23 26 22 27 31 12 26
Rps6ka4 337 407 248 458 542 425 377 311 415 576 247 513
Vegfb 322 226 212 315 316 197 210 322 320 359 176 406
Dnajc4 279 352 158 273 333 326 268 235 288 372 155 366
Nudt22 206 246 113 199 251 264 200 167 175 271 105 271
Stip1 3512 3754 2180 3273 3914 3421 3372 3403 3629 4339 1956 5152
Kcnk4 222 202 131 239 296 170 192 180 239 204 81 172
Gpr137 1346 1386 752 1079 1457 1257 1324 1059 1291 1427 672 1399
Bad 585 747 362 608 792 783 667 537 621 982 416 1021
Fkbp2 720 794 494 701 854 763 710 593 678 834 417 873
Fermt3 51 43 42 53 68 78 35 41 54 52 21 55
Trpt1 117 120 74 124 138 156 91 94 116 186 63 152
Plcb3 342 392 246 357 397 422 334 328 360 533 177 461
Ppp1r14b 379 385 232 355 416 425 346 274 377 521 225 456
Trmt112 550 568 319 566 647 580 529 436 534 671 306 738
Esrra 1322 1424 780 1117 1414 1263 1143 1076 1147 1661 735 1950
Flrt1 740 705 356 670 743 624 674 668 812 738 409 796
Otub1 3382 4032 2149 3593 4149 4088 3268 3020 3242 5088 2082 5645
Naa40 281 304 175 308 344 294 210 238 249 282 93 237
Rcor2 475 461 247 443 523 452 419 371 439 760 221 480
Cox8a 5516 5847 3502 5462 6009 5870 4965 4507 4867 7729 2949 7643
RGD1560108 1598 1540 861 1181 1454 1293 1270 1203 1326 1864 692 1754
RGD1308106 440 495 283 418 535 447 422 395 462 475 202 553
Atl3 382 467 229 398 400 478 380 356 367 447 192 478
Pla2g16 478 635 313 606 707 729 527 431 461 847 343 964
Lgals12 2 2 2 2 1 3 2 0 0 0 4 1
Hrasls5 10 15 4 22 15 14 10 9 14 20 10 21
UST4r 0 1 0 0 0 1 1 0 0 0 1 0
Slc22a8 138 167 94 163 136 160 129 107 145 151 65 141
Slc22a6 28 19 17 27 37 28 19 13 29 27 19 24
Chrm1 2280 2513 1344 1826 2342 2305 2223 1743 2031 2953 1101 3002
Hnrnpul2 2692 2744 1648 2197 2801 2606 2599 2266 2559 2986 1273 3439
Stx5 810 1000 495 881 895 1006 881 704 875 1150 453 1036
Zbtb3 180 201 94 167 214 191 154 170 180 219 94 248
Tmem223 375 478 242 440 439 508 458 328 444 609 236 617
Nxf1 1809 1907 1082 1505 2160 1829 1815 1818 1885 1395 455 1157
Gng3 1827 2179 1289 1834 2272 2412 1864 1560 1652 2100 1009 2615
Taf6l 412 483 267 426 516 456 341 349 410 446 143 504
LOC100912041 1455 1358 813 1615 1700 1371 866 1343 1186 1111 287 904
Bscl2 1186 1360 664 1192 1369 1287 1159 968 1127 1385 597 1515
Polr2g 855 970 531 922 994 1000 895 749 839 1397 485 1377
Tmem179b 160 160 97 145 159 162 142 127 139 155 72 162
Wdr74 426 422 264 395 485 480 396 339 397 563 217 585
Ttc9c 1125 1220 638 1108 1275 1107 962 1110 1090 1427 609 1724
Mta2 1563 1640 879 1389 1670 1668 1469 1211 1385 2030 841 2106
Tut1 603 693 379 591 809 668 594 570 594 740 329 722
Ints5 654 631 335 565 686 616 556 511 576 955 407 1071
RGD1597339 202 244 119 228 256 275 250 202 202 287 109 330
B3gat3 3116 3366 1893 2841 3523 3244 3005 2525 2795 4190 1779 4751
Ubxn1 1686 1903 1055 1772 1871 1950 1444 1365 1590 2280 911 2466
Uqcc3 221 261 157 248 280 299 208 183 216 309 145 360
Ganab 3851 4240 2295 3778 4138 4218 3814 3209 3594 5266 2143 5402
Rom1 195 180 85 181 196 177 156 147 138 215 74 196
Eef1g 4453 4884 2895 4853 5489 5068 4253 3905 4289 6672 2630 6767
Scgb1a1 0 0 0 1 0 0 0 0 0 0 0 0
Ahnak 5512 6303 3295 5412 5694 6141 7001 5425 6863 4539 1604 3173
Psbpc2 0 0 0 0 0 0 0 0 1 0 0 0
Scgb1d2 0 2 2 1 4 3 0 3 0 0 0 2
Scgb2a2 14 16 3 2 9 8 6 9 2 6 3 10
Incenp 316 344 177 293 380 311 243 280 286 327 161 428
Fth1 15282 14847 9717 13873 14522 15897 12532 12388 13063 20122 7230 18177
Rab3il1 244 197 143 149 215 198 160 175 161 292 88 249
Best1 40 25 15 22 30 33 36 29 35 32 13 27
Fads1 6082 5568 3579 5385 6443 6038 5429 5686 5675 7744 3359 8448
Fen1 291 382 198 319 399 327 279 276 314 396 201 489
Myrf 1293 1267 784 1095 1347 1200 1182 1021 1243 1295 938 1801
Dagla 3928 3349 1859 2172 2859 3115 3042 2716 2807 6611 2167 5373
Lrrc10b 2629 2193 1510 1362 1871 1881 2101 1821 1538 5074 1219 4389
Tmem216 215 271 145 269 277 296 275 215 214 254 117 299
Cpsf7 1409 1562 776 1247 1593 1458 1365 1231 1391 1628 599 1409
Ppp1r32 77 111 56 79 89 115 119 42 71 108 68 136
Sdhaf2 952 1113 578 1022 1087 1091 1000 822 913 1400 634 1424
Vwce 7 5 4 3 10 8 7 2 4 0 2 4
Ddb1 6426 6980 3849 6543 7485 7219 6039 5530 6144 8209 3592 9305
Tkfc 116 121 82 140 151 119 98 125 100 121 70 156
Pga5 33 24 22 16 31 16 10 18 16 42 8 37
Tmem138 131 142 61 120 142 128 121 99 125 161 57 166
Cd5 9 5 2 3 4 4 0 6 6 1 2 4
Zp1 0 1 1 0 0 0 1 0 1 0 0 0
Ptgdr2 8 9 0 11 13 11 8 9 17 7 3 7
Slc15a3 252 291 137 228 278 276 221 214 249 298 147 356
Tmem132a 4135 5075 2260 4501 5245 4551 4167 3407 4541 5753 3043 5918
Prpf19 2897 3205 1965 3030 3585 3586 2819 2431 2912 3740 1489 3862
Tmem109 600 626 359 614 700 695 498 499 599 795 297 797
Ccdc86 370 353 225 330 384 360 322 270 338 409 144 382
Ms4a10 0 1 0 1 0 0 0 0 0 1 0 0
Ms4a15 0 0 0 0 0 0 0 0 1 0 0 1
LOC100910973 93 94 67 110 108 122 102 83 76 124 61 120
Ms4a6bl 51 32 27 56 66 49 41 45 52 63 37 78
Ms4a7 1 1 0 0 1 3 0 0 1 0 0 0
Ms4a1 1 0 0 0 0 0 0 2 0 0 0 1
Ms4a14 0 0 0 0 0 0 0 0 0 0 0 0
Ms4a4c 0 2 2 0 0 0 0 0 1 0 1 0
Ms4a2 0 0 1 1 1 4 2 4 2 0 0 0
Gif 14 19 6 6 14 10 10 16 22 4 0 2
Stx3 382 465 232 408 446 426 413 323 374 301 98 230
Mrpl16 496 502 268 481 516 502 472 368 513 580 202 639
Olr318 2 4 3 3 4 6 5 4 8 2 1 6
Olr319 2 0 0 0 0 0 0 0 0 2 0 0
Osbp 2889 3049 1510 2680 3092 2875 2487 2403 2716 3531 1403 3821
Patl1 566 557 224 439 529 477 530 521 550 499 188 466
Olr321 0 0 0 0 0 0 0 0 0 0 0 0
Olr322 0 0 0 0 0 0 0 0 0 0 0 0
Olr323 0 0 0 0 0 0 0 1 0 0 0 0
Olr324 0 0 0 0 0 0 0 0 0 0 0 0
Olr325 0 0 0 0 0 0 0 0 0 0 0 0
Olr326 0 0 0 0 0 0 0 0 0 0 0 0
Olr330 0 0 0 0 0 0 0 0 0 0 0 0
Olr337 2 6 4 2 4 2 6 4 3 1 0 3
Mpeg1 1474 1596 938 1582 1686 1768 1276 1331 1638 1805 746 2157
Dtx4 182 219 122 216 261 206 246 170 265 252 116 226
Olr338 0 0 0 0 1 0 0 0 1 0 0 0
Fam111a 16 14 5 16 19 13 12 6 15 22 9 17
Glyatl1 1 0 2 2 1 0 0 1 0 0 0 0
Glyat 0 0 0 0 0 0 0 0 0 0 0 0
Spink5 0 0 0 0 0 0 0 0 0 0 0 0
Olr336 1 1 0 0 0 1 1 0 0 0 0 0
Olr334 0 0 0 0 1 0 1 0 0 0 0 0
Olr332 1 0 0 1 1 0 1 0 0 1 0 0
Olr331 0 0 0 0 0 0 0 0 0 0 0 0
Olr387 0 0 0 0 0 0 0 0 0 0 0 0
Cntf 123 123 58 114 120 127 106 105 110 113 37 85
Glyatl2 0 0 1 2 0 0 0 0 0 1 0 0
Olr339 0 0 0 0 0 0 0 0 0 0 0 0
Olr340 0 0 0 0 0 0 0 0 0 0 0 0
Olr341 0 0 0 0 0 0 0 0 0 0 0 0
Lpxn 86 124 53 93 93 87 93 94 93 131 43 112
Olr343 0 0 0 0 0 0 0 0 0 0 0 0
Olr344 0 0 0 0 0 0 0 0 0 0 0 0
Olr346 0 0 0 0 0 0 0 0 0 0 0 0
Olr347 0 0 0 0 0 0 0 0 0 0 0 0
Olr348 0 0 0 0 0 0 0 0 0 0 0 0
Olr349 0 0 0 0 0 0 0 0 0 0 0 0
Olr352 0 0 0 0 0 0 0 0 0 0 0 0
Olr357 0 0 0 0 0 0 0 0 0 0 0 0
Olr358 0 0 0 0 0 0 0 0 0 0 0 0
Olr360 0 0 0 0 0 0 0 0 0 0 0 0
Olr361 0 0 0 0 0 0 0 0 0 0 0 0
Olr363 0 0 0 0 0 0 0 0 0 0 0 0
Olr365 0 0 0 0 0 0 0 0 0 0 0 0
Olr367 0 0 0 0 0 0 0 0 0 0 0 0
Olr371 0 0 0 0 0 0 0 0 0 0 0 0
Olr372 0 0 0 0 0 0 0 0 0 0 0 0
Olr373 0 0 0 0 0 0 0 0 0 0 0 0
Olr374 0 0 0 0 0 0 0 0 0 0 0 0
Olr375 0 0 0 0 0 0 0 0 0 0 0 0
Olr376 0 0 0 0 0 0 0 0 0 0 0 0
Olr377 0 0 0 0 1 0 0 0 0 0 0 0
Olr378 0 0 0 0 0 0 0 0 0 0 0 0
Olr379 0 0 0 0 0 0 0 0 1 0 0 0
Olr382 0 0 0 0 0 0 0 0 0 0 0 0
Olr383 0 0 0 0 0 0 0 0 0 0 0 0
Olr384 0 0 0 1 0 0 0 0 0 1 0 0
Psat1 3180 3559 1844 3227 3925 3634 3306 2845 3015 4784 2003 5327
Cep78 226 271 130 264 290 256 288 215 235 312 112 259
Carnmt1 322 339 151 297 294 278 326 332 331 377 170 351
LOC499331 448 535 321 466 470 506 442 432 515 530 250 557
Nmrk1 214 278 151 217 247 277 266 241 218 281 113 317
Rfk 1432 1393 1042 1473 1318 1239 1296 1111 1489 1625 908 1747
Foxb2 0 0 1 0 0 0 0 0 0 0 0 0
Aldh1a1 453 467 328 540 517 603 627 391 439 882 273 874
Zfand5 3553 4127 2417 3847 3693 4053 3515 2840 3438 5900 2631 5518
Gda 2412 3088 1387 3263 3047 2744 2316 2414 2674 2954 1275 3388
Abhd17b 812 993 525 847 949 957 810 722 822 1246 635 1367
RGD1359158 173 229 135 220 203 241 204 181 181 262 122 313
Mir204 2 0 1 3 2 1 1 4 0 1 0 0
Aldh1a7 4 7 0 8 6 5 6 3 3 8 7 7
Ptar1 656 709 354 591 653 660 651 621 701 716 294 667
Fxn 152 186 105 196 202 178 135 137 187 201 79 221
Fam122a 274 259 162 264 288 303 210 225 216 374 144 398
Tmem252 43 47 30 43 37 42 58 54 49 71 17 41
Cbwd1 151 166 86 168 149 174 175 136 165 188 71 189
Kank1 1402 1530 801 1396 1613 1570 1440 1174 1260 1536 830 1794
Dmrt3 13 14 11 9 17 14 17 13 16 32 12 29
Vldlr 2494 2804 1560 2442 2745 2745 2446 2123 2552 2863 1278 3279
Kcnv2 6 6 10 1 1 17 0 4 2 7 0 3
Slc1a1 2772 3018 1491 2455 3013 2896 2582 2334 2447 3476 1393 3874
Plpp6 2367 2735 1571 2353 2603 3084 2480 1727 2383 4739 1638 4150
Cdc37l1 1890 2092 1115 1740 2192 1983 2069 1680 1937 2073 844 2176
Ak3 853 1007 535 876 1027 934 940 760 850 1158 418 1129
Mir101-2 1 1 0 0 0 0 1 1 3 1 0 0
Rcl1 256 258 163 274 301 324 242 207 231 320 142 363
Jak2 2030 2204 1257 1940 2302 2078 2062 1799 2047 2166 910 2517
Insl6 0 0 1 0 1 1 0 0 0 0 0 0
Plgrkt 191 226 133 211 233 231 207 174 191 295 94 272
Rln1 4 2 2 6 5 1 1 6 4 8 1 4
Cd274 30 43 18 41 45 27 29 16 32 34 17 32
Ermp1 2353 2740 1443 2455 2712 2602 2479 2095 2334 3590 1346 3539
Mlana 1 0 0 0 1 1 0 0 0 0 0 0
Ranbp6 2273 2378 1421 2261 2419 2340 2185 1954 2234 2950 1205 2983
Tpd52l3 24 28 18 28 30 24 14 22 29 10 18 18
Il33 707 862 447 797 789 792 727 754 729 1384 450 1042
Gldc 1141 1078 668 1114 1278 1166 1027 980 960 1309 494 1301
Mbl2 0 2 2 2 4 2 2 0 2 4 4 6
Dkk1 0 0 0 0 4 0 0 0 0 2 0 2
Cstf2t 1941 2316 1431 2038 2140 2369 1937 1663 2043 2572 1140 2549
Minpp1 949 941 557 883 1092 957 899 792 905 1318 525 1396
Papss2 348 202 94 289 322 242 254 265 307 530 192 558
Cyp2b15 0 0 0 0 0 0 0 0 0 0 0 0
Pten 1890 2112 1048 2023 2193 1970 1931 1832 1987 2560 983 2381
Rps4x-ps1 4 11 0 2 2 1 2 5 6 2 0 0
Lipf 0 0 0 0 0 0 0 0 0 0 0 0
Lipk 0 0 0 0 0 0 0 0 1 0 0 0
Lipn 0 0 0 0 0 1 0 0 0 0 0 0
Acta2 39 41 35 42 22 25 32 25 50 70 19 43
Stambpl1 687 801 440 776 837 832 523 656 718 900 376 1028
Fas 24 21 18 27 15 19 16 16 17 18 8 23
Ch25h 54 74 52 63 82 74 44 43 57 55 17 41
Ifit1 48 20 4 13 26 16 34 61 53 6 2 2
Ifit2 131 188 76 158 185 176 140 114 110 235 84 214
Ifit3 45 55 42 77 104 63 37 49 52 54 17 51
Slc16a12 80 84 46 99 89 83 69 68 96 69 19 69
Pank1 673 652 380 589 713 635 696 630 734 862 312 838
Mir107 0 1 3 3 1 1 0 3 0 1 0 0
Htr7 108 194 97 201 202 149 156 166 198 224 72 240
Ankrd1 15 15 5 28 20 20 14 21 15 36 11 16
Rpp30 319 389 233 348 304 392 307 277 366 415 203 475
Ppp1r3c 2607 2557 1506 2375 2744 2781 2224 1995 2474 2883 1109 3216
Fgfbp3 182 194 110 207 178 186 141 112 164 420 110 266
Tnks2 21982 23941 12337 20470 21135 22047 21425 19179 19650 30316 11445 29716
Hhex 18 24 11 22 13 19 15 18 19 25 12 26
Kif11 36 26 21 29 48 48 29 26 24 40 22 55
Cyp26a1 1 5 1 5 2 3 4 5 1 0 1 4
Cep55 8 10 5 7 10 14 9 10 4 14 7 24
Rbp4 122 164 92 149 163 141 120 81 147 257 65 192
Ffar4 2 5 3 0 2 3 5 1 1 6 2 1
Pde6c 6 3 0 2 3 3 4 3 4 2 0 1
Lgi1 2040 2326 1191 1997 2138 2037 1675 1696 1962 3291 994 2869
Slc35g1 17 9 4 18 19 22 12 14 10 24 4 18
Noc3l 561 566 320 484 550 535 455 471 503 685 212 581
Pdlim1 86 100 63 62 82 82 57 61 77 81 52 91
Ccnj 476 559 285 473 494 502 504 494 521 665 253 514
Blnk 92 107 56 85 104 119 93 81 90 128 49 116
Opalin 2127 2314 1362 2748 2582 2854 2138 1323 1948 2620 2558 5258
Pgam1 9050 10035 5775 9031 11195 10610 8245 7887 8279 12661 5057 13140
Zdhhc16 721 793 422 652 821 828 637 578 650 956 319 832
MGC93861 10 10 6 11 5 6 9 13 11 5 2 5
Ubtd1 218 212 138 196 241 244 170 189 196 351 106 336
Morn4 651 869 425 803 860 861 696 575 716 911 366 961
Hoga1 88 106 72 110 89 90 106 82 88 126 51 140
Ankrd2 0 2 0 1 2 2 1 0 0 0 0 0
Avpi1 484 564 283 482 577 620 454 399 413 678 264 759
Zfyve27 3199 3389 1820 2934 3472 3399 3072 2687 2975 4119 1566 4162
Sfrp5 4 7 3 2 7 4 3 4 3 6 1 3
Marveld1 100 86 52 111 92 119 91 77 86 134 64 168
Golga7b 766 840 457 716 898 765 806 643 785 954 457 1051
Mir3085 0 3 1 1 1 0 1 0 3 2 0 0
Loxl4 56 57 52 44 61 84 36 46 49 81 31 84
Pyroxd2 187 94 144 169 233 109 152 59 167 122 30 261
Got1 4200 4718 2939 4197 5167 4879 4012 3726 4163 5255 2336 6049
Slc25a28 640 760 446 618 839 802 645 517 668 809 306 749
Nkx2-3 0 0 0 0 0 0 0 0 0 0 0 0
Cutc 122 143 82 127 172 129 118 118 125 167 61 153
Cox15 1130 1426 696 1082 1158 1259 1133 1092 1148 1441 610 1174
Cpn1 1 5 2 3 6 6 0 1 0 3 1 2
Cyp2c23 0 0 0 0 0 0 0 0 1 0 0 0
Erlin1 657 719 399 684 747 731 665 539 632 778 311 831
Pkd2l1 0 0 0 0 0 0 1 4 0 0 0 1
Bloc1s2 666 734 397 691 692 790 690 684 619 1020 383 925
Chuk 1005 1111 664 998 1115 1093 1042 962 1155 1036 465 917
Cwf19l1 875 882 427 886 940 952 890 800 821 1043 363 911
Scd2 95513 96251 53764 80228 99588 94059 90760 81876 93002 115712 47724 119378
Scd 1200 1231 692 956 1369 1153 1146 1013 1195 1953 651 1732
Sec31b 57 54 21 44 46 37 39 27 51 53 11 36
Wnt8b 76 60 34 51 73 70 69 49 63 90 30 88
Ndufb8 2688 2999 1617 2826 3069 3079 2544 2437 2503 4020 1413 3943
Hif1an 357 343 197 300 357 345 327 290 309 384 145 422
Pax2 0 0 0 0 0 0 2 2 0 3 0 0
Sema4g 262 268 140 243 283 215 230 205 255 245 132 297
Peo1 758 800 448 697 796 787 641 578 663 829 302 869
Mrpl43 477 464 281 438 542 496 376 338 381 471 219 454
Slf2 2259 2307 1218 2199 2219 2110 2267 2114 2354 2150 727 1758
Pdzd7 220 222 133 188 220 223 232 186 235 189 52 101
Kazald1 24 26 17 10 30 23 16 9 14 21 12 27
Sfxn3 1133 1236 611 1045 1225 1130 1156 882 1090 1251 652 1493
Lzts2 707 723 478 679 930 816 673 512 718 826 391 919
Lbx1 0 0 0 0 0 0 0 0 0 0 0 0
LOC100911827 293 224 142 178 216 217 240 169 204 330 89 223
Dpcd 1243 1570 808 1451 1543 1474 1272 1220 1264 1857 685 1966
Poll 793 902 515 792 889 947 778 678 765 1169 439 1192
Fbxw4 866 980 611 997 1064 1008 936 846 893 1078 487 1067
Mgea5 4304 5216 2558 4424 4855 4843 4566 4071 4206 5244 2127 5605
Fgf8 0 0 0 0 0 0 2 0 0 0 0 1
Hps6 361 370 244 309 435 456 341 254 358 466 202 518
Ldb1 1564 1753 1020 1451 1877 1663 1557 1328 1503 1896 723 1902
Pitx3 6 1 5 2 8 0 4 3 3 4 2 1
Elovl3 0 0 0 0 2 0 1 2 1 0 0 1
Nolc1 2676 3104 1707 2723 3168 3162 2523 2437 2654 3265 1310 3365
Psd 16826 17069 10442 13964 16252 16630 15087 12942 13893 30798 10501 28622
Nfkb2 96 83 41 86 97 91 82 89 65 92 45 113
Mir146b 5 3 0 2 2 4 1 1 0 0 1 1
Mfsd13a 418 463 222 351 431 435 359 349 405 507 163 425
Cuedc2 134 132 68 138 149 158 130 113 147 167 66 174
Actr1a 6584 7868 4070 6792 7798 7571 6578 5839 6235 8977 4045 10134
Trim8 2627 2725 1526 1981 2659 2327 2494 2318 2416 4025 1703 4187
Arl3 1322 1502 864 1490 1633 1522 1301 1384 1415 1881 670 2002
Borcs7 912 1035 565 919 956 1006 862 813 885 1229 444 1288
Wbp1l 1710 1858 917 1456 1828 1591 1646 1359 1547 2668 1063 2645
Cyp17a1 0 0 0 0 0 0 0 0 0 0 0 0
As3mt 211 207 129 246 265 250 190 127 200 255 97 215
Pcgf6 277 302 182 280 321 262 252 271 265 236 76 179
Ina 3272 3350 1769 2859 3097 2612 3059 2929 3047 2959 1850 3806
Taf5 339 322 184 300 333 281 259 279 300 292 119 269
Calhm1 5 4 0 8 5 9 0 3 2 8 1 6
Pdcd11 1872 1963 1048 1656 2103 1859 1764 1659 1785 1533 627 1482
Calhm3 2 1 0 2 2 0 0 1 0 0 1 1
Calhm2 302 342 173 262 283 302 239 224 272 375 113 326
Stn1 340 397 174 311 359 384 298 281 308 406 155 412
Sfr1 1038 1297 744 1253 1272 1348 1078 994 1052 1563 617 1580
Col17a1 10 19 6 4 12 11 16 9 8 5 3 6
Gsto1 2767 3103 1596 2679 3017 3254 2839 2295 2521 4101 1528 4245
Gsto2 240 242 132 165 217 247 239 175 219 234 74 167
Mir3584 0 4 0 8 10 0 4 6 6 2 4 6
Ins1 0 0 1 2 2 0 1 0 1 1 0 0
Xpnpep1 2324 2644 1366 2177 2557 2677 2165 1948 2167 3444 1288 3419
Smndc1 404 467 252 388 434 455 360 330 412 464 237 493
Dusp5 374 321 202 191 419 285 279 225 302 456 143 377
Pdcd4 1353 1790 958 1431 1588 1671 1462 1274 1491 2059 803 2188
Adra2a 164 281 114 252 212 213 189 226 245 79 86 96
Tectb 1 2 5 4 2 2 0 1 0 2 1 3
Gucy2g 6 4 2 8 7 6 4 6 5 2 1 3
Acsl5 2140 2370 1256 2156 2321 2346 1978 1883 1866 2666 1087 3022
Tcf7l2 74 47 46 71 74 68 73 44 61 68 41 85
Nrap 24 24 20 25 26 30 22 11 34 22 13 35
Plekhs1 6 3 7 5 3 3 3 4 6 5 3 11
Nhlrc2 669 715 380 624 705 683 607 569 632 606 251 647
Adrb1 190 181 96 127 208 145 164 140 164 228 128 303
Tdrd1 9 17 5 10 4 12 14 10 22 9 2 4
Mir6316 0 0 0 0 0 0 0 0 0 0 0 0
Ccdc172 0 3 0 2 1 3 0 0 0 0 0 3
Pnlip 187 267 129 200 321 231 216 151 176 415 163 405
Pnliprp2 2 3 1 4 1 1 1 4 1 1 1 1
Pnliprp1 0 0 1 0 0 1 1 0 0 0 0 0
Eno4 127 122 84 148 164 156 162 131 135 73 40 103
Vax1 3 8 3 9 2 1 3 5 6 3 2 9
Kcnk18 9 2 5 7 6 10 5 3 10 3 1 0
Slc18a2 240 268 140 217 240 268 244 192 218 263 104 221
Emx2 268 247 126 231 284 256 268 231 231 471 148 394
Rab11fip2 1010 1040 523 932 1021 1106 1002 880 858 1113 503 1237
Fam204a 492 565 313 510 554 598 473 441 450 627 303 659
Prlhr 32 45 12 19 44 51 44 56 38 123 14 68
Cacul1 1381 1634 868 1348 1369 1342 1353 1311 1420 1885 782 1920
Eif3a 5492 5885 3238 5038 5561 5697 4617 4292 5019 5891 2307 5480
Prdx3 1033 1172 637 1113 1280 1173 1026 941 976 1398 614 1454
Sfxn4 276 316 143 282 309 287 268 268 286 236 95 226
Ces2c 2 4 4 28 0 20 10 4 0 14 8 8
LOC100365112 0 0 0 0 0 0 0 0 0 0 0 0
Ces2 0 0 0 0 0 0 0 0 0 0 0 0
Hcn1 2261 2338 1314 2008 2242 2224 2084 2096 1996 1768 952 2235
Mecom 101 103 52 116 100 84 88 64 81 146 31 76
Ctnnd2 4017 4127 2061 3555 3904 3520 4011 3750 3783 4802 2278 5404
Fat4 1424 1802 750 2137 1747 1695 1436 1295 1974 3025 500 1588
St6galnac3 572 657 311 601 670 634 542 535 548 741 360 856
Asb17 0 0 0 0 0 1 0 0 2 0 0 0
Ddah1 759 704 425 683 893 771 614 638 656 732 399 846
Slf1 418 479 286 472 478 470 378 410 467 516 224 423
Fam172a 1341 1599 943 1514 1483 1533 1473 1329 1465 1840 787 1774
Rasa1 2045 2448 1337 2078 2250 2294 2061 2001 2120 2581 1008 2608
Atg10 124 120 54 110 129 140 122 96 93 128 63 154
Ap3b1 923 872 466 819 866 861 807 806 805 994 303 818
Xrcc4 240 283 161 238 245 233 214 206 222 284 129 314
Pde4d 1276 1356 690 1266 1396 1381 1134 1057 1261 1479 608 1600
Itga1 69 95 50 101 89 100 73 85 96 99 17 61
Egflam 178 147 104 192 185 173 151 151 186 218 54 131
C6 3 5 5 4 6 4 7 4 6 8 2 2
Hmgcs1 6874 8084 4724 8297 9203 8776 6313 5678 7035 10447 5052 10109
Drosha 1655 1403 912 1536 1693 1532 1374 1512 1578 1606 588 1593
Basp1 6218 7120 4327 5133 6395 5645 6001 5938 6059 6914 3488 8758
Ralyl 710 819 475 766 802 829 734 707 721 794 406 771
Zfhx4 952 868 511 667 944 832 888 816 801 760 281 675
Il7 1 5 2 2 3 2 3 3 6 1 2 0
Hltf 1407 1473 867 1452 1550 1458 1428 1284 1352 1734 708 1725
Cyp7b1 1087 1067 671 1057 1086 1186 1107 987 1050 1465 643 1390
Eif5a2 3381 3859 2254 3440 3724 3567 3316 3149 3247 4073 1867 4223
Fndc3b 289 264 154 241 296 285 272 253 271 378 120 279
Tnik 4088 4415 2291 3879 4423 4260 3759 3915 3894 4384 1451 3898
Nlgn1 2555 2855 1518 2604 2602 2671 2426 2229 2325 2759 1040 2852
Lrrc34 77 94 41 77 91 80 97 50 69 70 43 66
Pex5l 8865 8270 4930 6946 7751 8407 7673 7259 7053 7456 4019 10132
Mccc1 497 525 300 563 580 613 484 465 511 624 209 612
RGD1565989 7 6 1 5 6 5 5 5 3 2 1 2
Slc7a11 4650 4373 3241 4638 3833 4644 3935 2914 3757 3821 2062 4260
Naa15 2345 2611 1465 2183 2330 2306 2243 2158 2346 2725 1202 2658
Gfm1 1145 1302 756 1258 1339 1388 1200 1125 1192 1306 543 1456
Fstl5 987 988 559 979 1095 983 1037 822 980 1101 575 1297
Serpini1 5693 7223 4009 7134 7276 6882 5975 5782 6240 6398 3929 8183
Schip1 3797 4291 2369 3911 4282 4030 3672 3348 3669 6145 2358 5715
Fnip2 595 551 312 495 554 524 515 523 578 587 244 711
Lrba 1864 1949 1113 1925 2213 2078 1858 1851 1804 1678 696 1726
Cks1b 71 108 45 103 103 116 68 89 79 138 50 143
Vps45 814 899 520 847 939 953 814 778 779 1061 450 1184
Notch2 1644 1710 792 1393 1690 1583 1423 1372 1562 1741 942 2139
Ptgfrn 485 521 311 556 679 531 472 438 588 624 309 663
Magi3 1868 2179 974 1974 1909 1816 1938 1901 2035 1971 813 2007
Fam102b 1472 1681 816 1417 1472 1490 1403 1395 1435 1850 865 2246
Ntng1 566 848 365 887 878 747 700 700 726 595 261 487
Gstm3 12 9 9 6 8 7 12 13 12 3 3 14
Col11a1 354 307 138 333 311 248 338 204 261 321 108 180
Dpyd 179 213 101 223 184 168 146 187 171 228 73 212
Sec24d 161 144 110 163 196 182 163 146 168 276 80 204
Rap1gds1 7878 8492 4012 6224 7593 7062 7073 6874 7214 8464 4048 9658
Sep15 3634 4160 2360 3874 4190 4135 3470 3299 3347 5483 2178 5547
Ifi44 124 108 72 141 198 142 121 109 116 133 50 120
Pigk 993 1376 712 1321 1182 1265 1031 1236 1139 1733 636 1714
St6galnac5 2363 2742 1517 2178 2453 2737 2241 2085 2084 2704 1301 3302
Negr1 793 1082 562 1171 1100 1018 851 886 940 1291 403 1068
Lrrc7 5873 5603 2836 4784 4931 5101 5275 5343 5229 5374 1798 5030
Wls 899 1287 677 1237 1167 1192 1107 900 1064 1140 763 1574
Tnni3k 8 7 2 6 8 9 2 10 5 6 2 7
Erap1 853 623 459 661 810 704 822 621 719 990 398 696
Arsk 289 335 178 314 349 340 303 299 304 457 191 402
Spata9 94 98 54 83 84 79 78 69 90 82 55 81
Polr3g 125 153 76 114 143 138 130 80 144 161 50 130
Atp6ap1l 38 46 27 41 37 50 33 44 41 34 19 37
Msh3 512 564 272 538 480 515 465 494 462 575 230 527
Rasgrf2 1492 1466 649 1195 1418 1357 1286 1163 1194 2937 493 2060
Serinc5 3465 3719 1982 3772 3813 3838 3295 2625 3106 4143 2804 6605
Homer1 6859 6167 3916 4908 5921 5398 6259 5526 5319 6616 3438 7982
Dmgdh 18 30 9 43 65 42 30 29 42 11 8 8
Arsb 1800 1876 918 1691 1892 1767 1593 1397 1604 1892 922 2151
Pde8b 1003 1099 668 1063 1161 1169 1016 898 1027 1142 505 1447
Arhgef28 2968 3424 1585 2732 3040 3366 2960 2753 2703 3497 1238 3537
Poc5 458 519 244 436 494 551 361 353 381 523 229 570
Sv2c 304 266 152 220 323 209 242 200 238 201 119 282
Col4a3bp 2892 3052 1845 2808 2950 3046 2892 2642 2845 3309 1497 3243
Enc1 24581 27122 13867 22972 26776 25446 23920 20266 21447 39124 13246 36125
Fcho2 1000 924 553 842 865 1007 849 913 966 847 422 839
Tnpo1 3359 3598 1969 2951 3383 3210 3329 3168 3281 3212 1473 3000
Mrps27 280 315 177 318 350 304 289 260 262 346 156 387
Map1b 47091 49946 26465 41585 49768 46295 42501 39861 43741 48147 19333 48871
Ocln 337 404 180 363 327 389 298 293 331 443 166 331
Ak6 223 267 118 194 202 240 207 265 225 341 116 319
Sgtb 1809 2023 1093 1947 2120 1936 1761 1683 1805 2077 905 2340
Srek1 1001 1022 550 881 1001 998 887 842 878 713 232 601
Cwc27 248 277 135 266 298 327 253 258 231 329 115 313
Rgs7bp 1721 1708 942 1544 1838 1795 1577 1641 1496 2163 815 2315
Rnf180 440 514 337 448 465 510 419 391 418 631 311 615
Dimt1 375 462 224 413 406 447 380 410 408 387 179 404
Ercc8 1159 1270 627 1199 1154 1216 969 1004 1035 1252 497 1088
Rab3c 1048 1354 706 1240 1165 1210 1023 1160 1193 1246 595 1395
Map3k1 290 330 186 271 356 362 272 226 303 361 149 349
Slc38a9 201 221 118 228 241 231 199 186 209 220 89 195
Il6st 4051 4545 2147 4042 3722 3820 3940 3650 3677 5103 2070 5294
Plpp1 510 553 336 529 530 575 482 369 451 814 286 776
Ankrd55 105 133 49 105 82 101 92 86 102 131 43 147
RGD1561161 23 27 11 32 33 42 16 21 22 16 9 23
Ndufs4 1590 1737 991 1642 1744 1750 1572 1481 1520 2247 882 2209
Isl1 0 0 0 0 0 0 0 0 0 0 0 0
Ghr 173 260 140 200 247 198 161 226 215 212 100 206
Plcxd3 260 378 174 351 364 280 283 287 362 395 143 430
Oxct1 4651 4831 2973 4747 5017 4922 4673 4059 4498 6635 2741 6385
Ttc33 1085 1233 671 1100 1261 1122 1111 1061 1096 1374 643 1412
Fyb 23 24 15 14 34 30 17 19 27 30 13 21
Wdr70 476 500 274 464 534 486 435 474 422 566 221 550
Slc1a3 23575 23995 10507 20918 17167 18426 21100 21126 20793 33398 12235 28106
Lmbrd2 1780 1955 949 1579 1576 1576 1664 1681 1756 2006 912 2047
Spef2 93 116 51 85 94 116 91 95 91 121 53 119
Rai14 131 142 87 130 175 135 138 129 162 86 37 91
Prlr 4 5 1 3 6 7 5 3 8 4 4 4
Dnajc21 281 278 154 237 303 260 232 244 252 249 99 286
Adamts12 67 93 29 68 65 78 57 47 66 82 38 70
LOC499544 4 2 3 3 3 0 2 3 2 2 0 2
Pdzd2 480 603 313 528 625 526 431 585 572 1497 181 545
Mtmr12 795 847 370 624 713 667 667 690 673 1100 295 769
Cdh6 726 774 411 655 677 700 704 661 623 807 356 736
Cdh10 1890 1985 1134 1993 2051 2141 1916 1576 1747 2958 1017 2534
Fam134b 1398 1537 1001 1446 1474 1451 1408 1209 1326 1758 1012 2164
Myo10 2299 2364 1306 2135 2327 2383 2189 1958 2120 2662 1156 2605
Fbxl7 42 50 21 53 37 54 32 64 57 25 17 29
March11 90 89 51 74 108 90 68 73 88 90 40 116
Ankh 2649 3031 1303 2605 2729 2445 2666 2527 2721 4122 1420 4075
March6 8221 9403 5034 7939 9046 9000 8049 7678 8063 10160 4351 10304
Dap 137 150 92 148 148 159 129 109 129 183 68 218
Ankrd33b 1439 1497 858 1224 1537 1315 1403 1101 1403 1697 709 1702
Cct5 4640 5286 2854 4752 5217 4939 4484 4193 4572 6613 2689 7029
Sema5a 3456 3119 1537 2731 2717 2760 2875 2479 2650 5909 1517 3891
LOC361914 1 2 0 4 1 1 1 4 2 0 0 0
Slc7a12 6 2 2 4 4 1 2 4 7 5 2 0
Car1 6 11 1 8 8 10 5 2 7 8 6 15
Pcsk1 765 881 527 815 846 764 779 644 753 1380 517 1236
Chmp4c 6 10 7 8 13 6 6 8 4 7 4 5
Tpd52 673 811 437 878 965 791 647 685 779 849 396 972
Pkia 1454 1643 798 1490 1647 1541 1400 1292 1341 2593 915 2209
Hnf4g 2 6 2 8 5 5 9 5 4 4 5 10
Dnajc5b 3 10 2 5 0 3 5 4 5 2 0 1
Pde7a 314 339 200 330 320 358 306 300 357 317 135 298
Armc1 1623 1768 1064 1770 1737 1714 1562 1422 1497 2324 972 2505
Tbl1xr1 4063 4269 2487 3987 3567 4118 3917 3513 4020 5622 2194 5030
Pld1 538 578 290 508 596 603 590 466 580 566 322 677
Slc2a2 6 10 9 5 8 9 5 17 9 3 0 1
Slc7a14 1209 1293 622 1116 1333 1091 1178 1045 1304 1753 629 1308
Prkci 2580 3170 1678 2694 2838 2798 2689 2447 2553 3505 1485 3799
Gpr160 33 44 22 52 57 59 38 40 52 43 13 41
Egfem1 493 524 213 629 709 439 502 444 509 348 196 404
Usp13 397 495 254 515 575 423 436 444 521 514 181 397
Ndufb5 1231 1349 733 1349 1500 1429 1205 1210 1214 1771 680 1790
Kcnmb3 6 2 3 5 6 4 3 6 5 3 0 3
Trpc3 259 285 172 306 399 302 255 254 279 291 157 300
Qrfpr 10 9 3 5 14 7 4 6 4 5 2 5
Fgf2 304 297 162 268 253 265 307 272 281 617 143 437
Spata5 430 459 286 400 447 402 426 378 423 438 182 416
Ankrd50 884 1005 490 861 1038 995 879 805 889 1047 461 1124
Hspa4l 3545 3996 2189 3661 4115 3838 3497 3386 3727 4208 1857 4554
Abhd18 200 214 105 205 194 176 159 224 194 183 76 182
Sclt1 582 654 382 664 709 681 589 603 634 751 252 736
Elf2 655 652 305 602 758 675 563 547 566 667 285 697
Maml3 153 155 87 123 140 113 171 147 159 375 101 305
Lhfp 547 666 380 734 826 763 651 566 663 829 391 850
Cog6 857 902 483 907 940 848 834 803 870 783 410 987
Frem2 369 358 226 384 395 419 315 307 330 312 158 318
Trpc4 3088 3372 1730 3064 3065 3154 3279 2916 2808 3630 1501 4211
Supt20h 1035 1089 565 901 1050 1040 943 938 1010 922 298 786
Sertm1 5101 5647 2748 4439 4870 5073 4818 4573 4169 6066 2683 7698
Ccdc169 0 2 0 0 0 0 1 1 2 0 0 0
Smad9 91 86 56 93 108 104 78 61 75 120 55 115
Wwtr1 231 256 149 249 280 281 221 235 279 375 134 344
Tsc22d2 1005 1028 585 809 1069 979 994 872 955 1147 511 1142
Rnf13 2177 2406 1454 2199 2300 2328 2262 1927 2059 3414 1856 3679
Selenot 2719 2963 1933 2863 2808 2941 2628 2343 2522 4452 2110 4419
Igsf10 180 205 106 182 193 212 173 154 171 174 66 189
Med12l 470 376 213 423 452 350 399 406 433 407 145 364
Mbnl1 930 1023 497 886 1025 890 873 916 885 990 392 1011
Mme 96 113 56 103 86 98 105 122 99 146 50 146
Slc33a1 1048 1168 637 1048 1173 1183 1057 984 1009 1315 557 1437
Plch1 198 229 103 247 214 240 197 193 189 243 104 205
Kcnab1 8388 8484 4861 6655 8250 7824 7316 7363 6838 13511 4600 12910
LOC302022 98 97 49 135 120 117 123 116 93 78 22 57
Lekr1 134 154 87 142 146 125 130 149 148 136 57 116
Veph1 92 88 77 128 107 131 122 88 73 109 56 145
Rsrc1 361 367 219 381 397 439 356 347 347 460 200 510
Mfsd1 805 828 518 772 872 930 730 714 691 918 363 881
Ift80 826 909 517 932 1025 990 826 748 717 1011 446 1180
Ppm1l 1985 2088 1090 1995 2351 1838 1947 1714 1921 1850 1084 2071
Rabif 1215 1337 797 1246 1466 1369 1143 1035 1172 1602 709 1754
Si 24 42 16 48 41 48 24 42 47 42 5 40
Bche 113 109 56 111 107 104 93 97 102 132 52 108
Zbbx 106 126 49 112 130 128 124 140 115 101 47 109
Golim4 431 475 266 436 498 483 442 344 393 607 235 550
Rapgef2 9958 10277 5207 8234 10180 9866 9873 8407 9176 10027 4407 11248
LOC499643 5 1 7 5 3 8 7 5 10 3 2 2
Rxfp1 48 65 38 66 73 61 71 81 98 28 16 33
Etfdh 779 1004 501 909 962 958 773 827 758 1147 449 1153
Glrb 2442 2802 1505 2667 2955 2738 2492 2216 2477 3068 1462 3524
Gria2 30965 33853 18102 28588 29303 30353 30477 27461 27635 36417 14759 36717
Pdgfc 71 78 65 89 94 107 69 67 71 81 52 91
Gucy1b3 2989 3738 2035 3782 3903 3727 3114 2891 3320 3594 1866 4065
Tlr2 149 156 84 171 125 183 144 113 103 168 69 210
Fam160a1 13 11 5 26 22 14 12 5 13 16 6 16
Dclk2 4466 4262 2331 3061 4154 4304 3606 3175 3292 5917 2137 6007
Rrnad1 407 404 216 357 463 414 363 322 367 397 151 435
Insrr 5 7 1 4 7 4 1 3 2 10 2 7
Etv3l 1 1 1 1 1 2 0 0 1 1 0 1
Arhgef11 1746 1676 889 1420 1610 1446 1589 1545 1691 2116 808 1942
Clk2 619 647 369 506 620 589 596 554 559 619 223 549
Rit1 768 893 450 792 840 845 719 706 804 1045 390 1007
Ash1l 10594 10890 5720 9249 10285 10191 9709 9518 10005 11361 4062 10966
Ssr2 938 1084 580 1059 1109 1121 932 801 917 1421 593 1518
Atp8b2 1730 1787 923 1490 1833 1669 1590 1570 1660 1853 764 1953
Nup210l 65 58 39 68 71 65 59 65 58 41 15 34
Gatad2b 821 862 421 665 767 724 726 687 800 981 368 983
Kcnn3 147 191 103 165 227 168 178 164 198 108 58 142
S100a16 1442 1351 779 1725 1648 1561 1406 1120 1218 2003 856 2156
Them4 407 459 277 451 460 412 368 388 395 626 292 576
RGD1563667 5 3 1 7 4 5 6 1 2 4 0 6
Snx27 3855 4118 2144 3390 3801 3540 3669 3583 3664 4867 1926 4909
Arnt 603 605 334 612 664 565 582 548 548 577 202 560
Lysmd1 513 587 333 499 672 565 557 504 556 689 318 715
Mcl1 864 915 597 760 933 920 759 736 880 1016 467 912
Ctss 3695 4009 2294 3885 4342 3527 3358 3620 3677 4900 2020 4701
Anp32e 814 882 527 748 786 875 729 682 813 1144 478 1096
Polr3gl 192 230 121 206 200 250 184 168 178 263 111 254
Pdzk1 266 273 116 198 221 186 269 264 240 261 99 301
Pde4dip 7192 7743 4004 6684 7914 7237 6576 6444 6823 7288 2983 7516
Hao2 0 0 0 0 0 0 0 1 0 0 0 0
Wars2 141 169 92 165 179 149 148 114 142 190 86 188
Reg4 0 0 0 0 0 0 0 0 0 0 1 0
Gdap2 876 971 501 896 1022 938 779 820 841 1030 425 1038
Man1a2 1386 1635 813 1388 1587 1445 1420 1295 1457 1866 755 1780
Slc22a15 280 318 154 259 276 322 217 207 235 225 101 224
Cd2 0 0 0 0 1 0 0 1 0 0 0 2
Igsf3 227 280 164 311 346 307 244 202 343 280 158 234
Vangl1 133 147 59 135 137 165 117 123 130 229 89 181
Sycp1 0 0 0 0 0 0 0 0 0 0 0 0
Dennd2c 85 84 39 63 72 94 70 65 67 65 33 82
Rsbn1 1062 1196 775 1055 1189 1113 1092 1001 1136 1095 587 1050
Lrig2 1806 1987 979 1737 1837 1814 1731 1558 1777 1853 748 1744
St7l 893 817 505 916 1054 795 916 796 591 687 366 762
Kcnd3 797 1078 505 1186 1128 1053 877 924 1042 939 424 857
LOC100911347 0 0 0 0 0 0 0 0 0 0 0 0
Tmigd3 0 0 0 0 0 0 0 0 0 0 0 0
Chi3l3 0 0 0 0 0 0 0 0 0 0 0 0
Kcnc4 381 353 219 472 574 356 339 315 438 489 235 394
Wdr47 5364 6692 2888 5133 5530 5675 5211 4937 5341 6854 3068 7468
Fndc7 17 13 6 15 15 22 8 7 15 26 7 23
Aknad1 1 4 0 3 0 3 1 2 0 0 0 0
Vav3 1007 897 490 777 811 840 823 904 774 1513 437 1449
Slc25a24 114 152 72 142 135 145 130 110 112 155 73 162
Olfm3 1354 1211 1063 1299 1336 1125 1262 983 1269 1626 1158 1761
Slc30a7 229 253 124 204 258 229 227 205 257 243 101 252
Cdc14a 253 249 158 246 246 272 233 225 232 261 109 253
Agl 1520 1502 891 1405 1572 1494 1457 1338 1439 1764 695 1675
Plppr5 1043 1203 740 1066 1039 1093 1095 978 1035 1625 762 1673
Rtcd1 605 665 372 610 707 672 581 580 622 730 357 783
Plppr4 18779 21553 11265 15932 18474 20630 17969 15111 16637 27753 9231 25620
Slc44a3 15 15 12 33 22 18 20 19 14 26 12 26
Tmem56 692 786 393 711 765 746 692 584 672 1111 365 957
F3 418 505 292 419 452 663 446 488 443 715 217 573
Alg14 259 290 188 307 311 323 324 272 269 420 150 401
Abca4 15 14 6 22 19 12 17 21 11 14 5 9
Gclm 407 490 259 376 476 425 408 394 419 582 261 661
Arhgap29 399 451 273 416 432 440 383 342 434 532 193 505
Pde5a 317 304 175 328 353 363 305 305 305 447 151 382
Synpo2 23 30 19 36 31 22 32 17 25 81 17 54
Bcar3 638 665 458 548 748 673 613 667 673 1036 360 887
Fnbp1l 592 747 396 763 880 721 742 666 716 548 256 644
Usp53 2130 2234 1180 1796 2117 2250 1914 1887 2028 2696 1080 2188
Prss12 52 132 75 64 67 130 51 97 65 156 67 156
Ndst3 1424 1298 680 1029 1226 1122 1301 1262 1231 949 397 1103
Ndst4 2451 2759 1476 2530 2632 2624 2438 2197 2100 1695 1052 2393
Sec24b 913 896 509 796 899 858 798 878 908 938 374 945
Arsj 3 4 1 6 2 4 4 1 1 4 4 2
Camk2d 489 552 320 519 652 469 518 533 543 341 250 554
Tifa 319 338 225 341 451 410 362 325 358 484 198 426
Enpep 82 119 71 100 70 96 53 49 77 109 34 55
Elovl6 1688 1515 922 1550 1732 1478 1508 1401 1589 1701 957 1956
Egf 98 107 52 94 96 101 86 80 86 91 24 65
Cfi 6 7 2 4 2 1 4 6 4 4 2 1
Lef1 38 23 25 51 27 29 27 21 33 42 6 41
Dkk2 6 10 4 8 10 3 7 4 4 19 5 10
Tbck 788 853 439 851 809 787 744 711 747 878 393 1000
Gstcd 161 169 104 185 225 208 166 159 182 219 74 211
Ppa2 453 467 276 483 524 457 432 407 436 632 247 636
Nfkb1 704 777 473 698 956 736 657 689 752 884 308 811
Ube2d3 3185 3808 2526 3169 3241 3489 3235 2909 3423 4622 2367 4166
Slc9b2 130 156 74 153 139 151 161 114 126 79 36 84
Slc39a8 88 98 64 91 82 87 80 73 69 139 49 120
Bank1 19 23 8 27 23 23 22 19 11 17 4 13
Ppp3ca 34063 34227 20574 28808 31906 35422 30779 28205 27745 50671 19481 52746
Dnajb14 808 825 467 776 796 858 846 796 811 895 366 1041
Mttp 29 21 15 19 33 22 20 20 26 23 8 31
Adh6 1 2 0 4 3 2 0 2 5 2 2 2
Tspan5 1788 1949 945 1502 1624 1549 1752 1642 1772 2448 998 2531
Stpg2 2 13 3 29 9 21 14 20 2 6 4 18
Unc5c 1540 1694 788 1542 1520 1410 1729 1438 1575 1375 748 1553
Pdlim5 592 598 359 627 606 620 510 564 557 830 350 794
Gbp4 20 27 12 22 14 19 16 12 16 15 4 20
Pkn2 1452 1654 990 1441 1584 1555 1516 1325 1596 1647 761 1679
Hs2st1 1703 2139 1203 1738 1959 2014 1782 1576 1735 2454 1081 2371
Sh3glb1 952 1056 675 1000 988 1032 951 809 945 1181 575 1333
Odf2l 178 157 87 182 191 178 170 149 151 166 65 146
Mcoln2 1 0 0 0 1 1 0 0 1 0 0 1
Wdr63 108 106 61 82 111 142 122 62 71 89 68 105
Dnase2b 0 4 2 6 6 3 1 1 3 1 2 0
Ctbs 272 302 166 288 281 275 267 243 259 443 170 391
Adgrl4 277 307 200 344 316 367 271 308 323 467 164 340
Ptgfr 12 21 6 12 19 14 19 14 16 16 10 12
Gipc2 9 21 19 20 35 24 16 16 18 17 4 28
LOC365985 3689 4883 2217 4435 4218 4170 3571 3584 3786 4001 1685 4257
Adgrl2 3720 3720 1828 3161 3480 3401 3567 3155 3319 2325 1451 3235
Lrriq3 22 43 19 40 31 35 24 24 23 20 4 24
Cast 1071 1174 737 1098 1166 1115 1065 906 1032 1020 506 1055
Glrx 836 899 505 840 881 1026 732 720 785 976 447 1104
Rhobtb3 388 482 232 450 384 499 392 372 421 450 194 421
Rfesd 237 239 133 220 231 232 243 181 240 229 108 241
Gpr150 118 166 77 186 186 137 142 109 157 131 67 101
Olr205 0 0 0 0 0 0 0 0 0 1 0 0
Olr206 0 0 0 0 0 0 0 0 0 0 0 0
Olr204 0 0 0 0 0 0 0 0 0 0 0 0
Pou5f2 15 21 9 24 20 19 23 19 21 6 3 1
Nr2f1 748 784 463 743 860 785 694 702 721 1018 421 1102
Arrdc3 806 1000 539 815 1082 1054 947 732 881 894 486 1028
Lysmd3 161 162 90 166 168 212 136 135 158 211 70 172
Cetn3 762 874 470 824 794 878 848 656 758 926 398 994
Mblac2 282 403 206 328 406 379 316 243 297 418 200 373
Mir9-2 0 0 0 0 0 0 0 0 0 0 0 0
Mir3597-2 46 48 30 35 51 55 38 37 36 37 13 32
Ccnh 709 806 445 808 806 770 658 627 705 913 372 861
Cox7c 2333 2673 1530 2629 2708 2544 2370 2022 2407 3506 1351 3445
LOC252890 8 5 8 4 8 7 8 9 14 7 3 1
Hapln1 1006 1122 701 943 1051 1227 939 854 950 1762 730 1645
Vcan 2020 2065 1132 1878 2173 2133 1818 1466 1749 1537 694 1483
Rps23 2341 2582 1437 2774 2793 2739 2234 2003 2345 3227 1245 3246
Zcchc9 790 905 484 810 915 861 872 743 784 974 291 797
Acot12 0 0 1 0 0 1 0 0 0 0 0 0
Ckmt2 1 2 1 0 0 2 0 0 1 1 0 0
Ankrd34b 634 689 443 719 811 613 678 672 637 361 374 675
Dhfr 35 38 21 57 34 36 36 38 40 34 23 44
Zfyve16 671 820 421 753 812 846 741 639 664 695 290 650
Fam151b 310 348 195 326 301 365 307 291 291 368 149 393
Spz1 0 0 0 1 0 0 0 0 0 0 0 0
Thbs4 0 5 3 4 5 2 3 3 5 3 1 4
Papd4 403 468 249 431 482 429 439 439 453 443 177 413
Bhmt2 2 1 1 1 0 3 2 1 2 0 0 1
Bhmt 4 1 2 9 9 6 9 6 13 1 3 3
Lhfpl2 863 875 477 872 937 962 797 655 827 1105 531 1119
Scamp1 3398 3962 2181 3625 3896 4068 3465 3199 3500 5143 2021 5304
Tbca 511 554 324 513 614 585 492 456 474 714 323 739
Otp 0 0 0 0 0 0 0 0 0 0 0 0
Wdr41 885 926 525 794 940 853 845 765 791 1107 490 1255
LOC100912266 0 0 0 0 0 0 0 0 0 0 0 0
Crhbp 366 524 248 273 359 352 326 284 307 464 232 665
Zbed3 187 206 95 175 228 208 188 162 156 313 140 314
F2rl1 16 13 7 14 36 15 7 17 20 14 3 18
S100z 0 0 0 0 0 0 0 0 0 0 0 2
F2r 659 803 467 672 818 832 634 594 676 963 423 849
F2rl2 42 23 22 35 24 29 33 42 30 16 0 7
Ndufs6 195 219 139 229 225 263 232 189 224 273 116 313
Polk 275 288 167 264 307 308 296 325 306 282 111 245
Hmgcr 2826 2858 1697 2991 3608 3320 2600 2189 2742 3504 1374 3023
Hexb 2543 2634 1438 2436 2511 2813 2324 2431 2542 2939 1189 3156
Gfm2 971 1099 596 1138 1243 1074 1094 791 918 1080 482 1039
Nsa2 843 838 472 852 769 865 764 697 725 1189 441 1196
Utp15 747 862 387 624 785 666 647 649 691 782 337 893
Ankra2 750 832 436 846 840 967 906 609 757 1289 365 975
Btf3 707 810 486 824 836 901 668 715 794 1069 446 1101
Foxd1 2 5 0 7 11 8 1 4 8 13 5 8
Tmem171 1 2 1 0 2 0 0 0 0 1 0 3
Tmem174 0 0 0 0 0 0 0 0 0 0 0 0
Ptcd2 81 124 73 128 122 138 114 97 139 132 54 141
Cartpt 89 102 62 128 97 119 96 55 70 365 39 410
Mccc2 689 821 370 774 799 819 614 591 672 1054 411 1054
Bdp1 407 361 206 352 396 332 369 333 360 328 133 341
Smn1 293 291 154 274 286 294 215 214 263 325 128 313
Gtf2h2 291 281 180 271 326 336 240 292 265 333 110 322
Rad17 419 471 296 483 463 465 431 378 447 545 222 516
Marveld2 21 14 9 20 29 19 22 11 26 35 10 22
Taf9 1750 1769 1138 1875 2025 1881 1774 1443 1508 2584 951 2677
Ccdc125 69 51 30 58 57 64 56 63 79 83 23 41
Ccnb1 67 82 36 56 68 71 57 52 55 70 31 98
Mrps36 499 568 333 559 572 578 526 495 502 754 310 691
Slc30a5 1418 1612 968 1483 1577 1549 1378 1189 1307 2027 790 1962
Pik3r1 2031 2360 1169 1912 2403 2109 2128 2032 2141 2298 1091 2423
Cd180 18 13 6 17 20 25 13 15 9 16 11 26
Nln 903 1051 546 931 1000 959 852 798 884 1204 508 1205
Cenpk 50 38 28 38 38 52 29 34 53 35 13 37
Ppwd1 253 292 190 282 269 275 274 270 242 294 118 309
Trim23 2319 2842 1584 2597 2721 2759 2366 2247 2410 3229 1526 3433
Trappc13 1581 1711 929 1611 1779 1631 1485 1384 1477 1737 751 1947
Olr1271 0 0 0 0 0 0 0 0 0 0 0 0
Olr1273 0 0 0 0 0 0 0 0 0 0 0 0
Olr1274 0 0 0 0 0 0 0 0 0 0 0 0
Olr1264 0 0 0 0 0 0 0 0 0 0 0 0
Olr1265 0 0 0 0 0 0 0 0 0 0 0 0
Olr1266 0 0 0 0 0 0 0 0 0 0 0 0
Olr1275 0 0 0 0 0 0 0 0 0 0 0 0
Olr1278 0 0 0 0 0 0 0 0 0 0 0 0
Olr1279 0 0 0 0 0 0 0 0 0 0 0 0
Olr1280 0 0 0 0 0 0 0 0 0 0 0 0
Spink14 0 0 0 0 0 0 0 0 0 0 0 0
Spink6 0 0 0 0 0 0 0 0 0 0 0 0
Htr1a 837 941 481 712 705 981 847 647 611 1080 422 1216
Kif2a 1625 1609 911 1455 1666 1559 1439 1520 1457 1748 765 1840
Smim15 720 811 486 852 764 821 698 642 702 914 454 979
Depdc1b 14 8 5 22 13 21 14 13 3 20 10 21
Elovl7 129 132 85 169 200 154 165 158 183 157 123 212
Mir582 2 2 0 0 4 1 0 0 0 1 0 0
Plk2 11106 12112 6522 9694 11507 12300 11134 9098 9210 13755 5861 15218
Gapt 4 3 0 3 2 4 1 1 1 2 3 4
Actbl2 1 3 2 2 0 3 5 3 1 0 0 0
Gpbp1 2320 2602 1677 2380 2490 2567 2364 2223 2298 2879 1244 2810
Mier3 864 1005 609 919 1066 977 899 739 997 1089 515 1018
Il31ra 0 0 0 0 0 0 0 0 0 1 0 0
Ddx4 0 0 0 0 0 0 0 0 0 2 0 0
Skiv2l2 1623 1753 928 1683 1812 1812 1606 1562 1564 1978 767 2086
Mir449c 0 0 0 0 0 1 0 0 0 0 0 0
Ccno 2 0 0 0 0 0 0 0 0 0 0 0
Gpx8 410 455 249 438 387 459 377 349 361 531 211 614
Mir449a 0 1 0 0 0 0 0 0 0 0 0 0
Gzma 0 0 0 0 0 0 0 0 0 0 0 0
Gzmk 0 0 0 0 0 0 0 0 1 0 0 1
Esm1 0 1 1 0 0 1 0 0 0 3 0 0
Snx18 1221 1272 800 1083 1222 1163 1042 917 1143 1600 683 1563
Hspb3 1 1 0 2 1 3 0 0 1 3 2 0
Olr1259 0 0 0 0 0 0 0 0 0 0 0 0
Olr1262 0 0 0 0 0 0 0 0 0 0 0 0
Fst 1 9 8 13 8 10 3 9 7 69 2 14
Mocs2 1136 1227 678 1139 1203 1229 1040 992 1075 1574 552 1613
Pelo 328 378 220 383 375 444 330 263 336 471 215 470
LOC499530 0 0 0 0 0 0 0 0 0 0 0 0
Emb 331 392 198 301 329 346 325 338 302 353 142 421
Mrps30 791 887 454 744 798 866 786 689 738 801 344 937
Fgf10 58 78 33 38 39 72 73 76 46 82 29 109
Nnt 1289 1263 770 1273 1437 1461 1316 1097 1243 1548 613 1782
Paip1 1519 1752 1038 1639 1646 1761 1438 1336 1506 2073 1047 2391
Ccl28 2 3 1 0 0 2 2 0 0 3 1 1
RGD1306227 60 82 49 62 85 93 64 62 88 79 30 69
Zfp131 1271 712 808 1264 1398 1459 1259 1073 1252 1655 618 1578
Ccdc152 10 26 8 20 11 11 11 14 21 9 8 12
Selenop 5313 6019 2456 5243 4130 3913 4942 4722 5812 7485 4011 7751
RGD1305938 822 940 437 696 596 625 785 704 829 953 538 913
Fbxo4 70 75 41 86 69 82 75 65 61 88 33 82
Prkaa1 1061 1221 669 997 1172 1126 999 886 1014 1528 555 1259
Card6 93 124 45 66 39 57 93 84 102 119 42 105
Rpl37 4244 5009 2786 5270 5213 5573 4276 3780 4341 6129 2364 6285
Ptger4 41 23 14 42 33 30 37 33 25 16 5 17
C9 2 0 0 1 0 1 1 1 1 0 0 0
Dab2 170 194 88 166 153 196 182 144 182 220 94 186
Osmr 28 35 21 50 32 59 39 33 36 50 19 42
Lifr 773 966 504 813 844 852 961 779 911 977 360 854
Gdnf 0 3 0 0 1 2 0 3 3 2 0 2
Nup155 1488 1636 780 1480 1429 1514 1315 1359 1377 1690 726 1834
Nadk2 1731 1914 1344 1963 1882 1909 1841 1572 1784 2661 1165 2470
Skp2 230 217 135 185 255 208 207 202 224 182 81 184
Capsl 36 39 12 20 25 32 31 20 23 29 14 23
Agxt2 0 1 0 0 0 0 1 1 0 0 0 1
Rad1 150 165 85 146 146 142 132 141 150 184 79 150
Brix1 714 880 480 764 844 866 777 663 731 1050 456 1100
C1qtnf3 3 9 1 4 2 5 5 1 4 7 3 6
Amacr 312 422 205 317 400 439 364 289 341 454 197 496
Slc45a2 1 3 0 1 1 2 1 2 6 1 0 3
Rxfp3 36 40 19 32 37 33 37 34 32 69 41 61
Tars 1567 1779 951 1628 1790 1694 1589 1333 1560 1840 728 2102
LOC499541 0 0 0 0 0 0 0 0 0 0 0 0
LOC499542 0 0 0 0 0 0 0 0 0 1 0 0
Npr3 2 24 5 39 27 17 13 18 19 17 2 8
Sub1 1626 1927 1264 1937 1879 1860 1702 1643 1695 2292 1131 2413
Zfr 7107 7851 3770 7111 5842 6024 6778 6286 6625 8981 4100 8876
Golph3 1897 2301 1304 1818 2129 1923 1869 1720 1946 2410 1249 2515
RGD1306502 861 1002 495 905 916 924 853 815 851 1042 399 1094
Cdh9 225 271 136 299 225 238 219 212 211 502 118 360
Zfp622 1054 1077 632 1081 1218 1177 1017 839 959 1304 541 1347
Otulin 598 678 370 667 674 683 573 550 570 809 311 813
Fam105a 184 206 107 150 189 227 153 171 158 229 88 230
Ropn1l 5 18 17 11 22 20 18 14 9 24 14 24
Cmbl 245 259 165 257 233 276 250 275 224 328 120 312
Fam173b 332 399 208 366 380 348 358 278 334 402 166 386
Tas2r119 0 0 0 0 0 0 0 0 0 0 0 0
LOC100909539 26 33 13 35 43 35 39 12 27 40 11 43
Zfp455 115 144 79 142 138 139 127 136 160 152 63 116
Zfp458 250 304 150 252 230 238 239 246 232 263 126 242
LOC499565 0 1 0 0 0 1 1 1 0 1 2 0
Car2 4431 5227 2771 4742 4770 4914 4738 3959 4350 5191 3229 8337
Car3 32 21 15 23 20 26 28 22 27 31 16 46
Car13 7 9 3 5 7 9 6 5 10 7 4 8
RGD1565641 211 255 130 262 229 230 215 180 182 267 109 295
Lrrcc1 595 526 391 611 564 701 627 491 594 725 305 468
tGap1 0 1 2 4 2 1 1 2 4 0 0 0
Snx16 611 644 391 552 623 605 561 569 588 574 370 797
Slc10a5 28 30 14 24 15 22 19 17 17 8 4 14
Impa1 1488 1776 990 1566 1663 1725 1557 1422 1516 2079 832 2169
Fabp4 8 11 1 11 11 11 9 8 11 17 6 17
Fabp12 0 0 0 0 0 0 0 0 0 0 0 0
Pmp2 5 10 6 9 6 12 14 8 8 10 1 11
Fabp9 0 0 0 0 0 0 0 0 0 0 0 0
Fabp5 571 696 482 801 901 793 702 508 639 795 384 872
Pag1 100 110 48 80 100 79 64 85 115 109 44 102
Zbtb10 327 350 219 341 434 376 323 260 355 379 144 313
Mrps28 108 136 70 123 133 110 97 73 110 150 65 160
LOC499573 10 9 4 11 6 8 6 4 10 5 1 0
Hey1 290 307 144 293 305 306 253 239 280 353 140 354
Stmn2 5378 6198 3161 5419 5433 5964 5005 4823 4951 7194 3280 7857
LOC100360846 1335 1582 861 1485 1589 1535 1197 1097 1208 1775 728 2017
Zc2hc1a 543 661 331 530 660 637 542 513 555 637 264 727
Pex2 440 496 261 443 484 474 387 358 443 578 209 593
Ythdf3 2080 2360 1470 1982 2148 2155 1991 1885 1982 2266 1119 2271
Mir124-2 12 14 6 13 19 20 17 10 12 11 4 8
Bhlhe22 2171 2690 1471 2096 2169 2143 2244 1931 2086 4025 1430 3776
Mtfr1 33 29 20 33 46 28 41 31 41 45 16 35
Crh 35 53 32 32 46 47 53 39 36 61 41 97
RGD1562890 12 6 6 13 13 18 10 9 7 11 3 6
Trim55 29 32 18 29 28 48 26 30 24 37 10 37
Cp 340 296 208 321 314 375 316 262 291 442 182 374
Hps3 979 1074 534 951 1067 1021 912 845 917 1003 405 1012
Gyg1 675 801 443 726 726 811 717 611 740 1052 381 1037
Cpa3 0 0 0 0 0 1 0 0 0 0 0 0
Cpb1 1 4 0 3 0 1 3 1 3 1 3 5
Agtr1b 1 1 0 3 0 1 0 0 1 0 1 0
LOC499584 1 1 2 5 0 0 3 1 2 0 1 0
Ect2 14 17 16 17 16 27 8 14 8 20 7 25
Nceh1 2379 2548 1290 2144 2265 2311 2252 2113 2120 3014 1239 3149
Ghsr 13 7 4 16 10 10 8 10 14 35 2 15
Tnfsf10 40 32 12 38 56 43 41 21 32 62 13 66
Tmem212 47 81 32 59 85 79 68 32 49 82 52 83
Rpl22l1 848 995 563 958 878 971 777 805 800 1155 380 1084
Cldn11 4090 5101 2840 4852 5379 5029 4858 3224 4354 7827 6574 10733
Phc3 748 677 347 587 648 621 606 643 662 559 245 571
Sec62 3032 3455 2064 3160 3555 3417 2911 2746 3011 4550 1936 4980
Samd7 0 2 0 3 1 2 5 0 3 6 2 0
Actrt3 5 8 2 6 7 1 2 2 2 8 3 3
Terc 155 144 85 181 218 165 93 120 181 101 52 81
Mynn 492 527 295 482 580 534 454 466 499 601 236 585
Mir551b 2 1 3 7 2 4 5 3 7 0 0 0
Kcnmb2 29 52 21 38 50 50 29 30 16 68 28 77
Zmat3 2038 2046 1172 1693 1858 1783 1828 1800 1945 2028 929 2171
Pik3ca 2743 3008 1593 2673 3011 2750 2780 2347 2665 3442 1443 3522
Zfp639 444 474 261 424 461 489 415 394 424 478 197 478
Mfn1 1907 2181 1151 1863 2124 1984 1931 2036 2043 1840 656 1723
Gnb4 448 451 307 420 556 595 388 345 414 475 293 571
Mrpl47 335 382 187 370 397 373 337 303 341 446 174 469
Actl6a 332 343 188 333 375 370 308 255 321 373 160 313
Ttc14 1735 1989 1136 1747 1811 1814 1794 1578 1797 1095 340 811
Ccdc39 811 824 649 830 808 814 857 734 743 594 266 490
Dnajc19 563 642 383 644 661 621 590 551 574 743 299 759
Fxr1 1246 1351 835 1311 1370 1356 1321 1271 1358 1282 558 1387
Sox2 1063 1029 721 926 1081 1058 967 894 934 1310 697 1444
Dcun1d1 984 1184 724 1082 1104 1184 1016 932 1001 1396 564 1320
Acad9 1695 1987 1082 1896 2140 1922 1656 1541 1671 2240 891 2466
Arse 343 352 204 312 406 356 392 246 328 327 129 282
Anxa5 680 812 519 809 983 891 732 631 788 937 447 1003
Exosc9 773 835 477 741 932 970 780 693 762 932 337 1006
Ccna2 32 38 18 35 39 38 31 27 31 28 15 20
Bbs7 392 461 221 403 480 449 397 392 415 399 159 456
RGD1307100 964 1053 548 887 946 960 914 919 920 918 401 907
Il2 0 0 0 0 0 0 0 0 0 0 0 0
Adad1 3 3 1 1 0 1 0 0 4 2 0 2
Il21 4 5 1 6 6 0 6 1 6 2 0 1
Cetn4 39 45 24 45 56 48 41 29 33 48 21 65
Nudt6 465 586 267 456 488 481 547 447 457 965 281 760
Spry1 42 57 30 43 58 62 41 51 44 73 32 60
Mfsd8 445 466 237 421 433 450 457 392 416 576 195 557
Plk4 55 70 40 65 77 72 56 51 55 56 32 73
LOC365778 36 25 18 27 23 28 24 23 26 12 6 12
Larp1b 531 526 289 467 557 492 507 452 424 620 214 544
Pgrmc2 1233 1460 767 1145 1347 1227 1234 1110 1259 1629 762 1854
Jade1 877 917 538 869 1054 989 837 789 964 911 437 996
RGD1359508 79 68 50 88 81 81 75 62 80 81 28 63
Pabpc4l 5 5 4 3 5 11 10 2 13 5 5 9
RGD1307595 0 0 0 0 0 0 0 0 0 0 0 0
Pcdh18 164 228 95 165 178 172 130 139 167 170 68 172
Noct 735 830 377 684 739 682 623 609 654 1117 403 1080
Mgarp 15 15 6 8 15 12 7 12 8 15 7 6
Setd7 2231 2438 1171 1664 1977 1838 2183 2083 1958 3148 1201 2872
Rab33b 708 727 386 635 682 744 669 546 666 966 387 943
Mgst2 6 13 3 8 7 17 16 11 7 20 4 6
Foxo1 250 268 140 230 255 197 283 264 297 411 151 327
Stoml3 6 10 7 8 8 13 17 8 7 17 10 23
Proser1 197 181 100 177 168 188 181 192 196 163 72 138
Ufm1 1125 1496 740 1148 1129 1285 1169 1018 1109 1557 701 1631
Postn 32 30 18 60 68 36 25 35 37 23 12 14
Alg5 267 353 178 330 344 306 319 266 280 415 194 362
Rfxap 2422 2552 1538 1992 2400 2430 2128 1906 2031 2592 1330 2910
Exosc8 246 193 113 246 229 201 185 134 192 239 87 233
Spg20 1179 1288 764 1152 1333 1264 1125 1019 1115 1495 626 1749
Ccna1 134 147 94 165 164 152 141 139 143 206 69 208
Sohlh2 0 0 0 1 0 1 0 0 0 0 1 0
Dclk1 21203 21914 11619 18835 21062 19745 19741 18583 19663 23284 10128 24011
Mab21l1 118 99 63 130 131 87 112 124 121 50 12 21
Tm4sf1 127 118 78 146 112 160 127 107 103 143 64 135
Tm4sf4 26 27 9 44 20 21 23 19 19 21 11 21
Commd2 332 400 218 372 395 434 319 270 324 608 243 535
Pfn2 23805 27250 15744 23808 23860 26559 23624 19750 23201 39150 16637 39303
Eif2a 774 825 482 755 838 792 776 721 692 1041 398 1000
Serp1 2471 2888 1757 2685 2680 2870 2608 2327 2423 3938 1666 3607
Erich6 37 18 21 28 23 15 30 18 29 38 18 38
Siah2 268 257 148 221 311 266 227 238 266 359 184 452
Clrn1 5 4 3 1 3 8 2 0 3 5 5 3
Gpr171 38 38 21 41 48 21 26 40 48 29 6 12
P2ry14 64 62 37 67 76 76 54 58 71 74 17 28
Gpr87 9 11 11 11 11 11 11 17 12 4 0 3
P2ry12 341 372 240 356 321 455 307 304 369 401 184 423
P2ry13 82 64 53 88 84 82 94 69 73 76 45 97
RGD1560324 0 0 0 0 0 0 0 0 0 1 0 0
Aadacl2 0 0 0 0 0 0 0 0 0 0 0 0
Aadac 0 0 0 0 0 0 0 0 0 0 0 0
Sucnr1 6 5 0 12 8 2 0 4 5 20 2 24
P2ry1 52 88 51 89 78 85 69 58 71 157 68 147
Rap2b 526 565 280 565 556 500 507 392 518 815 250 705
Dhx36 3005 3522 1815 3271 3126 3134 3183 2616 2970 3694 1459 3520
Gpr149 67 59 32 59 76 53 58 55 63 65 49 76
LOC102546391 0 0 0 0 0 0 0 0 0 0 0 0
RGD1565059 120 132 73 141 148 164 127 110 107 181 62 134
Vom2r44 102 89 78 156 107 159 154 121 124 45 28 29
Gmps 1000 1083 567 981 1095 1030 1027 940 977 1065 418 1168
Vom2r46 15 10 10 23 11 17 13 9 14 4 1 2
Vom2r47 0 0 1 1 1 0 0 1 0 0 0 1
Ssr3 3120 3617 1958 3095 3190 3453 3058 2895 3129 4825 1940 4549
Ccnl1 1059 1195 651 1033 1262 1113 1025 948 993 819 264 600
Ptx3 17 18 13 22 18 19 12 12 22 31 8 26
Shox2 1 0 0 1 0 0 2 0 0 2 2 7
Mlf1 35 73 30 36 43 85 58 25 35 83 46 66
Rarres1 87 101 44 109 105 92 76 68 95 174 43 131
Lxn 698 618 447 779 888 782 709 536 628 738 316 824
Il12a 54 81 46 71 109 109 80 61 60 66 25 91
Mir15b 0 2 0 0 0 0 0 0 0 0 0 0
Trim59 322 398 270 420 442 421 335 282 382 421 272 520
Mir16 0 0 0 0 0 1 0 0 0 0 0 2
Smc4 473 519 357 431 519 597 539 387 424 588 258 575
Arl14 2 1 3 4 1 2 1 2 5 2 1 4
Kpna4 1562 1698 882 1312 1595 1606 1550 1479 1366 1705 778 1968
B3galnt1 747 939 473 899 870 868 667 654 774 1058 421 933
Nmd3 600 606 350 662 604 577 546 505 533 694 260 688
Sptssb 161 151 105 107 175 172 199 151 210 72 117 142
Vom1r55 0 0 0 0 0 0 0 0 0 0 0 0
Slitrk3 1662 1626 922 1393 1404 1556 1515 1404 1437 2015 709 1900
Serpini2 0 0 0 0 1 0 1 0 1 0 0 0
Pdcd10 1043 1173 662 1056 1144 1207 1013 969 1049 1402 577 1469
Ppid 925 1114 645 928 1047 1001 975 889 925 1027 450 960
RGD1560010 18 27 16 28 31 39 24 21 21 33 12 52
Tmem144 304 328 165 352 284 428 315 267 261 606 215 578
Fam198b 224 279 176 263 242 300 245 192 205 405 187 459
Mir2985 97 96 45 100 81 72 116 109 114 66 16 31
Tdo2 0 0 0 0 0 2 0 1 1 4 0 2
Asic5 2 1 0 1 0 0 1 0 1 0 0 0
Gucy1a3 362 472 216 470 575 440 366 359 472 516 263 712
Map9 1592 1886 919 1510 1741 1692 1562 1410 1592 1906 744 1949
Npy2r 39 86 21 77 44 77 52 61 56 56 18 64
Lrat 3 4 1 1 2 3 1 4 5 3 1 4
Rbm46 42 72 31 50 71 55 51 41 53 40 20 48
Fgg 0 0 1 0 0 0 0 1 0 2 0 0
Fga 5 1 2 1 4 8 2 2 3 0 2 4
Fgb 0 0 0 1 1 0 1 1 0 1 0 0
Plrg1 908 962 529 949 1061 1010 857 749 847 1249 511 1491
Sfrp2 188 189 130 182 220 242 198 150 166 849 133 856
Trim2 32839 34445 19092 26557 29802 32840 30684 26755 27684 41522 16723 42275
Fhdc1 284 304 164 266 323 311 250 213 275 455 203 458
Arfip1 367 391 191 414 391 381 353 325 357 499 210 480
Tmem154 6 3 1 6 7 2 8 6 5 3 1 5
Dear 673 801 392 791 863 718 700 629 691 628 287 737
Rps3a 2143 2633 1317 2595 2678 2592 2174 1979 2297 3127 1180 3477
Mab21l2 13 26 13 29 19 18 24 19 30 7 0 2
Cd1d1 59 79 37 63 88 100 70 47 49 125 44 129
Kirrel 110 98 53 84 114 101 104 97 115 149 63 128
Fcrl2 247 291 156 574 228 528 501 501 577 140 29 95
Cd5l 2 5 2 7 5 0 1 5 3 1 1 1
Etv3 224 237 165 229 321 277 231 211 277 267 100 228
Pear1 206 213 136 205 203 184 189 157 162 271 97 191
Ntrk1 248 202 111 148 296 245 207 163 148 742 195 699
Lrrc71 369 359 161 248 354 369 343 302 335 437 159 407
Prcc 929 1057 582 909 1137 1130 943 829 938 1395 604 1404
Sh2d2a 1 0 0 1 0 0 0 0 1 4 0 1
Hdgf 1907 1998 971 1864 1874 1819 1788 1558 1726 2722 1010 2781
mrpl24 513 627 354 577 595 585 561 481 547 719 270 731
Bcan 12483 13017 7134 10805 13922 13338 12171 10471 11288 18325 6967 17490
Hapln2 1462 1359 794 1078 1487 1305 1282 1040 1293 1434 610 1302
Nes 359 370 223 290 390 409 312 276 351 552 155 509
Naxe 991 1113 631 1004 1173 1177 922 829 906 1433 568 1337
Crabp2 12 15 9 15 16 19 21 16 29 16 11 10
Gpatch4 480 660 255 363 548 553 549 504 480 805 190 522
Isg20l2 247 276 148 256 273 253 215 233 227 277 96 257
Mef2d 900 952 454 783 932 752 820 810 907 1292 502 1281
Iqgap3 61 90 49 50 90 100 59 59 75 68 24 78
Mir9-1 0 0 0 0 0 0 0 0 0 0 0 0
Cct3 3260 3657 1966 3405 3811 3638 3173 3016 3261 4437 1832 5021
Tsacc 0 3 1 2 2 0 1 4 0 1 0 2
Rhbg 0 3 0 4 1 1 4 3 6 1 2 1
Mir3597-1 25 23 10 19 21 26 23 11 12 13 3 1
Tmem79 15 20 6 30 21 26 17 21 30 29 11 18
Slc25a44 1910 2210 1061 1764 2106 1917 1844 1750 1851 2513 942 2609
Bglap 6 9 1 4 3 8 5 8 5 6 2 1
Pmf1 13 16 7 11 16 17 12 11 8 15 9 19
Paqr6 384 456 252 314 519 553 361 300 369 424 229 483
Sema4a 677 730 359 706 722 702 646 526 678 592 338 765
Glmp 376 362 252 366 452 440 377 352 372 529 203 470
Ubqln4 1928 2040 1198 1671 2158 1946 1834 1640 1833 2208 854 2590
Lamtor2 836 940 554 857 987 961 819 694 763 1039 462 1152
Rab25 0 2 1 0 3 0 0 0 3 1 0 0
Lmna 963 1195 612 1001 1237 1106 893 729 972 1282 589 1518
Arhgef2 6434 6601 3485 4815 6512 6406 5693 5037 5107 8915 3197 8437
Msto1 242 259 170 260 296 261 224 200 236 266 112 273
Syt11 12847 14865 7510 12573 14425 14213 12157 10968 12106 17979 7817 20108
Gon4l 1624 1620 867 1503 1750 1622 1513 1383 1520 1536 601 1514
Dap3 708 745 403 623 765 718 686 609 635 807 315 851
Fdps 1538 1674 966 1664 1937 1893 1438 1341 1539 2092 978 2232
Pklr 8 7 4 7 8 10 11 10 14 6 5 5
Hcn3 110 158 59 123 132 119 119 93 150 138 99 203
Efna1 58 88 42 79 103 116 75 68 75 87 48 113
Slc50a1 189 175 117 170 175 208 154 131 169 190 69 176
Thbs3 186 219 96 181 183 196 195 140 168 176 62 123
LOC102550325 0 0 0 0 0 0 0 0 1 0 0 0
Mir3541 1 1 0 0 0 0 0 0 1 0 0 0
Mir92b 2 6 0 5 5 6 3 4 0 4 2 0
Trim46 1591 1673 912 1228 1557 1526 1476 1327 1407 1965 748 2003
Mtx1 1297 1386 696 1139 1297 1365 1213 1034 1154 1500 616 1512
Muc1 19 19 5 14 22 20 13 10 23 21 5 14
Krtcap2 664 710 419 638 656 660 641 572 557 907 332 1028
Fam189b 408 402 257 370 445 433 411 422 405 456 180 409
Scamp3 838 865 456 708 795 825 709 594 713 961 382 1102
Gba 2790 2994 1559 2495 2898 2976 2458 2338 2637 3239 1380 3405
Dpm3 162 224 102 203 208 203 173 142 157 275 112 241
Lenep 0 0 0 0 0 0 0 0 0 0 0 0
Efna4 13 19 4 11 10 18 12 10 21 10 5 15
Zbtb7b 226 253 130 197 261 242 246 170 228 320 142 356
Flad1 766 820 442 732 863 832 661 567 675 800 382 846
Adam15 1351 1478 781 1080 1545 1555 1257 1131 1153 1765 657 1799
Pygo2 1280 1381 709 1053 1395 1187 1158 1135 1219 1482 621 1615
Pbxip1 1712 1675 1081 1518 1793 1889 1706 1292 1534 2070 921 1975
Shc1 372 410 223 340 444 416 351 320 391 387 127 325
Pmvk 522 621 370 599 682 622 516 477 553 679 360 729
Adar 3470 3973 1790 3347 3811 3235 3504 3100 3426 3571 1584 4099
Chrnb2 1268 1598 759 1175 1342 1334 1284 1108 1188 1344 620 1630
Ube2q1 2057 2457 1357 1871 2392 2494 2108 1856 1924 2863 1214 3035
Il6r 852 1077 497 759 877 855 909 902 906 854 351 813
Hax1 417 495 275 408 489 525 412 364 388 611 229 598
Mir190b 0 0 0 0 0 1 0 0 0 0 0 0
Tpm3 3080 3314 1871 3095 3426 3275 2708 2667 2879 4085 1596 4300
RGD1564171 70 113 59 78 74 96 74 84 102 71 31 62
LOC361985 1488 1629 940 1517 1709 1620 1447 1343 1558 2107 847 2010
Rab13 141 152 102 165 136 189 113 136 137 175 71 166
Slc39a1 1499 1732 932 1474 1561 1686 1372 1188 1282 2102 835 2009
Crtc2 273 308 141 194 316 265 245 235 262 272 80 216
Rps27 1266 1407 784 1534 1507 1529 1325 1239 1256 1853 667 1935
Jtb 726 819 452 802 835 861 706 663 709 1054 450 1086
Creb3l4 3 2 3 3 2 3 3 4 8 2 0 5
Slc27a3 261 310 152 294 296 311 265 193 250 254 140 251
Snapin 1758 1950 1048 1803 1914 1959 1740 1479 1721 2094 909 2333
Npr1 418 412 215 414 521 457 337 279 339 510 378 902
Ilf2 1990 2316 1213 2160 2369 2337 1960 1666 1956 2561 958 2640
S100a13 493 519 296 578 573 641 490 424 443 710 272 695
LOC361990 3082 3316 1827 3327 3436 3264 2911 2560 3033 3803 1655 3789
S100a1 276 284 168 302 299 330 287 247 278 402 176 382
S100a4 62 109 44 79 89 157 90 38 72 133 41 105
S100a3 37 52 13 28 39 58 19 29 40 47 24 53
S100a6 42 61 29 41 39 66 51 34 24 56 16 66
S100a5 0 0 0 0 2 1 0 0 0 0 0 0
S100a9 9 3 1 2 4 0 0 2 1 1 0 0
Pglyrp4 0 0 0 0 0 0 0 0 0 0 0 0
S100a7a 0 0 0 0 0 0 0 0 0 0 0 0
S100a8 1 2 1 2 6 0 0 0 0 2 0 1
S100vp 0 0 0 0 0 0 0 0 0 0 0 0
RGD1562234 0 0 0 0 0 0 0 0 0 0 0 0
Pglyrp3 0 0 0 0 0 0 0 0 0 0 0 0
Prr9 3 3 3 8 3 3 3 1 2 2 3 2
Sprr3 0 0 0 0 0 0 0 0 0 0 0 0
Sprr1a 1 0 1 1 0 1 0 0 0 0 0 1
Ivl 0 3 0 0 0 0 0 0 0 0 0 0
Smcp 0 0 0 0 0 0 0 0 0 0 0 0
Lce1f 0 0 0 0 0 0 0 0 0 0 0 0
Lce1l 0 0 0 0 0 0 0 0 1 0 0 0
Kprp 0 0 0 0 0 0 0 0 0 0 0 0
Lce1m 0 0 0 0 0 0 0 1 0 1 0 0
S100a10 518 564 291 434 577 532 533 407 410 668 311 669
S100a11 9 9 2 7 14 14 12 7 5 17 9 11
LOC103689947 0 0 0 0 0 0 0 0 0 0 0 0
Selenbp1 0 0 0 0 0 0 0 0 0 0 0 0
Oaz3 5 9 5 11 12 4 8 2 10 9 2 3
Tdrkh 366 398 204 365 370 409 339 335 321 364 140 397
Lingo4 12 16 7 13 13 20 20 13 8 22 10 21
Them5 9 8 10 10 11 5 10 18 14 7 2 2
mrpl9 755 853 455 829 893 880 771 653 740 1003 401 1039
Riiad1 55 75 21 36 47 43 49 41 40 80 26 59
Celf3 2438 2598 1280 1985 2397 2423 2169 1983 2155 3412 1152 3115
Tuft1 99 133 70 121 118 119 111 93 104 129 47 86
Psmb4 2539 2974 1667 2860 3154 3131 2556 2205 2544 3751 1466 4016
Psmd4 2022 2514 1289 2236 2538 2382 2063 1811 2036 2945 1151 3112
Rfx5 929 972 498 828 989 948 913 806 861 922 374 1008
Pi4kb 2257 2529 1267 2287 2514 2390 2147 1989 2234 2721 1179 3045
Tmod4 38 51 20 38 47 43 48 43 37 49 17 35
Pip5k1a 2511 2775 1298 2162 2687 2622 2422 2188 2364 2917 1182 3115
Tnfaip8l2 85 113 45 96 120 117 106 87 89 127 46 99
Sema6c 219 211 108 203 244 194 192 218 223 281 122 304
Scnm1 187 192 106 186 222 217 192 172 174 246 118 273
Vps72 885 940 512 800 981 1054 811 717 732 1231 508 1248
Mllt11 1782 2006 1066 1681 1883 1946 1575 1626 1789 2472 1035 2398
Bnipl 5 5 3 1 4 2 4 8 5 2 0 0
Fam63a 388 483 242 409 488 495 399 327 361 539 225 538
Cdc42se1 1845 1932 1060 1594 1783 1780 1546 1548 1648 2593 959 2592
Prune 548 620 326 480 613 568 523 412 484 745 302 750
RGD1359334 1 1 1 3 1 2 3 5 2 1 0 0
Setdb1 1712 1661 877 1446 1743 1613 1557 1380 1557 1673 652 1537
Cers2 926 997 589 930 1124 1078 928 725 860 1502 876 1716
Ctsk 770 703 383 518 634 687 631 809 504 734 243 952
Ensa 7118 8340 4020 7093 7645 7715 6865 6326 6650 8958 3614 9678
Hormad1 1 2 1 0 0 5 4 1 2 1 2 6
Golph3l 526 561 322 571 580 604 523 460 495 712 235 719
Ecm1 40 38 39 37 49 44 35 41 47 47 13 35
Tars2 961 1012 551 812 990 932 893 781 836 1106 424 1031
Adamtsl4 73 122 49 72 89 81 73 57 79 70 30 42
Ciart 148 139 95 191 184 184 129 90 161 134 41 133
Mrps21 593 651 373 624 660 632 599 500 581 916 356 942
Aph1a 1202 1285 744 1089 1265 1279 1016 899 1089 1590 631 1548
Prpf3 724 732 440 616 717 691 703 754 777 722 269 682
Car14 153 221 118 189 195 188 182 127 161 240 125 254
Plekho1 747 643 405 631 908 640 587 576 613 648 364 939
RGD1562196 2 2 1 0 0 5 2 1 4 6 0 3
Mtmr11 279 281 188 227 302 352 300 212 265 318 91 230
Otud7b 2403 2500 1326 1981 2340 2284 2161 1947 2345 2162 1045 2505
Sv2a 8377 9239 4979 7936 9412 8953 8079 6813 7959 8788 4373 10439
Fcgr1a 32 43 25 54 37 60 43 26 50 55 27 75
Bola1 223 169 135 202 257 179 202 171 151 234 114 291
Hist2h2ab 86 91 61 92 100 76 69 68 84 107 67 150
Hist2h2aa3 924 947 606 950 1095 976 853 726 807 1201 671 1539
Hist2h4 331 491 185 471 371 410 358 288 420 549 187 392
Hist2h3c2 268 308 158 349 301 297 299 241 286 361 195 538
Sf3b4 398 425 233 410 428 432 370 351 357 526 226 551
Hfe2 1 2 1 2 2 2 1 1 0 2 1 2
Txnip 933 865 508 1091 1208 1116 882 660 788 887 630 1549
Itga10 20 11 20 20 23 9 25 29 17 6 1 4
Lix1l 790 1049 543 864 877 1048 900 718 943 1340 484 1274
Nudt17 49 42 24 40 46 35 40 30 38 37 14 22
Pex11b 716 859 456 755 826 851 732 631 677 1061 456 1046
Ankrd34a 1005 923 549 882 963 823 808 749 862 1287 570 1299
Rbm8a 399 507 263 456 528 506 428 343 421 537 233 553
Pias3 542 523 308 520 543 499 463 384 462 589 253 631
Polr3c 613 622 330 566 637 644 520 485 560 665 285 724
Rnf115 753 755 437 764 773 845 702 613 734 978 429 1037
Gpr89b 733 821 390 700 696 732 669 656 752 876 334 871
Gja8 0 0 0 0 0 0 0 0 1 0 0 0
Gja5 13 5 10 6 5 6 11 9 10 15 5 12
Tuba1c 12848 15976 7921 14536 16704 16422 12716 11070 13048 17896 7828 19997
Acp6 343 378 164 293 379 322 286 326 299 349 148 362
Rpl38 2597 2475 1435 2420 2457 2562 2122 1887 2308 3162 1243 3043
Olr390 0 0 0 0 0 0 0 0 0 0 0 0
Fmo5 31 36 19 32 39 38 44 37 40 35 15 37
Prkab2 334 403 192 329 391 350 336 317 356 337 116 348
Sec22b 1149 1405 721 1319 1388 1263 1259 1089 1146 1709 654 1772
Adam30 0 1 2 1 0 0 1 2 1 0 1 1
Phgdh 2093 2265 1217 2380 2749 2419 2139 1871 2063 2623 1216 2981
Hmgcs2 227 233 110 264 265 292 181 174 187 400 108 311
Zfp697 424 468 233 338 411 355 367 344 375 518 218 514
Hsd3b5 1 1 1 3 1 0 2 3 2 2 0 2
Hsd3b2 0 0 1 0 4 2 0 2 0 0 0 0
Hsd3b3 0 0 0 0 0 0 0 0 0 0 0 0
Hsd3b1 0 0 0 0 0 0 0 0 0 0 0 0
Tbx15 10 10 4 8 9 5 6 7 11 8 2 4
Wdr3 855 857 504 801 951 908 814 728 823 936 325 939
Fam46c 50 42 26 40 41 42 40 29 47 69 20 32
Vtcn1 0 1 0 1 0 0 1 0 0 1 0 1
Cd101 70 92 48 73 96 74 112 90 92 96 39 88
Ttf2 186 198 114 193 226 209 162 154 184 180 83 189
Trim45 167 124 92 164 217 140 158 113 151 136 48 227
Atp1a1 10783 13477 7149 11242 13134 13329 10142 9048 10293 15080 6013 14315
Mab21l3 1 0 0 0 0 0 0 0 0 2 0 1
Nhlh2 7 5 3 10 3 4 3 11 11 11 3 4
Casq2 20 26 21 25 23 30 22 17 14 35 7 27
Ngf 66 98 49 60 66 96 63 61 63 149 44 173
Tspan2 3956 5020 3054 5096 5150 5346 4613 3179 4404 5881 5064 8596
Tshb 14 9 7 10 20 14 19 15 15 6 1 4
Sike1 952 996 528 903 864 979 915 789 841 1212 451 1239
Csde1 3575 4151 2408 3771 3899 4094 3503 3174 3585 4720 2074 4913
Nras 792 929 471 836 818 987 849 666 809 1229 503 1285
Ampd1 3 4 0 0 2 2 3 2 0 3 1 0
Bcas2 666 743 408 675 809 754 642 614 643 923 341 928
Syt6 45 72 27 59 98 54 49 35 46 100 35 89
Ap4b1 596 675 365 596 698 652 630 552 494 669 287 692
Olfml3 99 108 67 124 124 118 119 87 76 130 73 155
Dclre1b 282 287 142 278 326 263 250 234 233 369 145 331
Hipk1 5313 5543 2965 4488 5578 5029 5347 4755 5030 6848 2730 6527
Bcl2l15 9 22 8 9 17 16 21 12 18 12 8 20
Ptpn22 1 7 0 3 9 14 5 2 10 18 3 5
Phtf1 1440 1661 890 1402 1547 1542 1396 1328 1461 1327 515 1236
Slc16a1 1068 1200 664 1084 1291 1091 937 838 976 1286 873 1657
Capza1 1197 1311 601 1131 1098 1023 1204 1119 1188 1628 784 1674
Mov10 149 165 80 134 152 142 187 145 162 128 35 84
Rhoc 422 431 265 415 492 519 416 330 389 598 288 668
Ppm1j 28 34 12 14 27 36 20 23 17 34 8 26
Wnt2b 42 35 14 28 40 25 22 27 15 43 8 20
Cttnbp2nl 858 969 573 885 1065 1002 875 795 945 1061 451 930
Fam212b 4401 4359 2454 3744 4087 4321 3703 3843 3747 6416 2102 5951
Ddx20 453 492 312 459 483 501 438 398 437 525 172 444
Rap1a 664 712 503 706 690 756 655 508 631 924 641 930
Adora3 0 0 0 0 0 0 0 0 0 0 0 0
LOC100911796 0 0 0 0 0 0 0 0 0 0 0 0
Atp5f1 9717 11913 5978 11076 11192 11900 9498 9060 9615 14956 5747 15018
Wdr77 2798 3462 1590 2861 2945 3420 2635 2485 2688 4073 1586 4194
Chia 2 5 1 5 3 5 4 0 5 3 2 5
RGD1309110 0 0 0 0 0 0 0 0 0 0 0 0
Dram2 218 221 129 174 180 200 203 213 217 268 102 245
Dennd2d 9 11 7 11 4 9 7 12 10 6 4 7
LOC100912312 0 0 0 0 3 1 0 0 1 0 0 0
Cept1 868 1005 583 908 974 917 940 840 923 1267 530 1193
Lrif1 328 364 241 340 320 363 289 319 354 311 184 299
Cd53 91 116 54 108 83 105 121 129 110 145 76 157
Olr392 1 1 1 0 1 1 0 2 0 0 0 0
Kcna2 1625 1857 900 1494 1854 1696 1625 1421 1788 1722 881 1823
Kcna3 132 120 81 175 152 127 112 116 123 171 89 169
Cym 20 19 9 17 15 23 18 9 9 22 5 11
Kcna10 0 0 0 0 0 0 0 0 0 0 0 0
Prok1 0 2 1 1 1 1 0 1 0 1 0 1
Slc16a4 125 80 68 81 115 110 92 88 93 92 25 46
Lamtor5 465 559 299 452 516 537 483 426 441 723 291 771
Slc6a17 6396 6812 3198 5821 6590 5511 5815 5305 6396 8020 3854 9330
Ahcyl1 5275 5292 3089 4663 5165 5414 4514 4648 4802 6060 2330 5725
Alx3 7 8 3 3 8 7 8 6 5 6 2 7
Csf1 360 397 249 382 489 410 327 286 360 463 218 437
Gstm5 2740 3080 1640 3159 3368 3294 2686 2712 2464 5000 1598 4522
Gstm6l 0 0 0 0 0 0 0 0 2 0 0 0
Eps8l3 0 2 2 0 4 6 4 4 6 2 4 0
Gstm7 1589 2155 1091 2137 1976 2150 2315 1727 1534 2694 908 2661
Gstm6 319 314 164 263 219 341 305 259 287 388 126 461
Ampd2 2419 2518 1390 1844 2552 2768 2067 1658 2085 3539 1117 2879
Gnat2 7 15 5 3 12 7 9 13 4 8 1 1
Gstm2 12 20 10 17 17 16 14 10 20 8 14 27
Gstm4 345 416 210 372 429 404 389 319 467 469 154 475
Gstm1 2538 3067 1809 3073 3205 3451 2770 2407 2441 4021 1671 4058
Gpr61 552 572 291 484 560 539 457 419 484 636 218 507
Cyb561d1 109 113 63 78 82 134 69 87 100 98 42 86
Amigo1 792 919 450 761 895 836 725 621 775 1047 441 1050
Sypl2 17 11 5 13 19 10 10 13 9 7 4 24
Gnai3 1335 1431 824 1333 1512 1413 1253 1075 1271 1748 770 1586
Psma5 1170 1279 659 1229 1334 1321 1124 1062 1114 1662 697 1751
Sort1 27464 30100 15079 21637 26742 26886 26780 23655 24304 34956 14817 40536
Celsr2 10165 8908 5295 7625 9413 9133 8610 8658 8247 11647 5051 11414
Mybphl 2 7 0 3 0 3 1 4 8 3 2 1
Psrc1 329 356 168 255 339 326 276 295 243 340 128 322
Sars 3178 3862 2074 3419 3954 3883 3072 2777 3044 4266 1822 4988
Taf13 633 852 402 679 666 802 632 513 775 1093 355 826
Tmem167b 363 407 174 324 381 427 353 379 362 494 190 525
RGD1309139 12 11 8 15 16 14 22 14 14 11 7 24
Gpsm2 298 328 193 334 303 360 244 278 294 374 161 403
Clcc1 901 1002 548 924 1023 994 885 773 891 1070 437 1067
Stxbp3 821 856 511 878 1018 934 811 740 836 1174 537 1236
Henmt1 23 36 10 23 31 28 32 19 29 27 7 26
Mir6314 0 0 0 0 0 0 0 0 0 0 0 0
Prpf38b 1083 1123 691 954 1311 1083 1020 888 1093 1013 400 993
Slc25a54 2 0 0 3 5 1 1 1 3 2 0 1
Prmt6 776 948 464 774 876 820 730 738 778 840 316 712
Hmox2-ps1 8 7 1 14 11 9 8 13 17 7 2 10
Amy2a3 0 0 0 0 0 0 0 0 0 0 0 0
Rnpc3 535 668 326 645 752 702 583 602 701 426 139 462
Amy1a 14 13 0 26 21 22 0 4 33 1 2 20
S1pr1 3036 3092 1958 2717 3306 3130 2975 2550 2861 4329 1809 4123
Dph5 188 202 109 189 205 197 166 179 181 250 102 229
Extl2 1336 1631 777 1399 1485 1493 1416 1151 1322 1964 832 2049
Vcam1 1408 1506 800 1589 1564 1568 1352 1275 1433 1943 795 2140
Gpr88 51 70 39 109 211 77 69 36 99 81 38 84
Lrrc39 17 43 21 36 29 29 23 19 29 10 7 10
Trmt13 172 211 91 188 187 157 177 161 169 129 49 108
Sass6 91 88 55 97 79 90 72 76 85 92 45 127
Dbt 718 831 503 755 846 818 719 712 766 1067 437 965
Slc35a3 279 341 194 287 298 296 293 265 294 375 176 361
Palmd 457 613 276 649 501 709 493 487 513 571 202 531
Snx7 228 333 147 272 327 339 237 228 256 390 136 394
Mir137 6 7 4 5 11 7 13 6 7 6 1 0
Ptbp2 1969 2372 1173 2208 2224 2284 2035 1849 2037 2482 958 2567
Rwdd3 173 217 114 208 214 211 188 179 183 238 86 239
Cnn3 3622 3597 2299 3474 4162 3795 3504 2720 3440 4290 2081 4994
Abcd3 2855 2984 1684 2720 2930 2886 2682 2392 2579 3777 1602 3748
Mir760 5 11 11 6 5 18 7 6 7 11 2 11
LOC691807 811 988 550 963 1025 1075 906 761 934 1329 612 1272
Fabp2 6 7 3 6 5 5 5 4 4 1 0 1
Myoz2 4 2 1 2 6 5 3 5 3 4 1 1
Mettl14 604 678 380 642 680 738 624 597 619 743 278 749
Tram1l1 611 654 497 674 689 704 641 555 595 891 440 961
Ugt8 2920 3169 1947 3125 3227 3210 2972 2250 2540 4902 3877 7016
Casp6 88 78 50 72 92 106 82 56 84 108 42 154
Larp7 799 828 496 888 947 965 720 682 763 1101 425 1272
Ap1ar 1968 2223 1187 2010 2009 2213 1937 1714 1693 2977 1149 2833
LOC691931 75 73 48 62 63 59 67 60 54 85 30 72
Pitx2 0 0 0 0 0 0 0 0 0 0 1 0
Dcm5 0 0 0 0 0 0 0 0 0 2 0 0
Rrh 17 13 2 16 20 14 17 9 14 7 2 2
Gar1 36 60 39 32 37 42 57 32 43 48 22 43
Pla2g12a 481 456 278 493 531 522 413 406 447 686 341 678
Rpl34 966 1113 710 1107 1236 1197 992 931 984 1332 558 1433
Ostc 592 588 315 488 588 504 597 540 560 759 339 837
Cyp2u1 301 271 136 202 257 269 257 238 255 335 190 382
Hadh 470 501 304 504 527 552 455 445 462 710 284 695
Sgms2 43 53 18 48 45 53 52 45 38 70 34 77
Papss1 1991 2289 1278 2287 2350 2353 2069 1871 2037 2873 1403 3328
Gimd1 2 3 0 1 1 1 2 2 0 0 1 0
Aimp1 594 648 365 661 730 651 578 503 590 789 307 938
Ints12 160 197 109 169 198 184 159 158 203 203 95 238
Cxxc4 504 592 368 614 558 620 656 508 587 636 287 662
Tacr3 197 260 134 318 243 195 247 275 264 33 66 92
Bdh2 20 24 15 17 23 36 22 19 27 27 12 42
Cisd2 1967 2330 1255 1755 1960 1960 1858 1643 1800 3095 1340 3139
Slc9b1 40 41 14 28 38 34 19 43 48 30 13 24
Manba 351 373 220 394 427 389 399 319 339 435 178 505
Emcn 118 114 62 139 77 116 120 105 99 123 37 103
LOC499715 3 6 6 3 4 12 5 7 7 6 4 6
Ddit4l2 21 23 20 30 37 46 28 18 39 116 18 59
H2afz 1252 1512 965 1338 1307 1482 1291 1086 1281 1856 818 1742
Dapp1 57 72 33 71 59 76 60 47 49 85 29 86
Lamtor3 782 830 481 769 877 853 748 678 790 1062 392 1103
Trmt10a 211 200 115 150 202 205 152 170 219 199 87 217
RGD1309170 5 4 2 6 1 4 2 1 2 1 1 2
Adh7 0 1 0 0 0 1 0 1 0 0 0 0
Adh6a 0 1 0 0 0 0 0 0 0 1 0 0
Adh1 2 0 1 0 0 2 1 1 1 3 0 0
Metap1 997 1079 654 1007 1196 1106 972 910 951 1368 527 1346
Adh5 962 1179 570 1097 1101 1174 923 800 975 1351 558 1485
Adh4 1 3 3 6 2 4 3 5 3 0 1 1
Mir1956 6 10 3 11 4 5 10 8 7 4 3 5
Eif4e 1684 2047 1184 1899 1802 1695 1717 1623 1754 2451 1228 2536
Pdha2 0 0 0 0 0 0 0 0 0 0 0 0
Bmpr1b 281 322 149 298 340 348 280 270 259 386 160 343
Gbp5 54 40 44 89 75 62 55 33 39 83 36 80
Gbp2 91 81 50 100 85 114 77 51 76 104 43 105
Kyat3 174 184 112 207 240 184 192 187 205 310 103 295
Gtf2b 586 664 359 577 585 630 612 523 575 738 295 824
Lmo4 2953 3311 2010 2549 3440 3412 2887 2417 2801 3989 1770 4370
Clca4 5 6 3 6 5 6 2 6 2 5 0 3
Clca2 3 3 2 4 5 3 10 4 2 0 1 1
Clca4l 9 11 3 10 7 8 11 14 12 15 2 8
Clca1 54 52 55 73 81 94 88 47 34 66 57 168
Clca5 8 8 0 11 4 14 8 7 5 6 5 6
Znhit6 211 262 151 226 287 227 201 206 237 204 90 214
Cyr61 24 20 27 24 27 81 14 14 20 23 7 24
Syde2 489 485 252 388 518 439 450 427 453 613 239 610
Bcl10 429 570 271 476 537 506 469 406 455 722 256 721
RGD1560065 680 738 415 641 693 630 651 628 619 749 363 870
Mcoln3 1 2 1 5 1 1 5 2 0 7 0 3
Lpar3 4 4 1 6 9 7 8 2 4 12 4 9
Ssx2ip 2758 3097 1668 2843 2958 3368 2576 2150 2582 6043 2049 5914
Spata1 38 27 26 33 33 40 39 30 29 20 12 21
Gng5 301 310 204 284 306 339 301 266 297 360 165 293
Rpf1 298 312 180 305 293 276 277 277 265 370 120 374
Uox 0 0 0 0 0 0 0 0 0 0 2 1
LOC56764 5 15 3 9 10 12 10 11 2 15 3 5
Prkacb 1161 1387 708 1394 1688 1367 1179 1053 1304 1353 629 1598
Dnajb4 716 717 402 619 705 702 673 655 789 825 347 917
Fubp1 1777 1904 1020 1679 1958 1788 1729 1688 1713 1528 607 1507
Nexn 38 30 19 29 18 30 35 24 19 20 8 13
Usp33 3697 3885 2442 3572 3936 3946 3566 3403 3660 4098 1717 3940
Zzz3 1727 1919 952 1622 1843 1801 1594 1734 1760 1785 656 1601
Msh4 3 4 2 6 5 3 6 6 4 5 0 2
Acadm 474 517 299 589 553 588 464 439 486 733 290 719
Rabggtb 1968 2303 1312 2077 2236 2231 1925 1704 1980 2115 977 2293
Slc44a5 50 70 31 56 73 64 62 44 51 63 32 64
Lhx8 0 0 0 0 0 0 0 1 0 0 0 0
Cryz 188 243 127 204 188 223 161 147 177 242 120 278
Fpgt 308 349 140 327 329 323 289 246 319 359 178 436
Ptger3 23 21 19 22 34 24 17 9 9 67 9 52
Mir186 69 77 72 68 91 97 53 71 75 38 9 13
Zranb2 4269 4887 2942 4202 4568 4761 4126 3764 4371 3899 1625 3527
Cth 148 140 87 164 161 176 139 120 177 235 74 140
Depdc1 2 5 3 3 1 5 2 3 4 5 1 9
Ankrd13c 2189 2468 1647 2023 2260 2223 2100 1964 2105 2951 1358 2786
Srsf11 1795 1894 1131 1646 1822 1692 1540 1500 1692 1919 809 1871
Lrrc40 786 788 502 803 803 857 760 650 791 851 353 857
Rpe65 109 136 62 91 129 167 160 135 116 178 63 104
Pde1a 3409 4130 1920 3430 3587 3650 3533 3265 3285 2486 1909 5140
Slc12a1 1 5 2 2 1 7 2 1 2 1 1 1
Sgk2 52 36 21 46 51 59 44 30 28 84 62 135
Ehmt1 1494 1644 839 1395 1655 1552 1304 1316 1409 1804 703 1802
Rxra 280 271 166 214 266 224 255 274 245 334 124 352
Ak8 25 16 10 17 21 28 17 12 15 15 8 10
Ggta1 82 86 55 86 86 113 73 58 72 109 48 94
Mapkap1 1821 1961 1064 1745 1896 1957 1782 1625 1593 2435 920 2471
Lrp1b 5216 5334 2821 5507 5976 5169 5174 4875 5104 3785 1208 3507
Galnt5 24 53 23 38 22 40 36 23 20 52 19 65
Baz2b 1430 1616 848 1454 1726 1437 1487 1386 1594 1379 507 1224
Ccdc148 268 234 121 268 321 312 272 223 233 289 112 253
Slc4a10 4921 5910 2747 5591 5542 5097 4862 4833 4979 5380 2332 5600
Abcb11 2 3 0 6 1 8 0 0 4 2 0 3
Myo3b 2 5 3 8 8 9 4 4 6 6 6 6
Scn1a 4444 5157 2618 4829 5554 4909 4519 4370 4783 3996 2218 5203
Stk39 1472 1725 1076 1786 1917 1782 1583 1471 1675 1870 875 2432
Dcaf17 171 196 110 187 188 202 189 163 186 157 64 165
Pde11a 360 447 193 364 442 425 355 428 337 291 138 440
Olr476 0 0 0 0 0 0 0 0 0 0 0 0
Mtch2 1636 1931 994 1813 1825 1930 1602 1478 1519 2606 905 2555
Olr621 0 0 0 0 0 0 0 0 0 0 0 0
Ambra1 1463 1554 847 1285 1723 1547 1422 1297 1428 1638 677 1788
Lrrc4c 2043 2377 1364 2424 2553 2401 2223 1901 2076 2355 1239 2784
Hipk3 2349 2507 1241 2358 2615 2143 2251 2161 2618 3052 1085 2725
Slc12a6 2745 3010 1548 2568 2907 2748 2719 2549 2707 3468 1273 3280
Gpr176 763 790 492 633 840 837 702 593 656 1251 387 1096
Ganc 543 476 254 582 598 549 513 430 424 614 213 551
Cdc25b 431 425 250 388 442 457 361 350 389 396 153 339
Acoxl 1 3 0 3 3 5 0 1 3 4 1 2
Polr1b 473 509 298 460 538 514 472 409 478 459 209 585
Ap4e1 412 455 253 442 484 470 452 439 445 389 166 394
Plcb1 7992 8925 4396 7413 8077 8388 7869 7571 7178 10146 3983 10377
Slx4ip 73 103 36 68 83 76 77 83 80 91 38 104
Slc24a3 5924 6374 3335 4787 5790 5764 5624 5088 5198 8061 3021 8496
P22k15 0 1 1 2 0 1 2 1 1 2 0 0
Cbfa2t2 623 708 364 640 767 608 696 604 608 720 275 776
Nrsn2 612 671 378 714 753 613 601 558 674 924 376 946
Nanp 217 242 106 196 225 200 181 180 229 231 125 240
Ppp1r16b 1981 2036 1184 1796 2047 2100 1935 1588 1940 2514 1057 2557
Ndrg3 6433 7300 3789 7166 7000 7135 8134 6920 6027 12288 4428 11845
Arfgef2 2564 2725 1420 2351 2752 2689 2424 2251 2309 2593 1164 2760
Ncoa5 1312 1332 746 1043 1507 1240 1305 1185 1274 1453 700 1818
Zmynd8 2057 1995 1134 1680 2017 1882 1882 2040 1873 2298 897 2268
Bmp7 140 130 67 99 129 123 109 96 101 268 77 201
Hnmt 214 249 134 222 224 229 212 214 221 263 115 279
Cacna1b 3769 3620 1914 3542 3699 3455 3541 3335 3514 4862 1779 4505
Pax8 0 0 0 0 1 0 0 0 0 0 0 2
Pnpla7 778 767 466 661 800 734 815 769 769 1152 352 737
Ssna1 523 520 319 506 551 598 464 406 452 623 238 650
Entpd2 620 633 317 521 741 613 528 429 515 801 346 795
Traf2 310 331 181 312 333 330 267 284 290 416 160 412
Notch1 1506 1399 849 1326 1616 1445 1355 1112 1445 1762 792 1735
Card9 83 108 64 104 131 97 96 89 91 83 29 89
Camsap1 4296 4777 2360 3670 4427 4222 4232 3590 4088 5334 2210 5503
Nacc2 1462 1377 729 1091 1328 1301 1381 1156 1320 1600 706 1701
Qsox2 560 621 308 562 606 598 538 496 499 726 288 722
Rexo4 1371 1459 799 1273 1482 1412 1290 1186 1300 1552 616 1719
Vav2 519 719 296 446 613 631 622 447 594 808 293 807
Sardh 345 358 194 341 353 381 340 246 370 516 181 460
Col5a1 750 760 320 584 820 676 684 800 718 276 114 185
Med27 415 427 228 422 460 434 350 346 383 480 197 522
Ddx31 304 301 173 319 351 318 275 270 321 295 101 347
Cfap77 14 20 10 8 10 17 16 10 13 10 8 12
Lamc3 179 189 85 153 179 177 175 158 165 225 94 151
Pkn3 597 660 370 561 647 623 615 540 588 826 322 845
Gle1 710 759 420 661 844 704 623 655 630 841 322 829
Sh3glb2 4958 5819 3397 4912 5810 5890 4790 4236 4766 6738 2733 7943
Fubp3 899 914 470 797 954 973 894 809 811 1037 369 915
Usp20 3619 4098 2170 3153 3898 3751 3419 3014 3293 4621 1888 5038
Abl1 1681 1733 900 1249 1722 1607 1607 1292 1390 2105 934 2369
Ass1 127 107 62 112 176 146 111 101 131 91 59 197
Prrx2 4 2 0 0 6 3 0 1 0 3 1 1
Uck1 837 932 549 838 948 965 791 743 860 1099 481 1124
Ciz1 749 738 453 642 903 745 710 678 715 830 287 730
Nup214 981 866 397 694 892 732 889 832 879 1140 428 1140
Fam129b 673 740 351 761 741 744 687 550 731 699 314 734
Tor2a 404 431 204 405 335 378 384 342 382 526 204 581
Pbx3 220 266 150 231 280 242 217 269 245 148 112 236
Mvb12b 437 408 238 363 478 448 407 397 417 663 236 621
Fbxw2 1611 1739 922 1510 1813 1698 1511 1390 1546 2062 808 2090
Dab2ip 3328 3494 1832 2556 3363 3284 3135 2792 2964 4030 1672 4037
Mrrf 345 443 194 320 369 380 344 371 386 460 208 509
Rabgap1 3531 3914 1733 3296 3500 3218 3512 3342 3465 4205 1683 4404
Rc3h2 3260 3525 1716 2995 3207 3362 3276 3110 3129 3669 1429 3553
Strbp 3551 3724 2136 3754 4175 3755 3524 3458 3582 3874 1845 4165
Psmb7 2411 2954 1410 2600 2820 2793 2327 2128 2314 3525 1474 3884
Dennd1a 797 845 326 671 663 676 788 732 753 960 318 866
Golga1 1045 1212 627 1124 1175 1151 1135 1032 1050 1257 465 1143
Kynu 0 0 0 0 0 0 0 0 0 0 0 0
Arhgap15 32 43 17 49 39 45 40 44 28 73 17 39
Zeb2 10603 10311 5693 9013 9619 10308 9732 8124 8449 12510 4647 13106
Gtdc1 487 550 307 578 564 603 479 467 524 671 274 668
Acvr2a 631 694 362 750 711 643 549 584 651 969 267 720
Epc2 870 1038 577 944 1012 1029 919 807 874 1117 488 1135
Kif5c 16743 17949 8037 15782 16712 14518 16066 14433 16059 20463 8062 21667
Lypd6b 96 125 75 104 133 112 122 90 120 90 72 215
LOC499796 0 0 0 1 0 1 0 0 0 0 0 0
Stam2 398 473 252 415 483 460 402 352 425 478 195 519
Cacnb4 1982 2148 1182 2051 2311 1997 1903 1838 2110 1988 1058 2010
Galnt13 374 367 226 423 475 391 360 413 401 349 165 407
Kcnj3 1966 2141 1118 1881 2050 2094 1939 1763 1780 2745 894 2477
Gpd2 1656 1450 767 1358 1420 1342 1426 1342 1408 2032 706 2037
Upp2 0 4 0 1 1 0 0 1 5 1 0 3
Acvr1c 99 161 62 143 112 99 112 136 128 106 43 75
Cytip 8 4 6 4 7 7 6 1 7 9 1 6
Tanc1 2922 2745 1516 2171 2677 2729 2678 2412 2461 4245 1345 3732
Pla2r1 4 1 0 3 5 1 1 1 4 4 0 5
Rbms1 185 188 116 187 175 178 188 166 187 145 82 142
Itgb6 38 46 30 42 49 34 61 9 36 37 30 63
Psmd14 1226 1548 836 1367 1480 1410 1283 1090 1189 1833 743 1984
Tank 505 577 291 482 559 579 460 438 465 635 261 763
Kcnh7 2937 2651 1354 2332 2267 2466 2660 2353 2337 3341 1147 3105
Dpp4 28 44 31 51 52 22 21 34 44 16 16 13
Gca 264 279 157 249 262 261 280 272 262 238 117 273
Fap 4 3 2 10 12 7 3 8 6 7 1 6
Fign 24 27 14 22 17 26 20 22 15 18 12 32
Grb14 888 971 520 826 849 860 943 791 923 923 356 1237
Csrnp3 1817 1961 964 1512 1662 1642 1763 1448 1604 1777 820 1914
Ttc21b 416 435 232 404 486 434 403 387 415 276 118 282
Scn2a 13569 16293 8095 13573 14486 14507 13386 12231 13919 16354 6200 15145
Scn3a 2831 3648 1582 2951 3186 3250 3207 2538 3166 3897 1264 3235
Scn7a 30 40 14 39 45 32 42 36 35 10 15 26
Xirp2 8 2 1 19 26 8 8 4 9 2 1 1
B3galt1 539 606 328 586 518 578 565 502 550 706 291 729
Spc25 12 21 5 14 11 11 23 11 12 27 8 24
Ppig 1655 1848 1109 1467 1751 1768 1625 1451 1584 1836 782 1876
Lrp2 150 171 95 178 288 217 84 189 167 84 36 58
Ssb 1531 1836 1024 1622 1704 1841 1488 1303 1473 1988 758 1978
Tlk1 5608 6457 3605 5599 6413 6343 5856 5171 5633 7670 3198 7609
Gad1 3157 3677 2002 2973 3853 3436 2820 2904 2935 4670 2252 6091
Itga6 2164 2366 1215 2097 2303 2319 1993 2024 2301 2238 865 2343
Hat1 343 448 224 402 458 386 326 342 398 537 188 574
Chn1 21829 22303 12664 20623 21689 23128 19391 18946 18854 32374 11142 30929
Ola1 1941 2313 1288 1996 2142 2085 1916 1891 1863 2898 1201 3000
Wipf1 322 357 177 363 344 350 328 323 346 415 215 439
Scrn3 362 403 192 377 379 421 268 323 348 430 147 406
Lnpk 957 1069 629 1041 1120 1131 907 906 910 1314 561 1334
Nfe2l2 773 721 455 687 784 746 718 662 698 915 356 919
Agps 715 725 409 676 729 755 706 683 703 782 377 799
Osbpl6 2110 2052 1158 1696 2024 1863 1943 1977 1967 1796 738 1889
Sestd1 1010 1128 530 998 1087 972 974 969 1021 1008 438 1101
Zfp385b 841 774 458 740 879 861 746 741 810 940 433 1058
Ppp1r1c 11 9 3 8 10 10 12 8 6 15 3 8
Nckap1 25878 27353 15341 22919 25573 27220 23995 22010 22759 34164 12792 34076
Nup35 530 556 319 445 585 607 483 461 464 671 290 729
Calcrl 200 237 177 270 261 316 225 190 206 338 111 286
Med19 897 1013 511 800 942 973 846 808 863 1042 423 1163
Olr552 0 0 0 0 0 0 0 0 0 0 0 0
Olr655 0 0 0 0 0 0 0 0 0 0 0 0
Ptprj 6491 7190 2992 5885 5360 5510 6627 5771 6024 7939 3007 8067
Nup160 527 560 307 513 634 609 543 534 579 544 235 557
Atg13 1313 1375 681 1191 1372 1315 1255 1206 1392 1586 543 1531
Arfgap2 1705 1820 958 1648 2035 1921 1599 1340 1510 2301 805 2139
RGD1309540 1864 2117 1158 1947 2123 2087 1691 1528 1685 2427 974 2667
Mybpc3 26 15 5 23 19 19 11 9 19 9 7 3
Dgkz 24545 23750 14177 17629 23956 24739 21601 18216 18906 35277 11781 33965
Ext2 1349 1416 736 1310 1479 1302 1347 1224 1269 1613 680 1795
Alx4 9 6 7 4 7 9 7 11 16 8 6 8
Prdm11 337 335 208 362 383 368 305 339 352 403 148 386
Tspan18 114 136 37 103 98 113 92 62 113 403 54 292
Hsd17b12 1393 1555 900 1555 1547 1572 1348 1252 1349 1955 832 1994
Ttc17 1498 1578 775 1400 1543 1371 1411 1338 1420 1524 618 1576
RGD1309730 248 288 166 313 290 236 233 236 219 350 97 339
Prr5l 157 203 105 182 204 229 153 130 158 225 100 322
Trim44 1533 1757 953 1440 1736 1658 1512 1335 1530 1919 855 2018
Slc1a2 15105 15892 7313 13335 12906 12728 14858 14821 15577 17022 6995 17195
Pdhx 633 771 391 685 725 705 629 618 651 877 379 873
Pamr1 297 333 172 382 458 317 292 319 317 264 221 380
Ehf 2 4 0 2 3 0 0 0 0 2 1 0
Abtb2 332 369 186 336 417 380 322 291 315 479 239 480
Fbxo3 1435 1639 897 1571 1714 1579 1517 1367 1463 1854 859 1922
Caprin1 6486 7205 3848 6427 6927 6479 6409 5830 6192 7490 3247 8167
Wt1 0 0 0 0 0 0 0 0 0 0 0 0
LOC691083 1 1 0 0 0 0 2 1 0 0 0 0
Qser1 541 548 285 543 643 621 577 505 617 518 203 442
Tcp11l1 1743 1666 837 1402 1652 1438 1653 1565 1693 1318 686 1625
Elp4 173 214 109 197 217 229 172 172 171 231 105 276
Dcdc5 9 6 3 2 7 9 8 2 1 7 2 8
Mpped2 425 407 258 468 484 476 415 344 391 731 259 669
Mettl15 45 32 23 28 34 30 40 33 29 50 16 50
Kif18a 14 13 14 24 18 23 17 15 16 27 4 18
Bdnf 729 737 475 459 743 524 544 498 656 880 389 815
Lgr4 1499 1651 878 1374 1490 1544 1500 1299 1445 1798 739 1584
Bbox1 19 15 25 11 24 38 32 14 17 36 18 6
Ccdc34 150 161 97 166 148 189 141 110 140 212 66 203
Aven 220 205 153 220 233 196 158 174 189 266 109 289
Scg5 6082 6844 3769 6163 6687 6690 5952 5649 5880 8708 3628 9325
Dph6 127 147 85 131 139 141 130 131 113 159 68 127
Meis2 843 1031 519 819 924 914 880 849 879 912 495 1080
Fsip1 13 12 8 18 24 16 10 10 11 34 12 23
Knl1 85 79 54 89 87 102 73 84 102 98 58 110
Zfyve19 464 558 285 429 584 520 424 417 450 551 222 545
Eif2ak4 725 825 477 712 901 853 739 646 724 719 280 713
Knstrn 8 9 6 2 10 9 5 7 8 16 3 21
Mapkbp1 1455 1566 760 1193 1432 1319 1347 1284 1429 1732 565 1340
Ehd4 359 342 248 348 439 394 380 279 359 450 212 458
Ubr1 2677 2688 1410 2547 2749 2566 2451 2369 2468 2899 1096 2756
Ttbk2 2721 2885 1529 2550 3055 2726 2718 2394 2719 2496 1178 2714
Epb42 12 4 5 9 9 3 4 3 11 6 2 8
Pdia3 3880 3947 2303 3321 3954 3806 3659 3613 3718 5034 2139 5645
Spg11 1730 1709 916 1773 1804 1778 1621 1377 1473 1848 790 1897
Slc30a4 3341 3856 1860 3221 3407 3361 3195 2909 3281 4336 1833 4493
Slc28a2 312 381 161 307 401 362 304 282 405 235 57 154
Sema6d 1881 1923 1229 2224 2202 2287 2045 1460 1935 2607 1335 3339
Galk2 353 431 240 360 439 460 361 321 324 414 176 506
Fam227b 23 15 21 30 28 35 27 27 18 34 13 27
Shc4 107 114 77 120 134 123 108 101 90 100 58 101
Fgf7 1 8 2 5 2 2 5 3 4 2 4 10
Fbn1 1435 1378 746 1146 1423 1538 1391 1273 1143 1556 353 943
Trpm7 2181 2319 1333 1947 2240 2200 2167 2052 2109 1862 703 1501
Kcnip3 466 611 314 617 645 608 479 460 590 551 243 549
Nphp1 558 586 292 571 611 643 597 566 508 796 265 868
Snrnp200 7654 8364 4103 7218 7637 7414 7430 6453 7353 8716 3522 9396
Zc3h6 851 964 491 883 959 983 882 738 798 913 416 1034
Tmem87b 801 972 477 802 869 854 749 674 806 765 316 807
Mertk 1001 1290 613 1059 1286 1268 1121 1164 1082 1408 477 1200
RGD1566226 12 14 11 9 15 22 13 7 16 28 2 11
Tgm3 2 0 0 1 2 2 1 3 1 2 1 2
Atrn 14181 14941 7489 12136 14249 13797 13348 12487 12778 15554 6937 17179
RGD1565616 4270 4477 2251 3674 4503 4264 4351 3782 3878 4106 1950 4987
Ptpra 5400 6188 3177 5458 5945 6088 5224 4670 4846 8127 3069 8596
Pced1a 407 449 294 349 478 417 419 381 394 490 201 456
Prnp 24217 27474 14362 24828 26741 27066 23186 21272 22485 32560 14046 37265
Slc23a2 3455 3862 1846 3210 3599 3545 3284 2867 3473 4690 1646 4230
Gpcpd1 1996 2474 1245 2158 2228 2246 2202 1900 2215 2353 784 1969
Chgb 5766 7154 3725 6114 7036 6296 5596 5049 5976 9496 3209 8604
Cds2 3724 4295 1903 3497 3756 3530 3646 3373 3749 4410 1630 4678
Tmx4 6211 7529 4019 6648 7107 6508 6447 5618 6516 8279 3878 8666
Plcb4 530 567 300 566 687 538 577 544 565 474 278 557
Snap25 14270 16848 9050 15492 14978 14418 14066 14224 15851 19798 10597 20682
Pak7 691 863 480 860 966 854 740 608 718 1008 413 990
Sptlc3 81 60 42 51 74 58 76 101 78 35 7 31
Ism1 87 102 44 74 105 84 61 60 68 176 28 162
Tasp1 476 540 287 536 546 525 495 490 453 663 222 641
Sel1l2 0 0 0 0 1 0 0 0 0 0 0 0
Kif16b 510 600 340 619 663 619 575 506 552 567 229 589
Pcsk2 5367 5918 3100 5504 6030 6166 5426 4790 4968 6516 2829 7306
Dtd1 1192 1400 796 1388 1477 1453 1223 1103 1179 1785 759 1870
Kat14 505 508 301 452 541 555 449 429 521 484 228 508
Naa20 917 1208 541 1044 1063 1091 967 879 939 1242 498 1391
Rin2 1509 1787 870 1377 1713 1711 1425 1475 1581 2278 709 1832
Cst8 0 0 0 0 0 0 0 0 0 0 0 0
Cst5 0 0 0 0 0 0 0 0 0 0 0 0
Syndig1 1494 1609 850 1317 1571 1666 1380 1263 1413 1946 755 2150
Abhd12 5006 5275 2929 4789 5285 5097 4752 4351 4483 6421 2720 7077
Scrt2 79 90 43 54 71 43 68 60 77 85 39 77
Csnk2a1 2218 2585 1272 2406 2360 2348 2119 1974 2099 2945 1216 3061
Cox4i2 20 24 12 29 38 23 19 19 18 40 12 28
Rem1 28 37 15 34 24 31 18 15 18 30 12 23
Bpifb1 1 4 1 4 4 2 3 1 5 1 2 2
Dnmt3b 40 36 12 38 42 50 37 21 38 37 7 22
Raly 1377 1451 867 1417 1502 1515 1218 1166 1337 1802 831 2078
Pigu 340 409 213 344 381 351 337 315 388 392 219 540
Ahcy 603 758 384 698 777 807 608 522 609 883 322 949
Itch 1498 1703 857 1567 1622 1610 1521 1419 1433 1824 802 2048
Rbm12 1956 1988 982 1664 1968 1886 1638 1502 1990 1792 812 1990
Uqcc1 640 714 355 715 752 713 572 532 583 824 375 925
Edem2 336 389 181 339 413 424 343 301 357 496 194 497
Dlgap4 3327 3332 1909 2717 3381 3066 3010 2692 2958 4603 1624 4114
Epb41l1 16734 16745 9247 13853 17100 15745 15679 14660 15220 24453 8105 22069
Sla2 39 59 24 35 57 49 44 49 55 94 23 51
Cnbd2 68 67 34 44 75 89 68 75 64 73 27 73
Phf20 2802 3046 1590 2469 2876 2908 2529 2514 2593 3292 1363 3583
Samhd1 151 134 56 124 139 105 116 125 127 145 54 149
Ralgapb 6535 7173 3586 5998 6833 6607 6149 5827 6126 6986 2966 7416
Lbp 0 1 0 0 3 1 1 1 1 0 1 1
Ctnnbl1 702 789 382 712 745 747 656 586 590 954 350 977
Rprd1b 532 535 347 446 629 530 454 480 529 598 262 630
Dhx35 399 381 209 367 361 384 358 351 362 374 173 378
Chd6 3424 3670 1962 3570 4011 3664 3441 3130 3474 3335 1296 3123
Lpin3 222 224 114 229 286 194 184 196 274 101 47 54
Ptprt 1579 1685 923 1606 2102 1737 1685 1663 1853 1155 717 1533
Hnf4a 2 1 0 0 1 1 2 0 1 2 0 0
Rims4 276 302 167 233 322 256 259 239 252 367 156 408
Tox2 61 63 45 74 72 62 64 59 76 29 37 51
Dnttip1 519 567 302 491 602 600 461 448 462 566 252 602
Pcif1 945 982 475 893 953 1015 826 705 812 1237 458 1145
Cdh22 1084 1173 655 972 1281 1136 1067 935 1054 1305 622 1545
Slc13a3 117 167 116 195 185 201 135 90 130 285 110 302
Eya2 15 11 5 7 8 16 6 8 8 9 6 20
Sulf2 3278 3440 1748 2859 3774 3428 3135 2537 3057 4680 1752 4097
Prex1 4817 4274 2303 2909 4614 4002 4367 3514 3514 6295 2475 6291
Ptgis 28 29 14 50 26 32 26 26 37 36 14 17
Ube2v1 3352 3650 1899 3115 3736 3574 3075 2876 3007 5059 1942 5150
Znfx1 1879 1922 1074 1580 1994 1910 1784 1569 1688 1925 756 2041
Stau1 1606 1679 882 1485 1725 1689 1584 1427 1580 1875 893 2157
Spata2 968 1062 494 873 998 965 933 815 972 1371 562 1375
Nfatc2 62 46 26 44 53 42 55 35 39 110 55 121
Zfp217 140 116 95 125 166 175 144 99 131 219 62 185
Dok5 77 105 52 154 202 112 105 76 132 150 64 121
Vapb 814 901 488 786 934 834 780 735 775 1006 479 1152
Rbm38 69 59 43 51 92 88 63 62 61 121 40 73
Zfp831 1525 1635 750 1206 1435 1448 1400 1335 1303 1700 603 1664
Sycp2 53 68 36 61 85 58 80 76 71 46 13 17
Phactr3 2635 2790 1565 2558 2831 2793 2532 2269 2394 3881 1477 3952
Ntsr1 12 17 11 18 53 23 12 9 28 20 12 24
Osbpl2 1227 1341 752 1216 1449 1370 1203 1110 1203 1542 617 1574
Uckl1 675 711 348 560 721 686 579 517 577 678 292 697
Ythdf1 1177 1240 609 1060 1095 1052 1078 1009 1138 1416 605 1444
Myt1 391 427 228 409 439 439 345 343 357 442 122 284
LOC499742 0 2 0 0 0 1 1 0 1 0 0 0
LOC102551365 0 0 0 0 1 0 0 0 0 0 0 0
Spopl 562 641 318 571 594 562 567 515 570 633 253 662
Tbpl2 0 0 0 0 0 0 0 0 0 0 0 0
Il36g 0 0 0 0 0 0 0 0 0 1 0 0
Il36a 0 0 0 0 0 0 0 0 0 0 0 0
Il36b 0 0 0 0 0 0 1 2 1 0 0 0
Il36rn 0 0 0 0 0 0 0 0 0 0 0 0
Il1f10 0 0 0 0 0 0 0 0 0 0 0 0
Psd4 45 67 40 47 58 64 51 64 64 70 29 73
Il1rn 0 2 0 1 1 1 0 1 0 1 0 2
Zmynd19 610 778 367 624 692 690 651 571 657 897 366 938
Mrpl41 677 789 452 695 853 838 712 614 683 1082 404 1043
Arrdc1 154 209 91 162 210 180 139 145 176 201 64 180
Nsmf 30747 32151 18954 25691 31705 32278 28338 24774 26954 49945 15162 46356
Entpd8 1 1 0 1 0 1 1 1 0 2 0 2
Noxa1 4 3 2 4 7 3 2 5 2 3 2 3
Slc34a3 14 12 9 11 17 15 20 6 11 12 6 12
Cysrt1 22 38 15 37 29 33 37 27 28 27 15 32
Nrarp 257 262 193 342 358 378 217 172 241 434 199 428
Tubb4b 12366 14756 8155 12654 14492 13854 12157 10483 11439 16348 7913 18073
Rnf208 758 921 521 965 987 962 831 642 840 1324 652 1484
Tmem203 238 283 181 299 337 348 274 223 274 457 178 435
Fam166a 40 41 28 33 49 39 56 49 52 36 12 16
Tprn 589 658 333 474 677 622 573 407 569 754 533 1096
Nelfb 1335 1433 911 1311 1633 1505 1308 1081 1286 1821 775 1922
Tor4a 228 212 152 231 277 275 213 176 174 317 129 296
Ndor1 496 500 325 495 649 573 516 408 446 590 219 555
Lrrc26 22 27 15 23 23 22 25 31 30 17 7 4
Grin1 9730 9900 5636 7926 10312 9404 8859 7836 8555 10969 4571 11532
Man1b1 2857 3388 1725 2739 3304 3194 2915 2527 2866 3540 1565 4083
Anapc2 1814 2360 1269 2001 2412 2405 2065 1526 2000 2346 1106 2743
Uap1l1 310 366 238 396 393 381 308 205 336 353 173 429
Sapcd2 38 40 23 50 48 56 36 26 30 57 28 53
Dpp7 1516 1592 906 1385 1756 1633 1512 1245 1485 1780 707 1727
Clic3 56 72 29 57 73 70 41 37 50 75 18 51
Abca2 10090 10210 5187 8526 10498 9450 9684 7678 9208 11327 6338 13839
RGD1306215 868 1034 558 983 1091 1110 884 762 912 1290 500 1317
Fut7 9 12 6 4 7 11 5 6 4 9 2 5
Lcn12 43 43 47 28 46 57 48 47 54 37 9 23
Ptgds 2743 3159 2089 3380 3881 3554 2944 2157 2869 4660 2867 5752
Fbxw5 1353 1483 825 1233 1655 1590 1303 1128 1179 1829 673 1669
C8g 79 77 30 62 68 91 62 54 62 56 21 44
Npdc1 3537 3850 2128 3379 4016 4008 3331 2927 3186 4938 1916 4869
Phpt1 997 1109 604 977 1101 1091 957 821 935 1466 548 1438
Edf1 1999 2268 1323 2114 2303 2357 1944 1674 1912 2956 1177 3094
Tmem141 350 343 208 332 376 370 309 285 313 481 173 515
Ccdc183 26 18 12 20 32 21 20 12 22 16 7 9
Rabl6 3906 4284 2289 3413 4505 4006 3761 3546 3617 4912 1944 5260
Lcn8 0 0 0 2 1 3 2 0 1 0 1 2
Lcn5 2 2 0 1 0 2 2 1 0 0 0 0
Mamdc4 134 123 71 90 141 108 89 124 133 107 20 58
Fcna 18 25 17 16 21 30 18 14 12 17 10 23
Obp2a 0 0 0 0 2 0 0 0 0 0 0 0
Lcn10 0 0 0 0 0 0 0 0 0 0 0 0
Lcn11 0 0 0 0 1 0 0 0 0 0 0 0
Bmyc 521 596 333 568 595 594 458 434 510 757 319 832
Lcn6 0 1 0 0 1 0 0 2 0 0 0 0
Lcn9 0 0 0 0 0 1 0 0 0 0 0 1
Glt6d1 0 0 0 0 1 0 0 0 0 0 0 1
Obp2b 0 0 0 0 0 0 0 0 0 0 0 0
Rpl8 8787 9078 5675 9494 10867 9613 7714 6710 8122 13445 5829 13069
Kcnt1 837 845 498 963 1141 864 853 856 984 342 192 408
Sohlh1 0 0 1 0 0 0 1 0 0 0 0 0
Ubac1 970 1038 653 997 1108 1065 979 909 894 1320 559 1346
RGD1564379 696 960 491 874 863 837 857 747 812 1001 429 1121
Ccdc187 15 23 13 13 11 22 23 11 13 8 2 17
Dnlz 312 325 200 301 327 316 320 247 284 369 157 402
Gpsm1 813 1098 521 993 1153 1113 913 736 1005 1082 488 1093
Sec16a 3128 3164 1609 2701 3247 2929 2969 2860 3123 3544 1313 3360
Sdccag3 2079 2103 1141 1763 2231 2149 1930 1748 1785 1909 627 1504
Inpp5e 536 615 317 446 575 554 505 495 502 486 206 477
Pmpca 1060 1215 701 1043 1298 1211 1049 921 1035 1266 486 1186
Mir126 0 0 0 0 0 0 0 0 0 0 0 0
Egfl7 361 397 266 403 417 414 357 313 376 406 179 431
Agpat2 14 19 17 10 24 18 22 7 17 18 3 12
Mir126a 1 8 5 8 11 6 4 4 7 2 1 4
Fam69b 1262 1543 778 1285 1449 1391 1192 1102 1177 1593 773 1866
Vegp2 0 0 0 0 0 0 0 0 0 0 0 0
Lcn1 0 0 0 0 0 0 0 0 0 0 0 0
Abo 145 116 59 139 150 151 146 122 125 188 54 172
Surf1 1170 1356 718 1338 1458 1546 1336 1062 1217 1693 648 1662
Med22 578 756 388 622 743 641 648 512 648 800 314 902
Surf2 1795 1950 1145 1729 2264 1885 1801 1583 1830 1744 561 1536
Gbgt1 0 0 1 0 0 0 0 0 1 0 0 1
Abo2 7 5 4 6 8 13 11 9 8 10 5 9
Stkld1 19 19 9 13 20 16 10 19 22 16 2 5
Surf4 1879 2019 1093 1928 2092 2039 1838 1701 1714 2658 1007 2866
Surf6 527 561 324 461 616 560 503 456 484 646 273 610
Slc2a6 618 652 321 614 653 650 600 512 602 763 317 727
Tmem8c 0 0 0 0 0 0 0 0 0 0 0 0
Cacfd1 246 273 155 283 293 292 211 187 236 329 120 360
Dbh 0 4 6 0 2 5 2 1 2 14 2 1
Fam163b 475 501 271 522 598 557 426 398 475 1163 223 705
Mir7578 1 0 0 0 2 0 2 1 2 1 0 0
Brd3 683 755 409 591 800 758 655 656 718 875 343 848
Wdr5 893 1000 524 883 983 960 859 838 894 1090 423 1054
Fcnb 1 1 0 2 2 1 0 0 2 3 0 2
Olfm1 10758 11794 7060 10746 11831 11505 10287 10072 9816 17570 6012 15277
RGD1306233 42 50 18 35 37 40 62 31 40 56 24 59
Mrps2 681 754 416 712 790 765 608 601 763 897 352 988
Ralgds 2019 2371 1191 1723 2245 2184 2146 1793 2032 2889 1289 2930
Cel 5 7 1 14 8 6 4 12 13 4 1 7
Gfi1b 0 0 0 0 0 0 0 0 0 0 0 0
Gtf3c5 396 437 228 453 480 424 381 337 387 451 198 562
Spaca9 29 31 17 25 42 43 35 19 28 29 18 31
Tsc1 923 960 510 785 963 946 808 838 959 841 358 843
Gtf3c4 989 1035 506 788 1010 908 885 791 874 1159 478 1128
Barhl1 2 0 0 2 1 0 3 1 1 3 1 1
Ntng2 157 185 123 231 216 176 151 183 223 225 131 272
Slc27a4 1690 1812 904 1362 1811 1677 1516 1336 1444 1870 950 2218
Coq4 300 333 155 339 299 342 309 261 286 329 117 307
Trub2 781 888 439 765 896 875 746 685 739 907 340 930
Cercam 142 125 83 126 132 125 139 114 115 84 46 83
Urm1 608 650 341 577 603 609 583 461 571 756 342 844
Odf2 970 976 563 863 1125 979 906 881 887 999 421 932
Mir2964 0 4 3 1 3 0 1 3 0 1 1 1
Mir219-2 0 0 0 0 0 0 0 0 0 0 0 0
Sptan1 70800 79371 40570 65738 75093 74658 65569 61100 66319 71641 29046 77313
Wdr34 223 279 154 254 297 269 284 198 246 298 151 357
Zer1 7941 8661 4735 6499 7486 7415 7380 6994 7426 9758 3715 11307
Kyat1 395 402 269 409 473 483 415 367 376 562 220 545
Endog 183 212 122 217 216 172 170 155 185 287 124 341
LOC499770 525 582 318 471 546 542 523 478 503 689 268 638
Zdhhc12 215 229 129 206 230 247 217 141 176 320 111 331
Lrrc8a 2049 2130 1206 1829 2112 1872 1966 1732 1964 2803 1034 2521
Phyhd1 506 508 315 371 524 500 421 524 416 610 185 489
Dolk 442 440 304 410 458 528 473 291 380 650 257 691
Dolpp1 395 426 251 348 410 414 385 345 365 524 190 539
Miga2 2307 2349 1407 1997 2536 2347 2009 1900 2216 2858 1124 2885
Ier5l 271 269 187 240 368 249 282 248 284 253 168 388
Ptpa 3994 4736 2266 4178 4443 4096 3852 3531 4005 5489 2395 5852
Crat 3442 3586 1898 3298 3643 3522 3071 2782 2982 4636 1822 4266
Aif1l 231 279 152 297 305 349 213 198 259 293 184 467
Fibcd1 20971 22230 12120 15652 18230 21634 19096 17202 18033 30272 11794 34021
Qrfp 0 0 0 2 0 4 0 2 4 4 0 0
RGD1311084 486 430 255 392 509 452 451 338 362 518 233 492
Ntmt1 444 481 266 407 523 455 393 365 412 533 210 586
Asb6 707 752 403 720 784 735 628 533 592 816 382 860
RGD1305178 702 671 354 603 680 689 596 561 584 975 344 1030
Ptges 17 31 11 19 22 30 27 20 21 47 17 20
Tor1a 464 542 255 437 527 535 388 408 429 631 254 623
Tor1b 516 474 297 508 629 532 513 436 484 690 274 634
Fnbp1 917 860 553 866 982 966 862 724 894 830 497 892
Exosc2 312 365 234 379 427 436 287 229 320 475 197 456
Ncs1 4713 5223 2778 4444 4791 4557 4514 4605 4921 7282 2601 6978
Gpr107 1366 1605 826 1401 1609 1572 1334 1227 1358 1793 769 1799
Plpp7 528 581 364 488 664 592 535 459 504 774 320 842
Pomt1 651 748 374 668 742 686 680 545 635 876 366 975
Swi5 1440 1565 857 1402 1620 1554 1329 1271 1314 2065 856 2209
Golga2 2126 2449 1379 2219 2605 2487 2188 1966 2161 2625 1120 2884
Dnm1 14179 15486 8215 13975 16183 14534 13333 12973 14024 19522 8927 22628
Lcn2 3 0 1 4 5 2 1 3 0 3 1 3
Ptges2 879 1103 570 967 1067 1077 876 776 848 1255 546 1341
Slc25a25 2487 2261 1384 1954 2829 2393 2069 1762 2086 3132 1283 3014
Ak1 1557 1757 888 1486 1638 1568 1629 1413 1536 1999 826 1960
St6galnac6 2811 3326 1616 2844 3036 3023 2768 2581 2698 3855 1408 3814
Dpm2 614 685 404 721 747 832 612 587 565 891 384 1002
Fpgs 182 202 95 179 227 184 181 148 220 216 80 174
Sh2d3c 174 182 96 183 217 203 183 138 200 271 101 235
Cdk9 1480 1609 912 1395 1703 1589 1416 1252 1403 2094 844 2130
Eng 383 360 226 358 340 336 419 302 369 508 183 436
Stxbp1 7558 8114 4383 6833 8864 7674 6912 6724 7534 8398 3832 9333
Cfap157 80 132 52 59 113 89 96 96 129 111 40 105
Slc2a8 821 906 514 795 1037 944 793 666 796 916 363 869
Lrsam1 716 785 444 708 917 829 676 634 671 736 360 900
Rpl12 715 841 470 841 920 908 764 632 777 1053 360 990
Angptl2 96 77 37 78 91 83 72 56 65 81 30 65
Zbtb43 864 959 427 749 800 752 743 704 734 1076 393 1067
Lmx1b 0 0 0 0 0 0 0 0 0 0 0 0
Rabepk 535 623 342 582 646 592 551 527 599 820 321 814
Hspa5 10789 11046 5982 8043 10311 8427 10831 12570 10802 11093 5550 15560
RGD1564854 0 2 0 0 0 0 1 0 0 3 0 0
Phf19 39 46 30 51 61 47 63 39 51 64 23 53
Psmd5 721 848 442 817 859 848 768 696 785 1070 417 1043
Traf1 13 8 6 10 7 6 7 6 7 13 3 11
Rab14 1674 1933 1069 1658 1802 1845 1623 1496 1611 2368 1017 2537
Stom 84 109 42 109 78 83 71 45 95 101 43 97
Gsn 3095 3640 2245 3501 4065 4292 3231 2153 3029 4146 3140 6345
LOC502618 0 2 0 0 1 0 0 1 0 0 1 0
Ggta1l1 0 0 0 0 0 0 0 0 0 0 0 0
Srm 2003 2201 1274 2012 2401 2257 1855 1432 1820 3165 1274 3301
Rbm18 1162 1425 739 1149 1297 1267 1121 1079 1172 1626 634 1649
Ndufa8 1682 1996 1056 1836 2106 2002 1683 1613 1703 2487 908 2546
Morn5 296 304 172 328 411 376 278 292 258 453 162 422
Lhx6 185 209 99 160 174 175 170 165 161 212 108 342
Ptgs1 206 182 122 173 199 214 181 153 193 174 109 205
Olr395 0 0 0 0 0 0 0 0 0 0 0 0
Olr396 0 0 0 0 0 0 0 0 0 0 0 0
Olr397 0 0 0 0 0 0 0 0 0 0 0 0
Olr398 0 0 0 0 0 0 0 0 0 0 0 0
Olr399 0 0 0 0 0 0 0 0 0 0 0 0
Olr400 0 0 0 0 0 0 0 0 0 0 0 0
Olr401 0 0 0 0 0 0 0 0 0 0 0 0
Olr402 0 0 0 0 0 0 0 0 0 0 0 0
Olr403 0 0 0 0 0 0 0 0 0 0 0 0
Olr404 0 0 0 0 0 0 0 0 0 0 0 0
Olr406 0 0 0 0 0 0 0 0 0 0 0 0
Olr407 0 0 0 0 0 0 0 0 0 0 0 0
Olr408 0 0 0 0 0 0 0 0 0 0 0 0
Olr409 0 0 0 0 0 0 0 0 0 0 0 0
Olr410 0 0 0 0 0 0 0 0 0 0 0 0
Olr411 0 0 0 0 0 0 0 0 0 0 0 0
Olr413 0 0 0 0 0 0 0 0 0 0 0 0
Olr414 0 0 0 0 0 0 0 0 0 0 0 0
Olr415 0 0 0 0 0 0 0 0 0 0 0 0
Olr416 0 0 0 0 0 0 0 0 0 0 0 0
Olr417 0 0 0 0 0 0 0 0 0 0 0 0
Olr418 0 0 0 0 0 0 0 0 0 0 0 0
Olr419 0 0 0 0 0 0 0 0 0 0 0 0
Olr420 0 0 0 0 0 0 0 0 0 0 0 0
Olr421 0 0 0 0 0 0 0 0 0 0 0 0
Olr422 0 0 0 0 0 0 0 0 0 0 0 0
Olr423 0 0 0 0 0 0 0 0 0 0 0 0
Olr424 0 0 0 0 0 0 0 0 0 0 0 0
Olr425 0 0 0 0 0 0 0 1 0 0 0 0
Olr427 0 0 0 0 0 0 0 0 0 0 0 0
Olr428 0 0 0 0 0 0 0 0 0 0 0 0
Olr429 0 0 0 0 0 0 0 0 0 0 0 0
Olr434 0 0 1 0 0 0 0 0 0 0 0 0
Pdcl 666 786 462 744 786 811 655 612 646 962 401 1006
Zbtb26 274 276 134 224 246 242 240 227 261 291 124 225
Zbtb6 387 448 298 404 403 466 378 375 365 515 217 453
Gpr21 59 60 13 83 48 61 56 71 71 35 10 22
Crb2 91 80 47 53 69 75 77 54 74 72 33 66
Lhx2 1073 1031 634 926 1092 1033 938 825 904 1651 597 1560
Nek6 890 991 518 956 961 1070 857 808 836 1274 474 1240
Nr5a1 2 3 1 4 2 2 2 2 4 1 3 3
Rps20 4130 4495 2445 4328 4509 4779 3806 3336 3803 5548 2105 5631
Mir181b2 3 0 1 10 6 4 5 3 2 0 0 1
Mir181a2 6 6 1 4 4 2 1 6 1 1 0 0
Arpc5l 1245 1380 731 1240 1350 1341 1233 1103 1118 1655 642 1699
Olfml2a 208 214 102 229 205 240 149 155 201 347 123 237
Rpl35 3296 3846 2164 3930 3991 4013 3043 2889 3324 4397 1721 4637
Ppp6c 1259 1489 775 1223 1311 1297 1304 1155 1264 1835 719 1810
Zeb2os 975 906 482 745 886 883 832 793 700 1105 389 1151
Orc4 645 807 500 701 706 763 654 610 674 860 396 706
Ns5atp4 23 29 18 38 25 30 23 25 19 41 6 34
Mmadhc 726 868 424 817 867 830 743 662 777 980 403 1015
Rnd3 578 628 361 577 881 724 1085 456 724 819 366 827
Tas2r134 0 0 0 0 0 0 0 0 0 0 0 0
Nmi 69 101 49 113 90 68 64 68 64 120 45 127
Rbm43 52 58 40 70 81 66 101 69 64 69 42 62
Tnfaip6 45 46 39 38 48 42 44 42 39 53 51 85
Arl5a 590 629 327 616 657 580 571 558 560 718 334 780
Arl6ip6 134 182 112 130 184 164 149 131 183 181 87 167
Prpf40a 1661 1806 990 1703 1791 1999 1553 1379 1610 2018 731 1928
Rprm 36 65 28 66 69 56 57 46 84 27 35 26
Nr4a2 1559 1325 863 1020 1771 1308 1357 1195 1422 1529 1091 2319
Ermn 2074 2188 1434 2617 2479 2383 2257 1618 1891 2042 1655 4197
Acvr1 360 367 221 360 383 338 365 345 348 506 203 441
Gapdh-ps1 4 5 3 4 8 3 5 5 5 4 0 3
Dapl1 0 0 0 0 0 0 0 1 0 0 0 0
Wdsub1 287 307 146 324 311 308 295 257 283 280 139 291
LOC100361645 32 34 19 24 25 32 42 39 44 16 1 6
Cd302 230 252 191 272 278 310 234 277 236 272 138 298
Mir6216 0 0 0 0 0 0 0 0 0 0 0 0
March7 1590 1913 951 1823 1882 2019 1557 1352 1487 2089 720 2067
Tbr1 394 442 273 461 599 412 454 322 530 537 288 463
Gcg 0 0 0 0 1 0 2 0 0 0 0 0
Ifih1 115 115 52 121 161 129 106 117 106 160 61 134
Galnt3 108 121 60 105 113 117 107 107 96 88 37 80
Scn9a 581 601 345 649 677 617 555 603 579 425 160 549
LOC100911723 26 17 9 18 20 19 20 14 21 5 2 2
Nostrin 83 85 52 88 96 111 69 79 80 137 32 100
Dhrs9 9 16 6 15 9 18 8 10 7 29 11 16
Klhl41 19 27 13 25 31 29 28 22 16 19 11 15
Fastkd1 477 516 234 472 456 457 435 437 458 515 163 434
Bbs5 327 344 180 336 313 326 313 300 314 312 118 353
Klhl23 1772 2166 1112 1894 1865 2089 1688 1470 1703 2745 1097 2738
Ccdc173 26 35 18 32 17 31 36 28 27 25 11 21
Phospho2 859 1059 605 1033 1015 1046 777 855 899 1092 507 1234
Mettl5 308 321 163 309 336 334 350 276 309 429 180 434
Sp5 6 2 0 2 2 2 1 4 2 1 1 0
Erich2 78 83 55 78 68 89 68 77 80 67 34 99
Gorasp2 2491 2665 1357 2080 2452 2498 2228 2000 2087 3157 1285 3676
Cybrd1 66 67 33 46 91 55 47 50 53 111 37 101
Dync1i2 3263 3603 1999 3414 3682 3562 3198 3033 3233 4126 1799 4264
Metap1d 139 157 81 142 139 139 136 125 145 128 50 128
Dlx1 470 494 284 350 512 452 415 432 479 497 215 618
Dlx2 19 19 9 19 23 20 17 8 30 29 6 30
Pdk1 718 874 408 769 817 816 706 647 737 872 320 969
Cdca7 55 66 25 58 74 71 44 67 62 69 38 76
LOC103695172 18 17 9 17 18 9 36 15 21 6 1 2
Sp9 56 49 34 42 51 37 51 38 51 43 26 57
Cir1 567 622 285 582 651 670 512 480 526 754 238 785
Gpr155 3017 3002 1575 2336 2779 2917 3207 2389 2500 4519 1402 4093
Chrna1 6 7 5 7 5 7 7 3 5 9 2 7
Atf2 1721 2030 946 1911 2246 1938 1671 1574 1752 2312 917 2506
Atp5g3 3308 4032 2311 3684 3920 3861 3268 2872 3307 4953 2038 5002
Hoxd13 0 0 0 0 0 0 0 0 0 0 0 0
Hoxd12 0 0 0 0 0 0 0 0 0 0 0 0
Mir10b 0 0 0 0 0 0 0 0 0 0 0 0
Hoxd4 1 0 1 0 0 0 0 1 0 0 0 0
Hoxd3 1 0 1 0 1 0 0 0 0 0 0 0
Hoxd9 0 0 0 0 0 0 0 0 0 0 0 0
Hoxd1 3 2 1 2 2 3 5 3 1 1 5 2
Hoxd10 0 0 0 0 0 0 0 0 0 0 0 0
Mtx2 508 625 366 555 671 625 497 520 534 727 310 787
Hnrnpa3 4688 4912 2840 4526 4688 4790 4673 4453 4547 5364 2245 5087
Ttc30b 687 862 495 839 869 911 758 580 703 1039 471 1140
Ttc30a 54 87 72 96 107 97 86 76 84 86 50 86
Ttc30a1 180 172 93 209 235 183 161 158 159 225 91 290
Rbm45 728 844 388 755 776 725 667 685 619 917 382 912
Cyct 0 3 0 1 0 0 0 0 1 0 0 0
Fkbp7 113 94 57 102 109 111 94 92 104 114 45 106
Prkra 484 628 306 561 584 555 514 466 489 577 221 702
Plekha3 737 729 422 755 751 725 669 710 659 1106 408 1092
RGD1564319 1 2 2 5 1 7 3 2 2 1 2 3
Ube2e3 1725 2146 1182 1982 1794 2038 1671 1712 1726 2236 1023 2522
Itga4 157 229 86 205 184 174 167 202 184 190 72 198
Neurod1 392 454 260 367 405 486 385 337 316 610 216 527
Ssfa2 1269 1319 766 1326 1321 1356 1233 1168 1331 1463 537 1162
Dnajc10 4147 4928 2731 4431 4618 4592 4258 3954 4098 5398 2362 5711
Frzb 1022 1092 566 691 971 1050 1075 957 697 1499 442 1831
Dusp19 267 291 158 285 298 291 283 261 240 320 149 399
Zc3h15 2062 2322 1268 1992 2094 2173 2094 1850 2045 2800 1183 2911
Zswim2 15 27 7 23 13 15 8 12 16 17 2 10
Tfpi 709 689 431 556 603 663 656 586 563 832 373 1034
Selenoh 423 469 237 434 461 518 375 291 389 526 174 496
Ctnnd1 1896 1986 1052 1579 2036 1890 1839 1734 1699 2182 973 2198
Tmx2 2926 3528 1843 3263 3390 3246 2923 2697 3036 4068 1656 4517
Mir130a 1 1 0 0 0 0 0 0 2 0 0 0
Zdhhc5 1446 1646 882 1291 1593 1402 1425 1232 1406 1651 700 1805
Serping1 56 61 36 57 81 108 55 39 51 79 32 100
Mir3590 0 0 0 0 0 0 0 0 0 0 0 0
Smtnl1 1 0 2 2 2 1 1 1 2 1 0 1
Ypel4 404 414 221 373 554 442 391 345 415 368 154 374
Ube2l6 38 43 31 46 64 44 42 32 42 50 26 57
Clp1 234 247 150 269 285 271 223 203 248 366 119 320
Timm10 472 604 316 572 604 574 504 405 455 654 265 674
Slc43a3 90 85 58 74 104 110 95 60 65 134 44 150
Slc43a1 6 7 0 9 4 5 10 5 8 7 2 6
Rtn4rl2 348 316 187 301 316 211 299 280 336 388 233 502
Prg2 0 6 1 7 7 3 2 2 3 1 1 0
Ssrp1 2266 2481 1388 2267 2583 2594 2138 1930 2207 2768 1104 2838
P2rx3 23 35 20 30 34 35 26 18 20 31 12 46
Prg3 0 0 0 0 1 0 1 0 0 0 0 0
Aplnr 42 47 24 54 30 47 34 40 43 50 22 60
Lrrc55 144 130 69 166 185 180 126 103 174 138 94 201
Olr436 0 0 0 0 0 0 0 0 0 0 0 0
Olr439 0 0 0 0 0 0 0 0 0 0 0 0
Olr440 0 0 0 0 0 0 0 0 0 0 0 0
Olr441 0 1 0 0 0 0 0 0 0 0 0 0
Olr442 0 0 0 0 0 0 0 0 0 0 0 0
Olr443 0 0 0 0 0 0 0 0 0 0 0 0
Olr444 0 0 0 0 0 0 0 0 0 0 0 0
Olr445 0 0 0 0 0 0 0 0 0 0 0 0
Olr446 0 0 0 0 0 0 0 0 0 0 0 0
Olr447 0 0 0 0 0 0 0 0 0 0 0 0
Olr448 0 0 0 0 0 0 0 0 0 0 0 0
Olr450 0 0 0 0 0 0 0 0 0 0 0 0
Olr453 0 0 0 0 0 0 0 0 0 0 0 0
Olr454 0 0 0 0 0 0 0 0 0 0 0 0
Olr455 0 0 0 0 0 0 0 0 0 0 0 0
Olr456 0 0 0 0 0 0 0 0 0 0 0 0
Olr458 0 0 0 0 0 0 0 0 0 0 0 0
Olr459 0 0 0 0 0 0 0 0 0 0 0 0
Olr461 0 0 0 0 0 0 0 0 0 0 0 0
Olr462 0 0 0 0 0 0 0 0 0 0 0 0
Olr463 0 0 0 0 0 0 0 0 0 0 0 0
Olr464 0 0 0 0 0 0 0 0 0 0 0 0
Olr465 0 0 0 0 0 0 0 0 0 0 0 0
Olr466 0 0 0 0 0 0 0 0 0 0 0 0
Olr468 0 0 0 0 0 0 0 0 0 0 0 0
Olr469 1 0 0 0 0 0 0 0 0 0 0 0
Olr470 0 0 0 0 0 0 0 0 0 0 0 0
Olr471 0 0 0 0 0 0 0 0 0 0 0 0
Olr472 0 0 0 0 0 0 0 0 0 0 0 0
Olr473 0 0 0 0 0 0 0 0 0 0 0 0
Olr475 0 0 0 0 0 0 0 0 0 0 0 0
Olr477 0 0 0 0 0 0 0 0 0 0 0 0
Olr479 0 0 0 0 0 0 0 0 0 0 0 0
Olr480 0 0 0 0 0 0 0 0 0 0 0 0
Olr481 0 0 0 0 0 0 0 0 0 0 0 0
Olr482 0 0 0 0 0 0 0 0 0 0 0 0
Olr483 0 0 0 0 0 0 0 0 0 0 0 0
Olr484 0 0 0 0 0 0 0 0 0 0 0 0
Olr485 0 0 0 0 0 0 0 0 0 0 0 0
Olr486 0 0 0 0 0 0 0 0 0 0 0 0
Olr488 0 0 0 0 0 0 0 0 0 0 0 0
Olr490 0 0 0 0 0 0 0 0 0 0 0 0
Olr491 0 0 0 0 0 0 0 0 0 0 0 0
Olr493 0 0 0 0 0 0 0 0 0 0 0 0
Olr495 0 0 0 0 0 0 0 0 0 0 0 0
Olr496 0 0 0 0 0 0 0 0 0 0 0 0
Olr499 0 0 0 0 0 0 0 0 0 0 0 0
Olr500 0 0 0 0 0 0 0 0 0 0 0 0
Olr502 0 0 0 0 0 0 0 0 0 0 0 0
Olr505 0 0 0 0 0 0 0 0 0 0 0 0
Olr507 0 0 0 0 0 0 0 0 0 0 0 0
Olr508 0 0 0 0 0 0 0 0 0 0 0 0
Olr510 0 0 0 0 0 0 0 0 0 0 0 0
Olr513 0 0 0 0 0 0 0 0 0 0 0 0
Olr514 0 0 0 0 0 0 0 0 0 0 0 0
Olr515 0 0 0 0 0 0 0 0 0 0 0 0
Olr516 0 0 0 0 0 0 0 0 0 0 0 0
Olr517 0 0 0 0 0 0 0 0 0 0 0 0
Olr522 0 0 0 0 0 0 0 0 0 0 0 0
Olr520 0 0 0 0 0 0 0 0 0 0 0 0
Olr519 0 0 0 0 0 0 0 0 0 0 0 0
Olr518 0 0 0 0 0 0 0 0 0 0 0 0
Olr526 0 0 0 0 0 0 0 0 0 0 0 0
Olr527 0 0 0 0 0 0 0 0 0 0 0 0
Olr528 0 0 0 0 0 0 0 0 0 0 0 0
Olr529 0 0 0 0 0 0 0 0 0 0 0 0
Olr530 0 0 0 0 0 0 0 0 0 0 0 0
Olr531 0 0 0 0 0 0 0 0 0 0 0 0
Olr532 0 0 0 0 0 0 0 0 0 0 0 0
Olr533 0 0 0 0 0 0 0 0 0 0 0 0
Olr535 0 0 0 0 0 0 0 0 0 0 0 0
Olr536 0 0 0 0 0 0 0 0 0 0 0 0
Olr537 0 0 0 0 0 0 0 0 0 0 0 0
Olr539 0 0 0 0 0 0 0 0 0 0 0 0
Olr540 0 0 0 0 0 0 0 0 0 0 0 0
Olr541 0 0 0 0 0 0 0 0 0 0 0 0
Olr544 0 0 0 0 0 0 0 0 0 0 0 0
Olr545 0 0 0 0 0 0 0 0 0 0 0 0
Olr550 0 0 0 0 0 0 0 0 0 0 0 0
Olr551 0 0 0 0 0 0 0 0 0 0 0 0
Olr542 0 0 0 0 0 0 0 0 0 0 0 0
Olr546 0 0 0 0 0 0 0 0 0 0 0 0
Olr554 0 0 0 0 0 0 0 0 0 0 0 0
Olr555 0 0 0 0 0 0 0 0 0 0 0 0
Olr556 0 0 0 0 0 0 0 0 0 0 0 0
Olr557 0 0 0 0 0 0 0 0 0 0 0 0
Olr558 0 0 0 0 0 0 0 0 0 0 0 0
Olr559 0 0 0 0 0 0 0 0 0 0 0 0
Olr560 0 0 0 0 0 0 0 0 0 0 0 0
Olr561 0 0 0 0 0 0 0 0 0 0 0 0
Olr562 0 0 0 0 0 0 0 0 0 0 0 0
Olr563 0 0 0 0 0 0 0 0 0 0 0 0
Pramel6 0 0 0 0 0 0 0 0 0 0 0 0
Olr566 0 0 0 0 0 0 0 0 0 0 0 0
Olr567 0 0 0 0 0 0 0 0 0 0 0 0
Olr569 0 0 0 0 0 0 0 0 0 0 0 0
Olr575 0 0 0 0 0 0 0 0 0 0 0 0
Olr576 0 0 0 0 0 0 0 0 0 0 0 0
Olr577 0 0 0 0 0 0 0 0 0 0 0 0
Olr578 0 0 0 0 0 0 0 0 0 0 0 0
Actg1 54841 63553 35517 59720 64711 65659 53520 44308 51821 92003 38286 94991
Olr597 0 0 0 0 0 0 0 0 0 0 0 0
Olr598 0 0 0 0 0 0 0 0 0 0 0 0
Olr581 0 0 0 0 0 0 0 0 0 0 0 0
Olr582 0 0 0 0 0 0 0 0 0 0 0 0
Olr583 0 0 0 0 0 0 0 0 0 0 0 0
Olr584 0 0 0 0 0 0 0 0 0 0 0 0
Olr586 0 0 0 0 0 0 0 0 0 0 0 0
Olr587 0 0 0 0 0 0 0 0 0 0 0 0
Olr588 0 0 0 0 0 0 0 0 0 0 0 0
Olr590 0 0 0 0 0 0 0 0 0 0 0 0
Olr592 0 0 0 0 0 0 0 0 0 0 0 0
Olr594 0 0 0 0 0 0 0 0 0 0 0 0
Olr595 0 0 0 0 0 0 0 0 0 0 0 0
Olr596 0 0 0 0 0 0 0 0 0 0 0 0
Olr601 0 0 0 0 0 0 0 0 0 0 0 0
Olr602 0 0 0 0 0 0 0 0 0 0 0 0
Olr604 0 0 0 0 0 0 0 0 0 0 0 0
Olr606 0 0 0 0 0 0 0 0 0 0 0 0
Olr607 0 0 0 0 0 0 0 0 0 0 0 0
Olr608 0 0 0 0 0 0 0 0 0 0 0 0
Olr609 0 0 0 0 0 0 0 0 0 0 0 0
Olr610 0 0 0 0 0 0 0 0 0 0 0 0
Olr613 0 0 0 0 0 0 0 0 0 0 0 0
Olr614 0 0 0 0 0 0 0 0 0 0 0 0
Olr619 0 0 0 0 0 0 0 0 0 0 0 0
Olr611 0 0 0 0 0 0 0 0 0 0 0 0
Olr623 0 0 0 0 0 0 0 0 0 0 0 0
Olr624 0 0 0 1 0 0 0 0 0 0 1 0
Olr625 0 0 0 0 0 0 0 0 0 0 0 0
Olr629 0 0 0 0 0 0 0 0 0 0 0 0
Olr630 0 0 0 0 0 0 0 0 0 0 0 0
Olr631 0 0 0 0 0 0 0 0 0 0 0 0
Olr633 0 0 0 0 0 0 0 0 0 0 0 0
Olr634 0 0 0 0 0 0 0 0 0 0 0 0
Olr635 0 0 0 0 0 0 0 0 0 0 0 0
Olr636 0 0 0 0 0 0 0 0 0 0 0 0
Olr637 0 0 0 0 0 0 0 0 0 0 0 0
Olr639 0 0 0 0 0 0 0 0 0 0 0 0
Olr640 0 0 0 0 0 0 0 0 0 0 0 0
Olr641 0 0 0 0 0 0 0 0 0 0 0 0
Olr646 0 0 0 0 0 0 0 0 0 0 0 0
Olr648 0 0 0 1 0 0 0 0 0 0 0 1
Olr649 0 0 0 0 0 0 0 0 0 0 0 0
Olr650 0 0 0 0 0 0 0 0 0 0 0 0
Olr651 0 0 0 0 0 0 0 0 0 0 0 0
Olr658 0 0 0 0 0 0 0 0 0 0 0 0
Olr653 0 0 0 0 0 0 0 0 0 0 0 0
Olr654 0 0 0 0 0 0 0 0 0 0 0 0
Olr652 0 0 0 0 0 0 0 0 0 0 0 0
Olr657 0 0 0 0 0 0 0 0 0 0 0 0
Olr659 0 0 0 0 0 0 0 0 0 0 0 0
Olr660 0 0 0 0 0 0 0 0 0 0 0 0
Olr661 0 0 0 0 0 0 0 0 0 0 0 0
Olr662 0 0 0 0 0 0 0 0 0 0 0 0
Olr663 0 0 0 0 0 0 0 0 0 0 0 0
Olr664 0 0 0 0 0 0 0 0 0 0 0 0
Olr665 0 0 0 0 0 0 0 0 0 0 0 0
Olr666 0 0 0 0 0 0 0 0 0 0 0 0
Olr668 0 0 0 0 0 0 0 0 0 0 0 0
Olr669 0 0 0 0 0 0 0 0 0 0 0 0
Olr670 0 0 0 0 0 0 0 0 0 0 0 0
Olr671 0 0 0 0 0 0 0 0 0 0 0 0
Olr672 0 0 0 0 0 0 0 0 0 0 0 0
Olr674 0 0 0 0 0 0 0 0 0 0 0 0
Olr675 0 0 0 0 0 0 0 0 0 0 0 0
Olr677 0 0 0 0 0 0 0 0 0 0 0 0
Olr678 0 0 0 0 0 0 0 0 0 0 0 0
Olr679 0 0 0 0 0 0 0 0 0 0 0 0
Olr681 0 0 0 0 0 0 0 0 0 0 0 0
Olr684 0 0 0 0 0 0 0 0 0 0 0 0
Olr686 0 0 0 0 0 0 0 0 0 0 0 0
Olr687 0 0 0 0 0 0 0 0 0 0 0 0
Olr689 0 0 0 0 0 0 0 0 0 0 0 0
Olr690 0 0 0 0 0 0 0 0 0 0 0 0
Olr691 0 0 0 0 0 0 0 0 0 0 0 0
Olr693 0 0 0 0 0 0 0 0 0 0 0 0
Olr694 0 0 0 0 0 0 0 0 0 0 0 0
Olr695 0 0 0 0 0 0 0 0 0 0 0 0
Olr696 0 0 0 0 0 0 0 0 0 0 0 0
Olr697 0 0 0 0 0 0 0 0 0 0 0 0
Olr698 0 0 0 0 0 0 0 0 0 0 0 0
Olr703 0 0 0 0 0 0 0 0 0 0 0 0
Olr701 0 0 0 0 0 0 0 0 0 0 0 0
Olr713 0 0 0 0 0 0 0 0 0 0 0 0
Olr714 0 0 0 0 0 0 0 0 0 0 0 0
Olr704 0 0 0 0 0 0 0 0 0 0 0 0
Olr705 0 0 0 0 0 0 0 0 0 0 0 0
Olr707 0 0 0 0 0 0 0 0 0 0 0 0
Olr709 0 0 0 0 0 0 0 0 0 0 0 0
Olr710 0 0 0 0 0 0 0 0 0 0 0 0
Olr711 0 0 0 0 0 0 0 0 0 0 0 0
Olr712 0 0 0 0 0 0 0 0 0 0 0 0
Olr715 0 0 0 0 0 0 0 0 0 0 0 0
Olr716 0 0 0 0 0 0 0 0 0 0 0 0
Olr717 0 0 0 0 0 0 0 0 0 0 0 0
Olr718 0 0 0 0 0 0 0 0 0 0 0 0
Olr720 0 0 0 0 0 0 0 0 0 0 0 0
Olr721 0 0 0 0 0 0 0 0 0 0 0 0
Olr722 0 0 0 0 0 0 0 0 0 0 0 0
Olr724 0 0 0 0 0 0 0 0 0 0 0 0
Olr725 0 0 0 0 0 0 0 0 0 0 0 0
Olr726 0 0 0 0 0 0 0 0 0 0 0 0
Olr727 0 0 0 0 0 0 0 0 0 0 0 0
Olr728 0 0 0 0 0 0 0 0 0 0 0 0
Olr729 0 0 0 0 0 0 0 0 0 0 0 0
Olr731 0 0 0 0 0 0 0 0 0 0 0 0
Olr733 0 0 0 0 0 0 0 0 0 0 0 0
Olr734 0 0 0 0 0 0 0 0 0 0 0 0
Olr735 0 0 0 0 0 0 0 0 0 0 0 0
Olr736 0 0 0 0 0 0 0 0 0 0 0 0
Olr737 0 0 0 0 0 0 0 0 0 0 0 0
Olr742 0 1 0 0 0 0 0 0 0 0 0 0
Olr744 0 0 0 0 0 0 0 0 0 0 0 0
Olr741 0 0 0 0 0 0 0 0 0 0 0 0
Olr745 0 0 0 0 0 0 0 0 0 0 0 0
Fnbp4 943 875 464 817 986 912 868 776 936 806 228 565
Ptpmt1 819 876 515 814 893 886 833 776 738 1119 484 1174
Ndufs3 1696 1913 1005 1864 1984 1864 1650 1549 1581 2273 881 2372
Kbtbd4 349 437 221 389 431 368 327 342 359 469 203 472
C1qtnf4 1880 2296 1359 1932 2146 2047 1878 1664 1738 2411 1196 2634
Celf1 2816 2930 1513 2300 2647 2678 2678 2530 2582 3187 1322 3308
Psmc3 2024 2120 1350 1945 2180 2291 1798 1702 1972 2773 1137 2914
Slc39a13 754 760 403 697 847 796 721 576 668 907 406 951
Rapsn 5 9 4 7 8 13 6 7 13 11 3 7
Spi1 45 52 41 45 44 47 44 37 48 55 26 59
Acp2 982 1147 581 940 1163 1122 997 873 932 1194 492 1261
Madd 3744 3859 2058 3331 4102 3553 3291 3167 3556 4515 1874 4770
Nr1h3 75 76 65 65 79 93 66 76 84 102 40 78
Ddb2 173 221 91 192 207 201 184 161 165 223 79 213
Pacsin3 506 603 335 604 744 596 503 413 603 724 295 698
Lrp4 2946 2789 1564 2337 3231 2862 2669 2296 2517 2842 1284 2900
Arhgap1 1306 1512 771 1250 1361 1287 1238 1212 1314 1497 588 1536
F2 4 4 0 7 2 5 4 2 8 0 1 2
Harbi1 108 106 49 97 83 87 93 74 82 118 48 139
Mdk 284 270 158 313 311 339 263 245 256 436 143 374
Chrm4 465 434 297 406 603 480 411 407 519 432 206 556
Creb3l1 109 64 48 57 69 93 83 53 60 218 74 185
Mapk8ip1 8930 9918 5723 9043 10292 9913 8410 7533 8595 14358 5856 14403
Large2 13 13 6 11 15 12 8 13 16 13 6 5
Pex16 512 515 279 473 563 556 436 375 399 634 246 610
Cry2 3601 3452 1890 2709 3394 3322 2902 2604 3035 4454 1543 3947
Slc35c1 552 516 275 447 574 551 467 450 511 845 272 689
RGD1563263 14 12 2 9 11 9 17 2 12 4 3 11
Chst1 3643 4009 1989 2821 3487 3423 3392 3043 3359 6632 2076 5522
Syt13 1315 1597 757 1249 1504 1410 1187 1108 1293 1437 675 1706
Tp53i11 633 790 404 579 742 727 658 553 751 1384 502 1099
Cd82 631 720 467 720 812 752 599 509 640 922 515 1166
Accsl 1 2 1 0 4 4 3 2 1 2 2 1
Accs 101 111 69 108 113 147 69 71 98 124 46 148
Alkbh3 427 559 292 482 525 533 475 401 490 557 234 533
RGD1564664 270 235 141 199 259 276 187 166 211 460 183 459
Mir129-2 1 0 0 0 1 0 0 2 2 0 0 0
Api5 3107 3337 2007 3033 3222 3205 3033 2812 2943 4242 1809 4056
LOC499843 0 0 0 0 0 0 0 0 0 0 0 0
Rag2 0 2 1 2 3 3 1 2 1 1 1 0
Rag1 2 1 1 0 1 0 1 1 0 1 3 1
Traf6 325 321 166 271 305 327 285 265 257 347 143 335
Commd9 1037 1073 608 1118 1165 1242 909 871 933 1345 588 1565
Fjx1 1664 1830 1010 1664 1806 1820 1449 1207 1593 2635 1128 2760
Cd44 468 521 267 549 596 594 600 425 535 851 253 655
Apip 169 192 105 175 197 160 166 125 169 213 98 234
Elf5 0 2 1 1 2 2 2 3 1 1 1 1
Cat 1227 1318 792 1397 1290 1392 1241 1097 1172 1501 677 1574
Nat10 597 590 299 484 607 543 522 459 508 583 209 545
Lmo2 198 250 128 239 258 262 172 192 228 580 125 444
Cd59 1835 2061 1262 1913 2091 2076 1805 1710 1838 2593 1007 2683
RGD1563222 2 11 3 4 6 0 4 4 7 2 3 2
Cstf3 421 492 268 443 481 463 427 411 419 514 207 531
Depdc7 137 132 96 148 181 164 137 114 130 143 80 144
Prrg4 5 3 5 6 6 2 7 7 5 4 1 12
Eif3m 1550 1833 975 1740 1772 1844 1540 1432 1560 2274 890 2378
Rcn1 663 827 455 803 785 781 680 520 627 1089 418 955
Pax6 188 187 123 214 210 237 172 160 156 301 101 282
Dnajc24 176 214 102 169 189 173 188 151 162 213 81 226
Arl14ep 909 1088 536 1025 1045 985 923 888 927 1210 466 1153
Fshb 0 1 0 2 2 2 0 2 1 1 0 0
Kcna4 1262 1385 819 1474 1490 1513 1319 1009 1292 1628 623 1419
Lin7c 1098 1198 634 1012 1165 1128 1074 1021 998 1676 558 1521
Fibin 38 49 29 26 34 36 40 23 52 45 15 30
Slc5a12 3 3 3 1 2 1 3 7 2 1 0 1
Muc15 38 25 20 30 30 26 22 36 28 15 5 3
Olr747 0 0 0 0 0 0 0 0 0 0 0 0
Olr748 0 0 0 0 0 0 0 0 0 0 0 0
Olr749 0 0 0 0 0 0 0 0 0 0 0 0
Olr750 0 0 0 0 0 0 0 0 0 0 0 0
Olr752 0 0 0 0 0 0 0 0 0 0 0 0
Olr753 0 0 0 0 0 0 0 0 0 0 0 0
Olr754 0 0 0 0 0 0 0 0 0 0 0 0
Olr756 0 0 0 0 0 0 0 0 0 0 0 0
Olr757 0 0 0 0 0 0 0 0 0 0 0 0
Olr758 0 0 0 0 0 0 0 0 0 0 0 0
Olr760 0 0 0 0 0 0 0 0 0 0 0 0
Olr766 0 0 0 0 0 0 0 0 0 0 0 0
Olr767 0 0 0 0 0 0 0 0 0 0 0 0
Olr768 0 0 0 0 0 0 0 0 0 0 0 0
Olr769 0 0 0 0 0 0 0 0 0 0 0 0
Olr770 0 0 0 0 0 0 0 0 0 0 0 0
Olr771 0 0 0 0 0 0 0 0 0 0 0 0
Olr772 0 0 0 0 0 0 0 0 0 0 0 0
Olr773 0 0 0 0 0 0 0 0 0 0 0 0
Olr774 0 0 0 0 0 0 0 0 0 0 0 0
Olr775 0 0 0 0 0 0 0 0 0 0 0 0
Olr776 0 0 0 0 0 0 0 0 0 0 0 0
Olr777 0 0 0 0 0 0 0 0 0 0 0 0
Olr778 0 0 0 0 0 0 0 0 0 0 0 0
Olr779 0 0 0 0 0 0 0 0 0 0 0 0
Olr780 0 0 0 0 0 0 0 0 0 0 0 0
Olr781 0 0 0 0 0 0 0 0 0 0 0 0
Olr782 0 0 0 0 0 0 0 0 0 0 0 0
Olr783 0 0 0 0 0 0 0 0 0 0 0 0
Olr784 0 0 0 0 0 0 0 0 0 0 0 0
Olr785 0 0 0 0 0 0 0 0 0 0 0 0
Olr786 0 0 0 0 0 0 0 0 0 0 0 0
Olr788 0 0 0 0 0 0 0 0 0 0 0 0
Olr789 0 0 0 0 0 0 0 0 0 0 0 0
Olr790 0 0 0 0 0 0 0 0 0 0 0 0
Olr791 0 0 0 0 0 0 0 0 0 0 0 0
Olr792 0 0 1 0 0 0 0 0 0 0 0 0
Olr795 0 0 0 0 0 0 0 0 0 0 0 0
Olr796 0 0 0 0 0 0 0 0 0 0 0 0
Nutm1 44 31 18 21 41 28 33 29 28 26 7 23
Nop10 1099 1280 686 1252 1285 1354 1102 1038 1127 1677 684 1782
Lpcat4 1190 1130 624 942 1266 1146 958 946 1048 1214 529 1259
Emc4 1047 1153 590 1013 1115 1188 1033 906 1047 1570 599 1549
Katnbl1 369 455 265 430 403 463 426 385 430 584 246 502
Emc7 1361 1582 890 1440 1468 1504 1321 1253 1331 2058 836 2272
Chrm5 573 863 292 651 637 666 704 598 601 696 273 763
Grem1 249 309 140 201 237 237 307 274 228 521 138 430
Arhgap11a 109 125 90 119 121 126 96 96 102 113 46 107
Actc1 5 2 3 10 5 4 3 4 6 5 0 0
Gjd2 131 164 85 139 182 160 160 167 156 111 79 148
Aqr 2028 2117 1023 1927 2027 2089 1913 1794 1915 2229 890 2300
Spred1 1658 1750 888 1454 1666 1486 1636 1757 1695 2070 866 2257
Mir674 7 5 4 3 7 1 5 5 5 1 0 0
Rasgrp1 17773 17727 9369 13872 16372 17138 15957 14750 14940 19556 8710 22080
Thbs1 222 217 134 200 230 258 187 133 208 698 139 497
Srp14 1138 1390 809 1318 1432 1352 1215 1057 1164 1658 715 1707
Bmf 116 148 85 123 151 161 129 58 106 201 146 240
Bub1b 11 12 8 13 25 29 8 15 9 15 9 23
Pak6 794 1036 485 960 1065 872 911 726 979 1129 400 1042
Phgr1 3 2 2 3 1 4 1 2 3 0 2 3
Plcb2 76 65 35 51 55 61 47 58 65 47 16 51
Disp2 15273 15211 7843 11878 14890 13415 14425 12526 13082 13842 6729 16489
Chst14 33 41 27 31 40 41 24 19 25 53 27 41
Ivd 1959 2115 1201 1998 2281 2325 1992 1766 1831 2827 1041 3193
Ccdc32 2267 2703 1329 2365 2448 2613 2261 2060 2200 3173 1153 3254
Rpusd2 614 662 306 512 498 438 582 554 628 766 332 807
Rmdn3 1338 1498 872 1304 1487 1462 1361 1190 1249 1701 690 1684
Gchfr 9 17 6 12 15 27 10 14 12 17 4 18
Rad51 57 46 36 47 61 41 37 29 44 56 26 67
Dnajc17 129 149 89 143 152 150 131 129 120 173 78 172
Ppp1r14d 17 14 9 14 13 11 28 9 15 13 3 9
Vps18 1227 1289 774 1108 1571 1324 1185 1032 1190 1373 625 1556
Rhov 138 193 120 199 220 216 173 130 177 201 93 192
Dll4 39 58 30 38 44 52 34 44 51 48 15 44
Spint1 235 209 109 196 342 248 171 167 184 164 94 174
Chac1 166 156 87 153 187 168 137 129 150 183 84 233
Ino80 994 982 563 913 1028 1052 915 873 924 897 318 870
Chp1 1811 2114 1071 1738 1827 1869 1741 1680 1815 2308 959 2187
LOC100910827 17251 17986 9970 16166 18607 16738 17957 15714 17269 22165 9714 21386
Exd1 7 18 7 8 8 9 9 11 8 9 3 4
Rtf1 1601 1834 895 1474 1650 1671 1584 1384 1499 1805 714 1800
Nusap1 13 21 9 21 22 36 12 14 16 26 21 28
Ndufaf1 406 492 267 446 451 491 416 397 427 566 230 621
Oip5 6 8 9 8 11 21 10 10 8 19 4 10
Tyro3 7484 7720 4538 6777 8222 7884 6620 5725 6336 7563 4055 9046
Ltk 743 763 395 542 832 738 715 604 643 611 196 464
Rpap1 574 501 260 461 548 499 523 444 475 770 302 792
Itpka 7288 7648 4309 5796 7263 7242 6356 6116 5772 11266 4385 12106
Jmjd7 59 62 30 45 47 47 66 43 58 58 14 43
Pla2g4b 110 141 62 94 115 105 119 127 129 85 32 61
Vps39 2651 3072 1451 2551 2922 2786 2591 2510 2570 2746 1157 2994
Capn3 14 20 7 12 15 23 29 22 25 15 3 16
Snap23 327 368 207 382 382 377 320 340 325 372 160 319
Lrrc57 620 706 389 732 763 782 695 632 638 806 351 904
Ccndbp1 1079 1045 609 1061 1172 1129 872 900 947 1314 495 1528
Adal 150 130 88 157 147 133 144 133 123 133 70 142
Lcmt2 123 160 72 130 134 155 130 105 121 144 65 173
Ckmt1 6225 6974 4083 6439 7670 6866 5915 5173 5862 6658 3311 7976
Map1a 35571 33981 20599 27184 35690 33208 31407 29324 31681 30997 14289 33847
Ppip5k1 1900 1857 1121 1800 2363 1990 1754 1582 1780 1731 806 1875
Catsper2 88 135 52 65 109 89 74 82 79 101 32 86
Mfap1a 561 658 356 595 603 619 572 564 581 807 311 803
Ell3 127 121 72 127 123 119 126 116 115 149 57 157
Serf2 2024 2008 1210 2016 2140 2107 1757 1642 1676 2802 1100 2776
Hypk 586 644 378 594 709 688 592 483 565 802 331 892
Serinc4 52 55 18 38 24 30 34 48 43 20 11 12
Casc4 2858 2895 1831 2808 3037 2861 2709 2383 2699 3940 1640 3795
Eif3j 1081 1115 713 1086 1095 1132 1028 962 1056 1308 529 1307
Ctdspl2 477 469 248 514 559 485 429 471 478 546 211 569
Trim69 9 4 3 3 8 1 7 3 10 1 1 3
B2m 4108 4034 2562 4170 4830 4418 3625 3683 3731 5360 2319 5215
Terb2 0 0 0 0 0 0 0 0 0 0 0 0
Duox1 29 25 10 16 42 36 16 16 20 19 7 16
Duoxa2 0 0 0 0 0 0 0 0 0 0 0 0
Duox2 3 1 1 2 2 4 0 6 4 1 0 0
Duoxa1 0 1 0 1 1 2 0 1 1 1 0 0
Sord 512 611 240 561 508 421 541 442 550 604 284 672
Spata5l1 137 145 79 144 139 131 115 115 113 178 73 132
Mir147 0 0 0 0 0 0 0 0 0 0 0 0
Gatm 1952 2197 1051 1673 1754 1773 1919 1768 1944 2448 1332 2944
MGC105649 2 1 1 4 3 2 1 0 3 1 0 0
Sqrdl 83 91 48 103 121 111 104 82 90 101 47 143
Bloc1s6 293 325 158 336 329 351 341 285 292 453 175 370
Slc24a5 59 60 31 56 49 56 48 39 51 41 7 28
Ctxn2 135 160 91 146 156 163 118 133 134 166 64 195
Myef2 2295 2428 1388 2195 2316 2272 2139 1897 2006 2245 829 2082
Dut 299 316 219 349 372 385 287 277 288 356 146 381
Eid1 4089 4893 2921 4244 4373 4668 4235 3493 4098 6062 3002 6551
Secisbp2l 5871 6139 3019 4941 5819 5859 5529 4914 5219 6212 2843 6878
Cops2 2144 2604 1414 2403 2357 2451 2162 2018 2217 2853 1354 2837
Dtwd1 138 156 76 130 123 148 122 114 146 152 53 163
Hdc 21 27 8 15 16 22 18 7 8 219 13 65
Gabpb1 252 270 173 260 336 293 259 228 280 393 124 319
Slc27a2 40 44 22 72 132 59 80 62 99 3 33 38
Usp8 1981 2267 1258 2134 2452 2340 2164 2000 1968 2439 992 2443
LOC100363112 12 12 4 6 8 5 16 7 8 3 0 0
Sppl2a 723 753 377 679 670 736 655 668 682 967 362 802
Blvra 439 573 300 494 518 566 441 435 457 553 270 683
Itpripl1 28 40 13 35 50 34 24 23 29 45 12 45
Tmem127 3124 3565 1847 3058 3389 3299 3047 2693 2951 4336 1913 4967
Dusp2 51 60 30 61 55 69 48 33 45 86 31 105
Ciao1 857 909 523 801 946 935 773 700 771 1125 446 1188
Astl 0 0 0 1 0 0 0 0 0 0 0 1
Stard7 1459 1607 853 1510 1476 1594 1389 1200 1345 2003 735 1959
Adra2b 1 3 1 4 1 1 3 5 3 7 2 1
Gpat2 76 59 40 56 67 57 77 52 69 42 5 22
Fahd2a 632 620 393 686 741 683 612 567 600 825 341 830
Mrps5 815 1058 522 883 1112 1010 859 777 833 1234 457 1209
Prom2 11 6 1 17 6 9 11 9 11 10 1 5
Mall 20 26 17 27 32 42 20 22 30 32 14 47
Mal 8410 10444 5511 9443 11561 10328 9553 7180 8914 14244 11215 21997
LOC106631776 355 400 228 387 467 428 371 312 359 584 184 509
Bub1 60 80 42 52 86 63 69 53 62 86 37 79
Bcl2l11 64 57 43 75 72 74 65 47 71 85 44 110
LOC102550367 0 1 0 0 1 0 0 0 0 0 0 0
Anapc1 2582 2749 1437 2445 2914 2743 2398 2229 2422 2739 1205 2851
LOC499886 1 0 0 0 0 0 0 0 0 0 0 0
Zc3h8 282 398 197 336 332 331 276 294 311 362 127 391
Ttl 761 814 489 717 887 809 724 682 763 878 437 1030
Slc20a1 2616 2867 1521 2741 3085 2879 2459 2293 2570 2894 1320 2889
Chchd5 156 182 101 150 180 154 140 158 136 213 93 243
Il1b 6 4 2 2 6 3 7 3 5 2 0 1
Il1a 21 16 16 25 36 20 16 8 22 22 5 14
Sirpa 5491 5564 2911 5124 5523 5321 4940 5094 5166 7198 3039 7413
Pdyn 109 128 83 250 155 110 58 120 146 434 43 165
Stk35 414 435 223 389 415 430 386 386 449 462 176 507
Idh3B 3208 3922 1922 3460 3609 3614 3163 2889 3169 4497 1951 4653
Tmc2 0 3 1 2 1 0 3 0 4 1 0 0
Snrpb 943 1000 495 857 1050 1024 890 724 846 1295 517 1369
Nop56 2073 2403 1213 2014 2471 2358 1810 1662 1905 2237 827 2198
Cpxm1 130 136 88 151 175 177 133 95 132 231 101 221
Ebf4 195 205 123 179 247 201 198 166 232 181 49 126
Vps16 1630 1753 959 1588 1876 1817 1484 1301 1508 2005 814 2056
Mrps26 854 902 501 798 983 915 786 638 745 1011 441 1081
Avp 9 7 1 3 8 8 5 2 4 10 2 13
Lzts3 4160 4420 2245 3302 3968 3818 3757 3331 3464 4732 1828 4747
Oxt 10 6 1 3 4 2 0 3 3 2 1 7
Ubox5 362 405 236 404 421 431 409 341 368 510 188 553
Ddrgk1 1621 1772 1027 1489 1663 1753 1667 1328 1477 2087 887 2143
Slc4a11 53 45 26 28 48 54 37 41 39 74 18 60
Itpa 1281 1495 782 1375 1420 1604 1292 1162 1163 1968 655 2059
Gfra4 146 162 94 133 188 166 148 114 146 157 43 134
Spef1 186 214 98 171 229 216 218 207 187 242 82 223
RGD1311739 658 799 446 670 841 786 690 564 612 956 376 866
Hspa12b 268 282 158 262 232 290 250 227 305 280 118 280
Siglec1 7 7 4 5 6 12 3 6 10 9 6 7
Ap5s1 182 206 131 172 195 214 192 137 177 281 111 308
Rnf24 110 159 58 137 134 123 126 161 143 149 66 185
Pank2 703 770 370 633 717 659 645 646 656 634 284 652
Mir103a2 16 10 8 9 12 9 12 7 5 6 0 4
Mavs 277 273 149 252 309 284 272 275 248 281 112 343
Smox 784 976 450 843 964 910 841 801 824 1400 504 1170
Adra1d 1815 1991 1114 1447 1779 1880 1736 1476 1608 3221 1153 2989
Prnd 1 2 0 1 1 1 3 0 0 1 2 0
Rassf2 955 983 586 1007 1121 1075 910 857 950 1422 586 1318
Pcna 793 868 541 831 963 952 796 734 776 1188 516 1369
Tmem230 563 622 374 541 623 594 588 484 564 749 343 707
Prokr2 166 252 87 141 180 164 191 162 173 126 86 171
Mcm8 103 72 74 128 161 135 98 87 134 138 50 111
Crls1 526 642 335 545 625 536 508 488 528 689 315 742
Trmt6 518 583 345 481 536 615 432 442 511 549 245 525
Fermt1 5 25 18 35 61 18 40 30 60 2 4 2
Bmp2 10 6 3 9 10 7 8 4 9 12 11 18
Hao1 0 0 0 0 0 0 1 0 0 0 0 0
Lamp5 341 354 246 481 584 456 332 348 399 399 252 548
Ankef1 13 16 5 19 14 18 17 12 20 10 1 6
Mkks 1031 1205 555 992 1102 1054 1078 1053 1062 1278 540 1440
Jag1 268 284 149 309 301 354 248 236 293 382 137 280
Btbd3 2966 3414 1760 3184 3602 3736 2836 2348 3239 6924 1463 4207
Esf1 595 630 372 577 586 627 550 535 607 765 340 664
Ndufaf5 555 605 360 608 664 596 527 532 537 745 295 811
Flrt3 310 480 181 467 419 393 398 332 390 834 188 567
Otor 9 11 5 5 10 4 7 9 4 4 1 6
Snrpb2 371 432 211 369 429 415 353 320 315 544 193 547
Bfsp1 34 32 16 41 50 34 28 25 18 34 10 38
Dstn 2466 3022 1938 2813 3050 2955 2549 2231 2490 4186 2010 4201
Snx5 2776 3089 1684 2982 3012 3235 2805 2524 2645 3679 1471 3972
Mgme1 47 60 38 73 64 64 66 57 48 75 31 73
Ovol2 17 14 9 19 45 14 9 11 36 6 5 11
Zfp133 395 476 266 442 527 482 404 368 413 541 241 650
Sec23b 674 589 353 684 698 680 642 541 560 754 304 768
Polr3f 1199 1403 769 1228 1382 1301 1261 1160 1187 1461 591 1423
RGD1566320 518 636 321 540 599 621 479 491 479 653 276 674
Rbbp9 419 459 283 454 490 513 448 381 423 629 245 589
Scp2d1 10 9 2 10 7 14 5 4 9 3 1 0
Crnkl1 0 0 1 1 3 2 1 1 1 1 0 2
LOC102548514 0 0 0 0 0 0 0 0 0 0 0 0
Nkx2-2 61 57 36 71 57 53 56 27 50 76 47 91
Pax1 0 0 0 0 0 0 0 0 0 0 0 0
Foxa2 0 0 0 0 0 0 0 0 0 0 0 0
Cd93 225 176 96 193 164 181 136 178 170 232 112 248
Sstr4 1949 1720 855 1338 1482 1562 1684 1378 1479 1689 690 1724
Thbd 367 444 238 317 357 336 411 379 370 279 109 216
Nxt1 105 133 68 140 152 152 98 103 112 156 70 177
Cstl1 1 1 1 0 0 0 0 0 1 1 0 0
Sert1 16 18 18 22 21 21 18 22 17 14 7 15
LOC257643 0 0 0 0 0 0 0 0 0 0 0 0
Gzf1 1128 1219 590 1046 1241 1191 1079 1007 1089 1187 438 1189
Napb 2807 3727 1656 3414 3234 3193 2842 2763 3197 4091 1542 4137
Cst12 0 0 0 0 0 0 0 0 0 0 0 0
Cst11 0 0 0 0 0 0 0 0 0 0 0 0
Cst9l 0 0 0 0 0 0 0 0 0 0 0 0
LOC689081 8 11 4 9 10 13 6 12 6 12 6 6
Cst13 0 0 0 0 0 0 0 0 0 0 0 0
Cst3 28761 27965 16375 29472 32973 31039 26403 24157 26256 41985 15009 37507
Andpro 0 6 2 4 7 10 8 9 6 2 0 0
Cyss 0 0 0 0 0 0 0 0 0 0 0 0
LOC296235 0 0 0 0 0 0 0 1 0 0 0 0
RGD1566383 0 0 0 0 0 0 0 0 0 0 0 0
Apmap 820 855 526 998 986 1029 815 768 828 1207 410 1118
Cst7 10 14 2 7 8 9 16 11 13 3 2 1
Vsx1 6 5 1 3 3 2 0 3 5 12 2 3
Acss1 1355 1253 706 1510 1557 1601 1186 1129 1238 1795 642 1546
Entpd6 1487 1612 874 1173 1635 1478 1346 1114 1327 1901 745 2047
Pygb 8035 8913 4984 8017 9147 9207 7745 7013 8140 10041 4288 11313
Gins1 11 17 2 20 18 27 10 10 11 16 13 36
Fkbp1a 24667 25442 13990 19630 21565 25185 20811 20480 19986 34403 12349 37710
Nsfl1c 1529 1845 972 1630 1866 1807 1529 1324 1540 1923 825 2186
Snph 7878 8189 4357 6338 7550 7544 7258 6458 7318 11710 4152 11115
Sdcbp2 17 27 11 18 22 11 21 19 23 18 5 5
Psmf1 591 665 344 651 714 640 572 462 604 766 316 747
Angpt4 22 15 15 9 12 18 8 22 24 22 8 21
Fam110a 176 168 97 173 208 202 144 114 172 225 85 263
Slc52a3 48 36 32 42 58 43 53 43 63 73 19 48
Tcf15 37 48 44 45 48 36 41 56 38 78 33 89
Srxn1 790 1012 502 860 1016 968 795 751 833 1453 455 1153
Rbck1 1084 1188 702 1083 1208 1234 1055 881 1041 1455 638 1484
Trib3 4 3 3 5 2 4 4 4 5 2 0 4
Tbc1d20 637 750 344 681 698 672 610 673 684 977 352 910
Defb22 0 0 0 0 0 0 0 0 0 0 0 0
Defb23 1 0 1 0 0 0 1 0 1 0 0 1
LOC502684 33 25 18 27 37 33 51 21 23 28 18 25
Sox12 106 93 67 89 99 83 108 75 120 113 56 128
Defb20 0 0 0 0 0 0 0 0 0 0 0 0
Defb21 0 0 0 0 0 0 0 0 0 0 0 0
Defb24 0 0 0 0 0 0 0 0 0 0 0 0
Defb26 0 0 0 0 0 0 0 0 0 0 0 0
Defb29 0 0 0 2 0 0 0 0 0 0 0 0
Defb36 3 1 0 5 2 3 1 1 1 5 0 0
Defb27 1 1 0 0 0 1 0 3 0 2 0 1
Defb25 2 0 1 2 2 1 1 0 1 1 0 1
Id1 316 351 224 317 358 363 287 266 310 339 143 370
Hm13 818 923 482 781 1008 869 798 760 818 783 408 859
Bcl2l1 1750 2035 1096 1720 2071 1960 1727 1518 1810 2176 1083 2371
Tpx2 73 87 34 71 96 106 58 65 84 100 53 100
Mylk2 0 0 0 0 1 0 0 0 0 1 0 1
Ttll9 121 125 93 110 165 173 142 118 133 161 44 117
Dusp15 644 628 361 611 667 698 618 416 557 874 445 1036
Pdrg1 599 657 361 644 712 687 542 540 559 727 289 792
Foxs1 21 27 13 20 19 31 13 14 19 32 7 28
Hck 71 72 33 59 69 67 43 63 78 71 33 87
Xkr7 42 42 20 36 43 54 33 25 48 60 13 38
Tm9sf4 1568 1660 858 1433 1609 1505 1411 1282 1317 2072 853 2184
Tspy26 384 444 220 460 489 495 382 303 418 536 207 493
Plagl2 118 121 70 102 112 111 128 113 146 117 44 114
Pofut1 243 290 155 235 274 245 255 251 279 266 142 343
Kif3b 3293 3807 1808 2992 3474 3350 3303 3095 3110 3843 1531 3972
Commd7 365 491 238 421 418 431 390 355 401 508 215 617
Mapre1 1260 1430 812 1377 1485 1391 1223 1161 1227 1877 750 1990
Bpifb3 0 0 0 0 0 0 0 0 0 0 0 0
Bpifb6 0 0 1 0 0 0 0 0 0 0 0 0
Bpifb2 0 0 0 0 0 0 0 0 0 0 0 0
Sun5 0 0 0 0 0 0 0 0 0 0 0 0
Bpifa2f 0 0 0 0 0 0 0 0 0 0 0 0
Bpifb4 13 6 4 15 12 8 12 3 18 2 2 7
Bpifa2 0 0 0 0 0 0 0 0 0 0 0 0
Bpifa3 0 0 0 0 0 0 0 0 0 0 0 0
Bpifa5 8 8 12 8 10 8 3 5 8 7 1 6
Bpifa1 0 0 0 0 2 0 1 0 0 0 0 0
Cdk5rap1 479 550 310 570 612 563 589 530 508 560 248 622
Snta1 900 1047 626 961 1102 1011 931 804 930 1156 522 1256
Necab3 442 516 313 675 944 514 508 462 617 310 220 220
RGD1561517 10 11 7 12 15 12 12 7 18 9 3 10
E2f1 99 111 85 113 122 136 137 106 112 120 75 173
Pxmp4 158 175 96 166 192 194 171 123 142 258 108 248
Eif2s2 1636 1750 935 1517 1612 1677 1505 1328 1573 1951 798 2021
Asip 0 0 0 0 1 0 0 1 1 0 0 0
Dynlrb1 2305 2706 1369 2702 2806 2651 2363 2274 2260 3448 1403 3683
Map1lc3a 2765 3058 1748 2713 3180 3017 2629 2397 2572 4052 1885 4573
Tp53inp2 1897 1811 911 1507 1591 1550 1766 1617 1754 2366 1047 2251
Mir6334 6 13 8 10 7 4 4 5 8 6 0 4
Ncoa6 900 901 442 800 868 814 772 805 840 869 353 860
Acss2 1669 1830 964 1608 1984 1697 1555 1577 1716 2231 926 1959
Ggt7 2701 2819 1539 2481 3017 2650 2521 2169 2418 3916 1562 4211
Gss 302 316 166 304 381 322 297 263 303 347 140 373
Trpc4ap 2648 3193 1634 2684 3054 3125 2590 2309 2781 3101 1437 3691
Myh7b 212 265 117 132 236 206 190 181 207 209 80 169
Mir499 0 0 0 0 0 0 0 2 0 0 0 0
Eif6 911 1109 600 1140 1227 1150 963 853 962 1461 576 1504
Mmp24 2570 2710 1590 2427 2685 2737 2473 2164 2314 3961 1364 3927
Procr 8 13 9 13 10 9 18 10 9 23 15 14
Cpne1 1380 1322 676 1268 1428 1359 1304 1008 1171 1476 568 1532
Spag4 110 82 64 96 182 110 136 94 124 94 22 72
Fer1l4 1 5 2 7 3 2 1 3 3 2 0 3
Ergic3 1264 1452 815 1395 1444 1421 1217 963 1141 1758 711 1930
Rbm39 11783 13620 7424 12498 12718 12788 12127 10724 11310 10592 4030 9360
Romo1 974 1132 644 1126 1118 1170 1002 834 900 1646 560 1458
Nfs1 1882 1988 1258 1970 2142 2162 1832 1542 1702 2210 876 2368
Scand1 765 900 564 778 846 738 861 647 749 1079 513 1250
Aar2 792 889 443 743 831 853 704 662 700 949 435 1023
RGD1307752 1033 1098 638 1022 1077 1042 992 875 930 1524 623 1564
Tgif2 49 39 28 51 46 50 43 31 34 51 23 55
Myl9 185 202 127 222 214 274 172 135 164 307 93 204
Dsn1 93 125 72 100 98 136 104 77 83 147 69 131
Rbl1 77 55 43 62 74 72 62 67 69 65 34 63
Ghrh 1 2 0 6 1 2 2 2 2 4 1 2
Rpn2 2931 3121 1729 3026 3259 3125 2689 2569 2584 4121 1700 4603
Src 1530 1588 803 1243 1429 1318 1340 1280 1442 2139 753 1959
Manbal 1294 1417 712 1255 1302 1350 1125 1012 1069 1844 686 1880
Nnat 1773 3077 1519 2941 2803 2317 1841 2146 2766 1553 1011 1616
Blcap 1690 1994 850 1651 1676 1644 1638 1415 1600 2208 937 2400
Tti1 958 1069 552 1044 1126 1108 935 880 923 1146 481 1374
Tgm2 133 199 121 156 184 159 128 147 174 334 159 315
Bpi 1 1 0 0 0 0 0 1 0 0 0 0
Snhg11 3686 3334 2011 3018 3753 3197 3088 3399 3619 2271 583 1326
Actr5 241 234 114 200 234 199 173 181 230 196 75 219
Slc32a1 869 868 575 677 885 792 803 707 766 1452 789 2023
Fam83d 116 134 64 102 138 124 127 81 106 180 119 221
Mafb 79 79 68 66 89 75 81 75 71 125 69 152
Top1 1055 1070 601 895 1096 1068 1017 915 978 1143 492 1186
Plcg1 2873 2847 1607 2389 2973 2775 2670 2531 2545 3262 1152 2876
Zhx3 2810 3008 1419 2207 2924 2695 2828 2717 2704 3786 1255 3046
Emilin3 3 1 4 0 3 0 2 2 2 2 0 1
Olr1260 0 0 0 0 0 0 0 0 0 0 0 0
Olr1252 0 0 0 0 0 0 0 0 0 0 0 0
Olr1253 0 0 0 0 0 0 0 0 0 0 0 0
Olr1254 0 0 0 0 0 0 0 0 0 0 0 0
Olr1256 0 0 0 0 0 0 0 0 0 0 0 0
Olr1257 0 0 0 0 0 0 0 0 0 0 0 0
Olr1261 0 0 0 0 0 0 0 0 0 0 0 0
Vwa5a 589 612 350 670 678 734 652 528 532 774 360 780
Svs3b 0 0 0 0 0 0 0 0 0 0 0 0
Svs4 0 0 0 0 0 0 0 0 0 0 0 0
Svs3a 0 0 0 0 0 0 0 0 0 0 0 0
Srsf6 2604 2869 1481 2417 2652 2679 2556 2388 2425 2709 1046 2469
Mybl2 14 17 50 7 18 14 19 15 17 8 6 10
Ift52 545 646 326 623 683 680 549 521 590 704 281 788
Jph2 2 9 4 10 8 9 1 8 9 8 2 4
Oser1 344 400 205 366 401 355 328 322 383 489 225 530
Fitm2 944 1045 472 776 989 821 909 864 927 1237 576 1308
Gdap1l1 818 976 509 825 973 935 773 677 796 1029 443 1100
R3hdml 11 14 2 7 13 10 7 9 10 8 4 10
Ttpal 2312 2382 1300 1837 2298 2142 2146 1953 2089 2667 1074 2680
Serinc3 5096 5925 3396 5093 6044 5769 5065 4338 4968 7148 3256 7557
Pkig 854 930 638 1016 1128 1077 874 851 909 1482 559 1348
Ada 24 28 13 35 42 38 16 35 47 21 6 24
Kcnk15 120 109 65 140 148 111 112 101 116 171 96 155
Wisp2 10 8 7 9 12 12 10 8 16 24 11 10
Ywhab 10771 11947 6857 10893 12123 12242 10006 9757 10731 13842 5796 14780
Tomm34 2515 2901 1563 2588 3024 2691 2273 2238 2388 3329 1323 3754
Stk4 1220 1347 727 1176 1235 1262 1187 1180 1217 1363 508 1360
Kcns1 31 37 30 66 97 40 31 55 43 33 28 57
Wfdc5 0 0 0 0 1 0 0 0 0 0 0 0
Wfdc12 0 0 0 0 0 0 0 0 0 0 0 0
Wfdc15b 0 0 0 0 0 0 0 0 0 0 0 0
Semg1 1 0 0 0 0 0 0 0 0 0 0 0
Wfdc15a 0 0 0 0 0 0 0 0 0 0 0 0
Svs6 0 0 0 0 0 0 0 0 0 0 0 0
Slpil3 0 0 0 0 0 0 0 0 0 0 0 0
Svs5 0 0 0 0 0 0 0 0 0 0 0 0
Slpi 0 0 0 0 0 0 0 2 0 1 1 0
Slpil2 0 0 0 0 0 0 0 0 0 0 0 0
Sdc4 2026 2170 1274 2164 2349 2147 2202 1962 1980 3045 1199 2538
Rbpjl 74 82 37 81 102 71 76 57 58 81 24 46
Pigt 1276 1276 761 1240 1432 1284 1149 1040 1163 1557 681 1620
Dbndd2 1750 1872 1244 1984 2098 1999 1788 1371 1688 2159 1287 3027
Matn4 70 75 54 111 129 121 60 44 79 87 66 96
Wfdc2 49 62 34 70 76 54 55 62 57 54 29 55
Wfdc8 1 1 2 2 0 4 2 2 2 1 0 0
Wfdc6a 14 11 7 7 15 13 16 20 11 7 1 1
Eppin 12 10 8 14 15 20 16 25 26 13 6 15
Wfdc6b 3 1 0 1 2 0 1 1 1 0 0 0
Wfdc16 0 0 0 0 0 0 0 0 0 0 0 0
Wfdc11 2 1 2 4 4 7 2 2 3 3 1 4
Wfdc3 2 2 0 0 2 2 1 2 1 1 1 2
Spint5p 0 0 0 0 0 0 0 0 0 0 0 0
Wfdc10 0 0 0 0 0 0 0 0 0 0 0 0
Wfdc9 0 0 0 0 0 0 0 0 0 0 0 0
Acot8 401 488 206 432 497 517 396 325 369 573 204 548
Ube2c 5 9 4 5 11 17 10 7 2 9 6 3
Ctsa 3371 3625 2004 3320 4147 3838 3269 2781 3222 4849 1946 5257
Tnnc2 21 22 9 39 34 22 15 20 54 41 7 26
Zswim3 280 357 194 286 364 333 293 283 309 345 160 337
Pltp 1783 1962 1047 1841 1954 1947 1765 1402 1713 2563 1069 2583
Neurl2 122 150 75 125 114 145 128 81 122 142 51 160
Spata25 89 95 48 65 79 97 82 60 73 108 31 77
Mmp9 157 184 117 182 308 114 162 138 176 37 80 80
Slc12a5 8233 7923 4646 7660 9226 7742 7576 6809 7789 13174 5969 14919
Cd40 10 14 3 12 5 13 10 6 11 12 4 19
Elmo2 11134 11727 5474 8414 9345 10303 9738 9778 8870 16567 4442 13198
Slc35c2 869 783 317 628 887 742 802 561 767 946 508 1047
Slc2a10 80 126 64 137 70 120 66 50 61 169 19 99
Tp53rk 156 184 103 157 151 185 131 109 137 188 54 203
Cse1l 1608 1868 870 1580 1606 1599 1589 1384 1606 2037 877 2111
Ddx27 693 695 362 555 751 665 612 490 651 834 330 799
LOC100911177 668 749 379 721 778 794 646 630 689 775 286 700
Kcnb1 2954 2924 1537 2368 2960 2689 2612 2383 2533 3420 1555 3761
B4galt5 903 965 512 823 974 939 861 756 859 993 503 1201
Slc9a8 686 709 315 639 640 638 681 638 662 644 305 732
Snai1 17 16 2 12 6 7 18 22 12 11 3 22
Rnf114 849 1080 602 883 1125 963 897 720 990 1220 529 1095
Cebpb 515 479 286 267 445 335 479 478 426 674 303 794
Tmem189 1256 1350 766 1158 1401 1389 1163 969 1137 1713 777 1855
Ptpn1 1151 1164 616 855 1129 1045 1055 1096 1003 1647 631 1502
Pard6b 217 248 138 175 218 256 206 177 187 315 141 357
Dpm1 728 765 408 709 809 784 720 686 731 803 353 822
Mocs3 392 418 260 326 411 365 378 292 311 510 204 515
Adnp 3295 3216 1789 3284 3560 3381 2959 2926 3226 3290 1377 3325
Kcng1 175 257 120 259 273 218 194 227 250 257 81 166
Zfp93 1 4 2 3 12 7 5 10 18 3 0 6
Zfp64 143 237 143 197 241 250 162 165 220 272 132 316
Bcas1 4692 5109 3247 5099 5681 5433 4745 4208 4576 4524 2414 4872
Cyp24a1 1 0 0 0 0 0 0 0 0 0 0 0
Cbln4 109 101 49 87 96 86 92 101 90 162 81 237
Mc3r 0 0 0 0 0 0 1 0 1 0 0 0
Fam210b 275 262 141 248 287 294 273 209 250 423 124 351
Aurka 128 142 72 147 150 159 116 103 114 158 61 179
Cstf1 589 671 343 599 702 651 591 551 653 846 321 848
Fam209a 1 1 0 0 1 1 1 3 0 0 0 2
Rtfdc1 972 1073 621 996 1193 1079 1019 862 982 1327 576 1440
Cass4 9 12 6 16 13 20 15 10 11 14 9 18
Tfap2c 19 13 9 18 19 22 12 14 12 28 8 24
Rae1 610 671 333 555 624 715 517 493 592 850 350 829
Spo11 3 3 0 1 1 0 0 1 0 1 1 0
Uchl3 932 1131 683 1115 1158 1197 1056 966 1109 1402 546 1589
Ctcfl 1 4 1 1 1 0 0 3 1 1 1 2
Pck1 0 0 0 0 0 0 0 0 0 0 0 0
Pmepa1 156 170 93 178 185 191 174 139 166 358 135 338
Zbp1 1 1 1 1 2 5 1 0 1 2 0 1
LOC689618 0 0 0 0 0 0 0 0 0 0 0 0
Rab22a 581 601 324 518 650 549 551 521 581 722 304 726
Npepl1 137 167 85 143 174 168 146 124 135 153 84 155
Stx16 1522 1590 803 1371 1421 1311 1432 1275 1368 1674 594 1464
Mir298 0 0 0 0 0 0 0 0 0 0 1 0
Mir296 0 0 0 0 1 0 0 0 1 0 0 0
Gnas 10895 12683 7012 11289 12634 12094 10702 10321 11433 15708 7085 17509
Nelfcd 937 1123 576 899 1136 1163 881 854 933 1306 475 1281
Ctsz 346 280 190 285 380 339 305 233 266 315 168 426
Atp5e 2529 2530 1557 2555 2750 2732 2308 2054 2201 3543 1334 3606
Prelid3b 630 736 438 631 748 726 605 559 565 863 414 965
Edn3 14 18 13 15 20 15 12 13 12 30 10 24
Ppp1r3d 360 421 203 333 414 414 380 364 371 574 186 484
Fam217b 390 370 242 354 434 400 319 323 379 441 153 481
Cdh26 2 6 3 2 1 3 2 3 0 5 1 4
Hrh3 1066 1218 638 1043 1293 1286 947 951 1075 1299 509 1429
Mtg2 775 828 444 772 817 838 749 678 747 904 345 909
Ss18l1 822 826 436 756 898 864 796 640 810 980 422 1007
Psma7 1945 2384 1186 2129 2345 2233 1938 1648 1905 2976 1089 3046
Lama5 238 203 110 211 207 199 194 150 195 273 87 176
Adrm1 763 835 480 709 931 853 715 618 687 974 387 1050
Rps21 227 257 160 235 240 274 241 196 235 288 128 296
Gata5 3 11 3 2 5 7 1 4 6 7 0 2
Mir1b 0 0 0 0 0 0 0 0 0 0 0 0
Slco4a1 12 13 6 13 22 17 12 9 15 21 6 12
Mrgbp 1318 1323 889 1269 1515 1318 1122 1089 1306 1475 546 1252
Ogfr 1433 1620 943 1405 1672 1720 1264 1213 1445 1954 825 2097
Gid8 730 838 455 781 839 838 724 651 764 978 440 1067
Slc17a9 15 25 17 13 23 23 13 13 9 9 6 18
Bhlhe23 5 2 1 2 4 0 5 2 2 16 6 8
Mir124-3 7 11 4 7 6 10 3 11 11 8 1 10
Nkain4 435 443 306 503 555 564 465 369 403 615 239 538
Chrna4 156 190 105 224 242 152 171 160 193 97 99 144
Birc7 46 53 26 62 63 81 45 46 58 49 26 76
Arfgap1 1517 1597 851 1474 1766 1701 1551 1293 1487 1811 664 1789
Kcnq2 10115 10428 5089 6975 9195 8829 9046 8784 8219 9923 3769 10304
Eef1a2 10366 11238 6989 10936 13011 12159 9837 8975 9592 13940 6124 14830
Fndc11 1 4 1 6 3 3 4 2 1 5 2 0
Gmeb2 249 240 119 217 241 234 199 218 208 279 123 237
Helz2 205 177 89 156 172 135 139 161 177 142 55 125
Srms 24 22 16 21 13 25 25 23 34 38 8 26
Ptk6 1 4 2 3 0 0 1 2 1 1 2 2
Stmn3 6891 8480 4508 8097 9106 8480 7058 6337 7181 9130 4121 10577
Ppdpf 697 746 462 774 852 852 677 558 748 1098 532 1224
Lime1 680 609 351 542 648 590 584 567 584 444 138 336
Rtel1 1318 1305 701 1191 1447 1426 1296 1102 1308 1078 443 1015
Arfrp1 545 623 367 602 681 586 545 449 525 686 285 707
Zbtb46 129 135 97 160 162 144 135 131 148 117 58 121
Zgpat 997 953 515 827 1061 936 912 830 876 915 314 690
Tpd52l2 787 885 439 798 888 865 711 755 727 950 389 1032
Abhd16b 4 6 2 2 3 7 5 4 11 2 1 2
Dnajc5 2810 3232 1611 2842 3057 2966 2665 2476 2712 3782 1471 3678
Samd10 106 142 38 134 102 83 129 104 120 115 54 116
Sox18 73 88 39 79 57 69 66 59 72 95 53 105
Tcea2 1737 2108 1041 1824 2070 2002 1679 1625 1666 2151 808 2191
Lkaaear1 0 1 1 2 0 5 1 1 1 6 1 0
Zfp512b 1626 1754 904 1510 1706 1742 1559 1379 1617 1882 583 1380
Rgs19 452 448 246 383 495 483 402 403 412 507 161 442
Linc00176 14 19 8 7 17 18 15 15 16 12 5 8
Prpf6 1653 1952 1063 1700 1926 1883 1610 1527 1656 2216 899 2405
Oprl1 848 1013 511 904 1067 868 825 828 949 564 350 755
Polr3k 1168 1629 1001 1553 1722 1740 1469 1268 1067 2264 648 1780
Pcmtd2 2616 2904 1753 2456 2803 2701 2530 2438 2529 3118 1612 3393
Mkln1 1992 2143 1113 2046 2164 2067 1906 1860 1976 2405 963 2397
Pclo 8250 7237 4513 7599 8082 7936 7037 7661 8235 7019 2623 6714
Alms1 2121 2159 1132 2113 2278 2129 2110 2021 2190 1588 567 1460
Magi1 1287 1402 751 1273 1402 1288 1240 1255 1279 1369 549 1361
Etv6 75 68 43 71 94 68 97 86 95 81 35 81
Slco1a1 0 0 0 0 0 0 0 0 0 0 0 0
Cacna1c 1287 1503 703 1406 1320 1247 1284 1228 1371 1818 503 1420
Ndufa9 1608 1797 949 1654 1836 1922 1535 1390 1540 2257 845 2354
Grm7 1366 1564 803 1825 1891 1527 1453 1483 1583 1321 559 1360
Nos3 160 178 106 154 132 169 115 128 146 170 58 155
Rnf32 229 204 120 189 234 236 217 199 190 227 83 261
Dpp6 5108 5115 3038 4622 5428 5216 4845 4648 4602 6000 2414 6096
Magi2 3849 3813 2068 3234 3823 3607 3471 3668 3458 4680 1698 4322
Cacna2d1 6488 6935 3586 5760 6066 5952 5991 6081 4711 7510 2857 7313
Reln 3184 3247 1524 3052 3402 2974 2917 2665 2883 3475 1618 4328
Gsap 27 32 21 28 31 22 24 32 29 35 13 24
Akap9 6374 7086 3536 6187 6966 6857 6217 5705 6131 6182 2301 6032
Cdk14 2527 3375 1753 3198 3279 3260 2525 2883 3202 3456 1233 3315
Glcci1 694 697 384 619 699 647 651 597 628 939 357 872
Thsd7a 513 614 296 619 562 623 494 500 455 877 275 728
Cttnbp2 8763 8001 4199 6473 7579 7191 8078 8301 7693 6921 2903 7340
ST7 476 495 189 478 462 389 438 457 440 512 177 473
Grm8 222 288 174 348 497 286 317 284 336 68 87 131
Exoc4 1625 1817 940 1738 1802 1788 1614 1601 1555 2019 842 2118
Zc3hav1 277 282 107 238 279 304 203 140 181 400 158 372
Svs1 0 0 0 0 1 0 2 0 0 0 1 1
Herc3 5049 5664 2973 5054 5525 5561 4769 4458 4746 6506 2589 6606
Grid2 358 425 239 424 577 500 465 405 435 387 208 479
Ctnna2 3250 3789 1930 3502 3660 3576 3300 3109 3291 4058 1697 4387
Lrrtm4 541 607 324 646 666 573 511 505 504 696 229 553
Exoc6b 3310 3283 1837 2627 3201 3126 2850 2755 2721 3878 1345 3807
Aplf 263 216 127 229 285 235 236 230 220 176 69 218
Txnrd3 190 254 117 279 253 252 197 178 239 246 105 312
Nup210 643 669 355 592 718 628 570 521 643 726 283 711
Adamts9 263 238 104 284 264 254 191 224 253 313 131 288
Itpr1 56734 58654 30077 45503 51545 58029 50016 48553 42192 63129 24622 70604
Cntn4 1328 1277 640 1308 1387 1139 1337 1099 1225 1179 567 1344
Vgll4 382 347 242 375 486 415 364 335 416 616 208 576
Srgap3 2229 1933 1231 2103 2194 2047 2022 2120 1967 2254 938 2063
Atp2b2 17613 17249 9146 13548 17006 15996 15563 14599 15112 21761 8808 21151
H1foo 0 0 0 0 0 0 0 0 0 0 0 0
Eno2 43927 50029 25447 42075 49467 44550 39763 36872 40142 51546 23797 58050
Ly49s3 0 0 0 0 0 0 0 0 0 0 0 0
Ly49i3 0 0 0 0 0 0 0 0 0 0 0 0
Grin2b 12667 12092 5944 10033 10426 10938 11104 10511 10330 12729 4384 11462
Pik3c2g 20 20 7 19 25 22 26 17 13 30 15 24
Arhgdib 145 179 84 166 175 176 137 118 170 186 68 218
Sox5 456 473 251 465 566 465 477 498 495 362 193 385
Ppfibp1 818 1107 597 1076 1073 1043 839 975 1010 709 359 639
Bcat1 17262 20023 10766 17215 21258 18960 16542 15663 17062 20830 9676 24582
Rbm33 1218 1090 562 891 1134 1016 1127 1056 1149 891 290 774
Dnajb6 1495 1806 992 1568 1747 1754 1583 1441 1465 2088 813 2218
Lmbr1 834 909 419 752 841 808 778 763 789 1046 448 1022
Rpl10a 2761 3334 1868 3426 3543 3447 2671 2293 2668 4228 1560 4212
Agap3 3912 4025 2279 2912 3677 3436 3498 3050 3462 5930 2060 6165
Wdr86 5 9 2 11 7 6 4 4 12 8 3 3
Galntl5 4 0 1 3 0 1 1 3 1 4 0 3
Smarcd3 898 1072 497 983 1041 1127 874 979 987 934 444 1142
Srpk2 4051 4525 2516 4158 4704 4483 4058 3664 4060 5089 2089 5519
Orc5 541 533 320 547 503 596 467 452 518 561 236 589
Fam185a 403 523 278 461 505 428 439 395 435 476 202 618
Slc26a5 0 0 0 0 0 1 1 0 0 1 0 1
Fbxl13 28 39 14 31 28 38 30 20 30 15 9 20
Ccdc146 69 95 41 55 112 75 81 73 82 66 30 63
Phtf2 585 569 295 508 532 555 536 520 545 586 256 646
Sema3c 894 873 472 818 900 834 994 736 652 2519 629 1640
RGD1565355 2 9 3 6 1 1 1 0 3 2 0 1
Cd36 12 11 9 13 8 14 5 8 8 10 5 13
Hgf 54 107 32 73 69 70 106 105 84 88 35 115
Sema3e 1680 1893 896 1481 1610 1604 1823 1410 1594 3107 1008 3158
Sema3a 81 99 39 71 72 82 63 70 69 50 32 67
Sema3d 409 595 260 546 519 496 485 398 535 550 295 521
RGD1563349 2216 2385 1447 2278 2316 2434 2415 1970 2402 2447 1295 2739
Grm3 3555 3810 2330 3876 4129 3948 3732 2963 3690 3601 2172 4835
Dmtf1 2229 2608 1200 2167 2134 2115 2152 2251 1969 2716 1071 2707
Abcb1b 261 237 138 266 248 240 229 250 233 375 75 237
Abcb4 309 327 142 355 298 330 244 253 257 276 118 252
Abcb1a 1060 1143 654 1312 1122 1248 1126 1104 1140 1439 370 896
Dbf4 28 21 14 17 24 32 19 16 22 34 9 17
Rundc3b 956 1189 569 1131 1094 1052 987 899 989 1283 540 1205
Cldn12 1245 1264 645 1059 1186 1145 1128 1034 1196 1786 698 1624
Ankib1 2829 3098 1788 2886 3058 3006 2709 2498 2800 3239 1468 3373
Cdk6 16 24 10 28 28 21 26 22 26 17 12 16
Vps50 2256 2560 1415 2460 2489 2486 2120 2083 2126 3002 1187 2949
Ppp1r9a 4216 4332 2324 3922 4561 4368 3724 3507 3695 4648 1747 4379
Sgce 412 478 264 438 508 456 458 388 402 631 224 619
Dync1i1 3485 4128 2095 3740 4175 4121 3331 3319 3390 4441 1826 4853
Ica1 1149 1285 673 1253 1326 1322 1104 1018 1091 1773 548 1666
Nxph1 1029 1146 614 1000 1046 1149 938 907 899 1333 732 1776
Phf14 2112 2276 1254 2102 2188 2259 2048 1921 2037 2273 908 2327
Bmt2 463 494 237 413 441 409 475 429 457 487 216 482
Foxp2 34 22 25 32 55 31 33 37 44 22 14 20
Cftr 175 142 90 187 227 161 231 201 208 5 31 38
Mdfic 64 83 45 67 74 80 81 38 71 102 67 100
Met 1607 1952 942 1644 1355 1749 1310 1701 1482 995 764 1470
Capza2 7606 8434 4564 6851 6864 7603 7240 6797 6811 12422 4990 12045
Tspan12 1006 1018 735 1064 965 1097 881 865 996 1378 580 1264
Ing3 348 403 222 346 399 377 366 367 383 409 183 448
Kcnd2 7022 6880 3811 5940 6791 6943 6736 5618 5971 10080 3945 10412
Ptprz1 8447 8166 5036 8553 8407 8583 7638 7112 8149 8435 4272 9466
Fam3c 878 1078 689 1070 1139 1034 922 822 935 1444 639 1432
Aass 343 300 174 289 351 271 315 295 288 466 151 386
Iqub 638 566 289 483 586 490 541 525 515 420 118 345
Pot1 389 322 229 407 464 384 364 345 356 341 148 327
Snd1 2668 2613 1430 2235 2755 2732 2276 2136 2187 3343 1266 3572
Impdh1 881 970 576 922 1042 991 894 765 880 1216 524 1271
Ube2h 4333 4880 2422 3852 4359 4552 4380 3654 4350 5809 2126 5793
Ahcyl2 1867 2197 1075 2167 2180 2092 2075 1688 1955 3955 894 2777
Tnpo3 2182 2502 1250 2200 2482 2390 2124 1994 2022 2731 1099 2889
Nrf1 315 312 172 288 323 308 299 281 311 361 154 415
Tmem209 162 178 89 174 205 184 141 156 158 198 75 217
Copg2 3918 4729 2402 4299 4533 4687 3748 3551 3928 5123 2162 5937
Tsga13 1 1 1 1 0 0 0 1 1 1 0 0
Cpa5 1 1 0 1 1 0 0 0 0 0 0 0
Podxl 926 881 492 755 803 814 770 703 825 1036 393 916
Chchd3 1196 1337 705 1329 1271 1303 1153 1157 1090 1582 640 1651
Lrguk 46 64 26 41 56 52 52 37 32 41 28 51
LOC689574 193 193 130 183 241 197 153 171 154 302 115 263
Cnot4 1036 1002 545 875 988 995 983 890 929 1077 450 1108
Cald1 351 452 269 390 354 419 375 340 404 477 164 364
Tmem140 64 55 29 46 56 53 68 62 68 113 37 80
RGD1565367 34 49 30 46 59 43 41 50 44 49 17 47
Dgki 2140 2104 1114 2033 2051 1794 1861 1964 1856 2154 846 2114
Creb3l2 172 169 72 160 195 144 169 151 136 170 102 203
Atp6v0a4 154 137 63 120 158 137 138 140 121 118 46 141
Trim24 381 532 267 418 424 444 424 328 440 447 195 454
Akr1d1 3 0 1 0 2 1 1 0 2 0 0 1
Luc7l2 2057 2136 1257 1978 2284 2108 2045 1964 2124 1903 752 1821
Tbxas1 37 41 21 29 39 42 31 25 47 37 14 39
Hipk2 1395 1440 681 1043 1176 1105 1336 1193 1445 1285 664 1349
Ubn2 1638 1751 926 1527 1869 1633 1510 1486 1706 1723 625 1494
Adck2 479 478 296 446 622 529 475 383 454 614 282 665
Tmem178b 4722 4844 2245 3403 3869 3834 4346 4293 4130 5045 2302 5594
Agk 701 739 429 689 828 820 657 569 692 817 365 1050
Clec5a 1 4 3 5 2 6 4 2 1 2 3 3
Prss1 0 0 0 0 0 0 0 0 0 0 0 0
Ephb6 4027 4776 2514 3385 4572 4548 4145 2836 4033 4500 2227 5250
Clcn1 69 81 28 49 78 77 68 89 80 47 28 44
Olr804 0 0 0 1 0 0 0 1 0 0 0 0
Tpk1 68 97 55 84 84 108 103 73 80 112 34 125
Ezh2 254 268 133 229 230 239 234 213 264 182 94 166
Zfp746 799 836 425 685 864 833 713 651 720 907 393 970
Zfp775 273 339 171 311 346 303 299 203 262 360 138 317
Gimap5 22 16 10 24 28 22 22 21 18 29 11 23
Aoc1 1 2 2 3 4 1 1 0 1 2 1 0
Sspo 15 12 10 16 14 27 13 10 11 36 10 16
Npy 876 987 567 784 1033 1083 948 787 738 1380 696 2099
Fam221a 18 19 12 17 22 21 24 18 16 10 5 19
Dfna5 418 447 210 449 456 499 391 354 386 420 173 444
LOC500124 82 75 52 86 86 83 63 62 86 70 30 55
Hoxaas3 0 0 0 0 0 0 0 0 0 0 0 0
Skap2 188 196 102 228 204 235 168 151 190 219 111 215
Creb5 88 75 45 79 79 92 89 87 76 104 61 132
Plekha8 965 939 531 875 978 891 911 812 948 870 363 976
Wipf3 4476 3600 2286 3204 3603 3878 3575 3928 3421 7392 2104 5552
Ghrhr 2 1 0 1 0 0 1 2 2 0 0 1
Znrf2 593 679 356 538 625 590 620 514 530 697 311 686
Pde1c 82 88 53 83 102 77 82 71 79 74 25 93
Vopp1 3591 4005 2116 3353 3780 3679 3727 3139 3213 5256 2141 5596
Abcg2 509 659 346 701 631 681 616 556 620 941 231 438
Fam13a 422 446 215 318 379 425 394 381 368 512 165 447
Snca 4568 5982 3146 5624 5296 5748 4584 4261 4431 6482 2721 6918
Ccser1 780 696 363 686 727 675 717 677 702 584 165 518
Smarcad1 1196 1350 734 1231 1255 1249 1250 1159 1249 1374 569 1341
Serbp1 4016 4312 2643 4033 4463 4732 4097 3319 3799 5174 2079 5690
Eif2ak3 1020 1187 580 998 1165 1193 889 982 974 1314 539 1395
Smyd1 0 3 0 4 1 3 2 1 2 0 2 3
Chmp3 1316 1502 861 1383 1507 1582 1253 1198 1234 1801 737 2010
Mrpl35 641 804 395 733 802 729 677 590 673 981 362 1037
Tcf7l1 14 13 16 19 20 10 15 18 13 25 11 19
Polr1a 1352 1348 696 1185 1283 1357 1158 1122 1152 1227 488 1300
Suclg1 2349 2459 1422 2019 2491 2443 2013 2023 2040 3222 1269 3542
Tacr1 41 52 18 39 37 41 27 43 35 46 24 80
Tlx2 0 0 0 0 0 0 0 0 0 0 0 2
Wbp1 1488 1632 1030 1384 1854 1648 1582 1306 1362 2006 780 1944
Slc4a5 12 7 3 14 9 19 13 13 16 11 8 21
Zfp638 5225 5874 3010 5255 5609 5037 5283 5049 5381 5673 2506 6338
Nagk 528 581 315 472 559 568 489 377 462 468 183 519
Dysf 37 39 33 46 57 38 49 32 42 73 20 37
Sfxn5 1989 1926 1207 2096 2240 2160 1840 1779 1791 2525 984 2400
Tgfa 436 486 266 431 500 491 413 319 391 613 371 656
Tia1 887 1003 461 895 935 1055 985 875 870 761 256 683
Add2 4184 4432 2145 3386 3928 3900 3865 3599 3930 5261 1853 5028
Gkn1 2 0 0 3 0 3 2 2 5 0 0 1
Antxr1 213 186 103 218 285 181 192 189 191 204 90 222
Aak1 12374 13337 5778 9314 10219 9667 11806 10756 11436 11438 5264 12883
Arhgap25 286 349 176 288 374 354 315 245 336 290 171 324
Gfpt1 1111 1238 675 1159 1160 1128 1082 1109 1111 1261 522 1302
Rab7a 4359 4934 2921 4432 5027 5333 4134 3886 4224 6098 2682 6591
Sec61a1 1856 1929 1135 1758 1907 2091 1722 1570 1650 2563 986 2404
Eefsec 311 342 193 355 308 355 315 271 331 373 205 484
Mgll 1957 2044 1094 1939 2270 2224 1824 1806 1846 3957 1155 3187
Chchd6 648 827 417 712 784 776 626 625 618 949 348 986
Tpra1 416 403 206 412 497 419 355 341 367 522 201 498
V1ra14 0 0 0 0 0 0 0 0 0 0 0 0
Grip2 438 433 236 361 482 423 447 432 430 345 153 383
Slc41a3 96 97 41 90 105 110 82 75 97 112 56 137
Prickle2 19259 19628 9809 13130 16732 16913 18121 15813 15703 23789 8588 23637
Suclg2 1150 1233 730 1262 1257 1345 1064 1015 1122 1512 545 1550
Eogt 287 302 171 291 317 291 297 256 291 374 132 330
Fam19a4 5 1 2 10 3 4 5 10 8 6 3 4
Mitf 262 250 158 262 264 262 263 289 276 245 131 270
Foxp1 1056 1014 565 836 951 911 982 900 945 1043 465 1237
Shq1 74 84 51 96 95 84 57 84 75 94 31 84
Pdzrn3 680 652 413 935 943 834 655 624 744 823 413 887
Ppp4r2 3095 3412 2100 2887 3142 3229 2849 2588 2853 3857 1824 3807
Cntn3 367 522 278 611 557 513 507 418 455 268 178 319
Cntn6 278 313 188 326 410 338 348 265 329 151 152 229
Il5ra 0 2 1 0 1 2 0 1 0 0 0 0
Edem1 1150 1366 723 1159 1216 1247 1318 1078 1301 1567 686 1511
Rad18 162 139 75 134 176 159 122 149 153 169 76 227
Irak2 276 278 157 224 301 238 274 250 259 266 74 248
Ttll3 169 209 106 141 173 149 159 162 168 131 40 105
Mtmr14 682 705 379 629 798 795 650 583 587 845 321 755
Fancd2 133 140 68 124 165 144 140 128 135 148 51 130
Slc6a11 746 708 343 657 707 691 642 660 647 755 378 827
Atg7 482 429 249 457 481 511 430 387 415 560 180 577
Syn2 3540 4452 2378 3986 4081 3975 3542 3816 3924 5355 2156 5922
Tsen2 310 380 225 267 310 323 337 332 320 316 111 341
Tamm41 234 265 137 239 255 253 203 187 212 263 98 296
Pparg 3 9 1 7 14 7 6 7 9 2 0 10
Rpl32 1530 1690 917 1772 1810 1790 1509 1424 1542 2200 815 2271
Raf1 2818 2976 1588 2543 2977 2795 2492 2356 2576 3241 1230 3244
Zfand4 189 252 105 217 222 202 185 165 201 261 77 221
March8 1577 1791 1010 1658 1873 1804 1689 1457 1570 2353 1174 2486
Ret 438 444 190 247 428 344 415 342 384 675 227 497
Bms1 1341 1400 784 1246 1481 1352 1217 1206 1226 1430 532 1374
Cacna2d4 6 7 5 6 10 7 5 5 11 8 2 5
Lrtm2 366 330 182 368 446 347 317 263 405 649 172 428
Erc1 1180 1269 646 1146 1152 1151 1081 1083 1187 1695 489 1361
Kdm5a 2709 2966 1450 2527 2974 2690 2598 2366 2671 2823 1046 2588
Wnk1 4913 5078 2640 4308 4781 4574 4803 4603 5064 5083 2443 5842
Ninj2 106 137 92 148 151 152 125 97 114 182 125 284
B4galnt3 3 2 1 5 3 5 3 4 4 4 0 1
Atp6v1e1 6664 7725 3997 7042 7759 7785 6523 6394 6437 9556 3835 10575
Iqsec3 6495 6240 3177 4233 5840 5367 5918 5130 5952 8298 2987 8509
Mical3 1461 1423 811 1273 1640 1443 1317 1357 1485 1347 507 1139
Cecr2 239 249 100 211 219 202 209 227 253 336 116 235
Slc6a13 44 62 25 32 38 48 59 40 63 74 46 47
LOC297568 0 0 0 1 0 0 0 0 0 0 0 0
Cpamd8 1 0 0 1 1 0 1 1 1 0 0 0
Mug2 0 0 0 0 0 0 0 0 0 0 0 0
Mfap5 0 0 1 0 2 0 0 0 1 2 1 1
Necap1 4747 5154 2940 4904 5595 5202 4608 4169 4465 6525 2461 6750
Clec4a2 0 0 0 3 1 0 0 0 0 0 0 1
RGD1307916 0 0 0 0 0 0 0 0 0 0 0 0
C1s 205 200 99 187 235 230 152 129 166 237 130 340
Vom2r50 0 0 0 0 0 0 0 0 0 0 0 0
Cd163 60 61 31 43 81 69 55 76 67 120 38 75
Zfp384 844 847 414 621 777 763 752 721 761 756 249 583
Vwf 567 725 417 564 606 799 643 505 736 701 299 572
Gapdh 11489 13654 6120 12258 12031 11616 10876 10413 11280 15886 6671 17147
Tigar 876 1076 585 904 974 996 853 803 939 1367 511 1435
Prmt8 1338 1259 723 1176 1237 1251 1123 1068 1054 2195 746 2112
RGD1311164 687 740 413 648 781 717 644 618 643 893 345 848
Senp17 0 0 0 0 0 0 0 0 0 0 0 0
Tspan9 672 786 421 679 848 708 735 595 652 857 389 914
Itfg2 303 288 130 278 330 302 296 247 291 285 120 263
Clec2dl1 2 2 0 0 0 0 0 0 0 0 0 0
Clec9a 18 13 3 18 14 16 10 9 17 17 1 11
Klrb1 0 1 1 0 0 0 1 0 0 0 0 0
Ly49i9 0 0 0 0 0 0 0 0 0 0 0 0
Ly49si1 0 0 0 0 0 0 0 0 0 0 0 0
Ly49i2 0 0 0 0 0 0 0 0 0 0 0 0
Klra5 0 0 0 0 0 0 0 0 0 0 0 0
Klra2 0 1 0 0 0 0 0 0 0 0 0 0
Borcs5 201 225 111 203 266 213 186 174 154 200 67 204
Lrp6 1620 1646 873 1407 1615 1533 1515 1358 1539 1560 565 1428
Bcl2l14 0 1 1 0 0 0 2 0 0 1 2 0
Cdkn1b 565 640 408 476 625 600 610 474 561 762 419 811
Ptpro 1474 2014 659 2013 1813 1802 902 1692 2123 1351 783 2680
Plekha5 2138 2048 1038 1870 2243 2059 1917 1839 1919 1886 661 1848
Aebp2 348 332 185 312 330 329 336 312 295 390 145 366
Pde3a 125 102 66 118 121 117 111 88 85 194 56 219
Slco1c1 2017 1967 1181 1958 1867 1869 1830 1755 2035 2500 887 2298
St8sia1 667 785 367 556 637 660 667 526 696 776 374 1012
Slc21a4 6 5 2 0 6 4 3 0 0 2 3 6
Abcc9 259 245 135 314 214 252 261 233 304 297 121 184
Lmntd1 4 7 0 7 2 3 9 5 2 8 0 6
Rassf8 215 263 151 253 273 290 199 193 244 273 122 314
Itpr2 1192 1189 657 1149 1199 1230 1055 1039 1034 1105 488 1019
Arntl2 9 16 15 15 28 20 7 21 21 34 7 15
Ints13 747 797 445 689 809 725 733 722 719 725 316 801
Ccdc91 620 713 391 616 774 677 616 574 626 795 402 885
Pthlh 9 15 4 3 11 11 2 10 10 17 6 13
Ergic2 1158 1247 692 1132 1266 1263 1115 1042 1080 1440 572 1485
Bicd1 1481 1465 809 1385 1477 1308 1372 1351 1481 1393 495 1172
Htr5a 223 270 88 251 192 178 241 232 221 133 81 194
Insig1 1633 1776 1085 1546 2108 2138 1550 1295 1658 2321 1083 2334
En2 1 0 0 0 0 0 0 0 0 3 1 5
Shh 20 16 8 16 19 17 21 14 12 15 15 32
Olr1226 0 0 0 0 0 0 0 0 0 0 0 0
Olr1227 0 0 0 0 0 0 0 0 0 0 0 0
Olr1228 0 0 0 0 0 0 0 0 0 0 0 0
Olr1229 0 0 0 0 0 0 0 0 0 0 0 0
Olr1230 0 0 0 0 0 0 0 0 0 0 0 0
Olr1231 0 0 0 0 0 0 0 0 0 0 0 0
Olr1232 0 0 0 0 0 0 0 0 0 0 0 0
Olr1234 0 0 0 0 0 0 0 0 0 0 0 0
Olr1237 0 0 0 0 0 0 0 0 0 0 0 0
Olr1238 0 0 0 0 0 0 0 0 0 0 0 0
Olr1239 0 0 0 0 0 0 0 0 0 0 0 0
Olr1240 0 0 0 0 0 0 0 0 0 0 0 0
Olr1241 0 0 0 0 0 0 0 0 0 0 0 0
Olr1233 0 0 0 0 0 0 0 0 0 0 0 0
Olr1236 0 0 0 0 0 0 0 0 0 0 0 0
Olr1243 0 0 0 0 0 0 0 0 0 0 0 0
Olr1242 0 0 0 0 0 0 0 0 0 0 0 0
Olr1235 0 0 0 0 0 0 0 0 0 0 0 0
Olr1246 0 0 0 0 0 0 0 0 0 0 0 0
Olr1247 0 0 0 0 0 0 0 0 0 0 0 0
Olr1249 0 0 0 0 0 0 0 0 0 0 0 0
Olr1244 0 0 0 0 0 0 0 0 0 0 0 0
Olr1245 0 0 0 0 0 0 0 0 0 0 0 0
Olr1250 0 0 0 0 0 0 0 0 0 0 0 0
Olr1251 0 0 0 0 0 0 0 0 0 0 0 0
Olr1248 0 0 0 0 0 0 0 0 0 0 0 0
Olr1096 1 3 1 5 1 6 2 2 2 1 0 0
Mnx1 0 0 0 0 0 0 0 0 0 0 0 0
Il6 1 2 0 3 5 6 6 0 4 3 0 1
Paxip1 966 1003 521 819 1012 936 909 797 913 1061 431 1162
Actr3b 2238 2406 1164 1965 2100 2170 2174 1777 1772 3437 1262 3360
Xrcc2 130 124 64 64 109 121 104 109 130 150 66 114
Cct8l1 16 28 6 32 20 38 30 22 14 34 8 20
Galnt11 1881 2120 1086 1855 2133 2093 1829 1682 1675 2364 870 2443
Prkag2 1621 1740 899 1446 1677 1619 1433 1530 1565 1991 777 2021
Crygn 0 1 1 0 0 0 0 2 1 0 0 0
Rheb 2325 2328 1361 2167 2477 2370 2257 1984 1946 3290 1249 3496
Nub1 2923 3545 1680 3146 3335 3105 2999 2686 2962 3783 1629 4184
RGD1561560 0 0 0 0 0 0 0 0 0 0 0 0
Iqca1l 3 6 0 0 2 0 1 1 1 0 0 0
Mir671 0 0 0 0 0 0 0 0 0 0 0 0
Asb10 0 0 0 0 0 0 0 0 0 0 0 0
Abcf2 2091 2289 1340 2018 2461 2329 1819 1872 1948 2492 974 2691
Gbx1 2 4 0 3 5 2 3 2 5 4 1 1
Chpf2 1493 1631 896 1366 1525 1547 1352 1208 1433 1570 603 1353
Atg9b 3 1 4 4 4 9 5 2 3 5 2 5
Tmub1 495 526 325 462 568 508 483 382 426 716 307 793
Asic3 15 24 5 13 23 19 14 10 23 14 5 10
Slc4a2 637 692 459 632 817 749 627 523 681 916 477 1165
Cdk5 1614 1800 969 1716 1938 1950 1594 1405 1540 2083 820 2277
Abcb8 1088 1201 659 1051 1242 1297 1155 933 1054 1322 555 1426
Kcnh2 729 734 457 566 825 781 788 504 633 1038 460 1152
Nupl2 238 293 124 259 264 271 270 181 215 273 111 262
LOC100364673 35 37 11 30 38 30 33 28 46 12 2 6
Klhl7 1601 1764 1110 1628 1777 1640 1702 1582 1619 1689 880 1957
Fam126a 272 340 176 336 338 342 337 284 307 340 147 392
Tomm7 653 695 442 778 842 794 661 689 655 1025 392 1056
LOC100909675 37 46 23 45 64 35 36 24 43 76 21 79
Pus7 450 505 304 403 468 490 429 429 424 372 184 408
Kmt2e 1917 1790 1085 1823 2197 1900 1839 1795 1897 1639 643 1496
Psmc2 2165 2675 1367 2344 2686 2511 2234 2019 2148 3174 1365 3465
Dnajc2 752 949 499 791 916 892 728 624 754 996 400 952
Pmpcb 1811 1930 1003 1905 1780 1972 1675 1383 1645 2379 934 2737
Armc10 867 931 479 849 918 1069 852 699 772 1188 462 1180
Napepld 289 251 142 249 271 291 267 187 225 267 105 300
Lrrc17 7 11 2 11 18 15 10 12 5 6 9 6
Fgl2 69 97 53 71 88 103 50 69 84 115 56 148
Ptpn12 714 643 438 679 767 727 687 704 696 891 357 862
Rsbn1l 727 788 410 650 732 718 673 664 693 895 367 845
Aptr 36 41 25 26 38 45 41 30 29 33 13 32
Tmem60 317 386 190 276 275 354 290 247 278 403 169 412
Gnai1 3722 4808 2590 4517 4241 4183 3815 3532 3870 4059 2497 5149
Olr987 0 0 0 0 0 0 0 0 0 0 0 0
Olr917 0 0 0 0 0 0 0 0 0 0 0 0
Gnat3 0 0 0 0 1 0 0 0 0 0 0 0
Mir879 1 0 0 0 0 0 2 0 0 1 0 0
Tmem243 159 141 75 130 143 129 145 123 118 148 94 121
Crot 995 1025 629 1140 1100 1135 908 931 947 1375 442 1168
Slc25a40 121 143 77 132 129 120 119 112 126 108 43 117
Sri 793 906 500 901 903 966 775 698 812 1300 492 1271
Steap4 11 18 5 9 22 31 14 14 13 15 6 22
RGD1564345 36 21 20 47 63 16 36 35 37 5 3 1
Ewsr1 7129 7566 4488 6771 8636 8179 6706 5907 6854 8207 3062 7797
Steap1 7 12 8 5 9 7 7 1 4 5 8 6
Steap2 185 219 127 234 281 197 158 155 170 230 138 244
Gtpbp10 195 191 99 201 205 222 194 163 177 242 106 273
Fzd1 634 712 410 545 748 683 579 610 676 650 370 797
Cyp51 3729 3937 2453 3680 4641 4193 3325 3107 3815 5737 2619 5306
Mterf1 251 284 131 234 267 262 232 218 228 285 120 246
Krit1 1588 1809 967 1648 1817 1849 1632 1588 1686 1832 712 1604
RGD1306626 0 4 2 5 6 4 1 5 7 5 1 3
Pex1 981 1010 581 894 1086 997 880 871 948 990 393 1041
Fam133b 597 681 397 637 614 602 579 548 637 684 276 735
Rbm48 234 277 123 227 243 263 223 194 199 285 123 282
Hepacam2 0 0 0 0 0 0 0 0 0 0 0 2
Mir653 0 0 0 0 0 0 0 0 0 0 0 0
Mir489 0 0 0 0 0 0 0 0 0 0 0 0
Calcr 0 1 1 2 2 0 3 1 1 2 1 3
Tfpi2 9 6 6 4 5 11 6 3 11 9 2 2
Bet1 406 419 351 442 460 482 458 344 456 552 280 501
Gng11 156 214 110 190 204 196 212 190 176 248 108 224
Gngt1 0 0 2 0 0 0 0 0 0 0 0 2
Col1a2 392 328 228 374 410 700 364 278 292 964 480 636
Pon1 1 2 2 1 1 1 5 2 0 0 0 0
Pon2 648 697 464 705 754 857 634 581 599 923 515 909
Pon3 6 18 9 8 15 13 17 8 9 10 7 8
Asb4 0 1 1 0 0 1 1 0 1 4 0 1
Pdk4 153 169 87 107 254 154 143 142 246 190 59 77
Sem1 800 797 458 826 904 809 679 695 712 1032 399 1120
Dlx5 29 31 12 14 40 30 12 24 18 22 15 38
Sdhaf3 103 136 74 134 110 118 96 137 135 181 59 179
Tac1 100 191 65 107 115 119 91 132 89 64 71 144
Asns 1406 1444 723 1163 1270 1228 1276 1252 1195 1681 628 1752
C1galt1 279 339 164 266 300 308 244 294 246 338 145 330
Mios 602 701 373 655 706 683 584 485 588 771 241 637
Rpa3 93 115 62 103 112 93 94 73 96 131 52 142
LOC500028 168 182 110 175 213 167 176 143 164 227 112 235
Ndufa4 3847 4457 2415 4290 4326 4442 4037 3629 3671 6073 2153 6404
Tmem106b 2317 2570 1529 2418 2398 2469 2123 2005 2041 3510 1583 3513
Tas2r7l 0 0 0 0 0 0 0 0 0 0 0 0
Tmem168 609 710 440 680 619 689 595 562 604 916 413 847
LOC500035 24 20 1192 3 5 5 55 10 10 21 1543 10
Gpr85 1339 1634 792 1411 1358 1573 1426 1225 1232 1738 841 1864
LOC100363521 455 587 326 577 561 564 446 444 467 631 281 725
Ppp1r3a 0 0 0 0 1 0 1 0 0 0 0 0
Tfec 4 4 3 2 3 5 4 7 2 0 3 1
Tes 263 222 148 383 455 269 372 286 284 220 146 362
Cav1 609 753 450 702 776 785 738 600 781 945 417 855
Cav2 316 402 271 413 420 409 431 296 335 473 285 420
Asz1 1 0 0 0 0 1 0 0 0 0 0 0
Lsm8 1525 1638 1076 1296 1411 1648 1575 1326 1208 2003 950 2104
Ankrd7 9 8 2 7 4 3 4 4 7 3 0 5
LOC685171 0 0 0 0 0 0 0 0 0 0 0 1
LOC498971 0 0 0 0 0 0 0 0 0 0 0 0
Wnt16 23 42 11 20 64 30 38 29 26 63 23 41
Fezf1 1 0 0 0 0 0 0 0 0 0 0 0
Rnf133 11 13 5 12 21 13 11 10 13 2 2 1
Rnf148 12 5 7 12 20 9 17 13 11 2 0 0
Tas2r118 0 2 0 0 0 0 0 0 0 0 0 1
Slc13a1 0 0 0 1 1 0 0 1 0 0 0 0
Ndufa5 2330 2511 1351 2357 2615 2511 2271 1878 1975 3367 1111 3416
Lmod2 2 0 0 0 2 2 2 2 7 0 0 4
Wasl 2782 2531 1939 2272 2679 2966 2461 2328 2449 5446 1996 4698
Gpr37 2752 2807 1701 2833 3060 3066 2616 1898 2466 3377 2393 5216
Hyal4 1 0 2 0 0 0 1 0 0 1 0 0
Hyal6 1 1 0 0 0 0 1 1 1 1 3 0
Hyal5 1 0 0 1 0 0 0 1 3 3 0 0
Spam1 0 0 0 0 0 0 0 0 0 0 0 0
Tmem229a 3275 3248 2036 3117 2977 3218 3090 2686 2969 4105 2179 4626
Mir592 2 4 2 7 3 1 3 4 1 1 0 0
Zfp800 449 413 237 432 448 422 406 355 450 389 173 371
Pax4 8 3 0 8 10 11 8 3 6 9 2 14
Arf5 2956 3223 1837 2866 3281 3385 2867 2340 2659 4416 1863 4532
Fscn3 8 18 5 11 16 8 5 14 11 10 1 5
Lipogenin 22 13 8 17 20 13 24 17 17 6 5 5
Lrrc4 2547 2952 1483 2338 2673 2836 2454 2132 2359 3943 1476 3946
Lep 0 3 1 1 2 2 0 0 1 0 0 0
Mir129-1 2 5 0 5 5 6 3 3 4 2 1 1
Rbm28 552 571 362 527 591 602 514 468 611 653 260 701
Prrt4 63 79 26 58 86 86 87 48 64 86 37 65
Fam71f1 0 0 1 0 0 0 1 0 0 0 0 0
Fam71f2 0 0 0 0 0 0 0 1 0 0 0 0
Atp6v1f 1572 1810 1004 1663 1870 1827 1538 1393 1447 2295 870 2456
Calu 1990 2342 1234 2229 2195 2303 2053 2003 1998 2925 1162 2853
Opn1sw 3 2 0 0 5 2 2 0 1 1 0 0
Flnc 608 627 413 613 821 880 514 367 562 712 410 995
Irf5 225 237 116 184 233 240 185 177 213 246 111 280
Tspan33 901 1001 541 906 986 990 888 826 901 1377 457 1398
Smo 224 216 142 261 258 283 242 204 232 399 138 307
Mir183 0 0 0 0 0 0 0 0 0 0 0 0
Mir96 0 0 0 0 1 0 0 0 0 0 0 0
Mir182 0 0 0 0 0 0 0 0 0 0 0 0
Mir3553 0 0 0 0 0 0 0 0 0 0 0 0
N5 44 53 21 36 30 31 39 46 52 24 5 6
Klhdc10 817 995 495 921 1015 929 835 812 961 1082 456 1074
Zc3hc1 450 536 280 472 516 518 469 401 444 572 238 615
Cpa4 4 4 2 2 5 5 3 2 1 2 1 2
Ssmem1 37 44 21 35 40 46 40 31 39 49 24 40
Cpa2 35 41 15 37 52 39 38 34 35 44 23 45
Cpa1 1 0 0 0 0 0 1 1 0 0 0 0
Cep41 195 211 114 193 205 188 195 164 196 227 106 212
Mest 384 549 284 525 644 461 472 394 550 337 173 424
Klf14 1 0 0 0 0 0 0 1 0 1 0 1
Mir29a 0 0 0 0 0 0 0 0 0 0 0 0
Mir3587 26 42 10 21 20 22 27 18 29 13 7 9
Mir3556a 5 10 4 6 5 8 5 5 10 1 1 7
Mir29b1 1 0 1 1 4 0 1 1 1 1 0 0
Slc35b4 1824 1960 1027 1754 2118 1894 1765 1767 1728 2184 960 2407
Akr1b1 893 1058 533 907 1065 1016 842 718 875 1244 561 1403
Akr1b7 9 8 4 18 14 12 15 15 16 8 2 9
Akr1b8 22 27 11 27 35 36 22 25 18 26 4 23
Akr1b10 443 475 241 442 545 453 437 421 434 426 179 456
Bpgm 1733 1950 1131 1934 2053 1965 1757 1583 1698 2427 1044 2660
Wdr91 864 955 529 866 1036 1030 934 731 839 1147 450 1147
LOC500077 223 270 124 224 282 250 256 229 200 308 120 307
Nup205 1401 1598 759 1363 1528 1385 1310 1281 1332 1390 545 1439
Fam180a 20 34 14 21 27 29 13 11 20 37 12 25
Slc13a4 113 94 46 95 132 107 85 75 90 134 66 129
Mtpn 4670 5167 2828 4404 4677 4874 4453 4162 4564 7001 2756 7148
Mir490 5 0 2 3 1 1 1 0 4 1 0 0
Chrm2 246 284 137 287 362 246 265 292 275 206 177 387
Ptn 7651 8289 5471 7778 7894 10084 8058 6094 6942 10857 5354 12955
Ttc26 472 538 275 538 506 495 464 391 426 580 193 495
Fmc1 208 205 110 201 199 247 196 147 188 300 115 294
Clec2l 1540 1699 1001 1728 1919 1747 1532 1253 1491 2866 1107 2546
Chmp4bl1 1621 1730 1014 1553 1784 1804 1538 1350 1445 2277 844 2260
Rab19 3 4 1 1 1 3 2 0 2 1 1 3
Mkrn1 1043 1185 652 1004 1111 1159 1000 878 1035 1493 673 1514
Ndufb2 1126 1468 786 1335 1337 1357 1160 1005 1134 1664 617 1682
Mrps33 603 760 388 728 697 797 634 580 615 828 330 922
Prss37 0 0 1 0 0 0 0 0 0 0 0 1
RGD1563986 1165 1273 677 1105 1267 1178 954 917 1152 1242 605 1389
Tas2r137 2 3 2 5 0 3 3 2 4 2 0 0
Tas2r108 1 1 1 1 0 1 3 4 1 1 0 0
Ssbp1 196 184 107 239 225 235 184 169 204 256 91 264
Olr799 0 0 0 0 0 0 0 0 1 0 0 0
Tas2r138 0 0 0 0 0 0 0 0 0 0 0 0
Moxd2 0 0 0 0 0 0 0 0 0 0 0 0
LOC312273 0 0 0 0 0 0 0 0 0 0 0 0
Prss58 0 0 0 0 0 0 0 0 0 0 0 0
Tryx5 0 0 0 0 0 0 0 0 0 1 0 0
Prss3 1 0 0 0 0 0 0 1 0 0 0 0
LOC286960 0 0 0 0 0 0 0 0 0 0 0 0
Try4 0 0 0 0 0 0 0 0 0 0 0 0
Prss2 0 0 0 0 0 0 0 0 0 0 0 0
Try10 0 0 0 0 0 0 0 0 0 0 0 0
Trpv5 15 15 7 16 12 15 23 31 43 4 3 5
Trpv6 843 1011 445 715 959 918 867 695 900 937 449 1034
Kel 3 3 2 1 3 4 3 4 3 3 2 3
LOC680112 0 0 0 0 0 1 1 0 1 1 0 0
Pip 1 0 0 0 0 0 1 0 2 0 0 0
Sval2 0 0 0 0 0 0 0 1 0 0 0 0
Sval1 0 0 0 0 0 0 0 0 0 0 0 0
Tas2r139 0 0 1 1 0 0 0 0 1 0 0 1
Casp2 403 427 225 406 426 363 401 387 467 367 167 334
Gstk1 368 399 211 440 384 384 338 294 312 456 201 469
Tas2r144 0 1 0 0 2 0 1 1 1 0 0 0
Epha1 24 27 16 19 21 19 23 25 24 21 5 14
Fam131b 3790 4464 2239 3952 3998 4035 3685 3291 3647 5645 2191 5344
Tas2r135 0 0 0 0 0 2 0 1 0 0 0 0
Tas2r143 0 0 0 0 6 0 0 0 2 0 0 0
Zyx 413 464 257 394 416 491 411 335 407 659 234 598
Tas2r126 0 0 0 0 0 1 0 0 0 0 0 0
Olr801 2 0 0 0 1 0 0 0 0 0 0 0
Olr802 2 0 0 0 0 0 0 0 0 0 0 0
Olr803 0 0 0 0 1 1 0 0 0 0 0 0
Fam115e 1 0 0 0 0 0 0 2 1 0 0 0
Olr806 0 0 0 0 0 0 0 0 0 0 0 0
Olr810 0 0 0 0 0 0 0 0 0 0 0 0
Olr807 0 0 0 0 0 0 0 0 0 0 0 0
Olr809 0 0 0 0 0 0 0 0 0 0 0 0
Olr808 0 0 0 0 0 0 0 0 0 0 0 0
Olr811 0 0 0 0 0 0 0 0 0 0 0 0
Olr812 0 0 0 0 0 0 0 0 0 0 0 0
Olr437 0 0 0 0 0 0 0 0 0 0 0 0
Olr813 0 0 0 0 0 0 0 0 0 0 0 0
Olr816 0 0 0 0 0 0 0 0 0 0 0 0
Olr818 0 0 0 0 0 0 0 0 0 0 0 0
Olr820 0 0 0 0 0 0 0 0 0 0 0 0
Olr819 0 0 0 0 0 0 0 0 0 0 0 0
Olr821 0 0 0 0 0 0 0 0 0 0 0 0
Nobox 1 2 4 1 1 2 1 4 1 0 0 0
Cul1 4011 4401 2450 4315 4464 4536 3908 3713 3870 5299 2031 5639
Zfp398 559 528 284 441 552 480 522 489 579 471 178 427
Zfp282 720 679 374 588 699 737 642 577 695 784 299 708
Zfp786 182 206 105 187 171 188 148 179 187 196 90 223
Pdia4 1342 1568 756 1244 1530 1198 1468 1608 1461 1469 760 1991
Zfp956 245 317 160 280 321 298 267 232 309 314 113 318
Zfp777 457 511 278 471 442 482 412 358 449 687 239 597
Zfp467 191 159 100 180 238 211 161 145 179 337 100 235
Lrrc61 398 457 248 386 433 492 359 338 370 572 254 573
Rarres2 311 353 203 237 298 355 248 256 228 375 154 397
Mir504 3 5 4 5 4 4 9 5 5 5 3 3
Repin1 570 639 340 528 514 632 494 467 589 813 318 639
Atp6v0e2 2536 3026 1477 2857 2902 2771 2464 2192 2449 4073 1468 4337
Gimap1 5 11 9 7 9 9 14 4 10 14 3 17
RGD1559747 451 455 256 457 482 414 427 377 404 402 210 454
Gimap4 0 1 0 1 1 3 0 2 1 7 2 3
Gimap7 7 6 2 11 4 5 7 5 5 11 2 11
Gimap8 59 52 34 72 49 60 63 58 48 73 24 57
Gimap9 14 13 11 18 7 10 16 5 13 28 7 7
Gimap6 31 41 21 54 33 56 43 26 26 61 26 67
Tmem176b 967 1021 655 1092 1121 1261 964 793 946 1127 533 1253
Tmem176a 512 557 333 631 660 714 474 455 527 706 325 741
Doxl2 1 1 0 0 0 1 2 0 0 0 0 0
Doxl1 0 0 0 0 0 1 0 0 1 1 0 2
Gpnmb 195 200 149 242 229 352 154 158 210 301 164 338
Malsu1 315 329 208 357 354 356 323 308 302 436 177 496
Ccdc126 303 343 208 305 347 307 336 331 294 408 185 470
Tra2a 1128 1117 673 926 1130 993 1096 965 1049 895 341 832
Stk31 0 1 1 1 3 0 0 2 2 0 0 0
RGD1564712 0 0 0 0 0 1 0 0 0 0 0 0
Mpp6 1640 1622 980 1512 1591 1658 1553 1579 1546 1812 762 2065
Cycs 3004 3551 2687 3223 3327 3353 3166 2738 3178 4845 2528 4804
Npvf 2 0 0 0 0 0 0 0 0 0 0 0
Mir148a 1 1 0 1 0 2 0 0 1 0 0 0
Hnrnpa2b1 2042 2068 1200 1602 1980 2075 1822 1544 1851 2029 843 1808
Nfe2l3 126 115 70 100 131 141 128 90 131 71 17 64
Cbx3 1840 2173 1418 1987 1996 2202 1953 1736 2008 2476 1288 2387
Snx10 1358 2976 1631 1619 1624 2878 2306 2175 2446 3161 1323 3274
Hoxa6 0 0 0 0 0 0 0 0 0 0 0 0
Hoxa1 0 0 0 0 0 0 0 0 0 0 0 0
Hotairm1 2 0 0 0 0 0 0 0 0 0 0 0
Hoxa2 0 0 0 0 0 0 0 0 0 0 0 0
Hoxa4 0 0 0 0 0 0 0 0 0 0 0 0
Hoxa11 0 0 0 0 0 0 0 0 0 0 0 0
Hoxa7 0 0 0 0 0 0 0 0 0 0 0 0
Hoxa11-as 0 0 0 0 0 0 0 0 0 0 0 0
Mir196b 0 0 0 0 0 0 0 0 0 0 0 0
Evx1 4 0 4 10 10 10 0 6 2 10 2 18
Hibadh 1035 1145 707 1179 1153 1175 998 1012 1112 1451 624 1450
LOC685406 17 11 6 12 16 11 9 14 15 9 0 5
LOC685391 17 9 1 13 13 12 7 14 17 7 1 2
Tax1bp1 4913 5878 3199 5488 5844 5802 5064 4653 5059 7209 2703 7673
Tril 3686 3802 2067 3400 3975 3723 3549 2901 3530 6793 3077 7337
Cpvl 2 6 4 9 5 5 8 6 1 7 3 9
Chn2 424 482 229 370 489 530 396 364 429 584 386 816
Prr15 11 16 7 4 29 18 11 12 23 8 6 13
Fkbp14 144 153 82 179 157 177 154 156 153 253 80 216
Scrn1 2069 2370 1267 2108 2391 2458 2068 1979 2037 2568 1058 2682
LOC100909941 0 0 1 0 2 3 4 2 1 0 0 1
Mturn 1293 1701 854 1494 1418 1641 1393 1200 1426 1976 834 2060
Nod1 251 246 155 207 253 299 214 190 205 321 141 305
Ggct 137 142 75 153 159 161 130 127 145 165 59 168
Crhr2 2 1 2 5 2 5 3 4 4 1 2 4
Gars 2654 2839 1550 2631 2954 2800 2423 2329 2395 3183 1453 3736
Inmt 1 0 2 1 2 2 1 0 1 0 0 0
Aqp1 15 10 2 7 11 26 3 8 6 11 12 12
Adcyap1r1 5670 6188 2629 5656 5771 5084 5787 5301 5868 6628 2512 6183
Neurod6 7485 7745 4618 6086 7157 7683 6983 5655 6137 9621 4308 11248
Ccdc129 60 53 31 38 53 62 59 52 60 112 34 93
Ppp1r17 3 7 3 9 12 9 4 8 11 18 5 13
Lsm5 100 112 62 110 125 122 102 88 106 116 49 134
Kbtbd2 1768 2038 1073 1760 1832 1747 1700 1598 1684 2224 1073 2449
Nt5c3a 1185 1361 704 1090 1266 1278 1153 1093 1133 1653 731 1806
Fkbp9 1761 1875 949 1417 1947 2014 1838 1557 1527 2822 895 2777
Vom1r67 0 0 0 0 0 0 0 0 0 0 0 0
Vom1r68 0 0 0 0 0 0 0 0 0 0 0 0
Vom1r69 0 0 0 0 0 0 0 0 0 0 0 0
Vom1r66 0 0 0 0 0 0 0 1 0 0 0 0
Vom1r71 0 0 0 0 0 0 0 0 0 0 0 0
Vom1r72 0 0 0 0 0 0 0 0 0 0 0 0
Vom1r73 0 0 0 0 0 0 0 0 0 0 0 0
Vom1r74 0 0 0 0 0 0 0 0 0 0 0 0
Vom1r76 0 0 0 0 0 0 0 0 0 0 0 0
Vom1r77 0 0 0 0 0 0 0 0 0 0 0 0
Vom1r78 0 0 0 0 0 0 0 0 0 0 0 0
Vom1r75 0 0 0 0 0 0 0 0 0 0 0 0
Vom1r79 0 0 0 0 0 0 0 0 0 0 0 0
Vom1r80 0 0 0 0 0 0 0 0 0 0 0 0
Vom1r81 0 0 0 0 0 0 0 0 0 0 0 0
Vom1r82 0 0 0 0 0 0 0 0 0 0 0 0
Vom1r83 1 0 1 0 1 0 0 0 0 0 0 0
Vom1r84 0 0 0 0 1 0 0 0 0 0 0 0
Vom1r85 0 0 0 1 1 0 0 0 0 0 0 0
Vom1r86 0 5 0 2 1 3 4 2 3 1 0 1
Vom1r87 4 7 4 2 2 4 5 1 5 0 0 0
Vom1r88 12 6 4 8 10 6 7 14 6 1 0 1
Lancl2 1767 2249 1147 1986 2179 2223 1854 1618 1741 2674 1070 2777
Pigy 780 919 468 849 895 830 836 644 781 1097 426 1016
LOC500148 2 3 3 1 3 0 2 1 2 4 1 2
Ppm1k 1774 1935 1127 1695 2038 1941 1694 1559 1698 2124 970 2105
Nap1l5 2532 3218 1902 3035 3698 3029 2597 2427 3056 2972 1935 3898
Atoh1 0 0 0 1 0 0 0 0 0 0 0 0
Hpgds 29 50 16 32 23 50 28 33 26 43 12 35
RGD1560028 3 0 1 4 1 0 0 4 0 5 1 1
RSA-14-44 3 3 0 2 0 0 1 2 0 1 0 0
Lin28c 0 0 0 0 0 0 4 0 0 0 0 0
Mad2l1 140 133 77 137 155 174 140 124 114 151 67 164
Vom1r89 0 0 0 1 0 0 0 0 0 0 0 0
Gng12 216 199 108 200 223 178 209 150 177 305 149 297
Gadd45a 91 85 42 76 84 84 69 61 98 149 49 141
Il12rb2 360 406 191 327 340 422 457 363 356 291 96 248
Tacstd2 4 6 5 10 15 4 4 8 13 0 2 0
Rpia 193 210 154 218 256 219 224 173 230 244 109 239
Tex37 0 0 0 0 0 0 0 0 0 0 0 0
Foxi3 0 0 0 0 0 0 1 0 0 0 0 0
Fabp1 0 0 0 0 0 0 0 0 0 0 0 0
Thnsl2 161 189 111 192 214 215 146 121 186 203 77 230
Cd8b 0 0 0 0 0 0 1 0 0 0 0 0
Acp1 1687 1896 987 1961 1825 1900 1666 1543 1591 2278 897 2241
Krcc1 438 476 305 449 458 560 457 369 392 478 259 538
Cd8a 4 7 0 1 4 4 3 8 7 3 0 3
Rnf103 1044 1188 698 978 1153 1106 1064 876 1062 1274 591 1207
Kdm3a 2000 2124 1122 1662 2028 1977 2051 2027 2025 1855 734 1949
Reep1 2959 3329 1788 2864 3224 3231 2893 2550 2746 3654 1591 3877
Immt 2469 2934 1547 2600 2970 2935 2451 2354 2494 3344 1441 3576
Ptcd3 1037 1441 755 1036 1067 1407 1297 1269 1221 1448 509 1502
St3gal5 2483 2420 1540 1977 2431 2610 2017 2046 2077 3936 1340 3599
Atoh8 48 47 17 49 68 58 46 44 36 79 21 55
Usp39 711 733 370 702 756 754 682 566 593 887 347 962
Sftpb 0 0 0 0 0 0 0 0 0 0 0 0
Vamp8 109 121 76 157 173 175 121 113 116 177 69 186
Vamp5 27 20 13 37 33 26 24 18 30 38 16 33
Tmem150a 243 277 142 261 278 279 208 182 216 249 95 192
Rnf181 1392 1554 753 1330 1554 1462 1327 1297 1192 1884 761 1986
Ggcx 553 595 313 523 606 573 546 493 498 605 218 458
Mat2a 2127 2235 1206 1863 2280 2114 1976 2037 2194 1983 754 1786
Elmod3 198 175 98 215 216 188 213 164 174 230 72 238
Tgoln2 4428 4748 2199 3785 4135 4000 4202 3937 3992 5078 2409 5658
Retsat 2006 948 1219 1979 2213 2113 834 722 831 1166 1055 1069
Capg 68 50 36 81 70 132 34 38 48 88 42 73
Kcmf1 1157 1321 674 1185 1306 1305 1141 1098 1138 1658 659 1779
Tmsb10 3094 3662 2236 3254 3789 3683 3099 2710 3021 3698 1762 4074
RGD1562515 0 0 1 0 0 0 1 0 1 0 0 0
Fam50a 921 1167 512 1149 1149 1080 854 876 968 1363 606 1434
LRRTM1 2077 2346 1213 1858 2030 2355 2003 1677 1863 3432 1179 3257
Reg3a 0 0 0 1 0 0 1 0 0 0 0 0
Reg3g 0 0 0 0 0 0 0 0 0 0 0 0
Reg1a 0 0 0 0 2 0 0 1 0 1 0 0
Reg3b 1 7 2 5 3 5 3 4 3 0 0 1
Gcfc2 238 239 131 179 234 203 183 193 237 159 71 145
Mrpl19 504 604 346 512 574 553 490 474 445 652 302 772
LOC100911370 5 12 2 0 5 0 0 0 1 0 5 0
Eva1a 189 214 125 212 243 244 238 212 252 373 107 258
Pole4 434 568 322 581 555 577 497 341 517 650 270 666
Hk2 218 191 99 203 202 246 166 180 191 187 86 210
Sema4f 1179 1213 587 791 1295 885 910 964 941 954 521 1043
Loxl3 156 175 126 172 176 195 140 120 175 205 84 187
Htra2 918 1134 635 1078 1073 1224 1000 774 974 1375 513 1370
Aup1 1281 1408 782 1192 1458 1391 1261 1038 1255 1569 620 1566
Dqx1 91 95 68 77 112 99 107 78 66 67 24 72
Dok1 41 53 30 45 45 53 43 33 22 59 21 47
Lbx2 2 2 2 0 2 0 2 0 0 0 0 0
Ino80b 730 828 566 778 848 868 818 654 748 892 434 968
Mrpl53 1276 1446 786 1444 1436 1558 1462 1108 1206 2000 702 1956
Wdr54 2063 2613 1368 2104 2732 2445 2261 1847 2132 2563 965 2392
Rtkn 1976 2296 1262 1716 2402 2334 2126 1674 1948 2560 1128 2993
Gcs1 1246 1478 862 1204 1492 1412 1258 1074 1267 1440 664 1772
Pcgf1 432 528 246 370 500 574 448 394 346 538 214 710
Dctn1 12296 13911 7766 12363 14120 13838 12287 10952 12134 16790 7104 17668
LOC500227 234 246 110 194 245 201 263 194 204 300 109 312
Bola3 377 382 216 336 436 413 361 323 323 497 209 522
Mob1a 809 900 459 747 792 878 889 754 863 1094 413 1036
Mthfd2 162 196 58 129 164 168 132 109 120 162 90 208
Dguok 239 251 139 288 256 297 249 219 233 348 94 375
Clec4f 0 0 0 0 0 0 0 0 0 0 0 0
Actg2 8 6 0 5 1 3 2 3 1 3 1 2
Stambp 377 439 200 420 426 442 378 350 394 528 216 635
Vax2 2 4 3 4 3 10 3 4 2 7 1 0
Atp6v1b1 13 20 16 18 19 21 18 21 23 13 2 3
Tex261 703 656 407 609 678 649 560 579 581 846 334 798
Cyp26b1 251 268 182 243 339 231 246 198 294 214 169 258
Spr 395 476 259 436 488 458 373 332 381 564 243 547
Egr4 234 214 185 153 262 152 199 173 223 341 242 564
Smyd5 426 581 297 476 536 516 437 372 487 556 266 613
Noto 0 0 0 0 0 0 0 0 1 0 0 0
Fbxo41 2745 2894 1412 2126 2657 2242 2633 2419 2592 3363 1373 3482
Cct7 3768 4617 2425 4109 4546 4531 3816 3369 3987 5439 2307 5783
Nat8f5 157 118 98 109 147 164 124 96 103 121 57 141
Nat8 5 6 8 3 3 7 5 6 2 4 1 2
Cml2 72 129 48 121 114 105 95 105 107 124 44 97
Nat8f1 425 333 205 221 484 333 305 289 181 182 120 171
Nat8b 164 208 108 234 214 216 176 150 227 244 78 232
Tprkb 770 748 490 814 772 872 772 678 782 1082 402 1062
Dusp11 628 553 320 469 548 596 525 548 645 617 202 516
Snrpg 82 97 69 136 90 110 93 87 76 108 43 157
Pcyox1 3462 4213 2141 3625 4179 4148 3613 3001 3378 4615 1909 5004
Fam136a 281 456 237 433 446 404 369 293 341 547 210 586
RGD1306746 434 491 238 421 489 465 430 376 391 544 187 478
Snrnp27 457 536 315 501 565 509 454 444 502 624 240 673
Mxd1 542 524 277 517 535 550 489 443 527 587 270 590
Gmcl1 487 562 312 551 524 541 540 520 550 601 262 576
Anxa4 245 328 156 411 443 336 262 251 312 180 135 242
Nfu1 337 368 192 395 386 391 340 305 317 395 180 497
Gkn2 2 3 2 2 7 3 4 2 3 2 1 4
Bmp10 1 0 1 1 0 0 0 1 0 0 0 0
Prokr1 1 0 0 0 0 0 1 2 1 0 0 0
Vom1r101 0 0 0 0 0 0 0 0 0 0 0 0
Vom1r102 0 0 0 0 0 0 0 0 0 0 0 0
Efcc1 76 35 18 29 69 37 33 51 29 47 12 17
Isy1 357 345 203 324 420 407 328 342 329 430 180 496
Cnbp 6080 7029 3955 6777 7026 7099 5918 5203 5736 8836 3527 8932
Gp9 1 0 0 1 0 3 5 0 1 1 0 2
Rab43 150 172 70 159 169 171 168 114 124 215 94 217
Copg1 5330 5957 3250 5473 6305 5924 5186 4746 5279 6127 2511 7017
Hmces 524 612 331 566 635 554 542 493 540 614 249 709
Rpn1 5066 5769 3243 5219 5577 5406 4891 4503 4734 7520 3326 8122
Gata2 70 75 42 57 52 60 61 59 64 77 22 76
Dnajb8 0 0 0 0 0 0 0 0 0 0 0 0
Ruvbl1 536 609 380 678 697 674 566 515 583 818 318 942
Podxl2 1397 1702 889 1465 1805 1636 1552 1162 1486 1815 1001 2231
Mcm2 162 152 95 199 220 205 132 108 167 178 87 184
Abtb1 394 419 244 458 476 415 396 310 357 429 208 481
Vom1r90 19 19 7 26 17 23 19 14 21 30 15 27
Vom1r92 0 0 0 0 0 0 0 0 0 0 0 0
Vom1r94 0 0 0 0 0 0 0 0 0 0 0 0
Vom1r93 0 0 0 0 0 0 0 0 0 0 0 0
Vom1r95 0 0 0 0 0 0 0 0 0 0 0 0
Vom1r96 0 0 0 1 0 0 0 0 0 0 0 0
Vom1r99 0 0 0 0 0 0 0 0 0 0 0 0
Vom1r97 0 0 0 0 0 0 0 0 0 0 0 0
Vom1r100 0 0 0 0 0 0 0 0 0 0 0 0
Vom1r98 0 0 0 0 0 0 0 0 0 0 0 0
Vom1r105 0 0 0 0 0 0 0 0 0 0 0 0
Vom1r103 0 0 0 0 0 0 0 0 0 0 0 0
Vom1r104 0 0 0 0 0 0 1 0 0 0 0 0
Chst13 2 4 1 6 8 7 5 5 4 2 5 2
LOC685964 0 0 0 0 2 1 1 0 0 0 0 1
Klf15 700 831 444 710 857 777 744 645 893 858 364 805
Hdac11 3729 4135 2359 3876 4640 4497 3908 3289 3586 4881 2187 5740
Wnt7a 530 561 344 548 641 567 503 485 497 781 301 878
Chchd4 264 308 199 275 336 377 345 359 255 410 165 360
Xpc 899 1061 536 890 1090 1149 884 816 892 1232 406 1027
Lsm3 295 377 199 303 370 401 300 282 332 536 159 529
Tmem43 617 754 342 720 767 727 584 469 647 784 322 855
Aldh1l1 796 694 429 758 903 867 747 707 722 982 333 821
Slc6a6 977 963 480 896 897 993 887 783 881 1203 404 1100
RGD1560289 267 207 91 182 254 168 210 196 249 66 27 52
Ccdc174 503 450 256 464 547 532 512 460 474 404 133 355
Nr2c2 2206 2447 1144 2083 2197 2270 2100 1901 2064 2726 1017 2743
Rbsn 1827 2197 1191 1850 2040 2045 1981 1753 1845 2264 913 2383
Trh 6 18 5 11 16 14 6 8 8 37 0 30
Mrps25 624 692 390 716 818 767 615 559 597 772 328 856
Slc25a26 249 245 145 229 257 274 226 238 238 312 110 311
Kbtbd8 447 487 285 431 525 456 489 426 462 586 227 546
LOC500265 261 203 145 163 178 185 174 236 187 49 5 22
Uba3 1215 1483 909 1379 1349 1415 1162 1109 1306 1539 805 1804
Tmf1 3014 3378 1734 2888 3170 3141 2868 2659 2951 3418 1479 3830
Arl6ip5 983 1164 583 1099 1189 1060 890 903 993 1388 550 1685
Eif4e3 442 455 251 441 498 518 423 430 438 507 191 516
Prok2 4 4 3 2 4 6 8 4 1 3 4 6
Gpr27 381 402 187 290 298 284 356 306 309 565 246 621
Ier3ip1 0 0 0 1 3 2 0 0 3 1 1 2
Rybp 1345 1368 809 1209 1332 1368 1277 1168 1273 1749 766 1806
Crbn 1774 2059 1105 1923 1989 1991 1679 1704 1760 2208 950 2254
Trnt1 689 776 435 707 768 777 706 625 702 847 437 799
Lrrn1 2920 3041 1831 3129 3060 3454 3232 2759 2556 4449 1819 4285
Setmar 162 182 91 174 143 148 139 138 138 184 70 240
Sumf1 631 837 400 619 716 827 616 602 550 839 362 823
Bhlhe40 2747 2821 1688 2503 2836 2689 2657 2362 2433 2229 1073 2576
Arl8b 6107 6846 3982 6473 6021 6561 5936 5578 5795 9178 3854 8923
Lmcd1 209 234 128 269 260 278 188 180 208 294 119 270
Cav3 4 9 3 4 8 6 7 2 3 4 5 10
Oxtr 111 264 99 211 121 147 139 182 119 97 53 146
Thumpd3 740 847 547 799 899 878 746 710 726 955 390 1094
Thumpd3-as1 132 186 100 143 147 142 134 115 147 93 34 74
Setd5 3321 3467 1551 2914 3213 3154 3193 2968 3227 3093 1153 2873
Lhfpl4 544 590 283 519 603 511 553 473 513 724 287 739
Arpc4 4187 4548 2439 4089 4364 4538 3904 3624 3628 6412 2484 6582
Camk1 984 1335 660 1130 1369 1280 1046 932 1112 1295 590 1430
Brpf1 1573 1586 905 1236 1652 1639 1430 1199 1369 1934 590 1904
Cpne9 131 126 74 167 251 127 118 144 157 134 53 100
Ogg1 217 275 123 238 241 278 196 168 221 275 83 246
Tada3 1016 1153 630 967 1167 1172 985 800 881 1273 511 1402
Rpusd3 234 332 181 278 323 341 278 238 257 354 123 285
Creld1 1235 1420 828 1104 1417 1336 1267 1010 1115 1547 660 1685
Cidec 1 7 3 6 6 5 7 3 6 2 7 7
Jagn1 759 926 475 745 856 851 729 653 691 1136 457 1186
Il17rc 71 58 42 45 73 63 71 51 70 68 36 73
Prrt3 1056 1065 610 911 1169 1007 955 911 969 1536 637 1400
Il17re 2 0 0 1 1 1 1 0 1 2 0 1
Emc3 2489 2699 1545 2594 2858 2760 2554 2382 2393 4035 1412 3759
Vhl 1701 1797 930 1396 1684 1509 1560 1354 1532 2227 989 2171
Brk1 3478 3672 1975 3121 3590 3733 3034 2869 2903 4997 1849 5015
Fancd2os 2 0 1 1 1 3 0 1 0 5 0 4
Ghrl 121 102 64 87 84 81 119 102 110 110 34 83
Sec13 860 1004 564 909 1046 978 781 766 791 1165 461 1222
Tatdn2 1767 1776 878 1408 1624 1708 1621 1414 1632 1834 737 1884
Slc6a1 8814 9543 4992 7254 8852 8680 8417 7730 8257 12041 5158 12975
Hrh1 152 197 89 169 214 209 124 161 191 248 95 237
Timp4 440 499 309 436 426 436 425 415 442 527 192 427
Mkrn2 938 1111 548 1064 1183 1160 1026 919 1066 1279 497 1192
Cand2 177 239 139 185 294 251 217 164 195 180 99 284
Tmem40 1 0 0 0 0 0 0 4 0 0 0 2
Ift122 1334 1620 792 1394 1613 1613 1404 1321 1306 1645 577 1450
Rho 3 2 4 0 4 4 4 6 6 2 0 4
Plxnd1 909 870 478 909 902 920 792 559 837 1724 844 1823
Washc2c 5806 5939 3312 5450 6373 6050 5376 4827 5079 6618 2509 6710
Alox5 109 98 53 75 83 81 97 85 96 112 38 106
Olr823 0 0 0 0 0 1 0 1 0 1 0 1
Olr824 0 0 0 0 0 0 0 0 1 0 0 0
Olr825 0 0 0 0 0 0 1 0 0 0 0 0
Olr826 1 1 0 0 1 1 0 0 0 0 1 0
Olr827 1 1 0 0 0 0 1 0 0 0 0 0
Olr828 1 0 0 0 1 0 0 0 0 0 0 0
Zfp422 404 494 291 461 500 462 414 314 395 542 232 577
Olr829 1 0 0 0 1 0 0 0 0 0 0 0
Olr830 0 0 0 0 0 0 0 0 0 0 0 0
Olr831 0 0 0 0 0 0 0 0 0 0 0 0
Olr832 0 0 0 0 0 0 0 0 0 0 0 0
Tmem72 8 3 5 15 9 6 10 6 10 4 5 4
Rassf4 169 192 100 150 191 194 169 135 185 213 110 192
LOC500300 61 62 51 42 66 66 40 44 72 64 17 54
Cxcl12 1095 1083 604 1180 967 1127 1145 732 1171 1961 503 1144
Zfp637 1267 1479 692 1375 1460 1498 1242 945 1177 1832 661 1656
Hnrnpf 2785 3192 1656 2768 3353 3194 2777 2265 2815 3949 1586 4099
Fxyd4 17 21 9 13 20 11 23 15 29 7 1 4
Csgalnact2 353 346 213 387 410 383 356 303 350 438 166 414
Zfp9 215 339 156 334 265 364 196 400 319 314 170 403
Adipor2 887 1080 494 814 961 931 929 859 982 1169 602 1357
Wnt5b 38 18 26 34 31 48 42 23 25 64 18 47
Fbxl14 983 1021 591 810 1002 938 860 833 925 1133 512 1187
Rad52 288 335 165 265 326 326 260 250 251 257 102 203
Ccdc77 59 65 26 65 58 73 64 48 56 73 34 64
Il17ra 556 547 323 513 639 589 529 450 479 625 300 687
Cecr5 444 448 255 388 397 422 368 346 398 455 176 461
Slc25a18 1118 1084 571 1138 1269 1176 955 1116 1069 1382 531 1291
Bid 99 144 73 116 125 138 118 102 133 142 45 142
Bcl2l13 498 551 281 420 474 442 462 420 464 638 239 644
Usp18 38 38 39 67 83 60 38 54 22 51 26 42
Tuba8 645 726 388 542 662 632 564 550 579 1007 329 1105
Pex26 433 587 260 434 557 485 458 444 566 525 206 591
Slc6a12 6 3 2 7 1 0 9 6 4 4 3 4
A2m 1975 2574 1212 1873 1993 2731 1989 1668 1634 2389 1175 2914
Mug1 0 0 0 1 0 0 0 0 0 3 0 0
Klrg1 0 0 0 0 0 0 0 0 0 0 0 0
Phc1 837 860 375 664 845 758 762 660 746 873 360 934
M6pr 5884 6358 3290 5702 6341 6114 5590 4786 5455 8321 3285 8934
Apobec1 42 46 18 48 36 52 27 19 21 43 12 40
Dppa3 2 3 1 1 1 1 0 2 1 0 0 0
aicda 0 0 0 1 1 0 1 0 0 0 0 1
Gdf3 0 0 0 1 1 0 0 0 0 0 0 0
Nanog 0 0 0 0 0 0 0 0 0 0 0 0
Slc2a3 3269 3888 1901 3195 3884 3341 3105 2955 3472 3341 1540 3897
Foxj2 837 792 405 666 792 766 751 682 809 898 401 886
C3ar1 42 25 13 29 12 23 34 35 25 35 22 45
LOC102550396 2 3 2 2 4 0 2 2 2 1 1 0
Clec4a3 41 48 18 38 34 45 39 39 43 62 16 43
Clec4a1 13 28 6 15 20 19 10 8 13 21 10 25
Clec4a 9 10 7 6 8 9 4 3 8 7 4 18
Clec6a-ps1 0 0 0 0 0 0 0 0 0 0 0 0
Clec4b2 0 0 0 0 0 0 1 0 0 0 0 0
Vom2r48 0 0 0 0 0 0 0 0 0 0 0 0
Clec4e 0 0 1 1 0 1 0 0 0 0 0 1
Clec4d 0 0 1 0 0 0 0 0 0 0 1 0
Pex5 2278 2527 1473 2135 2688 2474 2308 1957 2150 2847 1217 3161
Vom2r51 0 0 0 0 0 0 0 0 0 0 0 0
Vom2r52 0 2 0 1 1 0 0 0 0 0 0 0
Clstn3 7393 7857 4280 6880 8504 7531 6669 6155 6722 9159 4226 10537
C1r 264 243 112 236 272 256 188 128 198 307 141 373
C1rl 11 8 7 16 10 15 10 10 12 20 7 17
Ptpn6 150 161 84 155 177 168 133 140 150 181 74 176
Mir200c 0 0 0 0 0 0 0 0 0 0 0 0
Lpcat3 947 1144 509 906 1044 867 899 936 863 1395 499 1256
Atn1 1351 1133 837 1324 1505 1266 1191 1359 1352 1354 749 1368
Mir3575 0 0 0 0 0 0 0 0 0 0 0 0
Emg1 802 905 451 771 899 851 718 708 699 1116 390 1097
Grcc10 4111 4653 2468 4372 4628 4376 3718 2950 3453 5470 2433 6293
Mir141 1 0 0 0 0 1 0 0 0 0 0 0
Phb2 1521 1826 950 1597 1836 1744 1511 1200 1376 2023 849 2364
Gpr162 3433 3717 2107 3198 3929 3621 3321 2685 3120 4090 1804 4239
Gnb3 50 44 33 40 55 47 48 28 55 15 8 20
P3h3 1245 1282 652 982 1292 1153 1164 834 1179 1140 326 799
Usp5 4668 5435 2915 4556 5581 5480 4543 3845 4387 6067 2666 6784
Tpi1 19808 24788 13360 23035 25154 24129 20594 18214 20873 25789 11977 30151
Cd4 61 71 17 54 73 61 41 38 58 89 33 77
Lrrc23 1818 1753 937 1340 1878 1580 1658 1397 1268 2058 745 1762
Spsb2 174 248 139 218 196 212 184 136 228 250 107 224
Cdca3 8 10 4 9 21 22 13 6 12 15 12 19
Lag3 2 0 3 2 7 4 2 5 7 6 0 4
Mlf2 7686 8199 4653 6942 8248 8176 7258 6441 7004 11171 4380 11768
Ptms 4067 4309 2517 3835 4578 4371 3762 3378 3736 7224 2999 7446
Cops7a 2150 2619 1334 2280 2547 2505 2156 1818 2114 3041 1263 3270
Pianp 318 352 179 309 344 248 281 272 349 274 161 285
Iffo1 1547 1714 894 1315 1744 1560 1461 1286 1372 1845 779 1847
Nop2 316 301 187 266 340 327 264 247 260 342 133 357
Acrbp 39 35 22 32 39 33 27 35 30 16 4 17
Ing4 851 893 516 789 988 949 827 728 800 1058 414 986
Vamp1 3954 4518 2303 3916 4384 4243 3911 3611 4126 5519 2061 5447
Cd27 2 2 1 2 1 3 2 3 1 8 1 1
Tapbpl 170 172 97 175 199 217 177 131 168 197 75 190
Mrpl51 1134 1351 720 1183 1339 1319 1239 1136 1113 1600 677 1763
Tuba3a 0 2 0 0 1 2 1 0 1 0 0 0
Tnfrsf1a 122 110 72 129 161 146 122 83 102 220 68 180
Scnn1a 7 7 1 8 12 7 1 1 3 6 2 4
Ltbr 449 449 230 415 462 415 358 322 327 600 282 643
Cd9 1357 1577 963 1761 1694 1672 1298 1050 1267 2104 1492 2857
Ntf3 55 65 37 77 67 81 57 44 60 378 26 322
Kcna5 19 24 10 28 24 27 20 15 23 32 7 25
Kcna1 1498 1542 756 1188 1642 1479 1445 1219 1332 2175 737 1814
Kcna6 2320 2772 1243 2042 2744 2482 2370 1945 2451 2403 1736 3504
Rad51ap1 95 117 41 94 111 119 84 75 79 120 50 105
Akap3 20 37 17 33 26 33 27 25 26 40 16 47
Fgf6 0 0 0 0 0 0 0 0 0 0 0 0
Fgf23 3 4 3 2 4 1 3 0 2 3 1 2
Ccnd2 1032 1099 571 1006 1171 903 897 879 1064 956 416 1066
Tspan11 46 57 39 73 83 75 50 44 54 98 43 85
Senp18 0 0 0 0 0 0 0 0 0 0 0 0
Rhno1 183 221 153 210 266 271 191 174 214 273 104 301
Foxm1 76 98 47 73 75 109 68 56 76 80 40 104
Pzp 58 61 27 62 40 36 68 68 75 39 16 43
Fkbp4 4207 4424 2681 3947 4745 4037 4241 4029 4382 4903 2498 6059
RGD2301395 0 0 0 0 0 0 0 0 0 0 0 0
Klrb1a 0 0 0 1 0 0 1 2 0 0 0 0
Klrb1b 0 0 0 0 0 0 0 0 0 0 0 0
Nkr-p1c 0 3 2 3 2 1 3 2 1 5 2 4
LOC500331 60 86 43 29 97 45 69 48 53 61 30 100
LOC689757 6 2 1 1 1 4 3 1 2 1 0 1
LOC689770 0 1 0 0 0 0 0 0 0 0 0 0
Clec2d 1 2 0 2 0 0 0 0 0 1 0 0
Clec2d2 1 0 0 1 1 1 0 0 1 0 0 0
Klrb1c 0 0 0 0 0 0 0 0 0 0 0 0
Ly49i7 0 0 0 0 0 0 0 0 0 0 0 0
Clec2e 6 8 0 7 7 5 6 5 5 1 0 2
Cd69 1 0 0 0 1 0 2 0 0 0 1 0
Clec2g 273 285 168 335 376 421 255 264 263 353 106 266
Clec12b 1 0 0 2 0 0 1 0 1 0 0 0
Clec1b 1 0 2 2 1 4 2 2 2 1 2 0
RGD1564770 0 0 0 0 0 0 0 0 0 0 0 0
Clec12a 4 10 3 6 8 9 3 4 9 5 1 8
Clec7a 0 0 3 1 1 4 1 4 0 0 1 3
Gabarapl1 8770 10449 5704 9540 10517 10002 8762 7750 8939 11671 5255 13260
Olr1 7 10 7 13 14 22 10 9 11 17 6 17
Tmem52b 3 0 0 1 3 1 3 0 2 1 0 1
Clec1a 54 73 41 73 91 70 41 45 71 130 29 68
Klre1 2 1 0 0 1 0 0 0 2 0 0 0
Klrd1 0 0 0 0 0 1 0 0 1 1 0 0
Klrc2 0 0 0 0 0 0 0 0 0 0 0 0
Klrc3 0 0 0 0 0 0 0 0 0 0 0 0
Klrk1 0 1 0 2 0 1 0 1 1 2 0 0
Klrc1 0 1 0 0 0 0 0 0 0 0 0 0
Klri2 0 0 0 0 0 0 0 0 0 0 0 0
Klri1 0 0 0 0 0 0 0 0 0 0 0 0
Klrh1 0 0 0 0 0 0 0 0 0 0 0 0
Klra17 0 0 0 1 0 0 0 0 0 0 0 0
Ly49si3 0 0 0 0 0 0 0 0 0 0 0 0
Ly49si2 0 0 0 0 0 0 0 0 0 0 0 0
LOC497796 0 0 0 0 0 3 0 0 0 0 0 0
Ly49s5 0 0 0 0 0 0 0 0 0 0 0 0
Ly49i5 0 0 0 0 0 0 0 0 0 0 0 0
Klra22 0 0 0 0 1 0 0 0 0 0 0 0
Ly49s6 0 0 0 0 0 0 0 0 0 0 0 0
Ly49s4 0 0 0 0 0 0 0 0 0 0 0 0
Ly49i4 0 0 0 0 0 0 0 0 0 0 0 0
Ly49s7 0 0 0 0 0 0 0 0 0 0 0 0
Magohb 83 90 43 88 95 93 77 61 73 125 32 119
Klra1 1 5 2 3 4 4 0 4 6 4 2 8
Ybx3 633 595 367 581 643 576 574 517 555 1005 484 1105
LOC690326 2 0 0 2 0 0 1 0 0 0 0 0
Tas2r107 0 0 0 0 0 0 0 0 0 0 0 0
Tas2r106 0 0 0 0 0 0 0 0 0 0 0 0
Tas2r114 0 0 0 0 0 0 0 0 0 0 0 0
Tas2r104 0 0 0 0 0 0 0 0 0 0 0 0
Tas2r105 0 0 0 0 0 0 0 0 0 0 0 0
Prb3 0 0 0 0 0 0 0 0 0 0 3 2
Prpmp5 0 0 0 0 0 0 0 0 0 0 0 0
Prb1 0 0 0 0 0 0 0 0 0 0 0 0
Prp2 0 0 0 0 0 0 0 0 0 0 0 0
RGD1559532 0 0 0 0 0 0 0 0 0 0 0 0
Prp15 0 0 0 0 0 0 0 0 0 0 0 0
RGD1306750 0 0 0 0 0 0 0 0 0 0 0 0
Tas2r120 0 0 0 0 0 0 0 0 0 0 0 0
Tas2r124 0 0 0 0 0 0 0 0 0 0 0 0
Tas2r136 0 0 0 0 0 0 0 0 0 0 0 0
Tas2r121 0 0 0 0 0 0 0 0 0 0 0 0
Tas2r13 0 0 0 0 0 0 0 0 0 0 0 0
Tas2r125 0 0 0 0 0 0 0 0 0 0 0 0
Tas2r109 0 0 0 0 0 0 0 0 0 0 0 0
Tas2r113 0 0 0 0 0 0 0 0 0 0 0 0
Tas2r129 0 0 0 0 0 0 0 0 0 0 0 0
Tas2r117 0 0 0 0 0 0 0 0 0 0 0 0
Tas2r110 0 0 0 0 0 0 0 0 0 0 0 0
Tas2r123 0 0 0 0 0 2 0 0 0 0 0 0
Tas2r116 0 0 0 0 0 0 0 0 0 0 0 0
Tas2r140 0 0 0 0 0 0 0 0 0 0 0 0
Tas2r103 0 0 0 0 0 0 0 0 0 0 0 0
Grpcb 0 0 0 0 0 0 0 0 0 0 0 0
Grpca 0 0 0 0 0 0 0 0 0 0 0 0
Kap 0 0 0 0 0 0 0 0 0 0 0 0
Mansc1 55 36 32 52 48 50 52 34 53 54 22 58
Dusp16 173 178 92 193 216 177 180 164 157 231 126 257
Crebl2 1818 2132 1059 1946 1927 1987 2007 1854 2092 2178 942 2337
Gpr19 236 232 151 198 318 285 201 207 261 294 108 311
Ddx47 1030 1261 665 1023 1297 1179 1046 938 1046 1276 471 1262
Apold1 237 324 248 217 523 501 175 290 397 334 82 241
Hebp1 212 290 170 302 297 338 259 237 259 346 138 344
Gprc5d 4 6 0 0 4 4 1 0 4 4 0 12
Gprc5a 6 11 4 10 13 2 6 15 8 2 2 1
Fam234b 4229 4504 2270 3788 4365 4147 4108 3791 4093 4313 1909 4661
Gsg1 16 13 7 12 14 17 14 12 18 9 3 3
Pbp2 0 0 1 0 0 0 0 0 0 0 0 0
Emp1 142 147 100 143 133 205 130 123 129 245 63 124
Wbp11 2786 2789 1560 2288 2956 2976 2509 2078 2517 3926 1580 3940
H2afj 364 336 256 310 368 336 366 254 282 500 264 544
LOC500350 3 2 0 2 0 3 0 0 2 0 1 1
Plbd1 11 10 3 9 10 12 11 9 3 15 3 10
Gucy2c 2 4 2 3 2 7 3 0 1 1 3 3
Art4 2 7 2 8 5 4 3 2 4 5 4 6
Mgp 121 137 91 117 129 142 136 111 118 177 51 116
Erp27 0 2 0 0 1 0 0 1 0 1 0 0
LOC500354 1 1 3 0 0 0 1 0 0 0 0 1
Pde6h 2 2 1 2 0 2 1 0 0 2 0 1
Strap 2482 2850 1611 2587 2820 2746 2366 2202 2380 3197 1530 3531
Slc15a5 1 0 0 1 1 0 1 0 2 0 0 0
Mgst1 98 118 58 133 86 117 96 92 94 187 49 143
Igbp1b 27 44 17 39 35 41 42 25 33 44 13 34
Rergl 0 1 0 0 0 3 2 1 1 0 0 0
Capza3 0 0 0 0 0 0 0 0 0 1 0 0
Plcz1 0 1 0 0 0 0 0 0 0 0 0 0
Slco1b2 0 0 0 0 0 0 0 0 0 0 0 0
Slco1a2 1600 1612 906 1900 1520 1772 1450 1561 1563 2383 699 1473
Slco1a6 0 0 0 0 0 0 1 0 0 1 0 0
Iapp 0 0 0 0 0 0 0 0 0 0 0 0
Slco1a5 2 1 0 2 0 1 1 3 0 3 1 6
Recql 777 815 459 734 848 793 715 666 722 848 353 837
Golt1b 598 620 341 563 599 586 565 494 519 642 281 702
Gys2 0 3 1 1 7 1 2 4 4 3 1 1
Spx 0 0 0 0 0 0 1 0 0 3 1 1
Pyroxd1 289 327 149 304 311 296 277 250 260 259 94 279
Ldhb 5956 6486 3766 6478 7262 7013 5642 5266 5889 8101 3355 9021
Kcnj8 58 56 55 75 62 57 51 63 66 84 32 78
Cmas 2273 2775 1581 2340 2581 2666 2224 2155 2242 2850 1301 3170
C2cd5 1961 2106 1138 1958 2121 1888 2001 1788 1961 1754 677 1735
Etnk1 6298 6253 3678 5586 6087 5584 5862 5840 5877 7641 3129 7839
Kras 435 462 256 403 399 430 384 393 386 496 233 540
Casc1 206 227 106 229 231 201 211 177 200 195 92 203
Tuba3b 0 0 0 1 1 1 0 0 1 0 0 0
Sspn 417 435 274 422 485 559 396 350 381 544 198 476
Fgfr1op2 1693 1734 947 1529 1635 1479 1525 1637 1613 1970 770 2095
Med21 270 325 155 278 310 315 274 264 294 366 148 375
Tm7sf3 1823 1913 1036 1627 1806 1818 1604 1460 1569 2099 898 2302
Stk38l 555 601 310 469 604 575 518 474 559 632 255 627
LOC690784 2 11 7 11 10 9 7 15 11 1 2 1
Mrps35 396 453 204 425 418 456 429 361 375 512 204 540
Klhl42 590 585 285 470 587 542 507 502 628 772 276 676
Rep15 2 1 2 2 7 1 6 9 4 3 1 0
Rps4y2 112 72 45 52 148 132 43 57 88 90 26 44
Fam60a 87 98 46 67 108 115 88 113 74 157 49 135
Etfbkmt 72 50 42 67 100 64 71 42 57 93 34 50
Amn1 290 270 197 267 335 290 263 262 269 386 186 394
Cyp4a3 0 0 1 0 0 0 0 0 0 0 0 0
Cpne3 213 249 124 249 274 273 247 211 250 275 129 310
Rad54b 39 43 16 40 43 30 22 31 32 27 11 22
Zfp292 3182 3865 2039 3299 3622 3625 3391 3044 3432 3498 1446 3290
LOC100910558 238 218 139 279 243 253 219 192 244 350 102 317
Musk 8 12 3 10 9 18 8 10 11 10 8 15
RGD1564053 293 354 175 375 357 349 278 297 335 389 132 282
Kcnb2 361 431 238 442 467 456 428 322 367 330 215 360
Tram1 1423 1574 969 1473 1546 1607 1370 1304 1477 2235 909 2091
Sntg1 271 351 174 374 312 299 328 322 335 357 113 347
Tox 157 163 114 242 318 224 194 138 248 77 86 120
Gdf6 6 1 1 0 4 6 6 6 6 2 4 2
Lrrc69 4 0 1 2 3 1 1 4 1 5 2 3
Nkain3 170 196 101 169 155 180 171 173 184 249 87 165
Rragd 789 787 438 769 804 771 746 628 699 1563 408 1409
Col15a1 87 101 44 81 78 113 71 71 65 135 37 103
Grin3a 447 559 280 564 495 630 530 432 507 232 213 379
Erp44 643 697 361 649 719 659 692 671 631 850 304 851
Slc44a1 2514 2779 1437 2434 2833 2579 2549 2048 2322 3397 1961 4175
Astn2 1607 1326 868 1481 1742 1543 1437 1487 1463 1658 771 1660
LOC298111 0 0 0 1 0 0 0 0 0 0 0 0
Zfp37 570 572 339 589 603 645 545 547 524 801 324 896
Brinp1 6614 6096 3499 5684 4678 6653 6058 4821 5055 11056 3892 11273
Frmd3 81 83 59 129 102 86 66 83 93 86 32 85
RGD1560146 5 3 3 0 5 6 8 4 1 8 1 3
Lepr 91 78 48 102 92 82 59 69 71 91 25 75
Itgb3bp 82 80 40 84 66 65 70 50 61 82 52 94
Mier1 1077 1233 745 1016 1087 1225 1091 1000 1127 1270 549 1229
Hspb11 113 143 74 129 160 135 133 127 107 174 69 190
Coa7 247 293 152 225 257 285 253 234 217 324 131 353
Elavl4 1264 1555 1038 1510 1838 1500 1486 1349 1533 990 908 1300
Eps15 4657 5414 2539 4406 4554 4910 4804 4327 4473 6851 2348 7377
Scmh1 691 666 423 659 719 676 665 614 702 746 239 671
Mast2 2654 2558 1437 2271 2859 2519 2704 2292 2576 3007 1015 2794
Grik3 433 402 222 472 717 406 458 377 552 298 247 354
Ptpru 5911 5483 3183 3971 5287 5078 5738 4893 4919 4836 2129 6061
Psmb2 1154 1369 723 1281 1337 1314 1079 984 1015 1815 670 1729
Pum1 2527 2718 1497 2553 2805 2632 2379 2289 2426 3237 1295 3404
Ece1 757 884 503 808 903 829 825 684 908 1006 405 1065
Ephb2 712 715 386 613 795 746 598 473 662 1299 413 983
Slc25a33 831 987 541 854 1036 947 890 815 878 1412 459 1243
Camta1 5042 4829 2958 4666 5602 4775 4883 4620 5373 4910 2573 5535
Nadk 1497 1664 852 1447 1614 1586 1566 1396 1521 2057 782 2012
Jph1 730 731 333 592 672 734 670 574 597 962 291 792
Stau2 3522 4277 2050 3527 3753 3708 3614 3406 3647 5171 1994 5048
Rdh10 203 185 118 176 232 214 175 154 201 240 96 253
Trpa1 4 6 8 6 5 9 2 6 5 4 4 4
Sulf1 32 31 26 44 53 37 33 42 60 37 21 30
Ncoa2 2259 2186 1146 1728 2166 1979 2007 1923 2031 2481 1038 2595
Slco5a1 14 11 12 10 10 16 9 15 13 45 8 26
Prex2 9954 10067 6287 8880 9928 9792 9682 10102 9546 11711 3690 9956
Mybl1 124 110 98 115 129 131 122 83 104 113 59 131
Ppp1r42 8 5 3 6 7 10 8 2 6 10 3 4
Cpa6 0 1 3 2 3 2 3 1 2 15 0 7
Cspp1 756 795 417 798 919 816 769 775 773 590 213 488
St18 465 584 309 501 546 527 460 403 539 621 281 750
Atp6v1h 2450 2972 1610 2671 2974 2741 2438 2272 2410 3340 1314 3541
Rgs20 341 290 166 366 374 345 275 241 264 428 159 460
Tmem68 974 1102 672 921 1003 1004 899 773 859 1318 529 1328
Xkr4 1722 2117 893 1677 1448 1597 1798 1636 1779 2098 850 2053
Sdr16c5 0 0 0 1 0 2 1 0 0 0 0 0
Nsmaf 644 711 302 643 740 675 583 608 575 577 175 498
Clvs1 742 732 363 638 624 612 689 604 666 759 343 908
Dpy19l4 510 635 336 552 579 588 590 478 547 644 338 607
Plekhf2 560 639 357 635 633 692 550 501 590 846 341 766
Cdh17 0 1 0 3 1 5 1 2 3 3 3 3
Tmem67 648 688 382 702 849 600 721 671 628 618 192 494
Slc26a7 15 24 11 20 36 13 9 16 15 49 8 27
Runx1t1 655 638 364 493 610 602 510 634 574 566 230 527
Necab1 268 378 153 529 531 358 339 344 485 453 204 379
Tmem55a 966 1102 704 942 1028 1148 1035 1048 1089 1183 609 1151
Mmp16 1165 1135 657 1156 1167 1135 1071 1041 1144 1218 499 1075
Cngb3 0 0 0 0 0 1 0 0 0 0 0 0
Wwp1 942 1048 625 962 1100 1095 1002 907 1039 1033 482 1012
Coq3 512 635 333 584 592 629 506 501 532 736 262 762
Fbxl4 466 565 263 511 517 526 392 402 417 613 224 620
Fhl5 4 2 0 1 0 1 1 0 2 4 0 1
Mms22l 24 17 18 23 26 24 20 36 21 15 8 11
Fut9 645 600 395 642 732 616 642 583 713 520 280 580
Epha7 4029 3854 2200 3784 3865 4313 3616 3132 3139 7507 1868 6185
Ankrd6 1495 1927 733 1500 1726 1778 1631 1442 1526 1612 635 1566
Bach2 136 130 80 123 175 125 166 100 152 127 74 109
Rngtt 686 883 469 766 800 799 705 663 711 948 417 951
Orc3 793 911 475 774 806 823 724 741 731 904 371 866
Mob3b 109 84 49 80 99 88 100 70 96 139 70 155
Lingo2 124 129 65 126 142 110 109 109 116 186 53 131
Ddx58 184 179 99 218 284 209 194 158 187 205 82 239
B4galt1 37 61 32 59 62 52 37 36 48 61 26 46
Chmp5 1630 1775 1141 1774 1824 1889 1690 1436 1617 2392 1170 2593
Ubap2 658 629 299 483 595 509 579 538 540 692 287 750
Fam219a 1554 1533 793 1258 1472 1482 1402 1443 1436 2082 870 2070
Unc13b 2185 2213 1230 1997 2146 2277 2092 1811 2069 2577 765 2115
Cntfr 504 474 350 426 688 439 565 471 474 781 320 709
Rnf38 342 353 210 303 350 369 332 332 321 421 166 447
Clta 3057 3556 1980 3290 3483 3462 3011 2555 2952 4348 1858 4793
Reck 469 584 236 502 517 538 458 437 492 433 143 300
Zcchc7 778 809 385 800 849 746 771 801 739 443 119 327
Zbtb5 381 360 220 332 407 414 387 338 420 481 206 431
Pax5 3 1 0 1 2 0 3 2 1 1 0 1
Mcart1 2361 2828 1312 2401 2587 2503 2279 2029 2458 3008 1440 3037
Ncbp1 1509 1518 988 1535 1544 1397 1437 1174 1417 1796 657 1829
Tdrd7 1157 1336 743 1306 1452 1527 1137 1086 1154 1422 646 1490
Trmo 87 121 46 99 112 99 95 109 88 104 43 137
Tbc1d2 57 70 28 73 85 73 66 63 50 48 23 38
Gabbr2 4971 5441 2010 4215 3736 3577 4717 4344 4868 8371 2971 8452
Anks6 293 238 124 203 278 234 215 255 262 140 59 119
Tex10 805 855 418 737 794 726 700 689 755 748 271 810
Invs 341 322 159 274 408 344 290 298 336 258 81 205
Tmeff1 2365 2572 1874 2487 2576 2387 2330 1988 2192 2693 1972 2890
Plppr1 99 112 54 106 116 101 76 72 92 146 60 131
Abca1 2792 2836 1542 2577 2673 2984 2618 2358 2588 2562 1095 2617
Tmem38b 306 336 186 292 358 320 263 283 317 472 175 424
Epb41l4b 214 225 117 234 238 198 192 224 243 141 65 140
Ikbkap 3910 4513 2155 3881 4416 4229 3684 3358 3634 4152 1643 4235
Akap2 3511 4038 2164 3560 4023 3819 3486 3093 3538 4110 1529 3989
Palm2 684 714 357 536 691 628 608 632 715 969 297 802
Txndc8 0 0 0 0 0 0 0 0 0 0 0 0
Dnajc25 102 104 53 88 95 103 85 91 91 93 42 104
Ugcg 1219 1373 735 1102 1225 1213 1174 1151 1264 1513 687 1554
Lpar1 1721 2044 1276 2174 2140 2279 1810 1357 1870 2025 1565 2855
RGD1566134 0 1 0 0 0 0 0 0 1 0 0 0
Snx30 1665 1924 970 1712 1905 1892 1738 1484 1599 2447 918 2383
Obp3 1 0 0 1 0 0 1 0 0 1 1 0
LOC298116 0 0 0 0 0 0 0 0 0 0 0 0
Ptbp3 330 409 192 327 349 298 361 269 367 442 191 399
Rgs3 479 534 239 468 512 506 476 394 553 610 285 718
Mup5 1 0 0 0 0 1 0 1 0 3 0 0
LOC259245 0 0 0 0 0 0 0 0 0 0 0 0
Pole3 786 864 463 800 907 883 706 657 738 1198 453 1152
Dfnb31 390 293 213 265 387 300 327 294 358 308 237 364
Col27a1 500 549 191 329 440 465 554 442 467 438 147 286
Tnfsf15 15 31 14 25 19 24 31 28 24 34 9 26
Tnc 561 447 297 696 647 639 470 335 490 518 264 620
Pappa 61 57 25 69 75 75 72 82 53 73 40 62
Megf9 2889 3395 1691 2706 2982 3270 2822 2524 2713 4381 1585 4270
Cdk5rap2 672 704 391 710 824 823 685 592 653 753 301 882
Tle1 914 1055 531 808 910 1004 892 795 808 1758 516 1395
Rasef 31 37 11 19 25 37 20 12 17 31 12 24
Kdm4c 1200 1289 678 1277 1295 1229 1124 1176 1143 1328 407 1239
Mpdz 2746 2877 1546 2727 3008 2708 2732 2623 2671 2896 949 2452
RGD1306186 0 0 0 0 0 0 0 0 0 0 0 0
Nfib 1320 1409 692 1231 1370 1368 1297 1252 1301 1894 549 1596
Psip1 3380 3960 2275 3554 3742 3893 3476 2964 3411 4105 1794 4230
Ttc39b 655 768 409 695 788 743 657 605 634 503 284 568
Zdhhc21 856 1060 576 979 989 955 884 804 896 947 499 866
Frem1 107 127 69 114 128 161 110 133 127 159 36 86
Bnc2 6 6 5 4 6 6 4 8 1 5 0 5
Sh3gl2 1536 1685 867 1514 1515 1487 1554 1417 1568 1602 781 1796
Cntln 133 147 105 166 122 141 108 93 93 91 51 114
Acer2 241 255 141 206 257 264 247 388 391 604 96 173
Slc24a2 30099 30386 15270 22794 26986 28578 28016 25315 25081 33501 14035 36199
Mllt3 867 906 519 816 879 906 877 769 810 1054 352 1164
Mtap 110 107 55 93 127 98 86 88 94 84 42 80
Elavl2 1210 1449 846 1148 1365 1283 1234 1124 1387 1943 868 1939
Caap1 336 345 202 324 352 343 346 280 352 377 173 461
Tek 553 581 368 652 603 709 545 514 563 866 298 727
Ift74 448 510 300 478 533 560 505 437 426 631 239 630
Cyp2j3 720 805 511 675 746 866 668 692 544 932 387 969
Fggy 156 147 93 169 193 161 179 159 171 223 75 196
Cyp2j10 120 108 69 133 114 186 86 84 104 178 99 153
Hook1 2022 2088 1053 1977 2112 1950 2046 1868 1996 1867 652 1601
Patj 195 274 129 210 263 223 227 204 242 232 94 235
Nfia 625 590 323 547 665 652 551 528 542 735 302 658
Angptl3 14 18 9 20 24 16 20 21 19 4 2 3
Dock7 1645 1816 1026 1814 1977 1911 1594 1608 1793 1730 669 1710
Pgm1 1536 1661 1023 1636 1878 1724 1699 1449 1503 2323 838 2296
Ror1 36 34 18 44 47 45 28 29 33 48 16 48
Jak1 5517 6383 3267 5704 6202 6039 5275 4820 5447 6364 2708 7284
Cachd1 714 778 384 706 833 668 643 732 748 500 299 583
Raver2 1825 1791 891 1349 1679 1746 1580 1315 1526 2082 730 2053
Dnajc6 9955 11974 6227 10253 11124 10903 9491 8884 10118 12054 5297 13318
Pde4b 1561 1878 943 1678 1761 1668 1529 1431 1596 1570 819 2070
C8a 0 1 0 0 0 1 1 0 1 1 2 1
Dab1 741 728 383 666 727 684 684 670 702 889 284 762
Usp24 4104 4415 2190 3953 4090 4453 3617 3918 3908 3189 1284 3135
Tceanc2 172 188 91 190 192 179 161 172 162 209 117 294
Acot11 326 306 196 272 375 325 356 298 255 401 138 280
Ssbp3 753 845 487 636 854 874 755 724 796 827 383 873
Dmrtb1 9 12 5 7 9 11 9 7 7 14 10 15
Scp2 2163 2380 1379 2272 2329 2409 1974 1928 2061 3164 1316 2798
Ndc1 298 321 169 280 291 289 297 249 283 354 147 314
Osbpl9 1070 1224 630 1194 1239 1233 1066 1057 1071 1368 565 1403
Zfyve9 2827 2754 1571 2702 3080 2688 2666 2458 2690 3097 1282 3245
Rnf11l1 2069 2287 1336 2077 1900 1913 1964 1839 1964 2797 1533 2975
Faf1 977 1111 622 1211 1235 1203 990 940 1056 1326 515 1372
Spata6 113 185 95 139 115 149 132 124 156 146 75 110
Slc5a9 1 2 0 0 0 1 0 1 1 0 0 0
Cyp4x1 370 361 189 351 311 373 313 351 356 240 96 230
Faah 5982 6420 3016 4700 6582 6230 5968 4912 5013 8546 2906 9196
Efcab14 807 876 412 685 708 682 772 756 853 846 467 1041
Pik3r3 277 254 151 239 346 315 277 283 274 325 110 326
Tesk2 219 223 131 223 277 290 203 193 190 262 99 233
Tmem69 522 647 350 520 535 544 500 480 519 724 291 762
Eif2b3 427 479 254 419 515 478 391 394 392 613 243 688
Zswim5 1282 1304 609 999 1096 1151 1070 1022 1044 1427 585 1469
Kif2c 7 7 3 12 17 13 9 7 7 13 5 16
Ptprf 2589 2602 1215 1917 2608 2267 2371 1971 2300 3296 1517 3715
Kdm4a 1849 2029 1063 1786 2018 2035 1723 1597 1705 2260 896 2226
B4galt2 1296 1567 894 1325 1463 1519 1379 1177 1278 2164 795 2254
St3gal3 449 502 256 460 529 480 455 459 447 658 249 802
P3h1 253 254 131 228 264 256 238 227 216 299 129 256
Lao1 0 0 0 0 0 0 0 0 0 0 0 0
Foxj3 1994 2182 1196 1909 2095 2276 1854 1698 1889 2639 1079 2807
Hivep3 540 449 353 563 619 534 511 529 649 520 246 431
Nfyc 1067 1139 606 1066 1119 1069 1056 939 1023 1266 529 1215
Zmpste24 807 943 465 741 813 850 765 687 783 1102 432 990
Akirin1 1924 2079 1265 1648 1944 1864 1719 1691 1855 2450 981 2352
Nt5c1a 192 204 91 160 203 207 167 134 183 199 70 226
Bmp8a 9 8 6 8 7 5 14 7 4 3 1 9
Macf1 27627 28707 15122 25516 28072 27758 26561 24752 26305 22009 8101 20061
Rspo1 60 51 20 32 53 54 40 64 43 112 11 71
Inpp5b 2122 2081 952 1583 2100 1817 2094 1825 1904 1943 658 1766
Csf3r 70 62 44 56 74 61 74 82 65 49 30 78
Thrap3 3931 4289 2295 3655 4276 4197 3834 3199 3450 4566 1791 4783
Zmym4 2066 2307 1180 2023 2153 2232 2004 1881 2050 2252 872 2349
LOC100294508 2398 2685 1392 2246 2604 2581 2432 2144 2368 3539 1483 3638
Ak2 203 235 120 232 231 232 193 206 222 281 131 246
Hdac1 286 324 180 376 340 363 297 275 317 396 169 432
Fndc5 2855 3181 1604 2332 2975 2871 2934 2457 2528 5369 1802 4973
Eya3 735 780 389 632 809 707 621 686 665 840 308 892
Dnajc8 1469 1524 922 1449 1647 1601 1342 1254 1345 1925 749 2018
Taf12 299 358 195 300 337 305 283 300 318 436 199 492
Ahdc1 1238 1267 771 991 1332 1216 1139 1065 1228 1988 769 2058
Arid1a 2287 1937 1202 1768 2128 2004 1960 1928 2065 2396 1065 2436
Wdtc1 1980 2045 1161 1560 2034 1958 1824 1683 1761 2618 1014 2706
Slc30a2 3 2 1 1 5 1 2 0 1 3 1 2
Man1c1 307 336 207 367 339 344 295 264 356 495 176 428
Rhd 4 7 5 4 2 5 7 4 5 5 3 3
Clic4 554 641 348 621 599 589 539 513 562 792 438 911
Stpg1 21 37 21 34 29 36 29 34 24 30 8 30
Fuca1 747 866 524 818 964 958 748 624 733 1079 502 1249
Kdm1a 1966 2206 1133 1825 2290 2182 1816 1672 1813 2584 1035 2731
Cdc42 2814 3072 1624 2902 3094 3071 2556 2458 2548 4083 1649 4244
Usp48 1974 1977 1093 1783 2051 2004 1808 1660 1859 1827 686 1802
Alpl 110 88 38 112 84 103 67 82 109 103 56 133
Vwa5b1 40 30 14 19 21 32 24 26 25 70 17 47
Eif4g3 4478 4254 2511 3862 4562 4410 3807 3694 3765 5230 2053 5548
Cda 15 5 16 5 25 18 16 12 9 29 8 10
Akr7a3 77 83 46 81 85 89 71 57 51 106 56 140
Rnf186 0 0 0 0 0 0 0 0 0 0 0 0
Iffo2 180 222 101 191 203 179 183 150 205 191 83 226
Ubr4 11698 11429 5867 11038 11114 10627 10443 9525 10613 11668 4609 11634
Minos1 537 637 351 571 645 675 556 500 547 825 256 815
Capzb 2769 3085 1651 2673 2878 2913 2727 2544 2578 4758 1689 4596
Igsf21 214 348 177 247 362 258 265 221 271 326 202 340
Padi6 0 0 0 0 0 0 0 0 0 0 0 0
Szrd1 1222 1265 769 1116 1330 1337 1231 1069 1217 1805 732 1741
Atp13a2 4295 4970 2779 3998 5165 4713 4162 3708 4363 6771 2827 6733
Spen 1525 1304 838 1402 1535 1304 1269 1342 1510 1589 736 1503
Kazn 1406 1479 864 1166 1530 1405 1337 1279 1334 1543 711 1703
Prdm2 2186 2209 1179 1672 2149 2098 1943 2081 2025 2500 896 2405
Vps13d 8230 9572 3932 6635 8034 8123 7579 8439 7706 8755 3107 7699
Mtor 4996 5714 2887 4405 5870 5451 5047 4468 4997 5359 2359 5801
RGD1305350 819 971 478 713 918 889 799 648 761 1118 504 1241
Agtrap 489 579 300 452 624 574 444 374 422 900 272 698
Kif1b 20018 20827 9575 15764 18790 17098 17816 17253 18787 19657 8490 21205
Pex14 859 1004 569 860 1120 947 816 734 775 1236 508 1330
Ube4b 2544 2750 1372 2296 2673 2352 2463 2229 2422 2796 1201 3143
Clstn1 25468 26776 15388 23011 30884 26588 23296 21477 22888 33296 15871 39622
Rere 2658 2699 1605 2922 3135 2959 2478 2667 2768 3036 1262 3048
Gpr157 27 45 21 20 32 21 25 18 18 48 10 35
Tnfrsf9 13 9 6 10 22 20 17 11 7 24 3 20
Nphp4 786 846 485 563 727 667 723 667 661 993 358 710
Icmt 659 778 379 637 717 672 659 608 676 811 365 936
Kcnab2 7790 7579 4293 5664 7426 7360 6595 6493 6402 10212 3514 10501
Ajap1 1398 1737 728 1122 1360 1256 1267 1221 1216 2171 820 2053
Smim1 54 53 25 53 70 63 36 30 40 52 20 82
Wrap73 464 509 288 437 531 516 465 424 394 674 232 652
Megf6 60 109 56 91 106 98 92 53 76 136 45 86
Prkcz 2937 3191 1842 3169 3583 3330 2844 2743 2884 3847 1584 4086
Morn1 168 170 74 158 187 194 171 137 189 161 61 152
Noc2l 1276 1263 780 1085 1401 1314 1235 1033 1182 1193 399 954
Crispld1 221 232 117 208 221 226 212 158 169 309 113 296
Pi15 2 2 3 2 4 3 6 0 2 5 4 5
Gdap1 4007 4590 2264 3885 4286 4450 3654 3310 3479 5053 2133 4515
Ly96 12 14 10 19 14 18 16 14 11 9 5 13
Tmem70 436 452 319 487 501 500 414 379 451 598 245 590
Eloc 832 953 655 853 935 935 830 777 783 1264 586 1157
Rpl7 3817 4093 2247 4305 4383 4345 3539 3207 3690 5563 2068 5594
Terf1 209 239 145 233 239 243 218 203 216 225 75 209
LOC297756 1426 1630 873 1627 1709 1644 1283 1300 1327 1878 782 1949
Msc 1 2 0 1 2 0 0 1 1 1 0 1
Xkr9 0 0 0 1 0 0 0 0 0 0 0 1
Lactb2 395 459 258 474 485 439 431 346 410 616 262 620
Mir378b 5 5 4 8 2 2 4 6 1 0 0 2
Arfgef1 3227 3430 1729 3058 3246 3052 3154 2991 3045 3400 1505 3376
Cops5 1324 1712 824 1485 1569 1537 1307 1202 1359 1880 781 2099
Mcmdc2 239 248 120 198 203 179 184 193 200 173 63 144
Vcpip1 4083 4126 2010 3342 3724 3618 3698 3414 3535 4825 1970 5229
RGD1561849 17159 19479 9851 15384 17335 19176 16484 14432 14505 20512 9294 23962
Adhfe1 813 771 458 801 743 732 781 785 877 1039 372 752
Rrs1 488 536 269 430 492 463 446 375 486 612 284 614
Pcmtd1 3705 4256 2723 3899 3900 4357 3683 3476 3567 5141 2177 4939
Fam150a 0 0 0 0 0 0 0 0 1 0 0 0
Rb1cc1 4244 4997 2098 4173 3356 3362 4532 4099 4404 5158 2311 5239
Npbwr1 2 3 1 0 4 2 6 3 1 0 1 4
Oprk1 41 46 19 48 46 47 33 41 38 45 27 56
Tcea1 1143 1216 759 1142 1198 1289 1145 1016 1175 1643 719 1581
Mrpl15 650 769 477 648 714 744 647 601 678 950 378 951
Lypla1 623 741 502 609 651 695 620 566 586 1049 484 979
Sox17 153 167 86 150 132 160 157 102 145 221 68 129
Rp1 43 45 12 28 40 39 32 14 12 13 5 15
Tgs1 989 1029 571 914 998 977 893 812 932 1095 463 1146
Lyn 360 388 168 369 379 425 312 325 304 437 173 408
Mos 2 2 0 2 3 4 5 2 3 3 1 2
Plag1 249 228 114 238 214 202 211 208 213 165 38 105
Sdr16c6 0 0 0 1 0 0 0 0 0 0 0 0
LOC100912510 1 0 1 1 1 0 1 1 2 1 1 0
Penk 244 248 162 533 704 425 334 233 362 582 292 703
Impad1 7578 8523 5738 7161 8334 8701 7732 6619 7493 9294 4901 9843
Fam110b 1061 1231 607 1028 1222 1222 958 807 916 1931 658 1734
Cyp7a1 1 4 0 1 2 0 1 0 2 0 0 0
Ubxn2b 594 560 347 459 535 542 586 554 548 599 265 533
Sdcbp 6137 7361 4155 7214 7320 6978 6353 5952 6478 8421 3270 7508
Car8 91 101 99 135 118 147 105 106 118 125 50 138
Rab2a 2313 2708 1386 2452 2574 2488 2268 2039 2205 3628 1390 3915
Lnc056 1 4 0 5 5 3 1 0 2 3 1 6
MGC94199 1822 2154 1134 2038 1936 2008 1720 1532 1722 2454 996 2382
Ndufaf6 164 222 131 208 184 180 184 167 149 277 90 241
Tp53inp1 197 268 160 191 240 210 187 202 204 242 94 190
Ccne2 321 407 276 370 380 409 393 287 402 437 252 448
Esrp1 0 2 0 1 0 0 0 0 1 1 0 2
RGD1559904 1854 2012 1031 1721 1911 1966 1759 1613 1762 2013 809 1983
Gem 49 61 27 68 79 112 48 53 68 70 28 94
Pdp1 1226 1309 686 1037 1222 1216 1114 1073 1166 1884 665 1772
Triqk 321 473 243 383 345 406 364 261 363 387 207 490
Otud6b 926 987 604 835 947 954 774 858 896 1131 517 1194
Calb1 2337 2986 2061 2817 2078 2343 2051 2424 2406 2245 1174 2841
Decr1 358 371 245 472 439 399 334 271 341 474 227 630
Nbn 919 1114 605 965 989 1004 935 885 867 1214 508 1383
Ripk2 371 429 201 323 396 409 308 379 367 429 169 348
Maged2 689 1067 595 1054 1106 1163 935 656 895 958 481 1193
Rmdn1 525 615 362 566 519 572 524 522 582 575 226 524
Slc7a13 0 0 0 0 1 0 0 0 0 1 0 0
Atp6v0d2 2 0 0 3 4 4 0 0 1 3 1 1
Ggh 546 654 363 561 552 655 547 545 565 875 359 764
Ttpa 208 216 156 184 208 221 202 200 191 332 154 253
Ccnc 947 1170 738 1024 995 1120 1077 951 1044 1223 543 1222
Pnisr 5511 6001 3085 4839 5804 5818 5529 4879 5031 3147 874 2396
Usp45 1646 1752 927 1494 1414 1656 1678 1504 1510 1792 654 1721
Faxc 525 598 294 492 556 547 542 470 500 620 234 632
Pou3f2 226 229 194 250 261 253 187 193 240 191 120 216
Ndufaf4 745 806 492 694 735 808 722 646 733 866 393 803
Gpr63 411 459 177 285 308 349 368 283 303 567 190 525
Ufl1 861 1036 568 897 1013 993 941 828 846 1137 408 1152
Manea 473 550 270 556 523 540 488 435 484 653 269 640
Map3k7 2991 3000 1664 2952 3087 3068 2949 2500 2823 3643 1428 3551
Gja10 0 1 1 1 4 0 3 2 1 2 0 1
Casp8ap2 1026 1131 637 1084 1133 1076 1105 956 1122 1237 478 1184
Lyrm2 465 494 245 451 509 509 440 393 453 637 238 600
Gabrr2 38 59 33 51 46 78 50 30 35 38 33 115
Ube2j1 1594 1832 1030 1673 1888 1835 1643 1533 1616 2133 883 2218
Srsf12 470 437 250 438 405 464 463 394 406 546 228 597
Gabrr1 13 11 3 7 7 6 11 10 8 7 2 8
Pm20d2 784 894 499 865 921 868 882 724 715 1145 501 992
Pnrc1 1464 1587 1029 1409 1676 1542 1441 1329 1618 2290 1125 2538
Cnr1 8876 11458 5599 8492 9234 10136 9229 8199 8499 13321 6005 14378
Spaca1 6 8 4 6 7 10 5 10 5 1 1 0
Akirin2 1644 1970 1073 1508 1588 1631 1556 1444 1591 2100 955 2204
Slc35a1 413 465 224 391 388 415 366 373 385 589 255 493
Rars2 192 193 80 177 189 200 161 160 132 170 74 189
Cfap206 26 45 23 35 31 32 36 22 23 33 29 51
Smim8 167 200 111 190 229 178 183 151 169 212 76 212
Cga 0 1 0 0 0 0 0 0 0 0 0 0
Ifnk 7 2 2 5 4 7 4 4 4 0 0 1
RGD1359108 1260 1266 687 1099 1210 1218 1174 1012 1068 1298 570 1308
Mir876 3 1 0 0 2 0 3 3 2 2 0 0
Mir873 4 5 5 2 7 3 7 7 2 2 1 0
RGD1306195 0 0 0 0 0 0 0 0 0 0 0 0
Aco1 1268 1508 749 1276 1563 1438 1305 1107 1232 1674 713 1779
Ndufb6 992 1146 680 1039 1114 1112 967 852 967 1493 622 1484
Topors 945 938 587 843 1137 1053 859 780 918 1124 455 1094
LOC690918 36 109 14 23 32 42 37 31 48 165 44 127
Aptx 388 371 184 356 393 448 394 349 375 470 166 424
Smu1 1398 1673 853 1487 1570 1560 1443 1226 1399 1890 774 2068
Mir207 13 7 8 10 12 6 9 15 4 8 6 17
Dnaja1 4907 5266 2864 4096 4836 4455 4588 4506 4924 5673 2751 6529
Bag1 495 623 329 566 665 645 530 457 484 734 281 790
Spink4 0 0 0 1 1 1 6 1 0 0 0 1
Aqp7 0 0 0 0 0 0 0 0 0 0 0 0
Nfx1 1709 1924 980 1793 2044 1966 1678 1543 1673 2373 867 2185
Ube2r2 1047 1164 634 1005 1225 1146 980 931 941 1470 623 1611
Aqp3 0 0 0 0 3 0 0 0 1 2 0 1
Ubap1 1036 1212 651 1184 1221 1209 1111 974 1186 1421 591 1651
Nudt2 430 541 265 505 546 608 441 395 469 573 251 636
RGD1309821 1116 1128 677 1044 1195 1167 1067 933 1093 1297 474 1301
Enho 1269 1437 747 1334 1614 1434 1305 1239 1292 1963 750 1707
Dnai1 78 110 45 83 110 96 79 59 71 104 49 100
Rpp25l 257 252 150 255 292 292 224 191 233 325 133 298
Galt 288 398 114 271 444 382 283 250 249 293 101 196
Il11ra1 593 699 361 570 809 750 631 477 562 840 348 715
Sigmar1 1123 1122 664 1055 1236 1111 982 882 1025 1439 557 1501
Ccl19 6 9 8 5 11 6 6 9 3 15 7 6
Ccl27 527 533 320 553 640 609 528 413 527 573 215 562
Dctn3 1035 1189 567 1022 1270 1192 963 911 953 1427 562 1432
Arid3c 10 3 5 10 15 12 8 6 2 7 1 2
Fam205c 0 1 3 1 0 2 0 1 2 2 0 1
Ccl21 0 0 0 1 0 0 0 0 0 0 0 0
Dnajb5 3347 3028 1869 2286 3157 2903 2802 2502 2624 3623 1418 3745
Vcp 8581 10225 5359 9548 10417 9955 8518 7654 8515 11815 5102 12936
Fam214b 661 726 369 625 727 676 632 549 588 883 317 854
Stoml2 1087 1258 662 1128 1377 1226 1018 1018 1056 1405 587 1476
Cd72 3 3 1 8 0 4 2 6 6 6 3 3
Tesk1 1262 1369 862 1193 1336 1244 1306 986 1240 2010 789 2160
Creb3 870 943 526 945 1050 1006 852 700 828 1158 459 1342
LOC100365008 301 306 146 212 278 243 260 252 270 328 129 328
Tpm2 213 217 128 200 228 235 212 156 205 271 109 301
Sit1 0 0 0 0 0 0 0 0 0 1 0 0
Tln1 2515 2622 1359 2117 2683 2785 2467 1920 2508 2527 1243 2968
Arhgef39 273 286 166 289 314 285 288 223 293 409 168 385
Car9 7 21 1 5 28 17 4 6 6 12 2 1
Gba2 1999 2187 1211 1883 2404 2199 1807 1726 1929 1790 635 1658
Spag8 78 104 50 82 92 99 115 62 77 73 44 52
Fam221b 2 2 0 1 1 0 0 3 0 1 1 2
Npr2 620 535 337 508 639 547 594 474 612 729 268 647
Hint2 425 532 272 497 560 599 437 443 458 630 254 637
Olr833 0 0 0 0 0 0 0 0 0 0 0 0
Olr834 0 0 0 0 0 0 0 0 0 0 0 0
Olr836 0 0 0 2 0 0 0 1 1 1 0 0
Olr837 0 0 0 0 0 0 1 2 1 2 0 0
Olr838 0 0 0 1 0 0 0 0 1 0 1 1
Olr839 1 0 0 0 0 0 0 0 0 1 0 0
Olr840 0 0 1 0 0 0 0 0 0 2 0 0
Ccin 1 2 0 0 0 0 0 0 0 0 0 0
Gne 1328 1554 687 1225 1499 1491 1153 1242 1220 1154 593 1340
Melk 4 3 8 10 12 6 3 3 0 5 4 5
Grhpr 701 709 440 628 814 801 710 559 672 977 322 861
Polr1e 248 256 137 217 254 240 225 201 242 264 115 299
Dcaf10 669 738 389 589 699 721 672 588 676 707 316 615
Exosc3 177 191 99 184 192 193 187 150 179 252 82 243
Trmt10b 238 273 153 248 270 280 252 234 243 288 133 301
RGD1305807 0 2 2 0 2 5 2 2 0 2 1 0
Aldh1b1 285 409 179 340 438 397 316 298 295 350 143 394
Igfbpl1 32 53 23 52 55 41 46 40 48 32 20 29
Tmod1 365 424 194 354 441 420 364 353 403 433 207 368
Tstd2 378 382 204 356 368 366 378 305 376 387 143 406
Xpa 81 77 48 76 79 78 80 59 69 76 35 76
Foxe1 0 2 0 0 0 1 1 1 0 0 0 0
Hemgn 3 3 3 3 4 2 3 8 3 5 3 2
Anp32b 318 388 213 330 363 435 312 208 278 344 152 386
Nans 928 1160 519 987 1109 1101 919 854 853 1189 544 1426
Coro2a 138 200 95 172 231 173 148 110 171 101 69 117
Trim14 33 50 19 35 41 30 33 40 37 14 9 23
Tgfbr1 950 964 689 966 1017 1083 898 676 829 1137 608 1171
Sec61b 314 322 215 338 312 327 321 236 259 383 207 456
Alg2 3549 4194 2223 3911 4252 4065 3619 3163 3409 4683 2142 5162
Nr4a3 917 736 583 536 954 777 745 644 888 801 465 1243
Stx17 206 217 102 223 240 209 185 207 192 189 75 190
Msantd3 263 325 154 259 324 329 273 263 243 382 161 343
Murc 67 50 43 66 55 46 46 43 51 43 32 54
Acnat2 1 0 1 3 1 2 0 0 2 1 0 1
Olr841 0 0 0 0 0 0 0 0 0 0 0 0
Baat 11 5 1 12 5 15 8 4 15 8 4 7
Aldob 42 43 17 30 26 17 28 30 41 12 9 12
Tmem246 933 1186 677 1142 1376 1224 1049 799 1044 1257 621 1514
Mrpl50 332 448 215 395 427 376 327 382 331 386 173 407
Zfp189 2433 2796 1338 2047 2457 2366 2253 2279 2174 3616 1280 3217
Ppp3r2 2 12 3 6 2 7 7 4 7 0 0 0
Rnf20 1292 1418 772 1280 1448 1399 1236 1170 1268 1411 583 1363
Olr848 0 0 0 0 0 0 0 0 0 0 0 0
Smc2 2181 2288 1240 1895 2028 2286 2075 1805 1993 2184 892 2410
RGD1309291 0 1 0 0 0 0 1 1 1 4 0 1
Olr847 0 0 0 0 0 0 0 0 0 0 0 0
Olr844 0 0 0 0 0 0 0 0 0 0 0 0
Olr845 0 0 0 0 0 0 0 0 0 0 0 0
Olr850 0 0 0 0 0 0 0 0 0 0 0 0
Olr851 0 0 0 0 0 0 0 0 0 0 0 0
Nipsnap3a 0 0 0 0 0 0 0 0 0 0 0 0
Nipsnap3b 353 490 254 469 451 480 405 347 367 516 211 544
Olr852 0 0 0 0 0 0 0 0 0 0 0 0
Olr853 0 0 0 0 0 0 0 0 0 0 0 0
Tal2 7 7 3 13 6 5 6 7 6 24 3 10
Fktn 1647 1931 977 1731 1777 1910 1709 1435 1594 2550 1052 2557
Rad23b 4678 5396 3169 4747 4882 5205 4647 4304 4430 5850 2665 6134
Klf4 77 108 75 82 168 118 75 92 103 96 57 108
Actl7b 7 2 2 2 9 5 7 0 6 5 0 4
Actl7a 11 18 6 19 10 20 6 10 12 2 3 2
Ctnnal1 781 779 487 857 883 833 728 760 800 660 195 540
Mir32 2 0 0 1 0 3 0 1 0 0 0 0
LOC100910620 7 1 1 6 3 4 3 5 4 9 1 1
Txn1 772 984 467 956 985 956 814 755 836 1332 445 1196
Olr854 5 6 2 1 1 2 0 6 2 0 1 0
Ptgr1 12 15 3 14 9 15 7 10 5 14 4 13
Zfp483 2975 3475 1711 3059 3273 3205 3035 2746 3046 3411 1223 3631
Gng10 1596 1900 1188 1758 1758 1903 1592 1394 1536 2711 1029 2591
Hsdl2 745 796 541 774 786 875 723 611 699 1014 469 1030
Inip 433 464 262 473 483 464 379 387 424 524 243 539
Slc46a2 16 20 6 14 8 19 9 7 16 9 3 5
LOC259244 2 3 0 0 0 1 0 0 1 0 0 1
Mup4 0 0 0 0 0 0 0 0 4 0 0 2
LOC259246 0 0 0 0 0 0 0 0 0 0 0 0
Slc31a2 130 121 69 141 163 148 149 124 130 165 60 165
Slc31a1 332 362 183 344 369 378 362 294 318 497 191 456
Prpf4 569 672 346 600 697 658 564 530 596 690 301 725
Alad 423 505 298 420 526 507 412 355 393 603 249 580
Bspry 487 594 259 528 573 472 487 416 462 662 336 764
Hdhd3 215 226 125 225 235 280 216 150 197 309 157 355
Cdc26 570 699 347 666 709 711 572 530 551 836 354 870
Wdr31 106 136 84 140 140 182 140 121 130 137 63 156
LOC500475 93 118 47 117 103 131 87 61 92 97 57 146
Kif12 0 0 0 0 0 0 0 0 0 0 0 0
Ambp 0 0 2 1 0 0 0 3 1 2 0 2
Mir455 0 0 0 0 0 0 0 0 0 0 0 0
Orm1 0 0 1 0 0 0 0 1 0 0 1 2
Akna 168 164 117 141 176 162 171 160 152 210 87 157
Atp6v1g1 2199 2445 1493 2376 2559 2467 2186 1988 2099 3142 1437 3111
Tmem268 327 368 171 356 447 412 335 290 381 373 164 371
Tnfsf8 1 0 0 0 0 0 1 4 1 0 0 0
Trim32 1899 2164 1147 1918 2239 2165 1769 1659 1775 2551 1057 2566
Tlr4 55 67 48 61 59 92 61 62 83 74 34 86
Mir3084c 0 0 0 0 0 0 0 0 0 0 0 0
LOC298139 0 0 0 0 0 0 0 0 0 0 0 0
Tmem261 496 557 322 493 510 532 449 426 526 663 280 713
Tyrp1 0 6 3 5 2 5 1 4 4 1 2 5
Lurap1l 177 246 110 191 222 208 186 132 197 259 104 273
Cer1 0 3 1 0 0 1 1 0 0 1 0 0
Snapc3 497 576 290 475 577 578 538 451 532 624 202 592
Rraga 1501 1641 1075 1633 1780 1813 1359 1206 1357 1978 873 2089
Plin2 196 230 122 216 301 259 202 226 217 262 134 359
Rps6 10498 11967 6739 11847 12722 12496 10072 9148 10570 14881 5689 15563
Hacd4 31 22 7 28 20 29 29 24 30 14 7 8
Ifna4 0 0 0 1 0 1 0 0 2 0 0 1
Ifnb1 0 1 0 1 0 0 0 1 1 1 0 0
Ifna1 3 1 1 2 1 3 2 0 0 1 0 0
Mir3554 0 0 0 1 0 0 0 0 1 0 0 0
Mir31 0 0 0 0 0 0 0 0 0 0 0 0
Klhl9 4017 4510 2450 3943 4170 4059 3997 3600 3887 6349 2599 6307
Ifna2 0 0 0 1 2 0 1 0 0 0 0 0
Cdkn2b 9 20 10 17 15 13 8 13 10 12 7 21
Cdkn2a 2 1 0 0 2 0 0 0 1 1 1 1
Dmrta1 8 19 2 4 9 3 6 10 9 5 6 8
Zfp352 0 0 0 0 0 0 0 0 0 0 0 0
Lrrc19 15 6 10 7 14 9 21 12 11 6 0 2
Plaa 1494 1628 735 1365 1392 1446 1406 1248 1387 1976 747 1999
Mir872 1 1 1 0 0 0 2 1 2 0 0 0
Eqtn 20 17 12 20 15 19 7 15 14 5 3 4
Jun 998 1229 686 1155 1467 1234 1041 1098 1241 1696 785 1817
Tm2d1 506 581 366 543 579 535 498 482 466 635 296 559
Kank4 159 183 91 123 178 157 146 141 151 294 85 324
Usp1 682 711 391 669 750 729 632 672 722 948 357 874
Atg4c 636 667 355 612 608 606 607 586 605 864 336 839
Alg6 193 226 121 202 233 217 206 179 216 229 100 198
Efcab7 94 114 54 106 122 109 100 81 81 102 35 114
Cyp2j4 33 36 14 34 38 33 28 19 37 35 11 49
Mir101a 5 12 1 7 7 6 3 7 7 3 1 4
Ak4 455 495 247 427 427 450 430 403 451 514 171 507
Leprot 850 907 495 984 883 1019 862 719 746 1287 477 1463
Tctex1d1 16 23 13 19 26 21 27 17 26 27 14 22
Wdr78 332 365 174 344 344 364 353 302 330 322 169 349
Slc35d1 161 159 97 151 143 164 144 174 161 171 61 160
Oma1 51 87 44 84 76 97 61 49 58 93 36 78
C8b 1 0 1 1 2 3 0 0 0 0 0 0
Prkaa2 542 654 292 528 607 594 502 566 556 541 204 537
Plpp3 7225 6684 4645 7100 8531 7336 7264 6102 6775 10361 3864 10633
Pcsk9 7 6 6 12 7 9 9 9 12 2 2 3
Bsnd 0 0 0 0 0 0 0 0 0 0 0 0
Lexm 0 0 2 1 0 3 3 2 0 3 0 1
Dhcr24 991 1081 516 903 1078 934 888 870 887 1285 614 1387
Pars2 178 226 84 205 206 226 168 152 171 288 93 302
Mroh7 201 212 121 179 173 189 160 217 169 61 27 67
Ttc4 255 312 145 283 309 265 283 261 282 343 118 358
Ttc22 335 422 219 337 373 412 292 330 314 296 189 369
Fam151a 324 261 221 250 357 280 325 241 299 414 118 271
LOC100363867 0 4 0 1 1 3 1 0 1 0 1 0
Mrpl37 649 784 422 711 801 756 679 627 666 928 385 963
Lrrc42 590 666 365 562 624 718 471 539 519 715 250 705
Tmem59 3101 3807 1956 3548 3731 3860 3094 2960 3241 4623 1802 4795
Dio1 13 21 14 12 4 13 4 24 9 18 8 26
Yipf1 614 728 360 634 692 718 543 580 592 883 292 977
RGD1559786 689 819 445 750 814 857 657 529 663 1059 402 1030
Cpt2 230 236 149 249 293 263 267 217 214 332 146 333
Magoh 283 296 192 297 314 326 237 204 265 401 148 407
Slc1a7 19 13 8 9 22 15 18 6 16 15 0 13
Echdc2 279 204 162 192 298 238 218 188 193 280 88 179
Gpx7 82 102 54 90 99 110 99 93 79 143 60 168
Prpf38a 574 635 377 585 607 612 570 529 563 606 278 673
Zcchc11 692 772 411 758 811 780 730 644 755 664 240 570
Orc1 55 43 33 38 44 48 65 57 58 40 7 25
Cc2d1b 816 800 457 745 900 862 741 675 696 757 319 734
Rab3b 261 307 192 352 390 288 262 262 317 368 224 530
Kti12 429 436 209 392 460 458 348 328 449 607 242 529
Txndc12 909 889 584 789 998 895 958 766 816 1166 483 1493
Nrdc 3148 3294 1813 2904 3450 3331 2915 2643 2972 3507 1330 3602
Mir761 10 1 5 3 15 5 8 3 4 3 2 7
Ttc39a 414 417 198 338 381 325 356 399 394 232 109 246
LOC689589 0 0 0 0 0 0 0 0 0 0 0 0
Cdkn2c 63 68 37 53 54 79 60 43 37 105 41 95
Dmrta2 58 61 50 63 68 58 68 52 58 94 43 95
Agbl4 33 38 23 29 49 36 36 33 35 14 9 17
Bend5 282 311 160 320 332 320 283 298 283 269 141 306
Skint1 0 0 0 0 0 0 0 0 0 0 0 0
Foxe3 0 0 0 0 0 0 0 0 0 0 0 0
Cmpk1 1370 1706 1069 1687 1589 1721 1551 1267 1524 1993 1007 1868
Pdzk1ip1 0 1 0 0 0 0 0 0 0 0 1 2
Tal1 79 62 23 45 50 63 66 57 35 85 34 65
Cyp4a8 7 15 2 7 4 8 10 14 8 0 0 1
Cyp4a2 0 0 0 0 0 0 0 0 0 0 0 0
Nsun4 598 686 340 548 592 580 588 512 614 750 326 776
Cyp4b1 71 155 131 135 84 163 69 65 88 144 45 102
Cyp4a1 0 1 1 1 0 1 0 0 1 0 0 0
Atpaf1 865 917 469 871 879 861 836 809 879 957 421 1062
Mob3c 21 26 15 19 33 24 30 14 21 40 8 23
Tex38 2 0 1 2 3 0 1 3 0 1 0 0
Mknk1 289 339 154 236 303 319 274 229 273 400 102 331
Dmbx1 0 3 0 1 0 0 0 0 0 0 0 0
Rad54l 54 51 21 55 60 61 53 39 67 46 23 37
Lurap1 225 234 101 177 206 188 187 186 211 277 81 218
Lrrc41 1346 1536 688 1245 1362 1377 1229 1116 1225 1808 743 1845
Uqcrh 1788 1884 985 1945 2056 1822 1653 1684 1625 2437 1003 2587
Pomgnt1 1936 2116 1205 1911 2192 2143 1728 1493 1826 2456 1028 2485
Tspan1 22 30 14 23 40 39 29 25 30 14 14 24
Ipp 448 488 289 481 490 533 458 428 490 586 250 571
Gpbp1l1 416 522 278 446 511 462 419 411 432 496 220 508
Ccdc17 159 161 87 153 176 187 161 105 147 158 63 134
Akr1a1 6910 8104 4287 7986 8695 8508 6776 6450 6799 10094 4145 11157
Nasp 472 548 253 475 502 480 439 367 449 476 226 484
Prdx1 718 844 387 815 798 809 693 677 726 1056 446 1242
Mmachc 129 174 94 172 184 150 148 123 146 186 87 222
Ccdc163 83 92 39 83 93 89 94 80 70 85 56 103
Toe1 198 248 132 220 270 249 209 195 193 287 108 247
Mutyh 109 135 67 130 131 156 114 83 102 112 33 74
Hpdl 79 67 61 97 77 82 81 40 61 122 36 114
Urod 665 731 427 765 833 822 613 552 657 910 404 997
Rps8 1465 1706 972 1802 1714 1743 1387 1265 1531 1923 875 2057
Plk3 193 157 109 85 191 143 91 111 120 148 95 173
Ptch2 47 24 18 22 33 28 37 25 27 27 12 29
RGD1563714 21 28 10 19 42 32 29 26 13 17 10 15
Tmem53 65 71 41 80 75 81 76 59 51 89 39 84
Dmap1 556 713 336 612 676 627 571 462 527 722 321 829
Ccdc24 27 25 13 13 21 26 18 15 19 11 10 15
Slc6a9 1405 1593 809 1279 1615 1563 1344 1047 1364 1582 1186 2370
Ipo13 2979 3263 1647 2496 3008 3073 2730 2418 2659 4025 1382 3875
Artn 8 12 2 16 11 7 12 7 10 16 3 6
Atp6v0b 2344 2814 1474 2471 2790 2645 2209 1861 2167 3421 1329 3590
Dph2 267 298 154 219 308 289 260 218 235 365 122 412
Tie1 404 331 261 386 315 425 349 259 382 460 187 367
Cdc20 20 37 20 41 36 47 41 30 36 50 26 48
RGD1305347 6 7 5 12 10 11 6 2 5 6 10 10
Med8 249 333 150 267 306 314 229 237 279 323 155 344
Elovl1 690 788 444 763 909 859 671 579 703 903 583 1161
Tmem125 198 256 148 263 250 293 215 146 225 390 292 596
Ebna1bp2 1455 1627 1059 1591 1792 1707 1567 1369 1467 2214 890 2399
Olr855 4 6 6 8 8 12 16 14 2 2 2 6
Olr856 0 0 0 0 0 0 0 2 0 0 0 2
Olr857 0 10 0 2 2 4 0 0 0 2 0 2
Olr858 0 0 0 0 0 0 0 0 0 0 0 0
Olr859 0 0 0 0 0 0 0 0 0 0 0 0
Olr860 0 0 0 0 0 0 0 0 0 0 0 0
Olr862 0 0 0 0 0 0 0 0 0 0 0 0
Olr865 0 0 0 0 0 0 0 0 0 0 0 0
Olr866 0 0 0 0 0 0 0 0 0 0 0 0
Olr867 0 0 0 0 0 0 0 0 0 0 0 0
Olr868 0 0 0 0 0 0 0 0 0 0 0 0
Olr869 0 0 0 0 0 0 0 0 0 0 0 0
Tmem269 2 5 1 6 1 3 4 7 1 0 1 0
Slc2a1 2236 2716 1152 2077 2059 2096 2352 1975 2387 3351 1363 2876
RGD1564804 263 276 158 251 280 314 204 215 280 350 141 350
Zfp691 132 143 72 114 110 137 101 98 99 135 74 167
Svbp 124 187 93 140 177 152 130 138 123 216 63 210
Ybx1 1415 1524 910 1399 1462 1626 1366 1250 1345 2323 801 2254
Cldn19 68 77 40 67 76 91 54 59 59 105 37 81
Zmynd12 46 54 23 45 36 42 43 34 48 67 15 57
Ppcs 187 246 149 222 287 259 207 162 178 307 117 286
Guca2b 2 2 2 0 2 1 1 2 1 2 0 3
Guca2a 4 8 3 12 2 2 7 4 3 6 0 4
Edn2 0 0 1 1 1 0 0 0 0 0 0 0
Ctps1 2722 3019 1562 2654 3067 3005 2652 2333 2438 4041 1530 3975
Slfnl1 92 81 45 66 73 82 65 75 90 53 17 45
Cited4 14 5 10 13 24 12 13 11 11 22 15 31
Mir30e 7 3 6 9 4 8 10 5 4 1 2 1
Mir30c1 2 5 0 3 4 4 5 7 4 1 0 0
Exo5 193 213 92 198 190 211 187 140 155 218 100 261
Rims3 173 203 118 229 284 196 187 172 236 228 110 280
Col9a2 369 352 155 330 380 336 347 316 330 322 131 269
Smap2 3633 3766 2056 2888 3602 3416 3125 2993 2972 4326 1700 4786
Cap1 3987 4205 2419 3712 4070 4425 3610 3132 3521 6094 2303 6269
Ppt1 1811 1999 1126 1999 2127 2040 1827 1614 1812 2540 1020 2780
Mfsd2a 503 591 307 445 625 576 568 498 557 1061 285 593
Trit1 497 536 324 510 608 550 513 498 521 477 158 401
Mycl 136 135 69 153 166 148 111 106 134 353 89 212
Hpcal4 2815 3271 1530 2656 2973 2920 2729 2463 2716 3665 1344 3722
Ppie 240 265 137 237 304 290 203 206 249 262 90 256
Oxct2a 40 36 25 34 53 19 36 21 30 17 11 38
Pabpc4 718 773 499 705 816 817 667 606 640 1001 363 956
Heyl 130 139 73 132 180 185 117 100 144 162 72 149
LOC100361083 1935 1889 1028 1270 1749 1830 1814 1542 1555 2671 681 1825
Ndufs5 1195 1362 761 1327 1400 1356 1273 1137 1168 1709 637 1855
Rhbdl2 18 16 12 8 13 14 10 13 13 22 6 22
Mycbp 209 219 123 224 227 190 199 182 219 191 82 208
Rragc 1494 1674 884 1393 1667 1648 1441 1349 1384 1759 784 1898
Lnc081 0 0 0 0 0 0 0 0 0 0 0 0
RGD1563049 583 622 336 740 771 711 586 564 646 841 277 711
Fhl3 6 14 8 15 21 18 10 16 9 23 12 22
Sf3a3 912 1053 525 911 1070 1080 817 786 900 1101 427 1133
Pou3f1 2706 2522 1521 1660 2245 2075 2355 2107 2152 3043 1662 4045
Utp11 651 716 367 614 691 691 650 561 621 1039 409 975
Yrdc 669 661 378 591 705 698 563 579 601 768 289 781
RGD1559909 1256 1375 732 1205 1344 1376 1157 944 1094 1610 747 1820
Mtf1 872 955 389 735 739 766 893 715 897 1007 512 1121
RGD1560436 103 115 48 93 101 118 79 90 91 78 40 89
Epha10 1010 1083 601 889 1169 1012 959 813 869 891 496 1108
Cdca8 50 43 40 39 55 50 28 39 48 74 34 62
Zc3h12a 35 41 32 23 37 37 30 32 33 29 20 36
Meaf6 707 755 395 708 778 794 610 578 693 903 366 965
Dnali1 77 106 75 69 98 107 100 48 79 108 67 137
Gnl2 862 858 452 782 936 953 797 685 751 785 294 751
Snip1 913 1045 519 936 1108 1012 898 749 950 1116 433 1259
Oscp1 421 495 281 448 541 476 424 411 452 491 232 667
Rps14 5242 5788 3259 6139 6303 6411 5125 4408 5201 7524 2788 7634
Stk40 790 818 442 682 949 744 728 627 804 801 319 806
Sh3d21 65 64 42 61 68 70 50 51 48 74 25 44
Eva1b 133 113 95 126 131 190 119 93 104 174 56 151
Lsm10 107 102 46 97 65 75 93 64 73 125 55 108
Mrps15 780 831 422 778 818 788 714 645 719 960 402 972
Map7d1 2069 1909 1316 1703 2310 2054 1752 1732 1981 2962 1386 3123
Trappc3 1322 1660 833 1494 1689 1634 1398 1300 1374 2304 846 2423
Ago3 1031 974 479 915 1076 881 973 1046 1049 793 309 839
Adprhl2 821 960 481 800 952 953 749 664 750 1135 477 1375
Tekt2 23 31 15 31 29 26 32 12 32 28 24 36
Ago1 3123 3213 1602 2363 3176 2830 3072 2704 2907 4397 1638 4188
Ago4 472 491 271 489 468 449 496 484 453 518 173 429
Clspn 158 190 122 164 209 197 158 155 194 170 76 139
RGD1563072 2814 3264 1704 2728 3300 3378 2792 2194 2628 3682 1462 3806
Tfap2e 0 0 0 0 0 0 1 0 0 0 0 0
Ncdn 49871 50570 28688 34543 50334 47767 44427 36955 40110 79058 26819 77712
Sfpq 2594 2325 1465 2075 2473 2214 2327 2274 2353 2350 1004 2411
Zmym1 361 478 227 408 483 417 391 347 400 365 165 396
Tmem35b 15 24 10 13 16 16 16 16 20 19 14 17
Zmym6 947 1030 537 894 1084 1023 1010 938 949 938 351 854
Smim12 421 560 282 503 543 518 449 399 494 618 243 697
Dlgap3 4123 4212 2490 3744 4049 3688 3932 3527 3906 7595 2687 7330
Gjb5 0 2 1 1 2 0 1 2 1 0 0 1
Gja4 38 62 34 64 70 56 61 36 47 97 44 61
Gjb3 0 4 0 2 3 0 0 0 1 1 0 2
Gjb4 0 0 0 0 0 0 0 0 0 0 0 0
LOC682102 9 7 2 5 3 10 7 4 3 8 7 8
Hmgb4 5 8 7 7 7 5 7 5 8 2 1 2
Tlr12 0 6 2 6 0 3 0 1 2 5 1 3
Phc2 1553 1588 865 1347 1594 1647 1313 1246 1397 2371 885 2362
A3galt2 55 102 38 57 66 73 72 40 60 82 46 98
Zfp362 92 98 52 85 111 98 97 92 104 121 51 111
Azin2 322 352 179 333 374 350 287 296 285 349 164 360
Tmem54 13 15 11 7 13 20 7 12 12 12 4 12
Rnf19b 527 632 318 470 654 631 538 475 516 763 339 825
Hpca 36192 38813 20453 26928 36393 38616 32911 27432 28924 64554 20467 64305
RGD1561149 137 154 98 195 338 164 196 161 290 55 85 73
S100pbp 919 956 546 901 992 1012 863 809 883 1145 380 1038
Yars 1452 1547 861 1403 1710 1571 1269 1293 1424 1844 786 2178
LOC681419 0 0 0 0 0 0 0 0 0 0 0 0
Sync 387 473 242 378 492 457 375 376 437 442 139 404
Zbtb8a 23 16 10 21 31 36 12 14 22 68 13 53
Rbbp4 738 863 470 793 839 844 780 668 752 1028 486 1149
Fam229a 27 22 14 16 28 25 22 21 15 31 13 37
Zbtb8b 193 245 104 173 204 180 174 140 169 268 105 229
Bsdc1 1998 2223 1158 1864 2266 2330 1869 1758 1886 2998 1075 3137
Tssk3 17 14 8 10 21 18 10 10 10 5 5 4
Ccdc28b 261 311 164 282 305 335 265 274 250 373 139 281
Eif3i 871 1065 515 944 1039 1032 786 736 803 1441 462 1322
Lck 39 52 25 45 46 62 41 30 42 71 25 72
Txlna 1012 1179 561 911 1037 1018 880 911 902 1114 470 1066
Tmem39b 108 112 39 98 122 103 120 114 126 104 45 103
Kpna6 1661 1790 905 1499 1605 1604 1625 1483 1530 1946 827 1978
Khdrbs1 1115 1126 768 1174 1294 1202 1147 945 1097 1462 655 1652
Ptp4a2 1631 1737 1060 1485 1778 1775 1528 1415 1581 2256 913 2352
Adgrb2 14988 14687 8129 11876 14463 14512 13544 11567 13247 27528 10006 26594
Hcrtr1 57 78 40 69 90 49 56 37 47 201 36 133
Col16a1 1216 1279 633 989 1307 1278 1066 943 1041 1130 364 739
Pef1 1091 1388 639 1195 1288 1237 1034 902 961 1580 598 1659
Serinc2 112 151 61 99 136 140 64 110 143 145 34 71
Tinagl1 155 185 90 139 180 144 153 132 172 225 86 183
Snrnp40 419 469 231 473 509 515 411 342 398 577 228 568
Zcchc17 1062 1212 646 1133 1290 1226 1072 947 1046 1527 625 1688
Fabp3 286 381 190 320 391 350 292 254 317 341 171 386
Sdc3 2003 2535 1235 2432 2460 2271 2058 1811 2311 3098 1379 3193
Laptm5 475 472 299 503 532 561 496 434 450 571 248 609
Matn1 4 7 2 2 2 5 4 3 1 6 1 5
Mecr 339 303 211 281 359 379 292 316 333 334 141 429
Srsf4 834 939 482 799 866 869 761 778 840 1090 483 1076
Oprd1 54 56 24 34 43 48 46 42 41 38 31 62
Ythdf2 1352 1328 789 1108 1280 1383 1118 1068 1121 1672 717 1721
Gmeb1 313 362 171 267 300 307 313 272 263 402 135 381
Rcc1 144 174 99 169 192 198 147 126 172 199 88 200
Trnau1ap 532 594 303 572 708 615 564 504 567 675 255 780
Atpif1 1606 1939 1028 1830 1939 1889 1637 1473 1579 2422 901 2236
Sesn2 250 257 139 226 333 229 216 195 277 261 111 334
Mir3583 1 0 0 1 1 0 1 0 0 1 0 0
Med18 149 190 81 159 177 152 194 131 184 194 86 198
Ptafr 193 209 121 216 239 209 184 151 192 307 106 242
Themis2 25 10 9 15 13 18 13 11 13 19 3 23
Rpa2 244 296 150 257 299 278 239 235 253 357 138 364
Xkr8 143 143 59 116 115 91 113 126 162 179 47 110
Smpdl3b 480 495 256 437 483 459 442 409 425 824 235 652
Stx12 3127 3663 2140 3500 3780 3715 3154 2783 3193 4240 2015 4709
Fam76a 846 953 575 932 1002 1012 804 755 832 1121 484 1124
Ppp1r8 780 830 486 739 884 851 738 601 682 954 388 1020
Fgr 39 27 12 32 39 37 24 19 24 27 14 26
Wasf2 101 100 48 101 93 108 101 93 97 126 57 141
Gpr3 42 44 22 24 65 40 23 33 36 39 12 40
Cd164l2 82 40 38 44 49 62 44 32 38 72 40 66
Tmem222 929 1057 538 896 1090 968 883 804 866 1271 528 1317
Map3k6 45 52 20 30 42 39 44 35 42 59 18 40
Sytl1 11 18 8 19 27 13 5 6 19 5 5 6
Slc9a1 837 815 430 619 727 669 727 718 724 724 324 660
Fam46b 54 40 24 43 50 50 53 44 57 10 5 7
Nr0b2 0 2 1 1 2 2 1 0 0 3 1 1
Nudc 2012 2210 1290 2158 2293 2299 1945 1774 1893 2996 1288 3361
Kdf1 6 12 4 4 17 10 6 13 14 5 1 3
Zdhhc18 286 306 172 289 291 290 274 278 316 425 180 406
Gpn2 180 236 115 202 203 222 179 173 178 249 109 253
Pigv 107 117 78 120 119 129 106 77 122 122 58 148
Rps6ka1 417 407 278 445 580 571 462 300 386 469 274 693
Dhdds 585 595 383 644 711 728 596 513 585 738 287 739
Lin28a 5 5 3 7 8 2 6 8 7 2 1 4
Hmgn2 1076 1153 727 1230 1325 1254 1041 883 1148 1629 682 1613
Cep85 748 778 398 719 841 747 695 669 763 742 275 629
Sh3bgrl3 1623 1887 1077 1667 1828 1733 1509 1402 1481 2449 910 2503
Ubxn11 344 408 197 376 448 383 365 324 356 382 144 345
Cd52 0 0 1 1 1 0 2 1 1 0 1 1
Pdik1l 475 536 313 493 576 521 494 403 531 650 256 615
Cnksr1 8 3 6 5 13 2 6 6 5 2 2 1
Fam110d 43 51 41 48 62 66 56 38 43 86 33 58
Trim63 6 4 9 9 4 5 7 4 7 3 1 5
Zfp593 294 299 148 284 327 293 249 181 259 332 158 317
Stmn1 3369 4447 2434 5220 6252 4735 3843 3229 4450 3809 2683 5494
Extl1 1357 1404 785 1189 1391 1357 1218 1177 1211 1317 637 1544
Pafah2 123 142 76 135 162 151 137 98 145 168 64 157
Mtfr1l 1451 1733 862 1589 1770 1738 1448 1250 1430 2171 777 2239
Paqr7 684 757 448 609 787 765 691 517 637 715 404 840
Ldlrap1 408 375 249 344 438 442 409 325 396 520 253 534
Tmem57 1515 1696 901 1631 1800 1695 1590 1374 1568 1880 749 1981
Rsrp1 5090 5388 2946 4600 5610 5197 4858 4170 4605 4386 1446 3190
Syf2 1162 1256 728 1341 1388 1405 1143 1017 1203 1682 656 1736
Tmem50a 1881 2063 1205 1867 2066 2102 1871 1625 1743 2652 1113 2957
Runx3 0 0 0 0 1 0 0 0 0 0 0 0
Ncmap 1 1 0 0 1 0 0 0 0 0 1 0
Srrm1 1007 1016 523 924 988 911 950 900 994 877 309 702
Rcan3 56 54 21 46 61 51 46 46 44 58 35 87
Mir6333 43 41 9 28 39 28 33 48 41 34 8 35
LOC500567 1 0 0 0 0 0 0 0 0 0 2 1
Grhl3 26 22 19 20 19 32 17 17 31 26 14 34
Ifnlr1 38 28 16 32 30 32 28 39 35 10 7 15
Il22ra1 0 0 0 0 0 0 0 0 0 0 0 0
Cnr2 27 34 21 21 35 37 27 24 24 35 10 33
Pnrc2 1188 1325 894 1279 1413 1476 1190 1158 1263 1612 738 1675
Srsf10 680 687 401 648 687 643 697 621 630 684 282 767
Lypla2 1608 1547 903 1167 1493 1497 1294 1228 1321 2315 836 2257
Rpl11 2099 2379 1327 2398 2724 2591 2097 1889 2087 3245 1187 3230
Gale 274 310 175 296 334 329 265 205 252 308 141 336
Eloa 1186 1178 685 1039 1303 1247 1098 1103 1134 1482 505 1353
Hmgcl 263 311 185 289 350 282 308 244 268 341 169 349
Id3 1132 1005 721 1450 1526 1396 980 865 911 1766 724 1806
Tcea3 1 4 3 5 9 4 6 3 2 3 4 7
Zfp46 1080 1097 625 1112 1080 1296 1026 956 1008 1979 647 1802
RGD1564482 12 9 1 7 9 5 7 8 6 11 7 9
Hnrnpr 928 1026 622 951 1010 1083 866 834 901 1054 485 1060
Luzp1 4456 4848 2361 3667 4950 4358 4214 3867 4111 4534 1890 4825
Htr1d 7 12 1 6 10 10 3 16 12 2 3 4
C1qb 646 724 399 614 701 724 607 537 581 890 373 890
C1qc 367 466 213 365 429 413 371 270 314 426 229 425
C1qa 902 932 443 808 1137 958 853 646 703 1118 439 1008
Zbtb40 575 565 319 426 554 508 545 570 498 509 153 397
Wnt4 385 421 217 291 381 429 351 331 344 454 173 463
LOC690206 0 0 0 0 0 0 0 0 0 0 0 0
Cela3b 7 1 2 2 3 2 5 2 3 9 10 6
Rap1gap 4345 4966 2806 4043 5048 4802 4189 3567 4112 5295 2375 5724
Hp1bp3 4715 5467 2784 4938 4986 5225 4782 4204 4734 6339 2590 6742
Ddost 3389 3715 2095 3438 3660 3836 3091 2839 2946 4168 1897 4981
Pink1 2564 2874 1649 2511 2912 2752 2551 2306 2698 3059 1399 3485
Camk2n1 2626 2857 1662 2751 3101 2681 2486 2426 2734 4584 1989 4415
Mul1 1285 1490 709 1297 1483 1430 1145 1101 1210 1584 639 1700
Pla2g2c 59 43 29 74 48 85 58 51 53 65 22 65
Pla2g2f 0 1 0 1 2 0 0 0 0 0 1 0
Ubxn10 26 35 14 26 39 40 35 23 31 51 14 44
Pla2g2a 2 2 1 1 4 2 1 1 2 3 4 1
Pla2g2d 1 1 0 2 1 2 1 0 3 2 1 1
Pla2g5 14 24 7 15 26 16 14 15 20 10 8 13
Otud3 259 230 133 176 236 220 253 203 227 271 91 242
Pla2g2e 0 0 0 0 0 0 0 0 0 0 0 0
Htr6 57 60 36 45 63 55 64 46 50 91 26 65
Tmco4 90 101 56 83 117 91 108 109 84 157 46 134
Nbl1 2066 1961 1137 1457 2199 2243 1950 1574 1498 4126 1192 3587
Akr7a2 677 780 380 705 797 668 573 524 633 924 357 943
Pqlc2 112 92 48 90 105 109 117 91 89 108 39 95
Mrto4 439 486 246 420 467 463 406 392 382 544 232 529
Emc1 2391 2498 1316 2050 2313 2307 2133 1887 2134 3390 1347 3325
Mir6215 3 1 0 4 1 2 4 0 3 0 0 0
Tas1r2 0 0 0 0 0 0 0 0 0 0 0 0
Aldh4a1 562 526 349 572 613 683 565 491 534 825 287 759
Pax7 0 0 0 0 0 0 0 0 1 0 0 0
Padi1 2 0 0 0 0 0 0 0 0 0 0 2
Padi3 3 5 4 2 4 4 3 4 1 1 0 4
Padi4 1 0 0 1 0 1 0 0 0 0 0 1
Padi2 1469 1416 940 1604 1766 1756 1262 1092 1602 1134 944 2069
Sdhb 1878 2066 1184 2128 2238 2083 1761 1693 1759 2545 1056 2826
Necap2 759 679 394 647 800 752 673 605 632 930 361 826
Crocc 697 613 330 580 707 630 704 561 515 794 295 519
Mfap2 22 21 16 17 26 23 18 26 16 31 13 26
Spata21 18 19 11 12 12 13 11 17 15 10 1 10
Rsg1 25 24 12 24 28 21 25 18 17 30 12 23
Arhgef19 202 213 110 170 222 212 195 131 158 251 106 266
Fbxo42 551 656 303 440 536 520 563 557 596 658 280 658
Epha2 41 34 14 27 30 30 27 30 23 51 17 27
Clcnkb 22 21 12 22 28 20 14 18 19 11 6 12
Hspb7 4 5 3 6 4 6 2 3 6 0 1 3
Clcnka 0 3 1 5 3 0 1 3 2 1 0 0
Zbtb17 733 826 437 731 926 879 745 609 708 949 343 859
Fblim1 4 5 1 2 6 3 10 8 5 2 1 2
Slc25a34 241 364 187 383 362 367 308 211 273 382 108 289
Ddi2 1788 1825 979 1480 1728 1583 1676 1617 1729 1701 671 1842
Plekhm2 2468 2631 1553 2260 2961 2838 2439 2076 2482 2960 1302 3057
Cela2a 54 80 41 59 71 74 68 64 79 78 22 71
Dnajc16 1187 1211 677 1054 1322 1209 1211 1054 1088 1487 588 1602
Ctrc 30 28 18 28 24 25 25 21 23 27 13 33
Casp9 999 1233 669 1012 1112 1152 967 911 965 1202 458 1242
Agmat 14 10 7 14 12 10 8 16 14 16 5 7
Efhd2 5024 4926 2971 4385 5411 4573 4623 3870 4464 6742 2958 7739
Tmem51 177 173 123 186 200 224 172 152 169 255 86 260
Pdpn 441 398 238 466 467 523 413 308 369 530 251 602
Lrrc38 27 31 15 28 36 33 26 26 37 59 28 57
Pramef27 0 0 0 0 0 0 0 0 0 0 0 0
Pramef8 152 175 81 155 169 207 207 148 154 224 91 200
LOC691162 3 2 1 1 5 7 1 1 0 0 1 5
Aadacl3 0 0 0 0 0 0 0 0 0 0 0 0
LOC498592 14 13 3 7 8 15 16 10 10 0 0 1
RGD1308878 0 0 0 0 0 0 0 0 0 0 0 0
Dhrs3 358 426 203 363 426 365 383 412 434 289 232 314
Tnfrsf1b 83 106 41 68 81 78 78 88 70 97 33 89
Tnfrsf8 3 13 4 11 10 9 12 8 9 13 9 11
Miip 840 817 414 666 656 800 811 746 887 755 295 714
Mfn2 6926 7530 4220 6551 8160 7611 6323 5637 6376 8405 3393 8899
Plod1 995 890 488 655 841 876 915 865 971 895 440 1035
Clcn6 1460 1540 736 1241 1519 1447 1349 1256 1364 1579 749 1764
Nppa 92 108 73 52 92 112 62 59 64 141 42 98
Nppb 0 0 0 0 0 0 0 0 0 0 0 0
Mad2l2 131 157 90 181 195 190 129 112 137 198 83 205
Fbxo44 2083 2358 1336 1983 2543 2274 2055 1767 2083 2516 1103 2636
Fbxo2 1177 1334 808 1327 1777 1415 1192 929 1064 1762 703 1909
Fbxo6 537 645 400 589 760 727 507 469 492 798 264 815
Ubiad1 381 403 190 372 404 387 322 288 329 487 175 481
Tardbp 2056 2240 1327 1802 2130 2044 1926 1668 1962 2060 854 2052
Masp2 316 346 161 255 303 318 302 284 319 203 81 176
Dffa 477 488 246 444 539 487 443 416 491 569 209 579
Cort 115 178 103 74 120 113 95 93 79 140 66 199
Cenps 236 273 156 274 289 302 223 191 178 290 124 331
Pgd 775 795 491 692 820 752 761 763 810 899 405 988
Rbp7 0 0 0 0 0 0 0 1 0 0 0 0
Nmnat1 235 267 135 283 228 212 165 181 207 272 97 193
Lzic 364 514 279 489 537 543 412 348 437 611 262 650
Ctnnbip1 431 596 289 541 633 504 403 419 434 672 297 706
Pik3cd 449 547 310 491 666 582 506 391 497 496 255 521
Spsb1 191 255 157 231 287 256 202 197 228 416 188 404
LOC100125366 44 25 29 43 52 52 44 33 49 71 23 69
Mir34a 0 1 0 0 0 2 3 2 1 0 0 0
H6pd 303 313 184 308 308 312 310 274 337 356 138 366
Slc2a5 354 254 171 296 313 369 285 322 332 358 164 401
Car6 211 245 149 212 248 275 175 189 200 405 112 340
Eno1 6344 6837 4021 5571 7195 7003 5727 5290 5922 7263 3191 7750
Mir6332 5 1 1 0 4 2 1 5 3 0 0 0
Slc45a1 1011 1150 576 886 1231 1147 1013 868 939 1177 584 1326
Errfi1 956 1208 537 754 1042 914 1004 894 1096 1508 570 1364
Park7 2335 2926 1480 2742 2993 2819 2280 2099 2268 3738 1491 4016
Vamp3 843 1004 575 995 1026 974 795 718 848 1221 504 1249
Per3 794 748 462 840 917 882 807 575 746 643 190 538
Uts2 0 0 0 0 1 1 0 0 1 0 1 0
Klhl21 556 637 396 526 706 619 494 460 604 843 285 887
Phf13 364 406 244 333 461 382 360 272 369 482 222 509
Zbtb48 300 331 185 262 379 365 322 258 301 371 145 350
Thap3 260 324 175 272 332 366 279 216 246 348 150 387
Dnajc11 1708 1804 961 1561 1818 1827 1486 1540 1672 2041 859 2059
Tas1r1 57 60 47 71 59 65 47 60 65 53 11 40
Hes2 2 1 0 0 2 2 0 0 2 2 0 1
Espn 10 7 46 7 12 6 4 11 8 7 0 9
Plekhg5 3701 3627 1238 2162 3245 3225 3340 2541 2543 6364 2017 5418
Tnfrsf25 301 258 130 100 246 167 288 248 235 205 33 80
Hes3 1 3 1 2 5 1 1 2 1 0 1 1
Acot7 1905 2072 1021 1956 2079 1927 1687 1599 1769 2369 1148 2865
Gpr153 139 150 109 135 200 145 131 95 139 171 122 188
Chd5 6796 6988 3848 5804 7194 6386 6482 5621 6610 6152 2746 6404
Rpl22 432 416 243 379 464 435 389 371 398 513 183 527
LOC500594 33 23 24 15 31 31 35 37 45 11 2 4
Dffb 134 143 77 123 155 164 123 109 127 158 46 121
Cep104 2008 2104 1139 1767 2236 2075 1890 1775 1964 2557 1039 2744
Lrrc47 1563 1833 969 1503 1732 1657 1454 1246 1448 1901 858 2142
RGD1304567 480 621 298 517 612 563 482 478 499 705 239 682
Tp73 78 85 20 46 26 78 37 65 43 144 23 98
Ccdc27 127 125 62 98 157 163 110 105 106 249 50 219
Tprg1l 4101 4548 2353 3919 4514 4380 3769 3513 3529 6346 2454 6512
Arhgef16 12 15 7 19 14 19 8 11 20 15 13 13
Actrt2 0 0 0 0 0 0 0 0 0 0 0 0
Fam213b 524 575 357 511 620 589 549 455 471 679 285 805
Tnfrsf14 2 2 0 1 2 3 0 0 1 2 1 2
Mmel1 128 169 99 137 147 135 115 114 109 129 44 113
Pex10 365 396 198 333 407 383 358 274 331 415 170 478
Hes5 181 173 110 278 208 223 136 103 134 289 123 274
Rer1 1200 1447 855 1220 1409 1462 1255 1064 1181 1855 720 1936
Pank4 1030 1070 608 923 1154 1152 1016 819 949 1170 447 1158
Faap20 200 181 108 188 201 230 196 127 184 295 104 307
Gabrd 457 463 284 495 571 477 371 353 418 849 281 690
Gnb1 6330 7172 3886 5994 6532 6643 6081 5613 6117 8962 3895 8955
Mmp23 55 35 27 28 62 49 41 21 33 98 30 57
Cdk11b 1240 1272 734 1078 1222 1247 1106 1055 1148 1399 565 1418
Slc35e2b 782 863 430 687 834 811 782 648 747 915 377 898
Mib2 2939 3223 1846 2801 3721 3187 2959 2532 2819 3858 1511 3879
Ccnl2 681 810 431 614 783 662 619 581 629 594 207 392
Vwa1 471 564 290 465 607 584 512 362 464 513 280 718
LOC102547290 64 79 48 77 85 102 64 61 72 101 38 102
Mrpl20 772 853 472 845 870 916 734 618 749 1011 404 1080
Ankrd65 1 0 0 0 0 0 0 0 0 1 0 0
Tmem88b 405 410 267 442 461 470 422 287 336 592 495 914
Ssu72 1286 1501 812 1413 1582 1590 1358 1252 1304 2013 788 2177
Atad3a 810 908 455 837 925 881 830 668 809 977 405 894
Aurkaip1 808 852 469 920 1063 1031 829 662 881 1144 429 1254
Tas1r3 30 47 16 23 35 38 37 28 28 23 6 14
C1qtnf12 37 36 30 41 43 39 40 35 33 46 13 32
Acap3 4272 4470 2277 3317 4012 3974 3671 3616 3635 5540 1978 4848
Ints11 812 947 496 853 1029 1001 905 709 887 925 354 1055
Pusl1 282 250 132 284 318 331 264 212 268 303 105 322
Dvl1 1927 2201 1175 1909 2286 2096 1971 1640 1947 2527 964 2335
Cptp 578 717 334 714 810 726 617 548 668 707 305 922
Ube2j2 1093 1228 643 1105 1161 1177 1013 1021 1097 1392 596 1438
Mxra8 193 219 123 177 204 228 206 151 190 323 123 292
Mir200a 0 0 0 0 0 0 0 0 0 0 0 0
Tnfrsf4 15 24 13 14 24 11 16 22 24 7 4 4
Mir3548 0 0 0 0 0 0 0 0 0 0 0 0
LOC106182250 2 1 0 0 1 0 0 0 0 0 0 1
Sdf4 2180 2475 1261 2174 2417 2324 2063 2010 1991 2899 1275 3126
Mir429 0 0 0 0 0 0 0 0 0 0 0 0
Tnfrsf18 2 1 0 0 1 0 0 2 1 0 0 0
B3galt6 317 385 176 393 408 398 375 265 333 438 195 490
Ttll10 11 15 5 5 12 20 6 9 2 8 8 10
Mir200b 0 0 0 0 0 0 0 0 0 0 0 0
Agrn 3949 3868 2082 3126 3937 3792 3519 3084 3384 3913 1354 2898
Perm1 27 33 18 16 43 30 33 29 40 18 1 18
RGD1311517 322 361 152 348 382 358 317 321 318 376 148 354
Plekhn1 273 208 147 152 218 211 208 197 200 167 49 106
Klhl17 547 529 281 405 645 558 486 446 474 583 201 448
Isg15 25 24 16 39 59 43 26 26 28 36 20 35
Samd11 141 131 92 135 177 170 141 150 142 140 45 99
Xdh 364 339 198 428 474 386 201 307 314 306 112 226
Camkmt 114 211 94 157 192 171 142 121 146 175 79 173
Atxn3 524 561 305 521 543 530 545 455 568 579 254 574
Atl1 4251 4902 2614 4160 4837 5014 4150 3667 3823 5345 2167 5986
Sos1 1478 1432 822 1228 1386 1331 1406 1314 1541 1528 607 1569
Nrxn1 12166 12774 7329 12575 13494 13239 12082 11349 12036 13080 5366 13335
Tmem247 0 1 0 0 0 1 0 0 0 0 0 0
Birc6 12782 12867 6357 11363 12632 11553 11963 11754 12381 10169 4161 10335
Alk 188 179 82 168 189 175 142 191 155 243 106 248
Klhl29 1445 1490 819 1063 1325 1264 1433 1344 1392 2110 710 1968
Slc4a1ap 1606 1815 894 1492 1751 1944 1554 1357 1521 1474 714 1687
Dnmt3a 983 940 584 924 1047 971 897 873 1053 1059 423 836
Mboat2 1342 1553 832 1406 1484 1490 1409 1304 1448 1928 775 1943
Sntg2 92 117 69 128 132 105 101 154 125 64 28 62
Snx13 1952 2236 1214 2077 2071 2061 2056 1899 1993 2660 1098 2709
Dgkb 7458 8094 4831 7514 7150 8246 7042 6871 6929 8990 3901 9390
Prkd1 246 257 155 357 295 301 232 230 278 311 118 338
Ralgapa1 5716 6401 3524 5750 6100 5973 5847 5615 5834 5866 2250 5403
Mdga2 738 801 443 702 801 740 729 780 786 721 276 688
Frmd6 1218 1063 690 897 1353 1067 1117 903 1104 1137 545 1167
Ppp2r5e 1808 1854 1082 1725 1960 1819 1699 1672 1708 2160 1002 2397
Gphn 1528 1675 956 1648 1725 1646 1450 1473 1443 2043 852 2074
Ptgr2 1357 1355 872 1503 1497 1415 1347 1097 1222 1789 695 1734
Dpf3 95 78 54 84 89 89 87 83 77 236 35 122
Smoc1 113 74 66 72 127 122 67 54 75 77 61 162
Pomt2 667 689 360 696 672 791 683 639 701 761 319 683
Gpatch2l 763 884 443 797 900 836 797 713 786 1030 395 1026
Gtf2a1 549 657 321 554 571 595 535 471 533 664 303 731
Nrxn3 4970 4717 2439 4051 4443 4239 4337 4421 4348 4519 1639 4500
Ptpn21 116 163 67 112 152 131 137 113 127 130 69 150
Flrt2 1249 1180 692 922 1148 1105 1254 890 1113 1793 622 1607
Unc79 2810 2749 1497 2511 3032 2590 2490 2645 2672 2571 960 2336
RGD1309028 8 30 14 28 26 42 24 20 16 34 10 48
Cdca7l 55 50 43 46 58 43 51 51 39 66 28 58
Ptprn2 7069 8268 4099 6626 7771 7325 7252 6250 6658 7852 3921 9370
Crim1 2380 2262 1297 1933 2380 2391 2118 1979 2002 3363 1271 3466
Eif2ak2 609 735 419 680 848 791 668 603 671 1023 380 894
Strn 2212 2344 1285 2057 2398 2266 2124 1898 2029 2332 1146 2711
Prkd3 736 843 383 809 798 836 731 694 750 905 393 858
Rmdn2 88 95 54 73 92 85 85 84 91 105 44 149
Srsf7 1237 1455 816 1203 1485 1370 1296 1135 1221 1166 461 1151
Map4k3 3115 3549 1886 2832 3384 3139 3301 2794 3067 4115 1623 4344
Tmem178a 1465 1680 901 1304 1648 1410 1426 1302 1543 2218 771 2295
Slc8a1 18189 19268 10007 15364 15411 16974 18158 16213 15583 18601 7110 18639
Kcng3 101 77 43 86 102 69 79 75 99 72 41 70
Ppm1b 4231 4474 2721 3928 4321 4264 4298 3625 3827 5713 2376 5536
Thada 1060 1043 592 1054 1152 1084 1068 960 999 1144 441 1139
Plekhh2 655 580 311 491 595 589 591 590 576 458 109 383
Lrpprc 4488 4813 2415 4425 4879 4641 4224 3836 4137 5277 2161 5950
Eif3h 1756 2099 1046 2037 2178 2210 1734 1723 1743 2703 946 2769
Epas1 1655 1590 881 1223 1417 1394 1685 1368 1550 2342 837 1862
Prkce 4973 5092 2704 4089 5312 4950 4411 4322 4445 7180 2284 6579
Kcnk12 228 242 147 199 261 209 253 195 283 257 148 281
Msh2 549 657 285 590 616 641 542 556 571 673 251 715
Ttc7a 402 347 207 298 387 381 356 330 344 454 140 371
Fbxo11 2131 2046 1309 2148 2207 2273 1978 2044 2052 2776 1204 2962
Gtf2a1l 4 3 0 2 2 3 1 4 2 2 0 1
Ppp1r21 1073 1098 584 1065 1109 1137 901 984 970 1372 511 1307
Fshr 0 0 0 0 0 0 1 0 0 0 0 0
Cwf19l2 1042 1211 623 1163 1181 1119 1012 935 995 1320 522 1226
Rasgrp3 383 363 244 456 416 428 351 346 375 503 166 607
Ttc27 468 612 323 498 551 600 427 391 449 712 195 553
Ltbp1 82 57 46 42 65 78 50 50 45 105 37 108
Wdr43 907 1101 486 934 1058 925 920 806 825 1213 443 1178
Capn13 0 3 1 3 0 1 2 1 2 1 0 1
Galnt14 133 237 98 258 306 209 155 170 259 149 111 189
Srd5a2 0 2 0 4 3 2 0 2 3 4 0 2
Rbks 97 86 71 106 104 122 89 81 98 113 62 148
Bre 569 598 317 616 696 674 573 523 542 724 289 790
Plb1 8 13 8 9 11 11 10 9 7 13 5 11
Tmem214 729 807 418 717 810 766 713 637 643 773 316 714
Trim54 18 51 29 17 36 42 9 28 35 47 20 28
Ift172 2185 2307 1348 2058 2448 2226 2184 1908 1966 2419 1015 2512
Dpysl5 937 1087 534 891 1083 1043 990 933 975 1101 585 1263
Otof 238 328 138 392 353 259 213 294 413 136 116 170
Kif3c 5629 6387 3326 4703 6267 5743 5434 4781 5112 6990 3013 7439
Dtnb 1230 1352 748 1274 1497 1397 1129 1164 1304 1730 619 1733
Adcy3 2078 2411 1312 1935 2274 2293 2070 1790 2093 2413 1140 2761
Ncoa1 6283 6838 3342 5716 6024 6163 5974 5934 5968 7591 2852 7786
Ldah 939 1009 568 987 533 1095 964 432 432 1365 600 1472
Pum2 6289 6933 4222 6482 7035 7219 6357 6036 6302 8039 3143 7817
Matn3 2 1 0 0 2 2 2 3 5 0 1 1
Vsnl1 4420 5776 3069 6077 6699 5684 4719 4424 5970 6862 3856 7625
Smc6 2148 2395 1276 2125 2273 2349 1996 1981 2190 2534 936 2424
Fam49a 2377 2774 1532 2383 2651 2973 2468 2183 2192 3909 1442 3799
Trib2 803 844 392 842 721 742 803 810 913 1305 490 1139
Lpin1 400 393 193 404 439 435 374 348 397 365 121 333
Atp6v1c2 53 61 22 53 66 59 53 44 59 40 21 42
Nol10 512 466 295 439 510 494 471 416 459 490 212 510
Rock2 9727 10902 3880 8570 6835 6523 9139 9088 9378 11068 4045 10574
Cpsf3 1162 1350 626 1121 1309 1275 1178 981 1096 1474 535 1587
Taf1b 253 276 129 245 284 263 229 231 224 259 119 314
Kidins220 13949 16004 8521 14348 15744 15463 14034 12371 13513 17224 7011 17321
Rnf144a 318 331 153 244 325 274 272 280 267 327 117 348
Allc 12 12 9 15 13 12 9 10 6 22 6 15
Tssc1 649 781 451 713 796 750 705 635 681 930 398 1027
Myt1l 5149 5171 2817 4331 5244 5275 4656 4160 4429 5713 2153 5868
Pxdn 391 431 201 399 498 419 335 340 407 832 80 284
Hbp1 943 1084 642 1060 1107 1169 1038 915 1046 1245 523 1278
Hdac9 1677 1583 848 1234 1536 1602 1413 1301 1244 1723 674 1925
Ispd 207 253 135 221 262 237 205 197 221 262 115 294
Vom2r49 0 0 0 0 0 0 0 0 0 0 0 0
Agmo 68 58 36 88 65 98 65 49 64 83 50 97
Scin 2 0 0 2 1 0 0 1 1 0 0 0
Nrcam 24328 26875 13712 24366 25906 25740 23606 21783 22875 27955 10570 27643
Stxbp6 513 603 259 536 500 443 430 513 459 875 250 625
Nova1 621 664 387 691 864 681 643 600 629 655 376 701
Ap4s1 307 287 136 314 308 297 283 272 268 362 127 401
Nubpl 120 138 72 125 137 146 117 109 128 136 45 154
Akap6 10149 11283 5733 9080 10960 10008 9462 9179 9593 10072 4303 10594
Srp54a 1155 1395 748 1286 1363 1416 1197 1149 1190 1586 739 1847
RGD1305089 260 320 159 268 300 321 270 242 243 290 129 324
Cfl2 1147 1505 792 1481 1312 1558 1278 1053 1271 1730 909 1981
Snx6 701 894 471 839 871 836 762 646 759 955 448 1046
Brms1l 1743 2218 1072 1882 2006 2136 1886 1663 1855 2185 1008 2491
Slc25a21 11 13 8 15 19 18 10 5 2 14 9 12
Sec23a 3157 3743 1865 3324 3671 3283 3026 2939 2935 4352 1666 4560
Lrfn5 1700 1884 978 1696 1830 1690 1795 1514 1578 2138 807 2114
Mis18bp1 36 51 42 56 48 40 50 53 52 34 18 31
Map4k5 2108 2438 1159 2060 2250 2174 2177 1964 2077 2417 999 2546
Dnaaf2 353 357 221 313 425 360 303 317 343 434 157 461
Nemf 1838 2090 1062 2013 2044 1813 1751 1679 1851 2179 811 2151
Trim9 3773 3802 1968 3166 3755 3666 3446 3381 3282 5211 1877 4953
Rtn1 12948 15254 8936 13767 15093 14774 13034 11185 12679 19633 8145 20202
Ccdc175 95 143 105 144 131 121 115 106 114 158 97 149
Mnat1 433 483 276 467 463 465 400 348 355 565 199 584
Slc38a6 140 110 65 124 148 131 134 153 134 95 22 70
Prkch 120 122 80 150 154 137 101 107 125 181 53 138
Kcnh5 211 239 138 277 291 199 252 266 314 236 94 202
Rhoj 70 66 29 56 61 61 42 49 51 91 40 81
Max 340 391 237 319 448 421 341 354 353 395 185 448
Sptb 5518 6005 2986 4364 5364 5244 5189 4412 5120 6988 2478 6508
Fut8 918 988 504 930 1017 1082 882 834 849 1283 524 1422
Rdh11 724 886 475 841 895 837 756 677 709 1092 499 1210
Plekhh1 1519 1723 863 1257 1989 1494 1387 1132 1358 1378 1075 1893
Mpp5 936 1065 656 1021 1072 1130 990 910 1003 1176 504 1168
Actn1 1751 1854 1052 1684 1999 1774 1627 1603 1624 2176 734 2026
Dcaf5 2731 2857 1517 2520 2935 2689 2489 2245 2438 3476 1386 3542
Galnt16 4874 6590 2881 5564 5535 6269 4714 5204 5185 5593 2366 6367
Slc8a3 448 442 272 609 834 509 447 379 672 331 238 439
Ttc9 2146 2057 1283 1816 2344 2108 1994 1698 1870 2532 1110 2812
Synj2bp 1583 1752 1049 1591 1700 1669 1600 1587 1575 2046 865 1965
Pcnx1 5739 5810 2931 5086 5609 5379 5305 4898 5128 7579 2887 7773
Map3k9 834 853 464 779 1000 706 783 680 962 748 361 762
Rgs6 148 175 86 206 214 181 163 146 199 262 95 230
Dnal1 529 574 315 532 582 570 522 511 490 697 256 691
Bbof1 151 166 66 152 153 136 155 136 131 143 56 144
Syndig1l 34 35 30 35 73 55 52 27 41 106 19 106
Ltbp2 278 220 70 135 197 216 197 254 186 289 51 112
Arel1 7065 7784 3778 5990 6915 7064 6706 6170 6133 9980 3731 10243
Batf 0 2 0 3 1 2 2 1 2 1 0 1
Ift43 98 141 81 126 140 151 156 114 118 120 63 163
Tmed10 1905 2134 1076 1976 2210 2108 1895 1668 1826 2746 1203 3007
Lrrc74a 0 0 0 0 0 0 1 0 2 0 0 0
Vipas39 1715 1956 944 1621 1995 1877 1644 1436 1542 2075 766 2055
Adck1 470 514 263 399 501 481 473 428 441 598 234 585
Sptlc2 1128 1329 677 1141 1182 1193 1102 1010 1052 1444 637 1604
Tshr 28 26 20 25 17 29 17 18 19 26 15 21
Ston2 1329 1372 808 1337 1560 1429 1424 1230 1293 1565 592 1396
Sel1l 9249 9982 5048 7248 8661 9283 8072 8022 8236 10202 4663 12331
Kcnk10 100 120 67 121 134 99 87 93 130 95 45 62
Ttc8 232 288 157 268 271 292 247 229 251 296 118 285
Foxn3 733 734 463 660 794 751 727 638 779 875 459 931
Eml5 1872 1980 1004 1845 1909 1849 1794 1774 1833 1436 379 1054
Psmc1 3043 3467 1889 3195 3484 3536 2948 2695 2943 4377 1782 4910
Kcnk13 56 56 28 63 58 46 34 23 47 54 22 56
Ttc7b 2960 3131 1927 2788 3504 3449 2933 2632 2886 3938 1484 3880
Efcab11 4 1 2 7 2 7 3 0 4 1 3 3
Rps6ka5 1093 1408 785 1406 1470 1461 1236 1108 1267 1472 560 1389
Fbln5 38 51 20 42 34 39 32 37 53 47 39 59
Ppp4r3a 1470 1615 921 1340 1631 1456 1409 1337 1502 1603 750 1613
Tc2n 16 29 24 27 35 37 26 18 38 25 4 13
Golga5 883 992 518 978 986 1002 905 792 822 1253 465 1228
Slc24a4 679 746 389 691 800 671 780 717 753 819 315 547
Rin3 54 62 22 58 79 68 49 62 72 63 33 62
Itpk1 702 745 399 606 897 715 665 623 675 1097 448 1147
Ppp4r4 1417 1668 785 1318 1394 1434 1395 1339 1298 1261 618 1630
Serpina9 0 0 0 0 0 0 0 0 0 0 0 0
Serpina6 7 3 3 3 6 6 3 16 1 4 2 1
LOC299282 0 0 0 0 0 0 0 0 0 0 0 0
Syne3 232 204 100 171 163 177 204 207 213 253 104 202
Vrk1 303 347 192 366 373 363 258 264 291 443 139 368
Papola 2275 2489 1263 2080 2186 2085 2172 2283 2377 2447 983 2395
Bcl11b 5446 5388 3208 3651 4669 4397 5214 4074 4277 8176 3606 7822
Eml1 1292 1292 764 1266 1481 1409 1203 949 1151 1681 945 2070
Wdr25 140 159 83 185 157 170 141 89 143 197 58 184
Wars 1567 1772 846 1554 1638 1570 1514 1378 1542 2084 1001 2477
Cyp46a1 2622 2791 1774 2384 3123 2826 2444 2097 2346 4067 1431 3998
Evl 1116 1280 766 1292 1449 1320 1161 1067 1162 1615 693 1666
Dync1h1 40658 42457 22295 33673 42705 40022 37484 34338 36694 34738 15864 39252
Ppp2r5c 2975 3217 1760 2931 3314 3132 2800 2713 2869 4230 1504 4020
Cdc42bpb 3577 3611 2129 3067 4074 3581 3417 3017 3394 4826 1993 4857
Mark3 3333 3570 1896 3235 3688 3483 3451 3054 3200 4257 1668 4345
Rcor1 627 559 293 407 549 525 526 561 552 703 287 617
Traf3 1528 1645 783 1269 1382 1236 1557 1520 1690 1887 790 1669
Bag5 3441 3871 2239 3368 3659 4076 3082 2722 3105 5030 1815 5640
Akt1 2735 3274 1801 2922 3290 3266 2758 2408 2710 4121 1591 4217
Rapgef5 8034 8552 4449 8077 8527 8230 8298 7025 7889 11262 4139 11214
Sp4 756 725 449 684 786 809 707 623 699 893 368 980
Fez2 389 395 254 387 438 461 386 341 350 553 239 571
Heatr5b 2583 3026 1479 2648 2818 2870 2489 2281 2466 2869 1198 3209
Gpatch11 605 683 373 566 686 660 599 551 633 714 290 699
Cebpz 1650 1742 958 1599 1921 1819 1594 1487 1566 2149 862 2183
Sult6b1 5 3 0 5 3 4 2 2 4 7 2 1
Ndufaf7 725 876 466 795 922 774 758 719 753 871 397 979
Qpct 25 37 25 48 81 51 36 43 55 72 32 65
Cdc42ep3 248 278 160 242 305 256 256 213 277 440 144 360
Cyp1b1 61 56 22 50 47 65 43 13 30 281 78 167
Atl2 1313 1558 881 1498 1719 1597 1291 1210 1496 1522 608 1461
Galm 384 489 241 415 481 438 405 395 355 621 226 537
Ttc39d 0 3 0 2 0 0 2 1 1 1 1 0
Dhx57 1648 1653 984 1565 1830 1772 1592 1442 1542 1784 719 1755
Morn2 38 54 20 58 65 68 34 28 51 61 17 41
Gemin6 118 130 74 122 158 142 122 103 113 190 63 188
Thumpd2 239 238 123 256 242 232 210 213 234 212 58 171
Pkdcc 206 192 125 147 251 219 163 127 208 183 85 199
Eml4 1718 1840 979 1639 1839 1673 1622 1589 1726 1663 660 1637
Cox7a2l 3542 4265 2143 3591 4008 4027 3396 2964 3324 5239 1997 5300
Haao 2 4 4 12 9 10 5 2 8 4 4 9
Zfp36l2 753 863 455 736 896 933 760 717 785 1066 510 1246
Dync2li1 360 460 258 457 442 467 445 355 372 568 229 577
Abcg5 26 21 7 21 27 23 19 13 11 18 9 29
Abcg8 4 9 4 5 6 6 7 13 10 9 1 1
Slc3a1 1949 2387 1041 1878 2085 1982 2062 1747 2110 2083 961 2342
Prepl 7961 9260 4549 7992 9164 8333 7855 7389 8265 8546 3830 10081
Six3 0 0 0 0 0 1 0 1 0 0 0 0
Six2 0 0 0 0 0 0 0 0 0 0 1 0
RGD1562146 8 5 7 8 12 6 8 9 14 6 1 0
Atp6v1e2 0 5 1 5 3 0 2 3 1 4 1 1
Cript 837 1025 565 969 966 1013 916 736 893 1196 547 1136
Rhoq 1487 1457 889 1243 1406 1344 1491 1287 1344 1822 771 1834
Socs5 2970 3222 1941 2889 3350 3110 2864 2636 2865 3865 1621 4081
Mcfd2 1460 1633 974 1410 1696 1623 1376 1297 1544 1975 833 2098
Mir3558 0 1 0 1 0 0 0 1 1 0 0 0
LOC681766 18 11 6 12 11 14 13 5 5 16 5 11
Calm2 43387 51096 27819 45357 49110 51707 42434 38143 40249 67870 25775 65969
Epcam 62 70 38 60 88 65 70 53 73 98 56 115
Ston1 107 88 37 61 78 78 77 53 99 88 34 71
Lhcgr 1 0 1 0 0 1 3 1 1 0 0 1
Mtm1 1351 1536 921 1289 1642 1621 1396 1155 1311 1879 838 2111
Alkbh8 485 507 285 442 501 514 469 482 463 566 258 484
Fam98a 636 780 407 660 755 732 599 552 677 820 350 923
Yipf4 762 883 615 755 788 812 755 635 819 1103 561 1052
Spast 1745 1953 1059 1704 1772 1824 1717 1612 1733 2526 1058 2366
Slc30a6 230 324 131 245 272 288 248 215 238 316 112 380
Nlrc4 23 23 7 26 31 28 30 35 34 24 5 52
Memo1 533 600 340 506 588 564 488 492 518 601 235 559
Dpy30 320 327 191 374 396 356 346 310 340 419 191 538
Clip4 1134 1238 573 1060 1133 1113 1011 1055 1001 1394 549 1354
Ppp1cb 5257 6201 4404 5375 5136 5693 5531 4744 5312 7177 3988 6636
Spdya 110 165 92 162 168 152 139 112 140 164 71 130
LOC298795 10 7 4 8 5 7 3 7 7 4 1 3
Ypel5 2755 3393 1887 3052 3183 3087 3025 2694 2825 3787 1619 4162
Lbh 699 698 359 585 708 544 674 587 631 799 386 844
Ehd3 2377 2547 1359 2337 2508 2478 2095 1918 2038 3945 1187 3264
Fosl2 223 212 101 160 251 183 217 214 288 122 118 222
Gpn1 682 834 416 792 790 806 734 649 665 856 370 963
Supt7l 403 441 235 337 454 440 376 356 388 536 180 456
Gckr 12 11 2 3 6 7 3 4 9 3 0 5
Mpv17l 283 349 202 286 317 331 248 238 294 366 147 342
Ucn 0 1 1 1 1 0 0 0 1 0 1 0
Nrbp1 1908 2174 1169 1908 2227 2287 1815 1551 1735 2706 1033 2867
Krtcap3 8 14 9 8 15 8 13 10 9 6 3 8
Ppm1g 1181 1243 638 1158 1202 1292 1028 930 1038 1229 586 1347
Eif2b4 776 750 438 727 836 820 713 598 742 1002 376 950
Gtf3c2 1510 1410 706 1256 1439 1393 1395 1208 1287 1615 501 1295
Zfp513 544 520 257 444 589 637 526 436 461 405 164 366
Snx17 1365 1583 846 1512 1635 1666 1315 1250 1353 2050 833 2247
Slc5a6 831 1034 517 772 1060 913 897 788 896 1011 381 995
Slc30a3 3180 3294 2063 2737 3306 3483 2671 2456 2556 4748 1438 3962
Cad 655 770 399 607 768 737 622 599 686 818 307 759
Atraid 445 554 272 456 517 594 436 398 449 691 246 671
Dnajc5g 0 0 0 0 0 0 0 0 0 1 0 0
Emilin1 216 264 118 221 251 282 250 171 190 278 163 313
Khk 130 151 65 116 166 157 134 129 133 171 65 148
Ost4 592 695 304 649 642 599 585 556 561 844 339 914
Preb 1065 1093 669 1062 1257 1133 937 883 977 1368 552 1408
Agbl5 246 282 146 225 267 239 226 167 211 240 94 205
Prr30 5 2 0 3 0 2 3 1 2 0 1 1
Cgref1 616 853 514 676 731 896 600 540 671 1163 411 1175
Abhd1 447 461 230 327 392 416 419 314 344 573 181 502
Mapre3 1510 1567 910 1562 1674 1521 1331 1363 1518 1603 780 1799
Cenpa 6 3 1 3 8 14 3 3 4 7 7 7
Slc35f6 901 951 448 786 774 765 855 754 791 1138 480 1158
Kcnk3 51 48 20 30 59 33 47 26 59 42 26 34
RGD1559683 2 4 0 2 0 4 3 0 2 5 2 5
Selenoi 1256 1481 823 1205 1407 1304 1296 1217 1348 1530 677 1410
Drc1 227 309 154 305 385 308 279 199 274 259 82 203
Garem2 336 357 207 303 343 382 338 269 316 487 166 476
Adgrf3 1 3 2 3 3 3 3 0 2 0 1 1
Hadha 2535 2922 1680 2783 3124 2954 2482 2272 2498 3591 1405 3658
Hadhb 2425 2814 1519 2667 2690 2766 2253 2335 2345 3348 1296 3302
Rab10 4350 4915 2423 4263 4536 4489 4301 3727 4194 6457 2757 6353
Pomc 27 34 22 41 29 28 42 22 28 29 19 41
Dnajc27 4856 5633 3084 4857 5419 5278 4822 4628 4725 7101 2654 6576
Ptrhd1 116 133 80 118 109 122 91 88 81 160 57 171
Ubxn2a 823 1043 606 939 1006 963 920 803 976 1131 555 1152
Atad2b 311 314 166 318 379 339 291 307 322 319 121 286
Sf3b6 400 431 220 420 405 433 366 310 372 521 197 541
Fkbp1b 650 718 423 702 700 678 655 525 553 860 380 997
Fam228a 5 3 3 2 6 5 7 7 11 4 1 0
Pfn4 2 5 5 9 1 7 5 4 2 3 2 1
LOC257642 6591 5460 78538 5581 5936 7352 7427 5347 7602 4221 87513 2585
Apob 4 13 1 8 4 11 5 3 2 7 2 4
Gdf7 6 10 2 8 9 4 5 7 7 6 2 10
Slc7a15 1 0 1 0 1 3 1 1 1 1 0 4
Rhob 7143 8397 4209 5953 7711 7186 7563 6535 6684 12344 6155 13832
Sdc1 9 9 10 29 50 15 6 12 17 18 18 10
Laptm4a 4931 5577 3217 5679 5045 5879 5124 4111 4621 8067 3049 7403
Wdr35 1192 1335 695 1185 1266 1240 1188 971 1119 1384 629 1448
Hspa8 37809 42183 23000 34735 42695 37030 34882 33689 36257 50984 22967 59738
Osr1 4 8 3 3 6 7 3 6 2 7 4 8
Rdh14 627 756 420 656 608 724 621 496 560 879 341 882
Nt5c1b 0 3 0 1 3 1 3 3 1 4 2 1
Kcns3 373 393 224 349 402 410 329 395 376 396 209 550
Gen1 28 29 29 36 33 25 48 32 32 20 14 23
Msgn1 7 7 1 11 2 2 7 4 6 7 2 5
Mycn 120 163 73 155 170 140 101 104 140 163 75 144
Ddx1 3247 3787 1977 3521 3720 3640 3064 2917 3069 4328 1701 4514
Fam84a 2961 3046 1845 2584 2846 3154 2800 2496 2674 4670 1863 4161
Ntsr2 1818 1804 1107 1809 2219 1967 1647 1703 1797 2886 1161 2933
E2f6 692 704 398 624 753 736 605 574 631 733 271 672
Pqlc3 71 75 38 57 79 69 67 60 76 45 21 39
LOC690276 34 39 15 31 34 40 39 11 30 32 28 39
Kcnf1 447 744 350 702 904 573 525 597 726 80 297 219
Pdia6 2996 3361 1911 2775 3303 2921 3105 2950 3104 3673 1847 4403
Odc1 2005 2296 1199 2101 2250 2120 1882 1789 1854 2637 1167 3181
Hpcal1 103 155 75 174 182 145 96 115 178 166 74 175
Itgb1bp1 718 721 396 650 857 770 671 637 659 891 365 989
Adam17 659 702 409 730 673 772 626 599 692 733 427 988
Iah1 407 496 268 512 501 528 437 303 422 575 253 729
Ywhaq 9015 10834 6382 10379 10652 10440 9336 7807 9066 13056 6686 14202
Klf11 170 202 115 207 226 225 196 124 195 205 105 271
Cys1 216 207 109 180 264 222 218 211 218 243 104 272
Rrm2 31 29 10 32 22 51 26 24 25 37 20 38
Id2 691 879 434 963 1102 955 778 742 757 1422 533 1332
Cmpk2 467 610 310 544 612 607 512 431 453 687 301 730
Rsad2 47 52 45 97 78 73 37 51 41 95 35 75
Sox11 153 182 83 148 181 129 144 152 203 150 87 152
Dcdc2c 1 0 0 0 1 0 0 1 0 0 0 0
Rnaseh1 190 254 112 177 278 253 191 185 213 224 77 212
Adi1 387 393 196 419 349 395 335 316 302 497 202 490
Rps7 2272 2518 1263 2723 2714 2805 2191 2066 2104 3148 1174 3376
Tpo 0 3 0 1 0 0 1 0 1 1 0 0
Tmem18 333 383 199 423 430 439 333 268 318 527 189 463
Sh3yl1 92 100 57 97 96 125 84 65 85 131 42 101
Fam150b 70 102 49 30 62 54 65 62 64 107 33 124
Fam110c 2 5 0 0 1 2 3 3 2 1 0 1
Dld 2651 3172 2057 2984 3164 3117 2744 2321 2781 3387 1554 3490
Cbll1 540 543 364 467 532 460 499 441 502 565 298 561
Slc26a3 21 24 9 17 16 21 17 23 27 16 9 15
Slc26a4 108 81 48 127 139 103 110 86 116 67 30 96
Dus4l 77 84 40 87 83 91 73 67 63 89 42 102
Bcap29 372 371 276 413 404 407 421 386 382 412 306 427
Gpr22 5300 6629 3402 5768 5282 6488 6039 4867 5108 7521 3229 7976
Prkar2b 484 707 380 814 825 687 559 503 724 702 370 634
Nampt 946 1184 689 1238 1165 1139 1039 866 1045 1478 606 1368
Sypl1 656 774 418 693 726 807 646 566 718 776 360 850
Twistnb 393 409 221 368 436 437 371 328 359 529 203 461
Efcab10 19 30 11 26 19 14 20 11 20 14 14 14
Twist1 69 92 30 45 77 82 60 61 54 35 20 42
Ferd3l 0 0 0 0 0 0 0 0 0 0 0 0
Prps1l1 0 1 0 0 1 0 0 2 0 0 0 0
Ahr 405 440 243 326 454 397 382 403 420 272 146 313
Agr3 10 12 6 13 18 5 14 27 19 6 1 1
Tspan13 9357 9569 6275 7367 8603 8839 9395 7121 7550 12051 5829 13150
Agr2 43 25 18 14 24 12 19 35 24 14 4 6
Bzw2 1077 1122 556 1046 1107 1123 983 929 918 1297 527 1378
Ankmy2 2197 2572 1261 2443 2555 2534 2117 1915 2222 2837 1174 3060
Sostdc1 0 0 2 0 3 1 2 2 0 0 2 1
Meox2 39 34 15 31 41 30 29 27 18 53 7 35
Etv1 4079 4568 2924 4419 4526 4609 4118 3785 4420 2336 2116 3031
Arl4a 276 374 170 325 366 363 308 313 335 343 158 374
Ifrd1 1674 1760 887 1225 1473 1555 1567 1324 1356 2297 820 2240
Lrrn3 2774 3399 1622 2912 3209 3018 2944 2520 2690 3766 1518 3901
Ndufa10l1 2175 2674 1506 2385 2721 2690 2365 2141 2212 3149 1302 3546
Dnajb9 768 932 548 811 911 934 873 809 860 1066 553 1154
Foxg1 970 910 666 826 874 793 931 812 901 1688 867 1648
G2e3 393 417 253 449 360 468 399 349 446 363 136 293
Scfd1 969 1079 529 972 1032 1007 904 857 915 1154 469 1312
Coch 25 31 25 36 59 52 31 28 35 37 21 63
Strn3 2674 2920 1667 2469 2552 2730 2397 2311 2540 2995 1430 3056
Dtd2 107 129 80 132 140 134 106 92 107 163 49 176
Gpr33 0 0 0 0 0 0 0 0 0 0 0 0
Arhgap5 4244 4762 2813 4388 4966 4855 4474 4011 4232 4810 2230 4534
Egln3 501 529 284 477 516 555 493 427 477 622 360 909
Eapp 799 868 451 776 828 851 766 694 738 1099 443 1128
Sptssa 545 597 451 561 638 598 531 455 499 696 384 749
Baz1a 158 152 94 158 175 170 161 149 175 153 77 187
RGD1304624 142 177 69 152 175 151 153 123 149 149 72 198
Ppp2r3c 448 526 297 469 564 530 465 462 476 579 241 620
Nfkbia 660 873 413 568 916 871 687 574 824 1083 310 804
Psma6 1182 1352 635 1230 1331 1325 1054 1069 1177 1657 667 1733
Aldoart2 12 13 5 17 15 19 15 17 11 21 10 16
Mir3593 61 63 46 39 43 42 58 60 67 40 28 43
Mbip 193 241 133 216 205 242 224 194 240 248 128 280
Nkx2-1 5 7 4 2 3 3 12 5 3 2 6 13
Nkx2-8 0 0 0 0 0 0 0 0 0 0 0 1
Pax9 0 1 1 0 4 0 1 0 0 0 1 0
LOC314140 169 174 88 172 165 156 152 130 128 193 86 186
Foxa1 9 10 0 4 11 3 4 12 9 4 1 0
Sstr1 416 536 250 534 574 520 462 413 597 181 221 296
Clec14a 78 77 52 109 84 110 100 55 63 113 39 114
Pnn 1696 1690 959 1358 1763 1677 1550 1415 1564 1391 531 1212
Gemin2 264 321 169 293 324 323 259 275 264 313 114 300
Trappc6b 939 1078 649 902 1086 1027 903 812 930 1302 559 1293
Fbxo33 1218 1450 791 1149 1447 1305 1125 1143 1259 1527 666 1752
Fscb 0 0 0 1 0 2 0 1 2 0 1 0
RGD1307621 120 130 84 124 120 160 133 103 133 146 60 145
Klhl28 773 964 580 833 912 852 833 808 827 1028 463 913
Fkbp3 2064 2663 1630 2284 2195 2336 2096 2026 2092 2883 1505 3088
Rps29 1739 1916 1043 1893 1996 2028 1623 1508 1661 2334 892 2348
Lrr1 0 2 1 2 2 4 0 2 3 2 3 4
Rn7sl1 4466984 4883429 3106461 4741699 5340140 5098181 4380916 3627265 3036652 3460178 833295 1412720
Mgat2 699 782 471 747 864 789 677 592 714 977 443 1026
Klhdc1 231 232 140 228 263 251 272 194 198 272 98 247
Klhdc2 1833 2175 1228 1861 2071 1978 1837 1645 1810 2266 1057 2606
Pole2 36 46 20 31 35 32 42 27 29 20 10 20
Arf6 811 929 573 733 874 944 832 702 835 1128 548 1161
Sos2 1246 1376 743 1227 1315 1315 1251 1210 1253 1583 608 1414
L2hgdh 245 236 139 250 239 216 249 218 227 330 118 312
Cdkl1 617 759 355 550 648 667 624 579 523 637 268 750
Atp5s 348 510 250 372 393 428 394 348 325 465 178 457
Sav1 439 530 293 489 479 508 437 403 433 646 244 629
Nin 1825 1948 1019 1658 2063 1725 1638 1761 1854 1527 638 1319
Pygl 28 28 23 33 52 32 38 34 32 40 13 28
Abhd12b 2 0 0 0 0 0 0 0 0 0 0 1
Tmx1 2025 2401 1458 2130 2298 2254 2021 1829 2053 2589 1252 2760
Psma3 450 496 315 418 453 491 417 405 449 536 271 587
Psma3l 3 2 0 1 2 3 3 1 3 2 0 3
Actr10 1412 1691 902 1521 1666 1651 1467 1338 1308 2096 797 2224
Arid4a 1723 1848 972 1687 1908 1817 1565 1480 1700 1799 688 1823
Timm9 426 494 244 431 473 526 376 358 424 578 206 514
Ppm1a 2212 2609 1447 2323 2708 2485 2258 2215 2264 2899 1297 3259
Daam1 2420 2477 1343 2163 2471 2347 2375 2053 2293 2903 1224 3009
Jkamp 919 1064 634 1012 1233 1060 924 855 947 1311 564 1417
L3hypdh 76 82 67 84 90 68 74 61 73 80 31 53
Gpr135 184 186 74 118 179 133 140 122 142 217 69 219
Lrrc9 88 59 35 73 70 73 71 66 60 55 25 39
Dhrs7 61 52 39 49 49 49 58 43 54 88 37 102
RGD1565002 854 797 534 839 993 936 763 705 675 1192 501 1376
Six1 0 0 0 0 0 0 0 1 0 1 0 1
Six6 0 0 0 0 0 1 0 0 0 0 0 0
Six4 41 57 30 39 43 36 51 43 59 39 14 52
Trmt5 365 397 198 394 391 367 358 305 329 451 165 459
Tmem30b 23 13 8 9 25 7 19 14 6 15 6 14
Hif1a 2534 2693 1647 2565 2669 2800 2306 2188 2403 3355 1522 3444
Snapc1 269 292 168 302 328 301 298 256 288 351 144 352
Gphb5 0 0 0 1 0 1 0 0 0 1 0 0
Wdr89 118 114 95 127 129 142 112 104 113 128 80 138
Esr2 5 13 5 7 11 9 2 3 6 4 8 10
Mthfd1 935 932 510 899 1021 964 773 784 925 1130 435 1184
Tex21 1 1 0 3 3 3 4 2 2 6 2 3
Ppp1r36 220 241 150 244 268 297 180 198 192 313 122 346
Zbtb25 236 280 114 292 262 281 264 223 231 253 97 242
Zbtb1 497 492 287 504 538 565 466 407 506 527 193 531
Hspa2 652 831 456 608 889 802 664 571 604 976 427 1062
Akap5 2865 3422 1661 2863 3046 3199 2867 2459 2700 4860 1635 4277
Rab15 6022 6236 3204 4771 5737 5813 5700 5212 5184 8538 3079 8406
Gpx2 3 10 3 4 4 3 3 3 9 4 2 5
Churc1 229 242 121 229 216 227 233 166 175 288 106 288
Fntb 745 791 414 641 786 791 713 645 658 983 389 1092
RGD1562540 0 0 0 0 0 0 0 0 0 0 0 0
LOC100909680 3 5 2 4 2 1 5 6 1 1 0 0
Fam71d 11 4 1 3 2 4 4 5 4 2 3 4
Eif2s1 1082 1273 699 1118 1197 1231 1098 963 1040 1556 605 1504
Atp6v1d 4281 4933 2666 4679 4974 5167 4287 4105 4255 6315 2340 6601
Plek2 7 6 8 17 7 12 9 15 17 12 2 5
Tmem229b 1861 1922 985 1464 1862 1843 1679 1490 1545 2545 1055 2655
Arg2 557 704 318 533 594 558 520 478 573 724 269 764
Pigh 205 275 85 226 255 244 202 186 185 239 90 212
Zfyve26 1312 1321 683 985 1151 1160 1261 1183 1225 1327 515 1261
Rdh12 21 16 7 12 21 16 21 24 23 17 15 18
Zfp36l1 355 337 237 330 400 423 332 313 384 424 183 448
Scarna3 2 3 4 6 1 3 0 6 5 3 2 2
LOC500684 225 281 161 254 262 332 261 209 226 278 120 278
Exd2 1673 1949 986 1619 1700 1869 1723 1618 1570 2247 907 2378
Slc39a9 639 668 341 592 719 662 570 470 556 684 278 754
Erh 813 978 602 916 1007 1056 849 794 825 1222 477 1190
Plekhd1 296 411 205 345 363 449 316 410 368 456 165 347
Srsf5 5851 6538 3496 5771 6423 6810 5434 4611 5197 5273 1769 4380
Slc10a1 80 87 35 71 84 62 78 66 72 36 5 15
Adam4l1 96 77 47 121 156 113 93 89 103 37 22 39
Cox16 200 214 115 187 184 194 162 163 207 216 96 210
Adam4 55 52 23 68 83 45 57 75 63 38 14 17
Med6 290 316 190 331 356 363 286 290 301 410 157 462
Sipa1l1 7043 6631 3469 5745 6507 6239 6321 6200 6127 8364 2972 8324
Dcaf4 280 407 206 359 385 404 320 261 293 454 203 438
Zfyve1 1012 1143 588 912 1191 1121 944 966 1038 1239 517 1308
Rbm25 1091 1039 673 950 984 1059 1008 894 1033 920 350 721
Psen1 761 876 431 769 835 799 780 723 775 1009 422 1086
Numb 327 330 199 309 352 349 320 335 328 383 158 386
Riox1 547 561 328 480 575 556 528 397 442 738 271 795
Acot2 279 328 198 301 323 358 307 285 260 401 195 495
Acot5 11 9 3 16 9 16 6 11 14 20 5 22
Acot3 300 302 145 273 297 280 261 210 213 298 119 325
Acot6 7 8 1 5 8 12 10 7 14 9 6 13
Acot1 117 127 70 110 127 128 89 99 78 134 86 174
Acot4 106 144 69 115 146 123 106 88 97 86 39 164
Elmsan1 336 352 177 307 354 346 295 251 359 508 189 419
Pnma1 158 174 88 135 173 173 160 124 132 210 66 195
Zfp410 804 876 443 802 896 858 690 680 832 1004 367 986
Coq6 769 823 524 842 1001 832 774 688 735 864 330 847
Rnf113a2 161 149 112 191 188 187 151 134 141 206 81 226
Entpd5 324 382 193 294 354 364 368 295 319 426 179 422
Aldh6a1 1687 1913 1128 1970 1862 1950 1801 1419 1792 2441 1045 2292
Abcd4 201 204 111 213 219 223 183 168 163 199 77 159
Vsx2 11 17 4 13 14 13 14 15 23 15 6 8
Isca2 451 446 223 409 459 505 410 362 399 537 236 558
Npc2 1140 1316 665 1378 1380 1284 1093 1062 1057 1504 672 1620
Fcf1 430 497 275 500 574 543 505 414 435 617 215 647
Ylpm1 1985 1845 1075 1866 2012 1887 1784 1889 1822 1608 667 1587
Prox2 44 48 29 51 45 54 49 51 42 68 17 48
Pgf 9 16 5 8 14 14 13 4 15 25 9 21
Eif2b2 712 898 467 780 907 890 726 668 722 1109 426 1131
Dlst 2670 2886 1643 2594 3085 2906 2614 2316 2510 3183 1375 3423
Mlh3 681 746 401 631 748 681 639 554 594 799 317 765
Zc2hc1c 98 98 52 99 115 115 101 90 106 92 58 98
Acyp1 219 221 143 207 255 222 198 208 204 273 99 284
Nek9 1973 2046 972 1824 1883 2036 1784 1684 1812 2197 783 2098
Fos 207 190 201 125 712 493 162 142 252 191 132 216
Jdp2 655 597 392 572 620 654 589 491 557 837 355 886
Flvcr2 113 88 43 93 74 96 57 71 81 110 24 96
RGD1310769 484 614 329 562 564 588 514 481 455 761 298 823
Tgfb3 281 409 184 308 315 278 286 326 330 333 109 282
Esrrb 27 22 14 11 12 18 11 25 17 39 7 46
Angel1 179 190 107 193 219 216 148 146 167 205 76 181
Zdhhc22 50 51 21 81 126 66 49 39 94 96 28 43
Cipc 1997 1995 1025 1962 1804 1858 1751 1690 1910 2415 859 2265
Irf2bpl 1000 1032 631 862 1144 1052 874 810 982 1908 808 1980
Ngb 131 119 76 155 220 112 133 84 83 210 83 196
Tmem63c 934 1071 504 956 967 964 825 937 996 1011 394 936
Samd15 111 119 64 109 100 121 103 109 102 86 47 96
Gstz1 685 803 383 828 736 855 705 641 692 955 365 870
Ahsa1 2666 2846 1669 2544 2903 2600 2398 2478 2613 3306 1483 3796
Alkbh1 479 502 276 471 541 496 432 395 453 484 162 457
Snw1 608 593 384 560 675 640 511 543 530 690 242 731
Slirp 248 258 138 269 265 266 246 235 226 286 117 326
Snora58 15 11 3 9 9 13 10 12 20 9 1 5
Dio2 1893 2002 955 1647 1860 1721 2109 1860 2059 3627 1100 2789
LOC500702 0 0 0 0 0 0 0 0 0 0 0 0
Gpr65 2 0 1 0 3 1 2 4 2 2 3 3
Galc 315 397 199 337 361 377 331 327 309 463 167 539
Spata7 522 498 284 528 545 466 496 490 510 454 221 510
Zc3h14 1875 2243 1313 1999 2108 2165 1992 1791 1970 2376 999 2529
Cpg1 8 5 3 4 4 9 3 7 4 4 2 4
Tdp1 105 118 64 122 142 124 127 176 142 156 60 202
Calm1 47635 55067 30134 50158 52920 53859 46029 44969 45563 72527 26375 70226
Gpr68 56 78 44 109 195 93 81 52 145 181 49 76
RGD1311756 137 145 60 125 128 123 126 121 117 157 56 142
Trip11 2376 2486 1319 2299 2560 2420 2387 2222 2415 2348 928 2434
Cpsf2 1831 1960 1035 1788 2077 2089 1813 1673 1783 2545 1009 2650
Llph 509 561 295 564 445 507 409 428 457 719 345 849
Lgmn 1440 1501 982 1624 1794 1801 1348 1368 1474 1829 896 2153
Chga 2798 2956 1666 2841 3454 3126 2707 2382 2472 5017 1705 4188
Btbd7 772 850 367 661 729 608 766 694 788 789 313 684
Gon7 193 199 121 211 196 200 181 172 143 275 125 247
Moap1 180 198 116 187 227 216 152 132 184 224 103 265
Ubr7 1299 1416 756 1350 1484 1461 1275 1032 1280 1687 605 1526
Cox8c 0 0 0 0 0 0 0 0 0 0 0 0
Prima1 168 149 87 156 175 161 166 143 160 214 120 248
Asb2 45 43 37 57 52 51 53 56 45 54 13 47
Ifi27l2b 16 19 15 34 40 30 27 13 21 40 19 37
Ifi27 1263 1209 666 1187 1487 1431 1127 927 935 1687 708 2105
Otub2 486 568 273 443 479 516 440 444 444 630 243 647
Ddx24 4090 4629 2428 3901 4655 4584 3929 3387 3794 5060 1988 5377
Serpina10 286 302 148 246 278 251 286 290 228 240 138 335
Serpina16 10 2 3 6 8 2 3 13 10 2 3 7
Serpina11 24 29 12 33 22 33 18 24 40 48 13 34
Serpina1f 0 0 0 0 0 0 1 0 0 0 0 0
Serpina1 19 21 16 33 32 13 17 27 30 38 6 24
Serpina5 0 0 0 0 3 0 0 0 0 0 0 0
Serpina12 0 0 0 0 0 0 0 0 0 0 0 0
Serpina4 0 0 0 0 0 1 0 0 0 0 0 0
Serpina3m 0 0 0 0 0 0 0 0 1 0 0 0
Serpina3c 0 0 0 0 0 0 0 0 0 0 0 0
Serpina3n 0 0 1 0 0 0 4 0 0 2 0 0
LOC690435 0 0 0 0 0 0 0 0 0 0 0 0
Gsc 0 0 1 0 0 0 0 0 0 0 0 0
Clmn 1669 1729 841 1449 1567 1487 1813 1350 1605 2045 759 1697
Glrx5 841 943 488 817 1005 847 740 731 777 1179 459 1359
Tcl1a 0 0 0 0 0 0 0 0 0 0 0 0
Bdkrb2 10 13 9 17 15 32 13 13 22 25 21 14
Bdkrb1 0 0 0 0 0 0 0 0 0 0 0 0
Gskip 700 821 461 696 792 824 677 564 700 995 393 972
Ak7 83 122 69 68 119 148 147 44 67 137 79 178
Ccnk 239 284 154 233 276 253 214 250 293 270 97 218
Setd3 4564 5234 2795 4450 5008 5136 4438 4127 4377 5736 2433 6343
Degs2 77 67 45 100 81 97 112 77 74 146 46 113
Mir342 1 3 2 3 3 2 4 2 2 1 1 0
Mir345 2 5 3 9 9 5 4 5 7 4 2 3
Yy1 799 965 593 764 951 873 801 685 827 1367 576 1443
Slc25a29 385 383 196 356 411 391 354 285 343 644 235 663
Slc25a47 4 3 0 6 6 1 9 5 4 6 4 3
Ef1 1 1 0 0 0 0 0 5 0 0 0 0
Begain 1399 1488 620 992 975 960 1314 1154 1293 1746 585 1452
RGD1566401 14959 14026 7929 11971 15125 12513 13374 13387 14461 8620 2125 4420
Mir770 295 254 124 209 288 231 252 302 326 85 27 21
Dlk1 5 11 2 5 6 6 1 6 2 3 3 7
Mir673 1 3 0 2 2 0 2 2 5 0 0 0
Mir434 0 0 0 0 0 0 0 0 0 0 0 0
Mir665 9 4 6 7 6 6 9 5 8 4 0 0
Mir493 10 10 8 13 13 9 12 10 19 6 0 0
Mir540 9 6 3 4 13 4 3 6 12 2 0 2
Mir431 27 26 17 31 35 31 26 23 21 6 6 4
Mir337 0 0 0 0 0 0 0 0 1 1 0 0
Mir127 52 52 38 41 59 55 38 43 50 14 3 13
Mir1188 66 40 34 51 58 43 66 54 58 14 4 4
Mir3544 0 1 1 1 1 1 0 1 1 0 0 0
Mir3543 3 10 3 15 30 15 9 12 0 3 0 0
Mir433 28 32 20 33 41 32 22 33 39 15 3 8
Mir370 8 6 4 10 9 10 7 10 9 0 0 1
Mir341 38 22 10 20 24 20 27 26 32 6 0 0
Mir136 3 8 8 5 13 6 2 2 3 3 2 0
Mir3579 26 23 14 26 29 23 25 19 27 4 0 4
Mir3578 4 5 3 7 4 0 8 2 1 2 0 0
Mir3581 0 0 2 1 1 0 1 0 0 0 0 0
Mir543 9 5 5 8 5 9 5 7 2 0 2 0
Mir541 14 19 5 8 15 11 16 16 19 10 2 4
Mir495 4 4 4 3 6 6 8 1 5 2 1 1
Mir487b 14 12 6 17 10 9 9 19 15 5 0 1
Mir376a 0 0 0 0 0 0 0 0 0 0 0 0
Mir376b 1 5 4 6 6 4 5 6 6 3 0 0
Mir376c 14 18 10 9 13 14 8 11 19 6 2 5
Mir494 33 23 10 16 22 8 30 22 16 6 3 2
Mir379 12 10 5 14 10 13 9 11 9 3 1 0
Mir758 43 39 28 42 54 37 29 42 52 9 2 7
Mir667 13 8 6 11 11 6 5 6 8 3 1 6
Mir323 25 27 11 26 46 35 36 25 24 11 3 5
Mir539 0 0 0 0 0 0 0 0 0 0 0 0
Mir666 16 15 5 15 22 16 12 13 15 2 1 5
Mir299b 26 28 11 23 23 21 35 22 46 1 6 0
Mir412 1 5 3 2 4 0 4 6 4 0 1 3
Mir544 10 14 4 12 8 13 17 13 10 6 0 6
Mir329 26 11 6 16 16 13 16 15 32 5 2 2
Mir369 0 0 0 0 0 0 0 0 0 0 0 0
Mir6331 24 9 6 14 21 17 30 9 21 7 0 6
Mir668 29 41 12 30 34 33 33 28 37 12 3 4
Mir409 0 0 0 0 0 0 0 0 0 0 0 0
Mir3595 14 9 7 8 9 10 8 12 10 6 1 3
Mir1193 37 31 9 19 30 26 34 25 36 9 2 3
Mir3576 9 18 4 7 10 12 9 5 11 3 0 0
Mir154 29 33 23 29 38 36 20 22 33 4 5 1
Mir485 17 16 3 7 7 11 11 8 11 2 4 3
Mir382 0 0 0 0 0 0 0 0 0 0 0 0
Mir381 17 18 11 14 19 17 10 21 10 3 2 1
Mir380 0 0 0 0 0 0 0 0 0 0 0 0
Mir3072 8 5 11 8 12 14 11 13 11 6 0 0
Mir411 14 15 5 8 17 11 11 19 9 4 5 1
Mir410 10 6 7 9 18 16 13 14 17 4 1 2
Mir496 24 22 12 27 31 23 23 26 34 11 3 2
Mir377 30 24 23 13 30 28 22 29 26 9 3 3
Mir300 8 19 9 15 18 18 8 20 16 6 0 4
Mir134 40 36 20 27 26 27 19 28 28 12 6 9
Mir299 0 0 0 0 0 0 0 0 0 0 0 0
Mir3592 12 17 5 17 8 17 25 8 19 5 2 3
Mir1247 0 1 1 1 1 0 2 0 1 0 0 1
Dio3 6 23 3 9 15 6 7 15 16 9 7 12
Hsp90aa1 39224 45417 23779 34257 40295 37523 38344 36997 42750 46891 22414 52613
RGD1305298 20 26 10 22 32 44 30 30 42 14 0 8
Wdr20 755 899 461 779 905 770 755 696 757 965 428 951
Mok 293 346 201 298 359 296 325 353 339 296 152 336
Cinp 778 853 437 749 773 865 763 717 683 1079 399 986
Ankrd9 232 236 145 232 245 226 236 185 262 271 124 256
Amn 17 13 10 1 28 16 10 12 12 6 7 17
Exoc3l4 374 290 193 169 224 342 194 266 190 508 132 485
RGD1560608 4 6 4 10 8 4 3 1 4 3 1 7
Tnfaip2 98 119 50 92 147 118 64 89 99 92 36 113
Eif5 4916 5851 3308 5297 5161 5574 4779 4422 5038 6812 3065 6079
Ckb 19676 20138 12436 17413 22558 20362 17668 15043 17263 29215 12349 30829
Trmt61a 1302 1540 877 1187 1466 1532 1162 1174 1080 1906 725 1802
Apopt1 1302 1488 818 1547 1644 1674 1459 1206 1210 1923 703 2083
Klc1 9663 10896 6141 9910 11266 10858 9151 8393 9571 11282 5077 12272
Ppp1r13b 1722 1912 1010 1650 2021 1853 1586 1524 1742 2237 821 2158
Zfyve21 346 400 227 405 446 411 337 318 339 483 198 485
Rd3l 15 19 11 36 36 31 17 10 24 43 9 19
LOC102548399 3 0 0 0 0 3 1 1 1 0 0 0
Mir3545 0 0 0 0 0 0 0 0 0 0 0 0
Aspg 69 75 52 27 65 85 30 36 36 28 19 34
Mir203 0 0 0 0 0 0 0 0 0 0 0 0
Kif26a 304 382 226 331 400 373 348 243 313 343 197 328
Tmem179 2072 2383 1157 1898 2173 2087 1914 1648 1912 2663 1110 2960
Siva1 158 174 98 180 202 184 132 141 127 212 65 186
Zbtb42 22 25 9 28 32 26 14 17 29 26 20 37
Pld4 450 463 255 487 572 537 416 376 410 453 227 517
Cdca4 140 172 101 173 206 208 165 169 194 214 93 235
RGD1307315 145 206 105 183 229 192 177 120 150 191 98 217
Nudt14 181 217 113 201 204 214 209 164 201 247 107 278
Gpr132 3 8 3 4 4 5 6 5 2 9 2 7
Btbd6 1581 1837 946 1414 1662 1781 1513 1318 1488 2086 869 2215
Brf1 970 1065 541 890 991 1005 924 831 883 1159 436 1184
Crip1 103 122 54 91 112 153 73 90 94 155 65 117
Mta1 1466 1438 812 1454 1530 1437 1380 1264 1388 2083 811 2112
Crip2 1128 1423 810 1397 1646 1731 1198 1004 1180 1872 864 1814
Dgcr2 2966 3488 1834 2751 3401 3121 3027 2441 2877 4343 1763 4318
Adam6 0 0 0 0 0 0 0 0 0 0 0 0
Zfp386 610 670 423 643 559 691 652 479 485 648 231 521
Vipr2 85 120 48 117 118 103 90 101 82 116 51 140
Wdr60 658 655 333 588 711 648 519 614 606 576 207 522
LOC102548847 190 312 178 309 322 332 277 233 297 295 153 348
Mir153 1 1 1 0 0 2 5 2 1 1 0 0
Sp8 30 30 18 18 26 16 31 23 24 67 17 59
Itgb8 1134 1037 485 1147 990 933 1190 1155 1022 1668 709 1787
Macc1 0 2 0 0 1 0 1 0 0 0 0 0
Tmem196 81 76 47 89 94 64 69 59 75 82 31 88
Ppm1h 1198 1324 552 962 957 921 1056 1045 1055 1453 654 1634
Nedd1 104 130 59 112 136 111 97 100 85 111 69 119
Syt1 12732 14223 7188 11536 13905 13390 12671 11536 11789 14624 6485 16615
Zfat 351 377 199 338 385 350 347 339 359 322 118 303
Scn8a 11724 11389 5936 9573 10966 10760 10276 10096 10016 12942 4757 12606
Dgka 1990 1841 913 1369 2140 1938 1836 1475 1515 2238 711 1871
Cyp4f5 251 247 161 237 242 285 204 184 206 335 96 336
Arhgap45 173 176 101 122 149 183 143 121 131 190 66 185
Arid3a 104 126 61 96 135 111 107 90 113 117 31 111
Sgta 2207 2551 1342 2178 2529 2504 2107 1785 2078 3070 1300 3329
Utp20 1820 1826 866 1517 1819 1571 1664 1565 1616 1477 595 1467
Uhrf1bp1l 4041 4183 2327 3839 4290 4244 3893 3638 3842 4932 1838 4962
Anks1b 8658 9110 5058 8103 9764 8995 8357 8106 8067 10044 4224 10372
LOC362863 149 171 64 123 163 155 134 133 141 140 52 139
Ntn4 149 148 94 172 212 137 156 148 156 172 90 229
Tmtc2 606 647 371 548 607 626 594 587 527 697 299 704
Trhde 1408 1632 716 1491 1440 1365 1563 1201 1459 2294 820 2300
Nav3 3218 3228 1671 2918 3459 3071 2885 3007 3031 3137 1116 2801
Nup107 683 719 385 647 807 764 609 599 641 770 274 794
Vps13b 5973 6075 3092 5314 5825 6016 5495 5415 5550 5069 2002 5266
Nipal2 164 186 103 151 170 186 166 123 178 180 70 199
Ptdss1 2140 2350 1134 2237 2131 2244 2061 2001 2061 2916 1177 2879
Oxr1 7393 8782 4989 8226 8853 8251 7814 7225 8016 7727 4223 8786
Zfpm2 174 174 111 300 252 175 181 211 185 274 93 192
Trps1 1376 1311 734 1268 1451 1302 1382 1157 1354 1300 569 1379
Sqle 1277 1357 848 1359 1560 1486 1127 1028 1292 1771 757 1747
Sntb1 242 244 166 293 343 296 253 217 338 185 154 231
Kcnq3 6916 6879 3834 5650 6638 7246 6255 5914 6088 8385 3220 7807
Asap1 1639 1517 982 1522 1840 1709 1418 1375 1533 1516 695 1707
Trappc9 1404 1621 821 1101 1580 1475 1349 1186 1303 1652 751 1948
Khdrbs3 6416 6500 3739 5525 6615 6453 6316 5562 5428 7861 3619 9161
RGD1565410 1 1 0 0 0 0 0 0 0 0 0 0
Zfp7 136 174 102 172 192 184 208 138 162 140 62 140
Xpnpep3 384 450 205 420 439 387 396 415 437 525 228 479
Tcf20 6186 6857 3620 6075 6752 6323 6021 5656 6056 7383 2929 7501
Maff 23 13 14 14 36 19 19 13 21 27 3 25
Col2a1 9 14 12 21 18 14 22 10 20 14 12 13
Tmem117 275 340 205 318 388 363 264 233 264 449 232 459
Arl13b 522 499 309 508 509 541 511 463 539 417 134 377
Ptges3 2355 2805 1952 2387 2444 2550 2414 2090 2447 3236 1696 3127
Gls2 1120 1115 579 983 1272 1118 1147 1026 1112 1328 580 1537
Sarnp 448 418 275 421 478 415 383 433 419 589 227 608
Pip5k1c 5764 6081 3004 4741 5824 5349 5437 5197 5355 7291 2845 6948
Eef2 32340 35904 21366 32168 38820 37115 31480 27091 31566 45985 18732 46131
Lmnb2 397 455 193 382 414 371 350 354 400 504 186 406
Stk11 2074 2292 1244 1976 2277 2174 1932 1719 1944 2934 1239 3101
Dot1l 632 453 337 395 565 493 507 480 561 588 171 377
Ndufs7 1386 1637 927 1483 1735 1678 1400 1171 1468 2073 804 2162
Palm 1774 1886 1221 1800 2141 2010 1632 1521 1809 2842 1044 2611
Polrmt 787 827 473 671 911 737 734 588 695 1064 359 933
C2cd4c 64 114 58 119 128 92 75 69 94 104 36 97
Giot1 286 312 160 241 245 282 279 285 295 286 98 213
Notch3 259 297 144 280 244 253 223 176 286 446 183 331
Rasal3 115 96 57 53 99 97 82 69 81 74 38 100
Brd4 995 806 600 900 1044 922 844 953 876 955 432 800
Cyp4f6 219 267 150 214 275 333 219 233 190 257 87 199
Olr1090 0 0 0 0 0 0 0 0 0 0 0 0
Zfp799 619 671 320 607 651 631 597 558 622 678 312 758
Vom2r55 0 0 0 0 0 0 0 0 0 0 0 0
Myo1f 136 139 80 91 141 170 129 96 115 135 55 140
Vom1r106 0 0 0 0 0 0 0 0 0 0 0 0
Vom2r56 2 0 0 0 0 0 0 0 0 0 0 0
Vom2r57 0 0 0 0 0 0 0 0 0 0 0 0
Syn3 275 306 147 279 339 304 244 303 269 279 100 273
Bpifc 0 3 0 0 1 2 0 1 2 0 1 3
Timp3 1117 1221 691 1106 1157 1231 997 998 1125 1268 511 1242
Mterf2 189 179 99 153 178 174 143 163 165 186 71 213
Polr3b 516 576 306 525 587 554 482 526 489 610 284 628
Ric8b 567 551 296 492 520 524 480 514 544 566 213 653
LOC100910996 141 365 125 354 217 364 154 113 276 593 123 519
Slc41a2 330 362 242 445 535 350 338 284 412 445 179 427
Chst11 411 465 237 343 366 324 375 378 393 600 225 551
RGD1563365 213 226 123 198 248 232 165 204 198 198 70 181
Hcfc2 545 546 289 530 593 623 523 442 547 597 243 580
Stab2 30 18 14 35 19 28 27 26 34 23 7 15
Igf1 73 74 34 48 75 66 60 62 67 93 57 103
Mybpc1 26 35 26 34 42 22 30 41 33 13 14 12
Spic 1 1 0 0 1 0 1 2 1 0 0 1
Parpbp 4 2 1 0 3 5 1 2 2 2 1 9
Nr1h4 2 0 1 1 1 0 1 1 0 2 1 2
Ano4 1495 1623 923 1572 1689 1625 1496 1319 1331 1450 882 1908
Tmpo 1039 1065 538 942 1050 965 952 920 992 1111 570 1317
Apaf1 860 1029 552 862 1009 963 988 840 885 1186 519 1232
Cdk17 4984 5991 3329 5679 5159 6021 5183 4919 5093 6684 3061 7340
Hal 0 1 0 0 0 0 0 0 0 0 0 0
Tmcc3 1975 2059 1148 2054 2196 2229 1848 1575 1647 2696 1127 3352
Ndufa12 1308 1551 804 1539 1590 1646 1285 1284 1268 2007 781 2124
Usp44 1 3 0 3 3 5 1 0 0 0 0 0
Fgd6 490 482 229 372 514 466 433 438 470 433 193 363
Cep83 1319 1349 811 1265 1533 1300 1301 1248 1293 996 427 989
Epyc 5 1 4 5 3 3 6 4 4 11 3 3
Cep290 1313 1465 721 1207 1420 1354 1345 1333 1353 823 316 837
Atp2b1 43389 42177 22729 33664 38989 43130 39107 34600 33876 50683 19081 54198
Kitlg 217 256 159 283 258 236 176 241 266 449 114 243
Mgat4c 89 159 72 134 131 109 118 89 146 100 63 83
Rassf9 80 93 60 95 84 110 89 70 85 76 26 85
Slc6a15 2070 2648 1266 2468 2421 2363 2049 2076 2217 3121 1263 3234
Acss3 34 58 29 47 48 40 38 46 39 74 28 56
Ppfia2 4545 4500 2514 4164 4328 4324 4048 4062 3817 6365 1839 5136
Lin7a 269 292 155 328 275 213 316 258 280 260 123 320
Ptprq 4 4 1 2 3 2 1 1 3 4 0 0
Ppp1r12a 3860 4185 2196 3704 3951 3964 3926 3458 3529 4307 1716 4603
Osbpl8 2615 2861 1840 2847 2813 2825 2614 2528 2708 3071 1452 2875
Kcnc2 2053 2399 1008 1752 1647 1597 2033 1764 1959 1997 1245 2852
Tph2 43 45 34 52 47 63 46 33 28 90 18 85
Lgr5 59 56 28 59 49 35 49 44 44 34 25 63
Tmem19 443 501 263 514 483 488 426 356 393 679 251 692
Kcnmb4 524 769 398 767 730 651 672 518 673 939 394 909
Ptprr 452 503 305 443 538 546 431 389 448 615 216 623
Cpm 576 617 310 558 620 568 505 419 522 857 460 1081
Yeats4 489 535 317 531 508 522 479 387 403 664 272 712
Best3 8 3 1 4 6 9 5 2 3 4 1 6
Frs2 1782 1828 957 1541 1763 1703 1602 1546 1751 2301 843 2015
Cand1 5663 6389 3594 5798 6418 6391 5619 5045 5496 6633 2914 7140
RGD1561648 57 69 26 60 71 58 60 64 76 36 12 29
Lemd3 1118 1169 643 976 1181 1067 1008 901 1034 1198 483 1403
Xpot 2770 3169 1669 2938 3070 3089 2807 2532 2713 3429 1454 3795
Rassf3 163 181 105 191 214 233 173 155 213 261 125 262
Grip1 938 1026 510 934 1060 971 886 800 920 1014 428 1035
Srgap1 421 361 241 361 472 399 406 374 386 358 168 416
Hmga2 0 0 0 0 1 0 0 0 0 1 0 1
LOC500846 0 0 0 0 0 0 0 0 0 0 0 0
Kif5a 19873 19392 11754 20798 25925 20996 18839 16328 19758 19080 9664 21005
Zbtb39 675 683 364 599 739 645 646 555 644 793 273 746
Lrp1 25299 23996 14309 21278 26312 25325 22665 20574 22784 24051 10480 24623
R3hdm2 1571 1369 750 1302 1559 1267 1401 1363 1474 1587 724 1617
Os9 2962 3067 1855 3007 3584 3445 2882 2317 2743 3449 1560 3698
Cpq 607 613 390 653 678 752 575 519 554 1036 332 932
Rida 662 826 475 718 773 900 732 618 695 1063 388 1017
Stk3 346 382 223 392 356 402 320 307 348 459 143 447
Grhl2 22 14 8 20 24 24 28 26 19 12 5 9
Ncald 6065 7297 3987 7714 9340 6850 6511 5672 8444 10580 3696 8391
Odf1 2 1 0 1 2 3 2 4 0 0 0 1
Slc25a32 284 326 177 283 317 316 250 237 292 352 126 352
Rims2 3079 3320 1741 3299 3379 3196 2994 2948 3387 3129 1334 2844
Lrp12 986 1170 605 1096 1114 1173 833 852 959 1997 600 1568
Dpys 2 3 4 5 1 2 4 2 2 1 1 5
Angpt1 140 139 73 135 170 153 134 147 142 267 73 253
Rspo2 1255 1307 661 883 965 1175 1128 1105 1043 1746 589 1758
Pkhd1l1 18 21 5 17 15 20 7 7 11 30 7 23
RGD1309489 496 632 300 600 682 593 541 474 602 619 253 639
Kcnv1 986 1142 741 1107 1073 1070 955 877 953 1258 619 1464
Ext1 1479 1352 829 1225 1514 1396 1401 1168 1223 1822 650 1774
Samd12 313 270 147 252 265 257 268 214 285 318 130 303
Colec10 0 2 1 0 0 0 4 0 0 0 0 0
Col14a1 6 14 7 27 7 20 3 16 28 9 28 15
Enpp2 2156 2479 1465 2401 2709 2678 2284 1768 2136 2943 2488 5145
Dscc1 29 14 11 21 16 25 18 20 23 23 13 13
Mrpl13 463 502 307 495 550 504 483 444 447 594 270 671
Zhx2 671 681 368 552 635 552 678 515 647 830 330 867
Tbc1d31 237 254 154 213 267 243 234 236 269 208 83 210
Fam91a1 2667 3072 1518 2520 2789 2715 2689 2529 2482 2983 1377 3061
Mtss1 1163 1347 736 1182 1372 1288 1211 1049 1246 1333 702 1533
Tmem65 965 1237 802 1169 1147 1139 1040 902 1123 1344 898 1418
Nsmce2 203 252 142 232 269 269 236 254 272 256 97 264
Fam49b 2492 2989 1543 2723 2885 2827 2519 2399 2644 3729 1540 3754
Adcy8 446 496 310 627 665 557 523 390 552 731 306 598
Efr3a 4903 5424 2661 4569 5173 4412 5087 4842 5161 4046 2394 4712
Tmem71 3 3 2 0 3 4 4 1 3 4 2 4
Tg 5 7 10 5 10 6 4 15 14 4 1 3
Lrrc6 54 43 29 48 60 43 52 49 44 44 34 47
Sla 48 80 30 80 66 61 68 55 57 67 37 56
Ndrg1 1797 2314 1179 2140 2294 2155 1987 1641 2084 2234 1421 3327
Ptk2 3770 3905 2006 3665 3988 3830 3527 3550 3576 4232 1780 4523
Dgat1 693 739 366 609 750 680 712 530 684 712 288 684
Tonsl 53 56 21 36 52 50 46 31 31 34 12 58
Rbfox2 2066 2166 998 1670 1893 1698 1952 1965 1938 2181 871 2345
Arhgap39 2934 3012 1483 2186 2506 2526 2662 2560 2597 3984 1529 4077
Myh9 97 112 35 84 106 109 82 77 84 99 43 86
Myh9l1 4930 5275 2841 4376 5011 5144 4741 4073 4520 5001 2038 4816
Cacng2 151 166 100 119 137 168 170 141 162 281 106 273
Txn2 1044 1098 611 979 1099 1173 952 907 964 1658 606 1617
Ift27 128 166 87 149 177 162 139 107 141 173 88 240
Eif3l 1123 1248 640 1180 1344 1169 1034 979 1078 1666 690 1748
Triobp 238 270 143 234 278 246 188 191 259 296 142 350
Tmprss6 34 18 17 13 31 34 24 18 25 31 9 17
Apobec3b 4 6 2 4 3 6 4 7 4 2 1 6
Tab1 700 871 469 806 874 918 698 654 651 1035 450 1097
Fam227a 193 271 95 204 233 262 238 201 197 148 28 83
Enthd1 7 11 2 5 9 9 9 5 9 11 3 22
Adsl 1392 1519 788 1285 1571 1398 1313 1164 1185 1836 643 1649
Fam83f 30 28 19 27 35 23 15 28 20 33 17 32
Slc25a17 1116 1215 665 1087 1186 1231 1136 1058 1101 1632 615 1572
Tnrc6b 5397 5391 2571 4264 4792 4494 5102 4924 5018 4967 1904 4519
Cyp2d4 471 540 288 408 468 516 488 424 470 784 284 691
Cenpm 29 28 19 25 29 28 24 22 21 31 16 26
Rangap1 5446 5619 3119 4414 5665 5072 4782 4360 4660 6174 2630 6888
Mei1 39 45 18 41 64 58 43 32 42 78 17 50
Scube1 330 350 162 230 319 254 295 351 282 288 94 306
Pacsin2 1482 1703 910 1387 1639 1607 1579 1437 1416 2343 891 2242
Poldip3 2471 2840 1437 2463 2828 2713 2518 2217 2505 3276 1335 3510
Phf21b 40 41 32 32 64 39 43 43 42 54 14 33
Parvg 51 59 25 50 44 62 52 53 53 62 23 71
Pnpla3 66 84 37 79 101 106 66 92 82 78 28 80
Gtse1 90 98 51 83 102 108 73 65 81 118 41 135
Fam118a 402 529 257 483 464 514 415 398 446 456 251 514
Fam19a5 3023 3190 1911 2606 3086 3121 2817 2631 2516 4739 1653 4729
Zbed4 577 581 331 590 685 622 537 552 599 725 253 660
Plxnb2 1935 2051 1154 1719 2350 2305 1921 1476 1814 2240 875 2237
Acr 0 4 2 3 3 4 4 3 1 3 0 1
Syt10 40 55 41 77 57 52 43 35 74 222 21 109
Sbf1 10294 10522 5789 8723 10791 10176 9598 8101 9267 18230 6868 17868
Alg10 804 875 510 710 769 801 808 728 833 968 354 850
Cpne8 843 972 518 811 890 929 896 669 963 997 433 1129
Slc2a13 2652 3275 1628 2739 2913 2825 2915 2485 2695 4467 1594 4247
Lrrk2 1761 1790 963 1707 2140 1908 1578 1645 1553 1664 692 1646
Cntn1 9110 10990 5560 10044 10824 10281 8554 8602 9085 10585 4533 11533
Pdzrn4 77 77 77 95 99 116 93 91 79 139 67 112
Pphln1 722 835 432 745 711 758 679 738 762 877 381 883
Gxylt1 551 593 350 555 633 574 581 523 623 453 237 444
Ano6 511 519 245 422 421 446 445 438 513 600 186 510
Nell2 22059 23632 11779 17814 21970 24087 20600 19052 17604 31659 11765 33407
Slc38a1 1868 1895 866 1561 2046 1703 1802 1694 1822 1893 885 2091
Pced1b 45 49 34 57 62 55 40 37 45 57 27 43
Tuba1a 19504 24569 13509 22660 25880 25932 20557 16700 20184 28641 13912 31336
Kcnh3 3289 3385 1532 3072 3754 3552 2959 2001 3128 4019 1547 3859
Faim2 3758 3939 2430 3707 4505 4280 3422 3217 3748 4700 2225 5499
Racgap1 32 48 12 46 57 56 45 36 36 56 42 55
Galnt6 438 501 290 465 609 581 476 338 448 541 348 848
Krt5 0 0 0 0 0 0 0 0 0 0 0 0
LOC103692984 174 169 105 161 193 166 168 148 170 220 89 246
Krt80 1 2 3 0 6 6 0 3 3 2 2 3
Krt72 1 0 0 1 1 0 0 4 0 1 1 0
Espl1 35 40 19 39 37 32 40 36 39 34 14 32
Calcoco1 3983 4095 2186 3279 4563 4242 3668 3302 3489 4570 1896 4634
Atf7 121 127 59 108 127 97 114 116 116 96 45 105
Csad 538 636 408 533 647 634 577 470 590 841 335 791
Zfp385a 289 269 156 296 297 261 293 235 285 342 175 417
Nckap1l 369 400 236 437 377 441 370 346 343 386 160 411
Cbx5 1490 1679 931 1401 1556 1490 1420 1342 1422 1925 716 1810
Stx19 71 59 30 74 59 57 76 62 54 21 8 12
Pros1 237 222 146 214 246 242 216 215 229 338 129 268
Naca 2847 3185 1871 3186 3303 3208 2696 2474 2795 4109 1714 4223
Prim1 980 1074 498 1039 1193 1083 976 863 935 918 420 1063
Hsd17b6 1 0 0 0 0 0 0 0 0 0 0 1
Baz2a 1314 1360 644 1015 1222 1237 1148 1206 1273 1279 422 1106
Rbms2 153 145 66 115 164 146 120 127 146 126 47 94
Atp5b 26483 30450 16562 28395 31465 30493 25655 22660 25260 37252 15788 40345
Il23a 30 31 12 11 23 27 26 24 23 19 4 19
Mip 0 5 2 0 1 1 0 0 0 1 1 1
Timeless 42 61 35 41 62 50 44 37 37 42 36 51
Spryd4 230 303 143 296 287 315 256 222 236 350 123 348
Apof 1 1 0 0 0 0 1 0 0 0 0 0
Cnpy2 822 948 537 894 922 1007 794 728 792 1206 477 1224
Stat2 1549 1225 525 1089 1591 1205 1375 1045 1067 1447 640 1643
Apon 0 0 0 1 0 0 0 1 0 0 0 0
Pan2 442 449 233 394 471 415 446 360 402 478 147 372
Cs 4333 4689 2639 4087 4990 4662 4047 3678 3995 5256 2336 5471
Nabp2 1034 1168 666 1051 1299 1155 1059 913 947 1419 594 1510
Rnf41 1677 1962 1017 1651 2020 1877 1707 1455 1723 2350 888 2484
Ankrd52 960 853 467 761 974 816 797 795 943 1053 476 976
Slc39a5 135 116 57 93 117 93 117 94 114 117 60 142
Coq10a 574 676 383 629 731 690 601 536 585 763 288 816
Zc3h10 367 376 264 338 451 394 336 303 325 497 226 554
Myl6 0 0 0 0 0 0 0 0 0 0 0 0
Erbb3 931 1051 640 866 1232 1169 923 620 779 1054 714 1520
Esyt1 367 319 187 331 477 382 342 302 339 272 141 340
Myl6b 89 80 42 70 89 95 88 72 60 67 19 60
Myl6l 0 0 0 0 0 0 0 0 0 0 0 0
Rpl41 5340 5877 3096 6248 6453 6376 5349 4953 5298 7892 2749 7837
Pa2g4 1116 1224 719 1172 1251 1254 1002 981 1064 1414 583 1560
Cdk2 60 103 46 86 117 97 69 70 88 134 39 102
Rps26 707 778 390 796 758 778 696 561 665 1041 422 1034
Suox 402 512 287 444 513 500 456 362 434 587 245 588
Rab5b 4197 4955 2159 3703 3708 3872 4054 3793 4267 5912 2278 5908
Ormdl2 489 476 319 478 544 502 475 453 443 642 256 640
Tmem198b 102 112 61 111 112 126 107 103 111 136 57 121
Pym1 253 309 204 300 351 335 257 221 253 380 157 379
Dnajc14 1674 1912 1035 1651 1817 1925 1647 1392 1582 2131 938 2305
Mmp19 37 33 23 37 20 34 24 40 29 40 5 21
Gdf11 748 720 548 734 810 766 718 656 739 961 386 1046
Mettl7b 0 0 0 1 0 0 1 0 0 0 0 0
Cd63 902 1006 591 1081 1124 1113 927 803 889 1325 587 1394
Itga7 402 473 223 371 385 376 313 341 394 908 207 546
Bloc1s1 674 778 415 736 892 813 639 568 613 1007 372 1100
Olr875 0 0 0 0 0 0 0 0 0 0 0 0
Olr876 0 0 0 0 0 0 0 0 0 0 0 0
Olr877 0 0 0 0 0 0 0 0 0 0 0 0
Olr878 0 0 0 0 0 0 0 0 0 0 0 0
Olr879 0 0 0 0 0 0 0 0 0 0 0 0
Olr880 0 0 0 0 0 0 0 0 0 0 0 0
Olr881 0 0 0 0 0 0 0 0 0 0 0 0
Olr916 0 0 0 0 0 0 0 0 0 0 0 0
Olr907 0 0 0 0 0 0 0 0 0 0 0 0
Olr990 0 0 0 0 0 0 0 0 0 0 0 0
Olr889 0 0 0 0 0 0 0 0 0 0 0 0
Olr982 0 0 0 0 0 0 0 0 0 0 0 0
Olr984 0 0 0 0 0 0 0 0 0 0 0 0
Olr1845 0 0 0 0 0 0 0 0 0 0 0 0
Olr908 0 0 0 0 0 0 0 0 0 0 0 0
Olr892 0 0 0 0 0 0 0 0 0 0 0 0
Olr894 0 0 0 0 0 0 0 0 0 0 0 0
Olr896 0 0 0 0 0 0 0 0 0 0 0 0
Olr898 0 0 0 0 0 0 0 0 0 0 0 0
Olr901 0 0 0 0 0 0 0 0 0 0 0 0
Olr903 0 0 0 0 0 0 0 0 0 0 0 0
Olr920 0 0 0 0 0 0 0 0 0 0 0 0
Olr906 0 0 0 0 0 0 0 0 0 0 0 0
Olr883 0 0 0 0 0 0 0 0 0 0 0 0
Olr910 0 0 0 0 0 0 0 0 0 0 0 0
Olr886 0 0 0 0 0 0 0 0 0 0 0 0
Olr995 0 0 0 0 0 0 0 0 0 0 0 0
Olr1007 0 0 0 0 0 0 0 0 0 0 0 0
Olr1006 0 0 0 0 0 0 0 0 0 0 0 0
Olr954 0 0 0 0 0 0 0 0 0 0 0 0
Olr1002 0 0 0 0 0 0 0 0 0 0 0 0
Olr964 0 0 0 0 0 0 0 0 0 0 0 0
Olr962 0 0 0 0 0 0 0 0 0 0 0 0
Olr959 0 0 0 0 0 0 0 0 0 0 0 0
Olr960 0 0 0 0 0 0 0 0 0 0 0 0
Olr956 0 0 0 0 0 0 0 0 0 0 0 0
Olr1000 0 0 0 0 0 0 0 0 0 0 0 0
Olr1012 0 0 0 0 0 0 0 0 0 0 0 0
Olr1016 0 0 0 0 0 0 0 0 0 0 0 0
Olr1020 0 0 0 0 0 0 0 0 0 0 0 0
Olr947 0 0 0 0 0 0 0 0 0 0 0 0
Olr952 0 0 0 0 0 0 0 0 0 0 0 0
Olr1022 0 0 0 0 0 0 0 0 0 0 0 0
Olr951 0 0 0 0 0 0 0 0 0 0 0 0
Olr950 0 0 0 0 0 0 0 0 0 0 0 0
Olr1024 0 0 0 0 0 0 0 0 0 0 0 0
Olr1029 0 0 0 0 0 0 0 0 0 0 0 0
Olr943 0 0 0 0 0 0 0 0 0 0 0 0
Olr1049 0 0 0 0 0 0 0 0 0 0 0 0
Olr1014 0 0 0 0 0 0 0 0 0 0 0 0
Olr937 0 0 0 0 0 0 0 0 0 0 0 0
Olr1052 0 0 0 0 0 0 0 0 0 0 0 0
Olr1060 0 0 0 0 0 0 0 0 0 0 0 0
Olr1059 0 0 0 0 0 0 0 0 0 0 0 0
Olr1058 0 0 0 0 0 0 0 0 0 0 0 0
Olr1061 0 0 0 0 0 0 0 0 0 0 0 0
Olr1063 0 0 0 0 0 0 0 0 0 0 0 0
Olr1064 0 0 0 0 0 0 0 0 0 0 0 0
Olr1065 0 0 0 0 0 0 0 0 0 0 0 0
Olr1067 0 0 0 0 0 0 1 0 0 0 0 0
Olr1068 0 0 0 0 0 0 1 0 0 0 0 0
Olr1069 0 0 0 0 0 1 0 0 0 0 0 0
Olr1070 0 1 0 0 1 3 0 0 0 0 0 0
Olr1071 0 0 0 0 0 0 1 1 0 0 0 0
Olr1072 0 0 0 1 1 0 0 1 0 0 0 0
Neurod4 15 10 4 19 17 14 16 10 7 13 12 24
Zfp347 482 486 291 460 496 481 484 465 514 304 142 251
Zfp709l1 359 384 224 308 327 379 364 324 376 280 97 195
LOC100125368 259 312 138 262 315 280 269 279 290 330 124 277
Ankrd24 266 274 162 286 292 298 272 215 232 339 149 326
Tle2 225 264 118 225 345 251 216 159 232 169 54 138
Sirt6 515 510 331 464 639 588 508 372 485 719 257 724
Celf5 3456 3218 1712 2543 3033 2819 3022 2945 3058 4067 1468 4033
Ncln 2645 2385 1155 1905 2821 2257 2397 1818 2023 3085 1296 3192
S1pr4 2 7 7 3 3 4 2 4 8 5 3 4
Aes 6585 7005 4377 6666 7692 7422 6406 5331 6207 9885 3963 10287
Gna11 1266 1424 782 1177 1397 1409 1217 1115 1237 2227 821 2335
Gna15 113 96 77 90 107 99 72 91 105 92 45 116
Nfic 159 119 105 147 182 160 138 123 155 235 98 218
Hmg20b 207 250 153 229 269 279 217 215 237 346 156 340
Dohh 991 1056 623 967 1098 1086 897 735 906 1295 607 1381
LOC690617 373 430 199 318 395 352 348 285 348 371 160 378
Gipc3 3 1 1 3 3 3 4 0 3 1 2 2
Fzr1 661 801 444 720 874 882 742 594 722 964 439 1145
Mfsd12 514 624 321 457 567 499 578 469 463 524 229 616
Cactin 613 642 372 532 702 640 587 514 572 745 320 791
Tbxa2r 20 34 19 28 16 33 16 14 27 29 9 17
Atcay 6147 6384 3602 5013 6792 6381 5687 4741 5147 8393 3490 9219
Apba3 437 465 284 375 530 485 402 380 442 561 227 475
Dapk3 797 898 452 750 914 779 774 678 738 1075 513 1276
Matk 3422 3947 2094 3386 4066 3953 3466 2888 3435 4031 1543 3726
Tjp3 243 261 129 181 241 321 225 156 212 333 147 373
Mrpl54 805 843 520 784 859 857 694 589 648 1039 433 1137
Map2k2 1576 1814 1050 1627 1907 1752 1655 1335 1551 2053 919 2172
Zbtb7a 1508 1346 876 1188 1459 1414 1292 1137 1289 2036 935 2268
Creb3l3 8 9 3 6 9 8 5 1 5 10 1 6
Thop1 1120 1268 715 1149 1368 1248 1155 1022 1093 1470 638 1638
Pias4 526 578 284 410 573 476 485 400 462 633 307 784
Gng7 1941 2296 1121 1943 2153 2212 1842 1680 1867 3002 917 2553
Diras1 754 1033 447 940 825 923 831 787 899 1208 469 1084
Slc39a3 683 785 459 584 838 739 671 554 650 1009 407 1084
Gadd45b 253 285 172 231 382 307 221 198 305 308 105 291
Oaz1 5558 6234 3495 6300 6704 6480 5392 4682 5338 8648 3290 9045
Lsm7 482 598 277 495 553 653 449 398 464 666 286 657
Sppl2b 1142 1087 588 798 1161 1003 996 817 912 1311 505 1142
Jsrp1 14 16 8 12 21 12 15 11 13 11 12 34
Timm13 1116 1313 660 1205 1285 1270 1103 931 1039 1733 645 1791
Tmprss9 31 42 16 35 29 37 43 28 26 32 15 46
Plekhj1 522 605 293 544 585 579 503 437 479 607 222 596
Amh 8 5 5 6 14 10 9 5 12 11 5 3
Lingo3 1271 1083 680 730 1086 1052 1078 864 878 2371 650 1873
Sf3a2 174 147 105 164 198 168 168 125 144 193 77 190
Mknk2 1498 1633 899 1408 1779 1691 1523 1347 1469 2060 706 1774
Ap3d1 7060 7821 4209 5919 7857 7810 6797 5906 6528 8916 3524 9267
Mob3a 271 315 180 248 308 328 263 221 275 374 140 411
Csnk1g2 2532 2743 1730 2476 2874 2697 2594 2242 2344 4124 1555 4042
Klf16 1104 1201 713 1079 1203 1195 1095 928 1074 1917 770 2150
Adat3 99 107 66 79 107 85 111 90 103 90 26 63
Scamp4 569 639 350 566 676 603 545 442 550 797 332 759
Rexo1 982 896 476 733 780 691 812 717 882 1174 456 1050
Abhd17a 2475 2763 1650 2278 2731 2735 2304 2028 2270 4034 1456 3635
Uqcr11 3470 3546 2201 3536 3776 3707 3187 2925 3109 5176 1829 5060
Mbd3 1148 1098 717 1099 1165 1249 1002 875 1088 1691 734 1796
Tcf3 361 374 196 345 440 364 340 263 333 503 196 531
Dazap1 616 639 383 549 728 601 594 477 514 706 322 747
Plk5 41 26 16 40 35 24 12 9 38 298 5 70
Reep6 73 70 67 70 104 90 73 62 49 95 44 95
Pcsk4 131 174 91 136 192 160 130 94 140 151 91 180
Rps15 2102 2319 1446 2429 2674 2649 2131 1726 2208 3068 1201 3046
Gamt 760 885 534 827 980 889 821 689 795 1123 610 1210
Adamtsl5 32 31 18 18 41 26 29 23 28 42 15 27
Apc2 8510 8849 4559 6345 8695 8001 7908 6730 7913 10327 4354 10564
RGD1359127 424 540 300 460 512 534 441 345 477 689 274 681
Cbarp 3392 3761 2099 3179 3911 3174 3134 2655 3672 5318 2504 5731
Cirbp 1023 1401 634 1207 1318 1537 1030 794 1039 1574 635 1457
Mum1 672 754 454 666 931 825 680 571 727 852 341 791
Midn 528 532 313 356 534 464 466 410 459 604 315 679
RGD1562114 112 115 73 95 99 97 90 95 87 155 54 151
Atp5d 1902 2034 1319 1719 2223 2149 1811 1525 1780 2540 1113 2585
Efna2 94 90 58 83 109 105 82 95 87 131 63 136
Polr2e 927 990 629 927 1153 1146 946 746 908 1336 539 1465
Wdr18 968 1039 586 966 1150 1091 889 711 841 1268 567 1270
Sbno2 502 483 272 409 502 475 441 418 433 646 265 666
Gpx4 5004 5671 3206 5502 6187 5909 4943 4403 4858 6741 2842 7367
Cfd 9 8 2 8 9 15 5 6 10 5 5 6
Plppr3 283 366 178 322 391 368 285 210 281 432 214 468
Elane 0 0 0 0 0 0 0 0 0 0 0 0
Misp 18 13 5 8 17 9 12 16 20 8 1 1
Ptbp1 736 790 413 629 844 795 740 593 750 848 316 733
Prtn3 2 3 4 5 7 4 5 0 5 6 0 5
R3hdm4 3034 3241 1921 2807 3227 3476 2920 2394 2766 4857 1522 4496
Kiss1r 20 17 11 26 41 20 25 13 20 33 11 36
[truncated: 459,182 more chars]
