# Supplementary material for: Altered genome-wide hippocampal gene expression profiles following early life lead exposure and their potential for reversal by environmental enrichment
Source: Sci Rep. 2022 Jul 25;12:11937. doi: 10.1038/s41598-022-15861-9 (PMC9314447; doi:10.1038/s41598-022-15861-9)
Supplement: Supplementary file 8 — Supplementary Information 8. [file 41598_2022_15861_MOESM8_ESM.zip]

Archive with 3 entries (2 files):
- onewayAnova/
- onewayAnova/onewayAnova.r
- onewayAnova/normalized_by_DESeq.tsv
