# Supplementary material for: Altered genome-wide hippocampal gene expression profiles following early life lead exposure and their potential for reversal by environmental enrichment
Source: Sci Rep. 2022 Jul 25;12:11937. doi: 10.1038/s41598-022-15861-9 (PMC9314447; doi:10.1038/s41598-022-15861-9)
Supplement: Supplementary file 8 — Supplementary Information 8. [file 41598_2022_15861_MOESM8_ESM.zip › onewayAnova/onewayAnova.r]

#install.packages(c("ggplot2", "ggpubr", "tidyverse", "broom", "AICcmodavg"))

library(ggplot2)
library(ggpubr)
library(tidyverse)
library(broom)
library(AICcmodavg)

input.data <- read.table(file = 'normalized_by_DESeq.tsv', sep = '\t', header = TRUE)
summary(input.data)
input.data

## one-way Anova test
for(index in 1:nrow(input.data)){
    gene_exp <- as.numeric(as.vector(input.data[index,2:13]))
    #gene_exp

    group <- c("Ctrl_enrich","Ctrl_enrich", "Ctrl_enrich","Ctrl_imp","Ctrl_imp", "Ctrl_imp","EPN_enrich","EPN_enrich", "EPN_enrich","EPN_imp","EPN_imp", "EPN_imp")
    one.way <- aov(gene_exp ~ group)
    #summary(one.way)[[1]]["group","Pr(>F)"]
    input.data[index,14] <- summary(one.way)[[1]]["group","Pr(>F)"]
}
colnames(input.data)[14] <- "pvalue"


## FDR adjustment
input.data[,15] <- p.adjust(input.data[,14] , method = "fdr", n = length(input.data[,14]))
colnames(input.data)[15] <- "FDR-pvalue"

## save table
write.table(input.data, "normalized_by_DESeq_FDRpvalue.csv", col.names=TRUE, row.names=FALSE, sep=",")
