# Supplementary material for: Altered genome-wide hippocampal gene expression profiles following early life lead exposure and their potential for reversal by environmental enrichment
Source: Sci Rep. 2022 Jul 25;12:11937. doi: 10.1038/s41598-022-15861-9 (PMC9314447; doi:10.1038/s41598-022-15861-9)
Supplement: Supplementary file 8 — Supplementary Information 8. [file 41598_2022_15861_MOESM8_ESM.zip › onewayAnova/normalized_by_DESeq.tsv]

	Ctrl_enrich_n1	Ctrl_enrich_n2	Ctrl_enrich_n3	Ctrl_imp_n1	Ctrl_imp_n2	Ctrl_imp_n3	EPN_enrich_n1	EPN_enrich_n2	EPN_enrich_n3	EPN_imp_n1	EPN_imp_n2	EPN_imp_n3
Sorcs3	1809.89712649221	1748.05104069689	1800.67836664779	1491.77595953584	1499.09075383612	1669.95406751684	1654.86356951886	1773.31924451709	1523.33713047037	1700.00403640778	1362.42868541453	1588.11408193367
Tacc2	1283.58812945787	1192.59556982124	1223.07251021213	1221.23676891759	1257.27464802837	1269.44370721562	1201.85076936738	1233.66031435365	1260.99546075429	1402.93796868512	1176.72652991268	1290.0646603943
Pacrg	53.0095392696464	77.3854371188981	82.0642200400397	83.8290449803027	63.4133144600727	89.679493719622	77.1293345085485	73.3936145022291	69.2425968395625	55.1802110528092	75.3840433225311	74.1416471490978
Myh14	1304.41330559951	1100.59288346877	1264.10462023215	1090.7301875278	1140.59414942184	1190.21230985168	1086.64492794955	969.227438573555	1098.12907100489	771.767061437236	1022.28117286164	957.910081166344
Iqgap1	850.992425060931	734.301814439322	748.046928826516	723.025512955111	809.153892510527	818.434214528589	730.287876106257	747.967277206541	802.628974633238	573.723016288797	522.172397648752	521.215779458158
Syt7	1882.78524298798	1701.61977842555	1530.81333536228	1327.9282807107	1437.36846109498	1395.69153818014	1722.22969712759	1829.44377325409	1615.98567553739	2619.9261850553	2007.78964166351	2252.42324038959
Shprh	2127.00776319456	1903.68175312489	2021.62049752482	2112.87297461718	2112.08612695015	1955.53536790554	2199.6505145286	2120.85959554236	2129.94128869865	1728.72798188732	1766.92843007201	1649.65164906743
Map7	1469.12151690163	1386.05916261849	1385.62279221452	1629.90336319657	1530.37465563642	1524.55139323357	1428.35716944312	1375.05095405647	1468.72325127297	1329.61631838207	1430.4581879251	1204.80176617284
Ptprk	1098.0547420141	1183.99718791914	1153.63355479364	1144.07594342436	1127.06597567036	1150.16127382156	1306.31708319542	1364.2577754532	1094.22807963365	1350.78133084069	932.188047915202	1192.93910262898
Rnf217	248.955514784232	276.008059057403	197.269759711634	305.785493621332	252.807746980823	234.211493306586	247.985455255333	301.129683031205	297.450592057275	173.09956617936	244.538481997479	160.145957842051
Mtrr	651.260053884228	556.315309065856	520.792165638714	553.462217426772	623.987014287115	547.654383977109	611.176751928498	641.114809034178	561.742757458986	574.47890959089	555.267831302546	590.167511306818
Ppp1r14c	514.003211132464	526.220972408507	555.511643347961	532.504956181696	551.273080372898	514.568745517442	616.058355378406	582.831644576525	497.376399833477	503.424939194122	628.813239422089	508.611699442811
Akap12	1065.8703788861	1049.00259205617	1141.00829017209	1309.82882781723	1545.59385110684	1129.26508111019	1192.08756246757	1206.67736784547	1433.61432893179	590.352668934849	1088.47204016923	696.931483201519
Tmem181	1713.34403710821	1724.83540956122	1628.65913617925	1726.11624436714	1649.59168682136	1679.53148917622	1723.20601781757	1778.71583381873	1680.3520331629	1851.18269682644	1748.54207804212	1890.61200230199
Scaf8	1946.20737032845	1853.81113809271	1830.66337012396	1786.13021975077	1822.07590215275	1785.75380212568	1848.17506613522	1940.61351286776	1990.48084717672	1523.88089702005	1334.8491573697	1455.40053353679
Park2	203.518766838821	209.800518411235	208.316866255485	254.344943292509	210.532204007441	228.116770432436	236.269606975554	274.146736523032	256.490182659224	164.784739856334	148.929451442074	172.008621385907
Igf2r	2456.42418579879	2445.37981295718	2222.04657339184	2206.22804743615	2216.92947352414	2334.27886079909	2327.5485249162	2430.62382145618	2390.33246272912	1861.00930975365	1792.66932291385	1836.48859988315
Rps6ka2	933.346530711989	1013.74922625756	924.80063352814	1165.9858074533	1175.26009466001	962.095539419245	905.049279612968	1039.3830994948	1109.83204511862	1227.57072259948	831.063111750831	929.736255249686
Pde10a	1516.4514626781	1370.58207519471	1281.46435908677	1123.11868217928	1141.43966028131	1083.98999690223	1462.52839359248	1626.53201551264	1252.21823016899	1120.23387370224	1206.1446931605	1354.56789341402
Vom2r36	8.5193902397646	0	0	6.66821948706954	3.38204343787054	0	2.92896206994488	10.793178603269	9.75247842810739	2.26767990627983	0	2.22424941447293
Vom2r34	0.9465989155294	0	0	0	0	0	0	0	1.95049568562148	0	0	0
Zim1	11.3591869863528	17.1967638041996	15.7815807769307	19.0520556773415	15.2191954704174	16.5428192298332	16.5974517296877	11.8724964635959	25.3564439130792	12.8501861355857	22.0636224358628	11.8626635438556
Arhgef1	607.716503769875	575.231749250476	533.417430260258	502.974269881816	587.630047330007	526.758191265741	567.242320879325	610.893908945025	591.000192743308	458.071341068526	371.40431100369	306.205002725774
Sult2a6	0	0	0	0	0	0	0	0	0	0	0	0
Bcl3	3.7863956621176	3.43935276083991	3.15631615538614	0.952602783867077	5.91857601627345	4.35337348153505	2.92896206994488	2.1586357206538	2.92574352843222	0	12.8704464209199	2.22424941447293
Rasgrp4	8.5193902397646	4.29919095104989	3.15631615538614	5.71561670320246	4.22755429733818	4.35337348153505	7.81056551985301	2.1586357206538	4.8762392140537	1.51178660418655	1.83863520298856	2.96566588596391
Pepd	1000.55505371458	975.056507698116	1155.21171287133	1105.97183206968	1045.051422302	1093.5674185616	1113.00558657905	1066.36604600298	1058.14390944965	1159.54032541109	1149.14700186785	1290.0646603943
Uri1	967.424091671047	1024.92712273029	973.723533936625	1035.47922606351	928.370923695464	1051.77503313887	945.078427902214	984.337888618132	1015.23300436598	1009.87345159662	952.413035148076	977.186909425109
Siglec5	98.4462872150577	172.827476232206	101.002116972357	105.738909009246	87.9331293846341	189.807083794928	197.216779376289	170.53222193165	97.5247842810739	211.650124586118	183.863520298856	88.2285601074264
Nav2	1590.28617808939	1173.67912963662	1365.10673720451	1296.49238884309	1345.20777741301	1205.88445438521	1428.35716944312	1686.97381569094	1557.47080496875	1272.92432072508	987.347104004859	995.722321212384
Nell1	2190.42989053503	2582.95392339077	2166.81104067259	3177.88288698057	2387.7226671366	2707.7983055148	2434.94380081418	2275.2020495691	2328.89184863204	1409.74100840396	2472.96434801962	1709.7063832582
Gabrg3	126.84425468094	94.5822009230976	124.674488137753	166.705487176738	138.663780952692	116.670409305139	124.969048317648	147.866546864785	143.361432893179	71.053970396768	55.1590560896569	70.4345647916429
Cyfip1	4213.31177302136	4423.86748863034	4117.41442470122	4522.00541501701	4225.01776475977	4514.44830035184	4355.36659800804	4473.772531055	4336.92715697936	3746.96309847637	3519.14777852011	3750.82592927286
Gabrb3	3164.48017461479	3067.9026626692	3066.36114495764	2913.05931306552	2760.59295616183	2872.35582311682	3011.94932859332	2999.42433384845	2848.69894885017	3771.90757744545	3364.70242146907	3415.70568415894
Klf13	285.872872489879	305.242557524542	246.192660120119	239.103298750636	259.571833856564	228.116770432436	287.038282854598	249.322425735514	317.930796756301	454.291874558059	454.142895138175	432.987219350731
Pcsk6	681.551219181168	653.477024559584	669.139024941862	597.281945484657	719.529741406958	710.47055218652	651.205900217745	529.945069420507	604.653662542658	682.571651790229	849.449463780716	906.010928161975
Igf1r	788.516896635991	650.897509988954	650.201128009546	611.570987242663	709.383611093346	619.920383770591	725.406272656349	743.650005765233	740.213112693351	689.374691509069	687.649565917723	611.668588980057
Cyp2c7	0	0	0	0	0	0	0	0	0	0	0	0
Tmc3	2.8397967465882	4.29919095104989	0	2.85780835160123	2.53653257840291	2.61202408892103	2.92896206994488	6.47590716196139	0.975247842810739	0.755893302093277	1.83863520298856	4.44849882894587
Efl1	459.100474031759	483.229062898008	424.524522899436	473.443583581937	506.461004821114	506.732673250679	508.663079480427	516.993255096585	523.708091589367	380.214330952918	413.692920672427	404.813393434074
Zfand6	1054.51119189975	1078.23709052331	1133.11749978363	1106.92443485354	923.297858538658	1151.03194851787	1140.34256589854	1050.17627809807	1028.88647416533	1098.31296794153	1189.5969763336	1023.89614712904
Tmem135	873.710799033637	914.007996193207	902.706420440437	949.744975515475	788.861631883304	868.062672218088	863.067489943758	945.482445646363	870.89632362999	848.86817825075	1011.24936164371	964.582829409762
Dlg2	4120.54507929948	4702.45506225837	4008.5215173404	3701.81441810746	3847.91992143721	4347.2787586609	4252.85292555997	5162.37732594356	4811.87285642819	4043.27327289694	3381.25013829597	4094.84317204467
Tenm4	2449.79799339009	2421.3043436313	2291.48552881034	2235.75873373603	2275.26972282741	2201.93630696043	2532.57586981234	2714.48441872215	2525.89191287981	1426.37066105001	1647.41714187775	1569.5786701464
Slco2b1	772.424715071991	739.460843580581	752.781403059595	749.698390903389	683.172774449849	808.856792869212	793.748720955062	747.967277206541	743.138856221783	634.950373758353	696.842741932666	734.743723247559
Aamdc	78.5677099889402	84.2641426405779	52.0792165638714	82.8764421964357	69.3318904763461	70.5246504008678	60.5318827788608	84.1867931054981	55.5891270402121	73.3216503030479	80.8999489314968	87.4871436359354
Plekhb1	4829.547667031	5149.57092116756	5626.1335469758	5489.84984342596	4483.74408775687	5646.32540555096	4969.47231200648	4841.81992142647	4937.67982815077	5196.76645189128	5585.77374667926	5870.53562126556
Sbf2	2286.98297991903	2185.70867951377	2038.98023637945	2266.24202281978	2149.28860476673	2078.30050008483	2346.09861802585	2417.67200713225	2321.08986588956	1809.60856521131	1608.80580261499	1717.12054797311
Micalcl	43.5435501143524	25.7951457062994	20.5160550100099	36.1989057869489	36.3569669571083	29.6029396744383	38.0765069092834	47.4899858543835	29.2574352843222	37.7946651046638	23.9022576388513	19.2768282587654
Cog7	708.055988815992	736.881329009952	697.545870340338	739.219760280851	738.976491174713	697.410431741915	725.406272656349	769.553634413079	709.005181723407	778.570101156075	720.744999571517	814.075285697094
Thumpd1	1691.57226205104	1780.72489192487	1859.07021552244	1814.70830326678	1799.24710894713	1769.21098289584	1787.64318335636	1679.41859066865	1749.59463000247	1657.67401149056	1606.967167412	1798.67635983711
LOC361646	709.002587731521	661.215568271473	602.856385678753	582.992903726651	645.970296633274	641.687251178266	659.016465737598	663.780484101043	719.732907994325	597.155708653689	581.008724144386	530.112777116049
Mob2	457.2072762007	473.770842805698	430.837155210209	477.253994717405	531.826330605143	508.474022643293	470.586572571144	464.106679940566	450.564503378561	458.071341068526	481.722423183004	445.591299366078
Inpp5a	731.720961704227	730.002623488272	692.811396107258	687.779209952029	752.504664926196	756.616311090791	718.572027826477	755.522502228829	774.346787191727	815.608872958646	775.904055661174	880.802768131282
Tigd3	50.1697425230582	50.7304532223887	61.5481650300298	56.2035642481575	69.3318904763461	67.0419516156397	46.8633931191181	63.679753759287	40.960409398051	49.133064636063	69.8681377135654	60.7961506622602
Slc22a24	0.9465989155294	0.859838190209978	0	0	0	0	0	0	0.975247842810739	0	0	0
Peli3	383.372560789407	374.029612741341	372.445306335565	323.884946514806	411.763788560738	367.424721841558	374.907144952945	354.016258187223	378.396163010567	327.301799806389	358.53386458277	410.003308734511
Aldh3b1	410.82392933976	426.479742344149	479.760055618694	444.865500065925	404.15419082553	453.621516775952	357.333372533275	451.154865616644	345.237736355002	612.273574695554	341.986147755873	517.508697100703
Olr380	0	0	0	0	0	0	0	0	0	0	0	0
Zfp91	4592.89793814865	4542.52515887932	4660.30080342764	4414.36130044003	4244.46451452753	4354.24415623135	4613.11526016319	4602.2113564339	4570.98663925393	4390.22829855775	4521.20396414888	4350.63185470906
Trpm3	750.652940014815	731.722299868692	796.969829235001	868.773738886774	780.406523288628	780.995202587387	696.1166519569	909.864956255576	867.970580101558	981.149506117074	582.847359347375	764.400382107198
Pip5k1b	974.996882995282	1065.33951767016	924.80063352814	852.579491561033	850.583924624441	1033.49086451642	971.439086531718	1004.84492796434	926.485450670202	1322.05738536114	1011.24936164371	1281.9090792079
Asah2	162.815013471057	208.080842030815	208.316866255485	216.240831937826	200.38607369383	225.504746343515	196.240458686307	209.387664903418	226.257499532091	154.202233627029	233.506670779548	191.285449644672
Prkg1	190.266382021409	171.967638041996	198.847917789327	156.226856554201	155.573998142045	165.428192298332	173.78508281673	210.466982763745	147.262424264422	184.43796571076	136.059005021154	158.663124899069
Hells	124.951056849881	102.320744634987	127.830804293139	140.985212012327	90.469661963037	138.437276712814	122.040086247703	128.438825378901	113.128749766046	106.580955595152	130.543099412188	136.42063075434
March5	1625.31033796398	1533.09149314439	1507.14096419688	1430.80938136835	1392.5563855432	1441.83729708441	1525.98923844128	1608.18361188708	1512.60940419946	1693.20099668894	1717.28527959132	1829.07443516824
Fra10ac1	238.542926713409	220.118576693754	246.192660120119	252.439737724775	226.596910337326	228.987445128743	258.724982845131	239.608564992572	249.663447759549	224.500310721703	218.797589155639	215.752193203875
Cyp2c11	14.198983732941	14.6172492335696	14.2034226992376	6.66821948706954	6.76408687574108	27.8615902818243	13.6684896597428	8.63454288261519	13.6534697993503	17.3855459481454	22.0636224358628	16.3111623728015
Hpse2	10.4125880708234	13.7574110433597	7.89079038846536	8.57342505480369	5.91857601627345	8.70674696307009	13.6684896597428	10.793178603269	7.80198274248591	1.51178660418655	7.35454081195425	3.70708235745489
Sfxn2	104.125880708234	82.5444662601579	63.1263231077229	70.4926060061637	68.4863796168785	66.1712769193327	92.7504655482545	94.9799717087671	116.054493294478	41.5741316151302	29.418163247817	31.1394918026211
Slk	2305.91495822962	2442.80029838655	2081.59050447716	2251.0003782779	2150.97962648566	2261.1421863093	2453.49389392383	2419.83064285291	2300.60966119053	2137.66625831979	2092.36686100099	2210.9039179861
Cnnm1	1889.41143539668	1582.10226998636	1808.56915703626	1460.34006766823	1616.61676330212	1588.11064606399	1627.52659019937	1761.4467480535	1614.03517985177	2135.39857841351	1893.79425907822	1995.15172478222
Shoc2	1006.23464720775	1190.01605525061	1027.38090857819	1165.03320466943	1166.80498606534	1101.40349082837	1077.85804173972	1160.26669985142	1192.72811175753	1086.21867510804	1092.14931057521	1151.41978022549
Hspa12a	6678.25534905992	6770.36590971337	6724.53156905018	6369.10221293527	6847.79245082838	7074.23190749445	6515.96428493737	7039.31108505203	6585.84868250092	4701.65633902018	6387.41869518227	6280.53893000008
Zc3h12d	4.732994577647	8.59838190209978	4.73447423307922	5.71561670320246	5.91857601627345	3.48269878522804	10.7395275897979	11.8724964635959	4.8762392140537	9.8266129272126	5.51590560896569	7.41416471490978
Lrp11	5289.59473997829	5059.28791119551	5293.14219258256	4441.03417838831	5101.81252602771	4859.23548008942	5238.93682244141	5187.20163673108	4789.44215604354	6732.74164174482	6777.20935821584	7455.68403731328
Raet1l	0	0	4.73447423307922	0	4.22755429733818	0	0.976320689981626	0	1.95049568562148	0	0	1.48283294298196
Katna1	238.542926713409	188.304563655985	208.316866255485	195.283570692751	200.38607369383	210.703276506296	183.548289716546	207.229029182765	232.108986588956	204.847084867278	209.604413140696	190.544033173181
Ust	215.824552740703	178.846343563676	202.004233944713	207.667406883023	226.596910337326	180.229662135551	214.790551795958	192.118579138188	210.65353404712	141.352047491443	239.022576388513	146.059044883723
Stxbp5	4585.32514682442	4509.85130765134	4049.55362736042	4079.99772330269	4277.43943804677	4060.82678357589	4452.9986670062	4457.58276315009	4522.2242471134	4885.33841142885	3901.58390074173	4796.96457054663
Grm1	799.876083622343	824.584824411369	721.218241505734	847.816477641698	814.226957667333	743.556190646186	933.362579622435	910.944274115903	856.267605987829	789.152607385381	808.999489314968	722.139643232213
Epm2a	168.494606964233	180.566019944095	183.066337012396	162.89507604127	151.346443844707	169.781565779867	140.590179357354	181.325400534919	161.891141906583	121.698821637018	128.704464209199	139.386296640304
Fbxo30	299.125257307291	338.776246942731	426.102680977129	359.131249517888	399.926636528192	341.304480952348	322.185827693937	289.257186567609	392.049632809917	304.625000743591	384.27475742461	279.514009752099
Utrn	1844.9212863668	1865.84887275565	1878.00811245476	2091.9157133721	2033.45361701966	1892.84678977144	2004.38637653228	2215.83956725112	2149.44624555487	1420.32351463327	1257.62647884418	1198.12901792942
Adat2	142.936436244939	115.218317488137	140.456068914683	139.080006444593	166.565639315124	135.825252623893	125.94536900763	161.897679049035	134.584202307882	176.879032689827	134.220369818165	156.438875484596
Aig1	802.715880368932	855.538999258928	823.798516555783	880.204972293179	861.575565797521	893.312238410992	897.238714093115	895.833824071326	859.193349516261	942.598947710316	1116.05156821406	1127.69445313778
Phactr2	36.9173577056466	46.4312622713388	33.1413196315545	34.2937002192148	41.4300321139141	46.1457589042715	43.9344310491732	42.0933965527491	49.7376399833477	50.6448512402496	31.2567984508056	40.7779059320038
Hivep2	8584.70556493613	7616.44668887999	7354.21664204971	6979.72059739407	6876.53982005028	7065.52516053138	8056.59833372838	8015.01443078755	7755.170846031	8583.92433857125	8159.86303086324	7985.05539795783
Reps1	906.841761077166	851.239808307879	853.783520031952	821.14359969342	908.078663068241	880.252117966386	874.783338223537	922.816770579499	893.327024014637	899.513029491	722.583634774505	788.867125666401
Ifngr1	934.293129627518	932.064598187617	886.924839663506	891.636205699584	853.120457202844	993.439828486298	888.45182788328	862.374970401192	891.376528329016	1028.77078414895	961.606211163019	920.839257591795
Il20ra	0	1.71967638041996	0	0.952602783867077	1.69102171893527	0	0	0	0.975247842810739	1.51178660418655	0	0
Pex7	135.363644920704	141.013463194436	178.331862779317	140.985212012327	117.526009466001	133.213228534972	145.471782807262	132.756096820209	148.237672107232	160.249380043775	172.831709080925	165.335873142488
Map3k5	564.172953655523	574.371911060266	598.121911445674	685.874004384295	676.408687574108	626.01510664474	571.147603639252	597.942094621102	605.628910385469	774.790634645609	663.747308278871	642.808080782678
Pde7b	163.761612386586	159.070065188846	181.488178934703	169.56329552834	159.801552439383	168.040216387253	160.116593156987	148.945864725112	170.668372491879	276.656948566139	213.281683546673	211.303694374929
Ahi1	3678.48338574725	4050.69771407921	3628.18542061637	4142.86950703792	4310.41436156601	3590.66244757011	3929.69077717605	4126.23218002973	4369.11033579211	2576.08437353389	1906.66470549914	2158.26334851024
Arhgap18	130.630650343057	115.218317488137	124.674488137753	151.463842634865	114.989476887598	130.601204446051	135.708575907446	155.421771887073	131.65845877945	92.2189828553798	95.6090305554053	89.7113930504083
Enpp3	23.664972888235	34.3935276083991	26.8286873207822	24.767672380544	27.0563475029643	38.3096866375084	31.242262079412	21.586357206538	21.4554525418363	21.920905760705	33.0954336537941	19.2768282587654
Enpp1	114.538468779057	111.778964727297	116.783697749287	109.549320144714	120.908052903872	115.799734608832	111.300558657905	110.090421753344	108.252510551992	83.9041565323537	102.96357136736	108.988221309174
Akap7	203.518766838821	171.967638041996	195.691601633941	262.918368347313	222.369356039988	226.375421039822	191.358855236399	198.594486300149	219.430764632416	265.31854903474	174.670344283914	230.580522633694
Eya4	101.286083961646	98.8813918741475	108.892907360822	112.407128496315	119.217031184937	85.3261202380869	98.6083896881443	101.455878870728	109.227758394803	67.2745038863016	130.543099412188	103.798306008737
Tbpl1	1330.91807523434	1213.23168638628	1237.27593291137	935.455933757469	1026.45018339371	1241.5821169338	1139.36624520856	1174.29783203567	1203.45583802845	1114.18672728549	1057.21524171842	1453.17628412232
Trdn	0.9465989155294	4.29919095104989	3.15631615538614	0.952602783867077	1.69102171893527	4.35337348153505	0	4.3172714413076	1.95049568562148	4.53535981255966	1.83863520298856	3.70708235745489
Tpd52l1	89.926896975293	112.638802917507	124.674488137753	187.662748421814	129.363161498548	95.774216593771	104.466313828034	107.93178603269	111.178254080424	96.7543426679395	79.0613137285082	65.9860659626971
Pdcd6	1064.92377997058	1055.02145938764	1123.64855131747	1217.42635778212	1152.43130145439	1038.71491269426	989.012858951388	1045.85900665676	1058.14390944965	1221.52357618274	1211.66059876946	1079.50238249086
Exoc3	1654.65490434539	1719.67638041996	1647.59703311157	1697.53816085113	1662.27434971337	1692.59160962083	1678.29526607842	1561.77294389302	1656.94608493545	1562.4314554268	1759.57388926006	1744.55295741827
Trip13	6.6261924087058	13.7574110433597	11.0471065438515	15.2416445418732	8.45510859467636	8.70674696307009	13.6684896597428	3.2379535809807	13.6534697993503	9.8266129272126	11.0318112179314	10.3798306008737
Slc12a7	147.669430822586	99.7412300643575	129.408962370832	142.890417580061	127.672139779613	116.670409305139	96.655748308181	114.407693194651	103.376271337938	120.187035032831	90.0931249464396	81.5558118640076
Irx4	0	0.859838190209978	0	0	0	0	0	0	0	0.755893302093277	0	0.741416471490978
Nsun2	1500.3592811141	1537.39068409544	1540.28228382844	1621.32993814176	1581.10530720448	1577.6625497083	1499.62857981178	1610.34224760773	1502.85692577135	1421.07940793536	1410.23320069223	1545.85334305869
Adcy2	4874.03781606088	4723.95101701362	4453.56209524985	4774.44515274179	4679.05709629389	4728.63427564337	5028.05155340538	4889.30990728085	4684.11538901998	4837.71713339697	4469.7221784652	4832.55256117819
RGD1566325	399.464742353407	452.274888050449	381.914254801723	440.102486146589	365.260691290019	442.302745723961	427.628462211952	398.268290460626	407.653598294889	411.205956338743	384.27475742461	372.932485159962
Mthfd1l	502.644024146112	539.978383451866	533.417430260258	679.205784897226	678.945220152511	603.377564540757	556.502793289527	632.480266151563	643.663576255088	519.298698538081	422.88609668737	533.819859473504
Plekhg1	1666.01409133174	1536.53084590523	1322.49646910679	1159.31758796623	1194.70684442777	1474.05226084777	1667.55573848862	1548.8211295691	1505.78266929978	1558.65198891634	1557.32401693131	1788.29652923624
Esr1	5.6795934931764	13.7574110433597	12.6252646215446	23.8150695966769	16.9102171893527	8.70674696307009	12.6921689697611	14.0311321842497	17.5544611705933	8.31482632302605	11.0318112179314	12.6040800153466
Fbxo5	17.9853793950586	25.7951457062994	23.6723711653961	24.767672380544	22.8287932056262	21.7668674076752	30.2659413894304	22.6656750668649	25.3564439130792	14.3619727397723	29.418163247817	20.7596612017474
Oprm1	155.242222146822	162.509417949686	151.503175458535	136.222198092992	98.0792596982457	106.222312949455	155.234989707079	174.849493372958	159.940646220961	148.155087210282	169.154438674948	178.681369629326
Tfb1m	353.081395492466	342.215599703571	344.03846093709	357.226043950154	367.797223868421	344.787179737576	329.99639321379	437.123733432394	384.247650067431	375.678971140359	327.277066131964	377.380983988908
Nox3	4.732994577647	0.859838190209978	1.57815807769307	2.85780835160123	10.1461303136116	1.74134939261402	5.85792413988976	4.3172714413076	1.95049568562148	0.755893302093277	1.83863520298856	0
Synj2	6983.06019986039	6299.1745814783	5517.24063961498	4792.54460563526	5212.57444861797	5081.25752764771	6179.13364689371	5992.37276053494	5661.31372751634	5465.86446743649	5543.48513701052	6151.53246396065
Zdhhc14	1641.40251952798	1580.38259360594	1587.62702615923	1265.05649697548	1377.33719007278	1487.11238129237	1499.62857981178	1643.80110127787	1339.99053602196	1740.06638141872	1735.6716316212	1921.01007763312
Tulp4	2392.05545954279	2271.69249853476	1909.57127400862	1813.75570048291	1966.65825912172	1784.88312742937	2332.43012836611	2328.08862472512	2419.58989801344	2149.00465785119	1976.53284321271	1969.94356475153
Snx9	283.033075743291	303.522881144122	260.396082819357	243.866312669972	290.010224797399	274.262529336708	308.517338034194	307.605590193166	331.584266555651	309.16036055615	318.083890117021	329.188913341994
Mas1	455.314078369642	489.247930229478	309.318983227842	448.675911201393	339.049854646522	331.727059292971	459.847044981346	484.613719286778	418.381324565807	671.989145560923	479.883787980015	590.908927778309
Ezr	1950.94036490609	1780.72489192487	2043.71471061253	1854.7176201892	2021.61646498712	1995.58640393567	2016.10222481206	1750.65356945023	1813.96098762797	1910.8982676918	1928.728327935	2130.83093906507
Slc22a3	3.7863956621176	3.43935276083991	3.15631615538614	14.2890417580061	9.30061945414399	9.5774216593771	4.88160344990813	3.2379535809807	4.8762392140537	4.53535981255966	11.0318112179314	2.96566588596391
Agpat4	1668.85388807833	1774.7060245934	1657.06598157773	1733.73706663808	1770.49973972523	1652.5405735907	1805.21695577603	1641.64246555721	1614.03517985177	1827.75000446154	2136.49410587271	2148.62493438085
Map3k4	1072.49657129481	1055.02145938764	1058.94407013205	1102.16142093421	1186.25173583309	1077.02459933177	1116.91086933898	1121.41125687965	1198.5795988144	1447.53567350863	1051.69933610946	1129.91870255225
Qk	8747.52057840719	8144.38733766892	8244.29779786861	8508.64806550073	8005.29681743957	8283.59906066489	8822.03375467398	8486.67633575041	8445.646318741	8565.02700601892	9959.88689458905	9659.91520705595
T2	31.2377642124702	31.8140130377692	37.8757938646337	38.1041113546831	24.5198149245614	29.6029396744383	43.9344310491732	18.3484036255573	37.0594180268081	40.818238313037	36.7727040597713	27.4324094451662
Ccr6	0	0	0	0	0	0	1.95264137996325	2.1586357206538	0	0	1.83863520298856	0
Smok2a	0	0	0	0	0	0	0	0	0	0.755893302093277	0	0
Afdn	3651.0320171969	3693.00502695186	3574.52804597481	3672.28373180758	3716.86573821973	3411.30346013086	3682.6816426107	3945.98609735514	3886.3626536008	3139.98077689547	2822.30503658745	3176.22816386735
Smoc2	17.9853793950586	19.7762783748295	26.8286873207822	20.0046584612086	40.5845212544465	30.4736143707453	25.3843379395223	12.9518143239228	31.2079309699437	111.872208709805	14.7090816239085	47.4506541754226
Prdm9	30.2911652969408	33.5336894181892	33.1413196315545	33.3410974353477	32.1294126597701	31.3442890670523	25.3843379395223	22.6656750668649	32.1831788127544	18.8973325523319	18.3863520298856	17.0525788442925
Lnpep	2538.77829144985	2606.16955452644	2133.66972104103	2474.86203248666	2271.04216853007	2275.94365614652	2638.99482502034	2725.27759732542	2653.64938028802	2295.64795845728	2130.97820026375	2162.71184733918
Vom2r80	91.8200948063518	85.9838190209978	82.0642200400397	94.3076756028406	70.1774013358138	87.9381443270079	75.1766931285852	106.852468172363	81.9208187961021	40.0623450109437	25.7408928418399	24.4667435592023
Vom2r26	0	0	0	0	0	0	0	1.0793178603269	0	0.755893302093277	0	0
Lilrb3l	36.9173577056466	29.2344984671393	50.5010584861783	40.9619197062843	36.3569669571083	55.7231805636486	28.3133000094672	24.8243107875187	36.0841701839973	55.9361043549025	42.288609668737	37.8122400460399
Vom2r12	19.8785772261174	18.0566019944095	15.7815807769307	15.2416445418732	9.30061945414399	6.96539757045607	18.5500931096509	21.586357206538	22.430700384647	6.04714641674622	3.67727040597713	2.96566588596391
Tsen34l1	1.8931978310588	4.29919095104989	3.15631615538614	7.62082227093661	1.69102171893527	1.74134939261402	14.6448103497244	0	4.8762392140537	4.53535981255966	22.0636224358628	19.2768282587654
Tsen34	37.863956621176	70.5067315972182	80.4860619623467	53.3457558965563	42.2755429733818	52.2404817784206	58.5792413988976	28.0622643684994	50.7128878261584	69.5421837925815	69.8681377135654	53.3819859473504
Vom2r17	0	1.71967638041996	1.57815807769307	0	0	0	0.976320689981626	1.0793178603269	0.975247842810739	0	0	0
Zfp329	987.302668897165	1072.21822319184	1117.33591900669	1013.56936203457	941.053586587478	997.793201967833	1100.31341760929	1150.55283910847	1085.45084904835	838.285672021444	871.513086216579	785.901459780437
Sbk1	6324.22735465192	5691.26898099985	6045.92359564216	4260.03964945357	5135.63296040642	4893.19179324539	5856.94781919978	6004.24525699854	5674.96719731569	7066.84648127005	7071.39099069402	6248.65802172596
Nlrp4a	0	0	0	0	0	0	0	0	0	0	0	0
Usp29	1214.48640862422	1426.47155755835	1289.35514947524	1571.79459338068	1479.64400406836	1272.92640600085	1343.41726941472	1383.68549693908	1563.32229202561	1356.07258395534	1404.71729508326	1334.54964868376
Nlrp4	0	0	0	0	0	0	0	0	0	0	0	0
Dnaaf3	64.3687262559992	65.3477024559584	28.4068453984753	33.3410974353477	45.6575864112523	61.8179034377977	58.5792413988976	35.6174893907877	49.7376399833477	18.1414392502386	29.418163247817	35.5879906315669
Hspbp1	1220.1660021174	1257.08343408699	1103.13249630746	1211.71074107892	1291.94059326655	1201.53108090367	1228.21142799689	1135.4423890639	1178.09939411537	1362.11973037209	1404.71729508326	1512.4896018416
Lig1	514.949810047994	450.555211670029	467.134790997149	530.599750613962	553.809612951301	470.164336005785	458.870724291364	369.126708231799	508.104126104395	393.820410390597	454.142895138175	414.451807563457
Sult2a2	0	0	0	0	0	0	0	0	0	0	0	0
Arhgap35	7199.83135151662	7342.15830620301	6047.50175371985	6391.01207696422	6119.80760082675	6057.28386220786	7254.06272656348	7312.37850371474	7221.71027601352	6573.24815500314	6578.63675629308	6922.60559431126
Ehd2	151.455826484704	159.929903379056	151.503175458535	160.037267689669	157.26501986098	204.608553632147	153.282348327115	144.628593283804	142.386185050368	151.178660418655	178.347614689891	165.335873142488
Cgm4	0	1.71967638041996	0	2.85780835160123	0	0	2.92896206994488	4.3172714413076	1.95049568562148	0	1.83863520298856	0.741416471490978
Prkd2	364.440582478819	288.045793720343	298.271876683991	259.107957211845	257.880812137629	238.564866788121	274.346113884837	416.616694086183	347.188232040623	232.815137044729	150.768086645062	162.370207256524
Gemin7	179.853793950586	176.266828993046	167.284756235466	212.430420802358	182.630345645009	152.368071853727	159.140272467005	144.628593283804	177.495107391555	185.193859012853	220.636224358628	184.612701401254
Sympk	1954.72676056821	1758.36909897941	1754.9117823947	1627.04555484497	1882.95268403442	1787.49515151829	1853.05666958513	1807.85741604756	1807.1342527283	1984.21991799485	2072.14187376811	2104.88136256289
Fosb	84.2473034821166	80.824789879738	74.1734296515744	59.0613725997587	103.997835714519	59.2058793488766	73.224051748622	52.886575156018	98.5000321238847	49.8889579381563	90.0931249464396	96.3841412938271
Apoc1	280.193278996703	332.757379611262	340.882144781703	326.742754866407	235.052018932003	377.872818197242	361.238655293202	334.588536701339	289.648609314789	402.891130015717	338.308877349896	318.809082741121
Mark4	1170.94285850987	1026.64679911071	1022.64643434511	789.707707825806	971.491977528313	889.829539625764	983.154934811498	1046.93832451709	1029.86172200814	1170.87872494249	1244.75603242326	1235.94125797546
Smg9	391.891951029172	349.094305225251	397.695835578654	306.738096405199	409.227255982336	361.329998967409	362.214975983183	401.506244041606	355.96546262592	367.364144817333	450.465624732198	350.689991015233
Axl	826.380853257167	758.377283765201	834.845623099635	745.887979767921	789.707142742772	804.503419387677	798.63032440497	770.632952273406	862.119093044693	963.008066866835	785.097231676117	776.263045651054
Bckdha	851.93902397646	883.053821345648	858.517994265031	1004.99593697977	933.44398885227	912.467081729746	887.475507193299	807.32975952452	856.267605987829	1043.13275688872	1088.47204016923	1058.74272128912
Grik5	1706.71784469951	1437.64945403108	1442.43648301147	1460.34006766823	1329.98858194259	1225.90997240027	1532.82348327115	1637.32519411591	1595.50547083837	1596.446654021	1557.32401693131	1499.14410535476
Cd177	7.5727913242352	2.57951457062994	3.15631615538614	3.81041113546831	4.22755429733818	0.870674696307009	3.90528275992651	2.1586357206538	0.975247842810739	1.51178660418655	1.83863520298856	6.6727482434188
Cyp2b3	0	0	0	0	0	0	0	0	0	0	0	0
Cyp2a2	0	0.859838190209978	0	0	0	0	0	1.0793178603269	0.975247842810739	2.26767990627983	0	0
Marcksl1	3416.27548614561	4270.81629077296	3708.67148257872	4390.54623084336	4471.90693572432	4302.00367445293	4152.29189449186	3345.88536701339	3755.67944266416	4239.0496381391	6460.96410330181	5083.89274501364
Ltbp4	543.347777513876	523.641457837877	639.154021465694	484.874816988342	613.840883973503	572.903950170012	573.100245019215	506.200076493316	571.495235887093	677.280398675576	621.458698610134	565.700767747616
RGD1560854	202.572167923292	189.164401846195	189.378969323169	222.909051424896	193.621986818089	195.901806669077	215.766872485939	209.387664903418	213.579277575552	183.682072408666	213.281683546673	153.473209598632
Fcgbpl1	2.8397967465882	4.29919095104989	1.57815807769307	1.90520556773415	1.69102171893527	2.61202408892103	3.90528275992651	0	2.92574352843222	1.51178660418655	1.83863520298856	5.93133177192782
Supt5h	3030.06312860961	3200.31774396154	3448.27539975936	2832.08807643682	3401.4901876383	3477.4747370502	3014.87829066326	2829.97142977713	2912.09005863287	2819.48201680792	2691.76193717526	3067.23994255818
Pak4	183.640189612704	177.986505373466	189.378969323169	201.95179017982	168.256661034059	206.349903024761	173.78508281673	152.183818306093	164.816885435015	213.917804492397	227.990765170582	252.823016778424
Vom2r10	0	0	0	0	0	0	0	0	0	0	0	0
Sipa1l3	727.934566042109	513.323399555357	568.136907969506	458.201939040064	482.78670075602	520.663468391592	661.945427807543	691.842748469542	566.618996673039	1117.96619379596	935.865318321179	997.205154155365
Map4k1	60.5823305938816	63.6280260755384	50.5010584861783	60.0139753836258	53.267184146461	65.3006022230257	49.792355189063	38.8554429717684	48.762392140537	52.1566378444361	42.288609668737	50.4163200613865
Zfp74	827.327452172696	730.862461678482	839.580097332714	706.831265629371	683.172774449849	698.281106438222	708.808820926661	738.253416463599	711.93092525184	831.482632302605	963.444846366007	779.970128008509
Zfp382	701.429796407286	686.150875787563	654.935602242625	693.494826655232	682.327263590382	673.031540245318	666.827031257451	733.936145022291	728.510138579622	721.122210196986	643.522321045997	588.684678363837
Proser3	72.8881164957638	86.8436572112078	93.1113265838912	57.1561670320246	61.7222927411374	73.1366744897888	96.655748308181	85.266110965825	84.8465623245343	64.2509306779285	66.1908673075883	61.5375671337512
Lsr	354.027994407996	322.439321328742	351.929251325555	301.975082485863	366.106202149486	305.60681840376	323.162148383918	375.602615393761	372.544675953702	267.58622894102	224.313494764605	179.422786100817
Pdcd2l	178.907195035057	167.668447090946	165.706598157773	155.274253770333	161.492574158318	163.686842905718	163.045555226932	156.5010897474	164.816885435015	201.823511658905	191.218061110811	169.784371971434
Chst8	821.64785867952	819.425795270109	860.096152342724	802.091544016079	842.128816029765	727.013371416353	856.233245113886	738.253416463599	793.851744047942	682.571651790229	932.188047915202	623.531252523913
Dpy19l3	4373.28698974583	4253.61952696876	3191.03563309539	2809.22560962401	2929.69512805536	3202.34153301718	4368.0587669778	4588.18022424965	3741.050725022	4896.67681096025	4225.18369646772	4386.96126181212
Ankrd27	972.157086248694	923.466216285517	863.25246849811	936.408536541336	903.005597911435	935.104623833728	905.049279612968	939.006538484402	945.990407526417	1028.77078414895	768.54951484922	858.560273986553
Rhpn2	228.130338642586	226.137444025224	214.629498566258	204.809598531421	268.872453310708	236.823517395507	268.488189744947	265.512193640417	214.554525418363	227.523883930076	255.57029321541	246.150268535005
Vstm2b	467.619864271524	477.210195566538	514.479533327941	579.182492591182	497.16038536697	446.656119205496	402.24412427243	504.041440772662	554.91602255931	383.993797463385	524.011032851741	431.504386407749
Vom2r38	2.8397967465882	5.15902914125987	0	4.76301391933538	4.22755429733818	1.74134939261402	0	2.1586357206538	2.92574352843222	3.02357320837311	0	3.70708235745489
Klk1c8	0	0	0	0	0	0	0	0	0	0	0	0
Vom2r37	0.9465989155294	2.57951457062994	1.57815807769307	1.90520556773415	2.53653257840291	5.22404817784206	1.95264137996325	4.3172714413076	2.92574352843222	2.26767990627983	0	2.96566588596391
Syt3	1519.29125942469	1544.26938961712	1453.48358955532	1233.62060510786	1573.49570946927	1548.93028473017	1567.97102811049	1392.3200398217	1403.38164580465	1607.7850535524	1559.1626521343	1612.58082549288
Spib	10.4125880708234	15.4770874237796	7.89079038846536	9.52602783867077	10.9916411730793	10.4480963556841	14.6448103497244	15.1104500445766	15.6039654849718	9.8266129272126	5.51590560896569	6.6727482434188
Trpm4	105.072479623763	91.1428481622577	124.674488137753	112.407128496315	145.427867828433	110.57568643099	114.22952072785	101.455878870728	109.227758394803	105.069168990965	86.4158545404625	92.6770589363723
Ap2a1	3866.8565699376	3771.25030226097	3620.29463022791	3655.13688169797	3839.46481284253	3732.58242306815	3656.32098398119	3833.73703988114	3748.85270776448	4269.28537022283	4546.94485699072	4700.5804292528
Ftl1	1737.00900999645	1716.23702765912	1893.78969323169	1797.56145315717	1861.81491254773	1979.91425940214	1824.74336957566	1587.67657254087	1723.26293824658	1738.55459481454	2068.46460336213	1908.40599761778
Nosip	628.541679911522	663.795082842103	710.171134961882	625.860029000669	711.920143671749	684.350311297309	623.868920898259	605.49731964339	662.193285268492	662.918425935804	680.295025105768	662.084909041443
Ush1c	2.8397967465882	3.43935276083991	4.73447423307922	1.90520556773415	3.38204343787054	3.48269878522804	0	3.2379535809807	0	3.02357320837311	5.51590560896569	0.741416471490978
Kcnj11	725.094769295521	614.784306000135	677.029815330328	507.737283801152	688.245839606655	592.058793488766	679.519200227212	635.718219732543	616.356636656387	854.915324667496	746.485892413357	748.830636205888
Grin2d	139.150040582822	126.396213960867	104.158433127743	120.980553551119	126.826628920145	118.411758697753	132.779613837501	105.773150312036	130.683210936639	142.863834095629	158.122627457016	143.093378997759
Abcc6	64.3687262559992	61.0485115049085	56.8136907969506	71.4452087900307	47.3486081301876	66.1712769193327	76.1530138185669	65.8383894799408	65.3416054683195	44.5977048235033	22.0636224358628	32.622324745603
Prmt3	456.260677285171	453.994564430869	527.104797949486	532.504956181696	480.250168177617	444.044095116575	449.107517391548	446.837594175336	432.034794365157	479.236353527138	446.788354326221	521.957195929649
Gas2	132.523848174116	168.528285281156	179.91002085701	160.989870473536	131.899694076951	177.61763804663	133.755934527483	156.5010897474	150.188167792854	108.848635501432	126.865829006211	105.281138951719
Gabra5	4791.68371040982	5060.14774938572	4885.97740853775	4246.70321047943	4637.62706417998	4981.1299375724	4948.96957751686	4920.61012523033	4666.56092784939	6416.77824146983	5390.87841516247	6344.3007465483
LOC100365773	20.8251761416468	18.0566019944095	28.4068453984753	12.383836190272	14.3736846109498	22.6375421039822	16.5974517296877	22.6656750668649	10.7277262709181	20.4091191565185	20.2249872328742	26.6909929736752
Herc2	14518.9341663899	13954.3139889177	13396.9839215365	12725.8205896803	13736.1694229112	13114.1022757762	14248.4241495919	14390.5450317385	13987.0045615916	10358.0059185842	10162.1367669178	10262.6867983781
Atp10a	350.241598745878	358.552525317561	348.772935170169	405.808785927375	334.822300349184	376.131468804628	435.439027731805	443.599640594355	456.415990435426	329.569479712669	307.05207889909	220.942108504311
LOC108353803	3.7863956621176	4.29919095104989	1.57815807769307	0	0	3.48269878522804	1.95264137996325	3.2379535809807	2.92574352843222	1.51178660418655	1.83863520298856	1.48283294298196
Ube3a	3766.51708489148	3757.49289121761	3935.92624576652	3712.29304873	3170.66572300363	3332.07206276692	4145.45764966199	4061.47310841012	3915.62008888512	2960.07817099727	3440.0864647916	2718.77420095742
Chrna7	428.809308734818	500.425826702207	336.147670548624	428.671252740184	313.684528862493	391.803613338154	417.865255312136	483.534401426451	419.356572408618	383.237904161291	410.01565026645	475.247958225717
Mtmr10	1148.22448453716	1103.1723980394	1213.60356174597	1141.21813507276	1094.09105215112	1104.01551491729	1175.49011073788	1179.6944213373	1147.86671098824	1208.67339004715	1106.85839219912	954.202998808889
Apba2	4694.1840221103	4919.13428619129	4748.67765577845	4610.59747391665	4457.53325111337	4485.71603537371	4576.01507394388	4816.99561063895	4434.45194126043	4410.63741771427	4785.96743337923	4663.50960567825
Trpm1	11.3591869863528	14.6172492335696	18.9378969323169	21.9098640289428	12.6826628920145	30.4736143707453	15.621131039706	14.0311321842497	18.529709013404	23.4326923648916	11.0318112179314	21.5010776732384
Cers3	2.8397967465882	0.859838190209978	1.57815807769307	1.90520556773415	3.38204343787054	3.48269878522804	1.95264137996325	4.3172714413076	3.90099137124296	3.02357320837311	5.51590560896569	3.70708235745489
Lrrk1	203.518766838821	210.660356601445	154.659491613921	184.804940070213	171.63870447193	165.428192298332	218.695834555884	235.291293551264	243.811960702685	145.887407304002	137.897640224142	124.557967210484
Mef2a	2960.01480886044	2923.44984671393	3053.73588033609	2571.07491365724	2688.72453310708	2898.47606400603	2803.01670093725	2958.41025515603	2768.72862573969	3196.67277455247	2930.78451356377	3178.45241328182
Synm	1667.9072891628	1611.3367684535	1660.22229773311	1519.40144026799	1569.26815517193	1743.09074200663	1536.72876603108	1482.98274008916	1674.50054610604	1484.5744453112	1452.52181036097	1419.81254290522
Lrrc28	468.566463187053	429.919095104989	392.961361345575	433.43426665952	401.617658247127	410.087781960601	450.08383808153	474.899858543835	420.331820251429	427.079715682701	437.595178311278	425.573054635821
Mctp2	59.6357316783522	55.0296441734386	50.5010584861783	45.7249336256197	58.3402493032669	43.5337348153505	44.9107517391548	65.8383894799408	56.5643748830229	21.920905760705	44.1272448717255	41.5193224034948
Rgma	492.231436075288	433.358447865829	516.057691405634	502.974269881816	522.525711150999	464.940287827943	463.752327741273	423.092601248144	555.891270402121	618.320721112301	820.031300532899	742.89930443396
St8sia2	7.5727913242352	9.45822009230976	7.89079038846536	14.2890417580061	13.5281737514822	7.83607226676308	13.6684896597428	8.63454288261519	11.7029741137289	4.53535981255966	3.67727040597713	3.70708235745489
Slco3a1	203.518766838821	194.323430987455	159.393965847	200.999187395953	175.866258769268	188.936409098621	205.027344896142	206.149711322438	197.97531209058	146.643300606096	191.218061110811	149.766127241178
Sv2b	18347.9267797064	20779.7095428045	18388.6979212797	19249.244453602	18815.1531557333	18541.8883325541	19085.1168477608	20153.0230880239	19557.6202397266	13335.4696355296	17612.2866094275	17032.5605995622
Akap13	2687.39432118797	2739.44447400899	2154.18577605104	2121.44639967198	2176.34495226969	2134.02368064848	2526.71794567245	2678.86692933136	2460.55030741149	2296.40385175938	2035.36916970834	2303.58097692247
Ntrk3	1689.67906421998	1469.46346706885	1439.28016685608	1636.57158268364	1532.06567735536	1474.05226084777	1568.94734880047	1733.384483685	1590.62923162432	1523.12500371795	1173.0492595067	1207.7674320588
Abhd2	1443.56334618234	1331.02951844505	1107.86697054054	1267.91430532708	1094.93656301059	1295.56394810483	1357.08575907446	1454.92047572066	1377.04995404876	1579.06110807286	1250.27193803222	1295.25457569474
Acan	171.334403710821	154.770874237796	140.456068914683	161.942473257403	149.655422125771	154.109421246341	159.140272467005	128.438825378901	173.594116020312	240.374070065662	159.961262660005	218.717859089839
Vps33b	552.81376666917	569.212881919006	635.997705310308	597.281945484657	586.784536470539	593.80014288138	579.934489849086	480.29644784547	525.658587274988	551.046217225999	553.429196099558	536.785525359468
Cpeb1	1339.4374654741	1267.40149236951	1196.24382289135	1045.95785668605	1211.61706161712	1166.70409305139	1259.4536900763	1451.68252213968	1302.93111799515	1075.63616887873	1011.24936164371	1066.15688600403
Homer2	983.516273235047	985.374565980635	934.269581994298	936.408536541336	879.331293846341	990.827804397377	1069.07115552988	1072.84195316494	1074.72312277743	1260.07413458949	1081.11749935728	1238.16550738993
Pde8a	366.333780309878	324.158997709162	385.07057095711	344.842207759882	377.097843322565	366.554047145251	352.451769083367	378.840568974741	339.386249298137	309.916253858244	369.565675800701	325.481830984539
Zfp592	1129.29250622657	1002.57132978483	965.83274354816	923.072097567197	1088.17247613485	952.518117759868	1027.08936586067	1070.68331744428	1069.84688356338	1052.95936981593	967.122116771984	868.940104587426
Sec11a	524.415799203288	571.792396489636	593.387437212595	593.471534349189	534.362863183546	527.628865962048	522.33156914017	537.500294442796	531.510074331853	645.532879987659	584.685994550363	647.256579611624
Adamtsl3	70.994918664705	85.9838190209978	93.1113265838912	153.369048202599	131.899694076951	88.808819023315	87.8688620983464	98.2179252897478	116.054493294478	54.4243177507159	68.0295025105768	54.8648188903324
Sh3gl3	1051.67139515316	1060.1804885289	1058.94407013205	1073.5833374182	1086.48145441591	1115.33428596928	1180.37171418779	1109.53876041605	1016.20825220879	860.962471084242	1165.69471869475	1040.20730950184
Mex3b	549.973969922582	505.584855843467	560.24611758104	575.372081455714	489.550787631761	579.869347740468	546.739586389711	499.724169331354	456.415990435426	1132.32816653573	897.253979058419	951.978749394416
Arnt2	4284.30669168607	5085.94289509202	4208.94759320742	4791.59200285139	4343.38928508524	4213.19485542962	4505.71998426521	5175.32914026748	5275.11558176329	3554.21030644259	3789.42715335943	3791.60383520486
Abhd17c	765.798522663285	698.188610450502	766.984825758833	694.447429439099	649.352340071144	667.807492067476	699.045614026845	730.698191441311	681.698242124707	1233.61786901623	1116.05156821406	1099.52062722112
Cyp2c6v1	0	0	0	0	0	0	0	0	0	0	1.83863520298856	0
Vom2r42	0	0	0	0	0	0	0	0	0	0	0	0
Nox4	0.9465989155294	0	0	0.952602783867077	0.845510859467635	2.61202408892103	1.95264137996325	2.1586357206538	0.975247842810739	0.755893302093277	0	2.22424941447293
Folh1	761.065528085638	760.956798335831	722.796399583427	857.342505480369	733.903426017908	895.924262499913	734.193158866183	861.295652540865	772.396291506105	715.830957082333	739.131351601403	746.606386791415
Grm5	8591.33175734484	7862.36041128004	6943.89554184952	7562.71350112072	6946.71722138609	7156.07532894731	8125.91710271708	8349.60296748889	7294.85386422433	7957.28879113593	7542.08160265909	8257.89665946651
Me3	793.249891213638	1284.59825617371	702.280344573417	858.295108264236	859.039033219118	1104.88618961359	955.817955492012	989.734477919766	1038.63895259344	1178.43765796342	867.835815810602	1056.51847187464
Picalm	3332.97478157902	3209.77596405385	3391.46170896241	3308.38946837036	3190.95798363086	3204.9535571061	3207.21346658964	3204.49472731056	3230.99610323198	3156.61042954152	3546.72730656494	3356.39236643966
Ddias	20.8251761416468	29.2344984671393	18.9378969323169	15.2416445418732	15.2191954704174	17.4134939261402	12.6921689697611	28.0622643684994	11.7029741137289	18.1414392502386	9.19317601494282	11.8626635438556
Nars2	216.771151656233	189.164401846195	200.42607586702	215.288229153959	209.686693147974	227.246095736129	228.459041455701	225.577432808322	211.62878188993	204.847084867278	185.702155501845	176.457120214853
Gab2	208.251761416468	222.698091264384	236.723711653961	239.103298750636	257.880812137629	245.530264358577	214.790551795958	221.260161367014	235.034730117388	139.840260887256	148.929451442074	164.594456670997
Lrrc32	26.5047696348232	28.3746602769293	59.9700069523367	32.3884946514806	19.4467497677556	21.7668674076752	21.4790551795958	26.9829465081725	25.3564439130792	23.4326923648916	27.5795280448285	21.5010776732384
Pak1	5498.79310031029	5404.08302546971	5853.3883101636	6058.55370539461	6399.67169531053	5400.79514119238	6017.06441235676	5509.91767696882	5843.68507412195	5062.97333742077	6258.71423097307	5367.11383712319
Myo7a	53.0095392696464	51.5902914125987	52.0792165638714	48.5827419772209	40.5845212544465	69.6539757045608	62.4845241588241	35.6174893907877	47.7871442977262	41.5741316151302	73.5454081195425	40.7779059320038
Map6	1726.59642192563	1622.51466492623	2217.31209915877	1765.17295850569	2214.39294094574	1662.98866994639	1868.67780062483	1666.46677634473	1879.30259309629	1953.98418591112	2553.86429695111	2223.50799800144
Uvrag	834.900243496931	757.517445574991	830.111148866556	758.271815958193	749.968132347793	708.729202793906	834.754189934291	829.995434591385	722.658651522758	733.216503030479	693.165471526688	759.951883278252
Chrdl2	0	0.859838190209978	1.57815807769307	1.90520556773415	1.69102171893527	1.74134939261402	0	1.0793178603269	0	5.29125311465294	0	2.22424941447293
C2cd3	789.46349555152	724.843594347012	689.655079951872	573.46687588798	730.521382580037	600.765540451836	723.453631276385	832.154070312039	740.213112693351	625.12376083114	571.815548129443	619.082753694967
Pgm2l1	5914.35002422769	6498.65704160702	6107.47176067219	6632.02058128259	5648.85805210327	5970.21639257716	6003.39592269702	6135.92203595842	6322.53176494202	5948.88028747409	5701.60776446754	5806.77380471734
Fchsd2	835.846842412461	737.741167200161	648.622969931852	670.632359842422	680.636241871447	646.040624659801	765.435420945595	752.284548647849	824.084427175075	653.091813008591	660.070037872894	564.959351276125
Fam168a	4317.4376537296	4230.40389583309	4030.61573042811	3782.78565473616	4247.00104710593	4361.20955380181	4378.79829456759	4435.99640594355	4256.95683386888	3963.14858287505	3840.90893904311	4059.2551814131
Pde2a	15350.9946131403	14835.648133883	14067.701104556	12525.7740050682	13835.9397043284	14172.8427064855	14053.1600115955	15202.1920627044	12925.9349086135	13540.3167203969	13741.9595071365	14169.2101866641
Rnf121	263.154498517173	242.474369639214	236.723711653961	260.060559995712	271.408985889111	256.849035410568	244.080172495407	249.322425735514	252.589191287981	224.500310721703	227.990765170582	228.356273219221
Stim1	1466.28172015504	1525.3529494325	1295.66778178601	1223.14197448533	1286.02201725027	1346.06308049064	1418.5939625433	1499.17250799406	1460.92126853049	1749.89299434594	1458.03771596993	1614.80507490735
Nup98	1774.87296661763	1687.86236738219	1623.92466194617	1595.60966297735	1561.65855743672	1632.51505557564	1654.86356951886	1876.93375910848	1703.75798139036	1333.39578489254	1287.04464209199	1384.22455227366
Clpb	996.768658052459	1061.04032671911	1017.91196011203	1110.73484598901	1088.17247613485	1016.07737059028	1060.28426932005	1085.79376748886	1032.78746553657	963.008066866835	1044.3447952975	1064.67405306104
Olr141	0	0	0	0	0	0	0	0	0	0	0	0
Hbb-b1	545.240975344935	506.444694033677	719.640083428041	731.598938009915	452.348309815185	551.137082762337	527.213172590078	692.922066329869	732.411129950865	900.268922793093	1224.53104519038	666.533407870389
Cckbr	122.111260103293	104.900259205617	86.7986942731189	156.226856554201	167.411150174592	78.3607226676308	93.7267862382361	114.407693194651	153.113911321286	88.4395163449134	123.188558600234	88.2285601074264
Apbb1	10350.1125423985	11054.0797733395	10038.6635322056	10511.9717199732	10064.9612711027	10256.5479224966	9962.37632057252	9716.01937866274	9932.89927902738	10912.0757090185	11770.9425695328	12755.3289755308
Olr193	0	0	0	0.952602783867077	0	0	0	0	0.975247842810739	0	0	0
Syt9	24.6115718037644	31.8140130377692	14.2034226992376	29.5306862998794	27.0563475029643	31.3442890670523	15.621131039706	24.8243107875187	24.3811960702685	15.8737593439588	22.0636224358628	21.5010776732384
Ppfibp2	382.425961873878	405.84362577911	462.40031676407	409.619197062843	397.390103949789	409.217107264294	371.001862193018	330.271265260031	378.396163010567	313.69572036871	319.92252532001	313.619167440684
Olr268	0	0	0	0	0	0	0	0	0	0	0	0
Ric3	1081.9625604501	1039.54437196386	942.160372382764	952.602783867077	959.654825495766	1022.17209346443	1093.47917277942	1053.41423167905	1038.63895259344	956.205027147995	842.094922968762	924.54633994925
Eif3f	1885.62503973457	1743.75184974584	1874.85179629937	2077.62667161409	1921.00067271047	1968.59548835015	1837.43553854542	1908.23397705796	1872.47585819662	2401.47302075034	2307.48717975065	2472.62393242241
Zfp143	233.809932135762	217.539062123125	209.895024333179	224.81425699263	178.402791347671	178.488312742937	215.766872485939	232.053339970283	204.802046990255	212.406017888211	202.249872328742	239.477520291586
St5	1442.61674726681	1304.37453454854	1150.47723863825	1091.68279031167	1233.60034396328	1440.09594769179	1296.5538762956	1300.57802169391	1370.22321914909	1130.81637993154	785.097231676117	782.935793894473
Dennd5a	11633.7006718563	11304.2926866906	12039.7679747204	11825.6109589259	11700.1792733131	11811.5729301009	11595.7608349118	11414.8656908173	11564.4889200497	12228.841841265	13725.4117903096	13144.5726230636
Mrvi1	60.5823305938816	36.1132039888191	83.6423781177328	64.7769893029612	43.1210538328494	61.8179034377977	46.8633931191181	43.172714413076	58.5148705686443	68.7862904904882	53.3204208866683	31.8809082741121
rnf141	882.230189273401	784.1724294715	858.517994265031	935.455933757469	875.103739549003	918.561804603895	847.446358904052	924.975406300152	778.24777856297	956.205027147995	1003.89482083176	1056.51847187464
Dkk3	8053.66357332414	8266.48436067873	7505.71981750825	8221.91462755674	9143.35443428301	7469.51821961783	8026.33239233895	7830.45107667165	7916.08674009477	7280.00839246035	8704.09905094786	8511.46109271643
Galnt18	2611.66640794562	2257.9350874914	2633.94583166974	2229.09051424896	2227.07560383775	2519.73257111248	2423.2279525344	2197.49116362557	2231.36706435097	3229.17618654248	2708.30965400215	3073.1712743301
Arntl	806.502276031049	693.889419499453	716.483767272655	724.930718522845	732.212404298972	705.246504008678	728.335234726293	856.978381099558	726.559642894001	910.095535720306	917.478966291293	817.040951583058
Tead1	106.965677454822	119.517508439187	97.8458008169704	102.881100657644	90.469661963037	117.541084001446	140.590179357354	158.659725468054	123.856476036964	83.1482632302605	93.7703953524167	80.8143953925166
Parva	69.1017208336462	111.778964727297	101.002116972357	79.0660310609673	84.5510859467635	87.0674696307009	88.845182788328	110.090421753344	86.7970580101558	89.1954096470067	117.672652991268	79.3315624495347
Spon1	4984.78988917782	5535.63826857184	5092.71611671554	5203.11640548197	5184.67259025554	5567.96468288332	5516.21189839619	5554.16970924222	5194.17001081	3322.90695600205	4736.32428289854	4277.23162403145
Far1	1280.74833271128	1229.56861200027	1306.71488832986	1318.40225287203	1119.45637793515	1185.85893637015	1229.18774868687	1259.56394300149	1274.64893055364	1146.6901392755	1386.33094305338	1175.88652378469
Pde3b	720.361774717874	751.498578243521	896.393788129665	784.944693906471	729.675871720569	841.942431328878	762.50645887565	859.137016820211	809.455709532913	706.760237457214	654.554132263929	617.599920751985
Plekha7	95.6064904684694	111.778964727297	105.736591205436	110.501922928581	139.50929181216	109.705011734683	86.8925414083648	82.0281573848443	117.029741137289	78.6129034177008	55.1590560896569	57.0890683048053
Sox6	398.518143437878	352.533657986091	321.944247849387	393.424949737103	380.479886760436	360.459324271102	392.480917372614	391.792383298664	365.717941054027	296.310174420565	318.083890117021	292.859506238936
Tmc7	193.106178767998	179.706181753885	184.644495090089	173.373706663808	215.605269164247	169.781565779867	184.524610406527	200.753122020803	199.925807776202	182.926179106573	224.313494764605	227.61485674773
LOC361635	903.055365415048	930.344921807197	934.269581994298	880.204972293179	883.558848143679	1016.07737059028	966.55748308181	1002.68629224369	913.807228713663	904.804282605653	847.610828577728	953.461582337398
Syt17	1316.7190915014	1779.86505373466	1499.25017380842	1932.8310484663	1448.36010226806	1592.46401954552	1335.60670389486	1544.50385812779	1438.49056814584	984.173079325447	1086.63340496624	943.081751736524
Gpr139	15.1455826484704	12.8975728531497	9.46894846615843	10.4786306225378	10.9916411730793	6.96539757045607	26.3606586295039	8.63454288261519	9.75247842810739	3.77946651046638	14.7090816239085	7.41416471490978
Acsm3	80.460907819999	59.3288351244885	55.2355327192575	64.7769893029612	65.1043361790079	65.3006022230257	54.6739586389711	90.6627002674595	69.2425968395625	37.7946651046638	55.1590560896569	28.1738259166572
Dcun1d3	296.285460560702	292.344984671393	258.817924741664	290.543849079458	266.335920732305	277.745228121936	308.517338034194	310.843543774147	310.128814013815	284.215881587072	296.020267681159	280.996842695081
Vwa3a	459.100474031759	595.008027625305	448.196894064832	581.087698158917	760.959773520872	581.610697133082	536.976379489895	621.687087548294	599.777423328605	348.466812265001	305.213443696102	250.598767363951
Uqcrc2	4326.90364288489	4621.63027237863	4701.33291344766	4893.52050072517	4504.88185924356	4671.16974568711	4525.24639806484	4588.18022424965	4610.97180080917	4709.97116534321	4828.25604304797	5083.15132854215
Usp31	4613.7231142903	3961.27454229737	3637.65436908253	3265.52234309634	3391.34405732469	3393.88996620472	4333.88754282844	4511.54865616644	3891.23889281485	4180.84585387792	3682.78631158609	3787.89675284741
Hs3st2	256.528306108468	257.091618872784	214.629498566258	221.003845857162	231.669975494132	203.73787893584	258.724982845131	275.226054383359	266.242661087332	148.155087210282	270.279374839319	202.406696717037
Mettl9	1193.66123248257	1212.37184819607	1358.79410489373	1334.59650019777	1140.59414942184	1241.5821169338	1245.78520041656	1157.02874627044	1255.14397369742	1241.17680203716	1362.42868541453	1330.10114985481
Ears2	141.043238413881	133.274919482547	119.940013904673	136.222198092992	141.200313531095	116.670409305139	127.898010387593	174.849493372958	152.138663478475	114.139888616085	79.0613137285082	128.265049567939
Prkcb	18949.9636899831	16413.4512129183	15970.9597462539	14510.0456038633	13752.2341292411	15087.0511376079	16372.8979709919	17742.9063059139	15863.3814111595	16277.4063672766	16634.1326814375	16143.6022502446
Cacng3	718.468576886815	525.361134218297	702.280344573417	572.514273104113	617.222927411374	633.851178911503	605.318827788608	603.338683922736	555.891270402121	687.862904904882	740.969986804391	763.658965635707
Slc5a11	148.616029738116	117.797832058767	119.940013904673	106.691511793113	112.452944309196	136.6959273202	81.034617268475	123.042236077266	121.905980351342	122.454714939111	108.479476976325	129.747882510921
Nsmce1	301.965054053879	289.765470100763	298.271876683991	302.92768526973	299.310844251543	323.890987026207	305.588375964249	302.209000891532	286.722865786357	328.813586410576	299.697538087136	335.120245113922
LOC100271845	0	0	0	0	0	0	0	1.0793178603269	0	0	0	0
Il21r	15.1455826484704	12.8975728531497	11.0471065438515	12.383836190272	9.30061945414399	12.1894457482981	13.6684896597428	9.71386074294209	8.77723058529665	9.8266129272126	11.0318112179314	14.0869129583286
Atxn2l	1716.1838338548	1318.1319455919	1182.04040019211	1211.71074107892	1149.04925801652	1120.55833414712	1516.22603154147	1617.89747263002	1450.19354225957	1209.42928334924	1128.92201463498	948.271667036961
Xpo6	2963.80120452255	2926.02936128456	2774.40190058442	2608.22642222806	2830.77035749764	2688.64346219604	2990.47027341372	3022.09000891532	2855.52568374984	3455.94417717046	2660.50513872445	3037.58328369854
Nfatc2ip	184.586788528233	150.471683286746	134.143436603911	162.89507604127	169.102171893527	141.049300801736	173.78508281673	199.673804160476	171.64362033469	179.9026058982	187.540790704833	183.129868458272
Spn	37.863956621176	30.9541748475592	48.9229004084852	42.8671252740184	47.3486081301876	43.5337348153505	21.4790551795958	42.0933965527491	39.9851615552403	37.0387718025706	58.836326495634	45.2264047609497
Mvp	278.300081165644	282.886764579083	284.068453984753	325.79015208254	262.108366434967	319.537613544672	305.588375964249	262.274240059436	307.203070485383	282.704094982886	283.149821260239	258.754348550351
Dctpp1	102.232682877175	134.134757672757	96.2676427392774	106.691511793113	101.461303136116	134.083903231279	81.034617268475	106.852468172363	95.5742885954524	106.580955595152	128.704464209199	137.162047225831
Taok2	3740.01231525666	3993.94839352535	3744.96911836566	3662.75770396891	3688.96387985729	3716.03960383832	3846.70351852761	3844.53021848441	3907.81810614263	3966.92804938552	3741.62263808173	3741.18751514348
Itgad	0	0	3.15631615538614	1.90520556773415	1.69102171893527	0.870674696307009	0	2.1586357206538	1.95049568562148	0	1.83863520298856	1.48283294298196
Mcmbp	702.376395322815	637.999937135804	654.935602242625	628.717837352271	644.279274914338	632.109829518889	635.584769178039	658.383894799408	633.91109782698	628.147334039513	623.297333813123	679.137487885736
Ate1	1874.26585274821	2001.70330680883	1852.75758321167	1940.45187073723	1840.67714106104	1789.2365009109	1953.61770065323	1888.80625557207	2032.41650441758	2030.32940942254	2077.65777937708	2021.8427177559
Fgfr2	2034.24106947268	1931.19657521161	2144.71682758488	2120.49379688811	2010.62482381404	2138.37705413002	2085.42099380075	1887.72693771175	1944.64419856461	1816.41160493014	2289.10082772076	2308.02947575141
Plekha1	2113.75537837715	2263.95395482287	2144.71682758488	2424.37408494171	2287.10687485995	2338.63223428063	2360.74342837557	2158.6357206538	2297.6839176621	1911.6541609939	2730.37327643802	2329.53055342465
Acadsb	789.46349555152	756.657607384781	724.37455766112	929.740317054267	834.519218294556	922.91517808543	895.286072713151	865.612923982173	869.921075787179	554.069790434372	560.783736911512	556.062353618234
Plpp4	113.591869863528	136.714272243387	124.674488137753	172.421103879941	116.680498606534	145.402674283271	141.566500047336	139.23200398217	171.64362033469	113.383995313992	143.413545833108	140.869129583286
Cpxm2	24.6115718037644	36.9730421790291	31.5631615538614	29.5306862998794	36.3569669571083	40.9217107264294	18.5500931096509	21.586357206538	27.3069395987007	15.1178660418655	38.6113392627598	18.5354117872745
Fam175b	726.98796712658	742.900196341421	766.984825758833	720.16770460351	714.456676250152	771.41778092801	779.103910605338	756.601820089156	766.544804449241	739.263649447225	759.356338834277	694.707233787046
Fam53b	1309.14630017716	1222.68990647859	1158.36802902671	1132.64471001795	1200.62542044404	1123.17035823604	1234.06935213678	1274.67439304607	1287.32715251018	1264.60949440205	1160.17881308578	1138.81570021014
Nkx1-2	13.2523848174116	6.01886733146985	18.9378969323169	16.1942473257403	8.45510859467636	16.5428192298332	12.6921689697611	7.55522502228829	7.80198274248591	6.80303971883949	12.8704464209199	19.2768282587654
Bccip	417.450121748466	418.741198632259	419.790048666357	437.244677794988	457.421374971991	433.595998760891	413.95997255221	403.66487976226	384.247650067431	414.229529547116	386.113392627598	395.916395776182
Fank1	27.4513685503526	11.1778964727297	22.094213087703	20.0046584612086	28.7473692218996	19.1548433187542	20.5027344896142	25.9036286478456	15.6039654849718	13.606079437679	20.2249872328742	19.2768282587654
Dock1	1492.78648978986	1368.86239881429	1410.87332145761	1499.39678180678	1463.57929773848	1655.15259767962	1490.84169360194	1549.90044742943	1592.57972730994	1301.64826620462	1401.04002467729	1503.5926041837
Mki67	275.460284419056	257.091618872784	189.378969323169	280.06521845692	244.352638386147	288.19332447762	240.17488973548	320.557404517089	285.747617943547	160.249380043775	132.381734615177	134.937797811358
Mgmt	17.9853793950586	26.6549838965093	28.4068453984753	23.8150695966769	21.9832823461585	19.1548433187542	14.6448103497244	9.71386074294209	31.2079309699437	9.07071962511932	7.35454081195425	17.7939953157835
Ebf3	2.8397967465882	0.859838190209978	3.15631615538614	0.952602783867077	0.845510859467635	0	0	1.0793178603269	2.92574352843222	5.29125311465294	1.83863520298856	2.22424941447293
Tcerg1l	35.0241598745878	49.8706150321787	48.9229004084852	46.6775364094867	59.1857601627345	34.8269878522804	30.2659413894304	73.3936145022291	53.6386313545907	25.7003722711714	42.288609668737	28.9152423881481
Jakmip3	964.584294924459	842.641426405779	856.939836187338	935.455933757469	989.247705577134	931.6219250485	794.725041645044	873.168149004461	922.584459298959	874.568550521921	854.965369389682	677.654654942754
Lrrc27	35.0241598745878	42.1320713202889	48.9229004084852	35.2463030030818	39.7390103949789	38.3096866375084	37.1001862193018	47.4899858543835	40.960409398051	33.2593052921042	31.2567984508056	29.6566588596391
Tubgcp2	1276.01533813363	1322.43113654295	1294.08962370832	1315.54444452043	1382.41025522958	1427.9065019435	1151.08209348834	1316.76778959882	1279.52516976769	1301.64826620462	1158.34017788279	1232.23417561801
Paox	436.382100059054	387.7870237847	380.33609672403	489.637830907677	461.648929269329	498.896600983916	393.457238062595	349.698986745915	343.28724066938	524.589951652734	540.558749678638	576.822014819981
Psmd13	1670.74708590939	1661.20738348568	1710.72335621929	1713.73240817687	1728.22419675185	1716.97050111742	1612.88177984965	1648.11837271917	1608.18369279491	1979.68455818229	1829.44202697362	1972.167814166
Cyp2e1	11.3591869863528	16.3369256139896	14.2034226992376	9.52602783867077	6.76408687574108	7.83607226676308	11.7158482797795	14.0311321842497	9.75247842810739	7.55893302093277	1.83863520298856	1.48283294298196
Ap2a2	6509.76074209569	7242.41707613865	6688.23393326324	7084.50690361945	6685.45436581059	6484.78513809461	6749.30492984298	6981.02792059438	7294.85386422433	6876.36136914254	6736.7593837501	6784.70213061394
Tollip	3608.43506599807	3594.12363507771	3830.18965456108	3458.90070822135	3556.21867492087	3519.26712247293	3560.64155636299	3525.05213182765	3608.41701839973	4503.61229387174	4140.60647713025	4269.81745931654
Chid1	2383.53606930303	2478.05366418516	2329.36132267497	2333.87682047434	2314.16322236292	2336.02021019171	2317.78531801638	2475.95517158991	2223.56508160848	2452.11787199059	2404.93484550904	2605.3374808193
Deaf1	633.274674489169	636.280260755384	643.888495698773	670.632359842422	635.824166319662	616.437684985363	558.45543466949	617.369816106986	599.777423328605	650.824133102312	630.651874625077	680.620320828718
H19	6.6261924087058	3.43935276083991	11.0471065438515	3.81041113546831	1.69102171893527	6.09472287414907	3.90528275992651	12.9518143239228	2.92574352843222	4.53535981255966	7.35454081195425	7.41416471490978
Kcnq1	25.5581707192938	23.2156311356694	28.4068453984753	34.2937002192148	32.1294126597701	34.8269878522804	27.3369793194855	28.0622643684994	24.3811960702685	9.8266129272126	5.51590560896569	11.8626635438556
Cars	986.356069981635	1038.68453377365	1024.2245924228	963.081414489614	1223.45421364967	1044.80963556841	1082.73964518962	1086.87308534919	1018.15874789441	1012.1411315029	1024.11980806463	1099.52062722112
Trpm5	0	3.43935276083991	1.57815807769307	2.85780835160123	0	0.870674696307009	2.92896206994488	4.3172714413076	0	0	3.67727040597713	0
Cdkn1c	64.3687262559992	69.6468934070082	72.5952715738813	54.2983586804234	52.4216732869934	59.2058793488766	49.792355189063	36.6968072511146	58.5148705686443	105.069168990965	117.672652991268	93.4184754078632
Shank2	3073.60667872396	2866.70052616007	2622.89872512588	2495.81929373174	2396.17777573128	2419.60498103718	2811.80358714708	2930.34799078753	2950.12472450249	3068.9268064987	2763.46871009181	2816.64117519423
LOC100364769	23.664972888235	18.0566019944095	219.363972799337	18.0994528934745	12.6826628920145	11.3187710519911	24.4080172495407	22.6656750668649	26.33169175589	6.80303971883949	301.536173290124	12.6040800153466
Ppfia1	1455.86913208422	1517.61440572061	1417.18595376838	1386.0370505266	1420.45824390563	1528.0340920188	1414.68867978338	1493.77591869243	1398.5054065906	1494.40105823841	1163.85608349176	1149.93694728251
Ano1	106.019078539293	74.8059225482681	56.8136907969506	60.0139753836258	83.7055750872959	80.1020720602449	88.845182788328	78.7902038038636	92.6485450670202	104.313275688872	62.5135969016112	68.951731848661
Kmt5b	1961.35295297692	1895.943209413	2113.15366603102	2085.24749388503	1950.59355279184	2031.28406648425	2102.99476622042	2048.54529890045	1961.2234118924	2021.25868979742	1987.56465443064	1893.57766818796
Cpt1a	1259.92315656963	1177.11848239746	1264.10462023215	1279.34553873348	1299.55019100176	1292.0812493196	1154.01105555828	1280.0709823477	1198.5795988144	1402.18207538303	1139.95382585291	1129.91870255225
Ppp6r3	2514.16671964609	2596.71133443413	2502.95871122121	2601.55820274099	2577.11709965735	2623.34285997302	2474.97294910342	2601.15604338783	2570.75331364911	2405.25248726081	2268.87584048789	2377.72262407157
Lrp5	245.169119122115	188.304563655985	183.066337012396	184.804940070213	218.987312602118	178.488312742937	233.340644905609	262.274240059436	221.381260318038	247.177109784502	213.281683546673	229.097689690712
Rhod	7.5727913242352	7.73854371188981	4.73447423307922	0	11.8371520325469	6.96539757045607	8.78688620983464	4.3172714413076	5.85148705686443	4.53535981255966	1.83863520298856	1.48283294298196
Pc	3274.2856488162	2738.58463581878	3271.52169505774	2582.50614706364	3017.62825743999	2902.82943748757	2747.3664216083	2846.16119768203	2681.93156772953	3458.21185707674	3486.05234486632	3802.72508227723
Efemp2	411.770528255289	421.320713202889	391.383203267882	371.51508570816	452.348309815185	406.605083175373	391.504596682632	376.681933254088	357.915958311541	350.734492171281	270.279374839319	259.495765021842
Tmem151a	5864.18028170464	5241.57360752003	4515.11026027988	4274.32869121157	4192.8883521	4274.14208417111	5507.42501218636	4793.25061771176	4875.26396621088	6727.45038863017	7856.48822237013	7486.08211264441
Scyl1	1310.09289909269	1345.64676767862	1360.37226297143	1374.60581712019	1473.72542805209	1427.9065019435	1389.30434184385	1335.11619322437	1405.33214149028	1228.32661590157	1253.9492084382	1330.10114985481
Pacs1	1339.4374654741	1303.51469635833	1131.53934170593	1213.61594664666	1229.37278966594	1217.2032254372	1350.25151424459	1353.46459684993	1274.64893055364	1180.7053378697	1287.04464209199	1193.68051910047
Brms1	2120.38157078586	2196.88657598649	2368.8152746173	1917.58940392443	2136.60594187471	2150.56649987831	2120.56853864009	1804.61946246657	1981.70361659142	2144.46929803863	2347.9371542164	2442.96727356277
Prdx5	1665.06749241622	1510.73570019893	1713.87967237468	1602.27788246442	1696.09478409208	1771.82300698476	1663.65045572869	1409.58912558693	1612.08468416615	1758.20782066896	1792.66932291385	1763.82978567704
Rasgrp2	162.815013471057	165.948770710526	181.488178934703	206.714804099156	207.995671429038	177.61763804663	167.92715867684	177.008129093611	174.569363863122	148.155087210282	202.249872328742	162.370207256524
Nrxn2	2456.42418579879	2124.66016800886	2417.73817502579	2257.66859776497	2457.05455761295	2140.98907821894	2391.98569045499	2516.96925028233	2393.25820625755	2406.0083805629	2963.87994721756	2503.02200775354
Arl2	806.502276031049	874.455439443548	890.081155818892	992.612100789494	917.379282522385	977.767683952771	833.777869244309	773.870905854386	798.727983261995	838.285672021444	954.251670351064	1066.15688600403
Mark2	1072.49657129481	941.522818279926	1019.49011818972	846.863874857831	1011.23098792329	956.000816545096	967.533803771792	990.813795780093	1020.10924358003	1008.36166499243	976.315292786927	983.859657668528
Macrod1	175.120799372939	184.005372704935	167.284756235466	183.852337286346	203.7681171317	181.971011528165	200.145741446233	177.008129093611	191.148577190905	204.091191565185	233.506670779548	210.562277903438
Rtn3	13965.1738008052	14916.4729237627	12566.8727726699	13300.2400683521	13271.9839610635	13075.7925891387	14094.1654805748	14155.2537381873	14032.8412102037	14383.893645533	14749.5315983743	15402.1857787536
Ust5r	0	0.859838190209978	0	0	0	0.870674696307009	1.95264137996325	1.0793178603269	0.975247842810739	0.755893302093277	0	0
Lrrn4cl	10.4125880708234	13.7574110433597	6.31263231077229	10.4786306225378	5.91857601627345	16.5428192298332	13.6684896597428	5.39658930163449	10.7277262709181	8.31482632302605	14.7090816239085	17.0525788442925
Slc3a2	3619.79425298443	3451.39049550285	3500.35461632323	2850.18752933029	3677.12672782475	3369.51107470813	3483.51222185444	3657.80822864786	3489.43678157682	4093.16223083509	3454.79554641551	3359.35803232562
Asrgl1	1322.39868499457	1288.03760893455	1513.45359650766	1390.80006444593	1231.06381138488	1447.06134526225	1291.67227284569	1268.19848588411	1311.70834858044	1381.77295622651	1329.33325176073	1293.03032628027
Slc22a25	0.9465989155294	2.57951457062994	4.73447423307922	2.85780835160123	5.07306515680581	8.70674696307009	5.85792413988976	1.0793178603269	3.90099137124296	3.77946651046638	7.35454081195425	2.22424941447293
Fads2	1713.34403710821	1503.85699467725	1676.00387851004	1447.95623147796	1633.52698049147	1650.79922419809	1565.04206604055	1898.52011631502	1683.27777669134	1696.98046319941	1811.05567494374	1794.22786100817
Fads3	422.183116326113	446.256020718979	430.837155210209	431.529061091786	525.062243729402	438.820046938733	502.805155340538	379.919886835068	470.069460234776	389.285050578038	476.206517574038	536.785525359468
Ms4a8	0.9465989155294	0	0	0	0	0	0.976320689981626	1.0793178603269	0	0	0	0
Vps37c	1008.12784503881	837.482397264519	935.847740071991	783.039488338737	809.153892510527	835.847708454729	882.59390374339	835.39202389302	982.074577710414	864.741937594709	913.801695885316	894.14826461812
Cd6	14.198983732941	27.5148220867193	18.9378969323169	23.8150695966769	13.5281737514822	26.9909155855173	25.3843379395223	22.6656750668649	9.75247842810739	21.920905760705	29.418163247817	22.9839106162203
Cyb561a3	93.7132926374106	101.460906444777	82.0642200400397	107.64411457698	111.607433449728	139.307951409122	115.205841417832	91.7420181277864	98.5000321238847	117.163461824458	119.511288194257	101.574056594264
Olr354	0	0	0	0	0	0	0	0	0	0	0	0
Tle4	1548.6358258061	1441.94864498213	1524.50070305151	1494.63376788744	1612.38920900478	1473.18158615146	1546.4919729309	1579.04202965825	1491.15395165762	1456.60639313374	1583.06490977315	1558.45742307404
Gnaq	2166.7649176468	2126.37984438928	1841.71047666781	1780.41460304757	1821.23039129329	1837.12360920779	2232.84541798798	2301.10567821695	1982.67886443423	2208.72022871656	2187.97589155639	2477.81384772285
Rorb	548.080772091523	474.630680995908	457.665842530991	478.206597501272	508.997537399517	455.362866168566	515.497324310299	531.024387280834	576.371475101147	450.512408047593	485.399693588981	409.26189226302
Ostf1	318.057235617879	289.765470100763	320.366089771694	294.354260214927	300.156355111011	367.424721841558	344.641203563514	319.478086656762	295.500096371654	365.852358213146	389.790663033575	387.760814589782
Vps13a	4529.47581080818	4680.09926931291	4791.28792387617	4602.02404886185	4428.78588189147	4645.9201794942	5016.3357051256	5114.88734008917	4780.66492545824	3279.06514448064	3133.03438589251	3246.66272865899
Gna14	796.089687960226	545.137412593126	675.451657252635	474.396186365804	549.582058653963	471.035010702092	577.981848469123	618.449133967313	491.524912776612	747.578475770251	588.36326495634	696.190066730028
Pcsk5	655.993048461875	508.164370414097	557.089801425654	559.177834129974	567.337786702783	511.956721428521	586.768734678958	558.007333789007	589.049697057686	280.436415076606	450.465624732198	332.895995699449
Gcnt1	131.577249258587	154.770874237796	154.659491613921	177.184117799276	147.964400406836	161.945493513104	167.92715867684	130.597461099555	164.816885435015	170.831886273081	161.799897862994	156.438875484596
Anxa1	44.4901490298818	45.5714240811289	47.3447423307922	45.7249336256197	33.8204343787054	61.8179034377977	52.7213172590078	23.7449929271918	47.7871442977262	43.0859182193168	79.0613137285082	54.1234024188414
Tmc1	3.7863956621176	3.43935276083991	11.0471065438515	1.90520556773415	3.38204343787054	6.96539757045607	6.83424482987139	2.1586357206538	6.82673489967517	3.02357320837311	7.35454081195425	3.70708235745489
Tmem2	641.794064728934	817.706118889689	800.126145390387	710.641676764839	744.049556331519	811.468816958133	917.741448582729	956.275624249632	780.198274248591	492.842432964817	632.490509828066	431.504386407749
Klf9	4661.9996589823	3213.21531681469	2689.18136438899	2572.98011922497	2450.29047073721	2386.51934257751	3248.21893556887	4654.01861372959	3134.44656679372	4753.81297686462	4017.41791853001	3920.61030124429
Smc5	3153.12098762843	1943.23430987455	2005.83891674789	1934.73625403403	1944.67497677556	2014.74124725442	2185.00570417888	3176.43246294206	1963.17390757802	1625.92649280264	1371.62186142947	1514.71385125607
RGD1560242	5.6795934931764	6.87870552167983	9.46894846615843	9.52602783867077	7.60959773520872	7.83607226676308	5.85792413988976	3.2379535809807	8.77723058529665	4.53535981255966	16.5477168268971	8.89699765789174
Tjp2	1102.78773659175	1042.12388653449	1287.77699139755	1126.92909331475	1189.63377927096	1127.52373171758	1103.24237967924	1011.3208351263	1142.01522393138	1009.11755829452	1401.04002467729	1280.42624626492
Apba1	2579.48204481762	2885.61696634469	2349.87737768498	2576.79053036044	2307.39913548718	2120.96356020387	2711.24255607898	2767.37099387817	2706.3127637998	2840.64702926653	2987.78220485642	2915.24956590253
Pgm5	147.669430822586	188.304563655985	143.61238507007	154.321650986466	157.26501986098	135.825252623893	163.045555226932	222.339479227341	174.569363863122	268.342122243113	240.861211591502	184.612701401254
Dock8	142.936436244939	141.873301384646	140.456068914683	128.601375822055	120.908052903872	138.437276712814	117.158482797795	140.311321842497	136.534697993503	116.407568522365	110.318112179314	96.3841412938271
Dmrt1	0	0.859838190209978	0	0	0.845510859467635	0	1.95264137996325	0	0	0	0	0
Dmrt2	0	0	0	0	3.38204343787054	0.870674696307009	0	2.1586357206538	1.95049568562148	0.755893302093277	3.67727040597713	0.741416471490978
Smarca2	3281.85844014043	3157.32583445104	3157.89431346384	3294.10042661235	3283.9641781723	3098.73124415665	3362.44845629672	3315.66446692423	3397.76348435261	3239.00279946969	3070.5207889909	3275.57797104714
Rfx3	397.571544522348	378.328803692391	329.835038237852	517.263311639823	373.715799884695	397.027661515996	340.735920803588	418.775329806837	466.168468863533	751.357942280717	358.53386458277	401.84772754811
Pum3	347.40180199929	299.223690193072	323.52240592708	303.880288053597	306.920441986752	315.184240063137	337.806958733643	349.698986745915	320.856540284733	277.412841868233	284.988456463227	283.221092109554
Spata6l	179.853793950586	194.323430987455	200.42607586702	192.425762341149	144.582356968966	167.169541690946	195.264137996325	235.291293551264	207.727790518687	157.981700137495	108.479476976325	131.972131925394
Pdcd1lg2	0.9465989155294	1.71967638041996	0	0	0	0	0	2.1586357206538	0.975247842810739	1.51178660418655	0	1.48283294298196
Uhrf2	2004.89650309127	2064.47149469416	1825.92889589088	1956.64611806298	1843.21367363945	1759.63356123647	2090.30259725066	2047.46598104013	2026.56501736072	1523.88089702005	1527.9058536835	1567.35442073193
A1cf	0	0	0	0	0	0	0	0	0	0	0	0
Atad1	2372.17688231668	2217.52269255153	2280.43842226649	2493.91408816401	2402.94186260702	2365.62314986614	2338.288052506	2294.62977105499	2272.32747374902	2774.88431198442	2862.75501105319	2806.26134459335
Sgms1	1013.80743853199	1041.26404834428	957.941953159694	956.413195002545	979.101575263522	1028.26681633858	974.368048601663	1145.15624980684	1068.87163572057	1223.03536278692	1007.57209123773	1069.12255188999
Rnls	132.523848174116	120.377346629397	130.987120448525	154.321650986466	109.916411730793	119.28243339406	127.898010387593	138.152686121843	119.955484665721	118.675248428644	110.318112179314	123.075134267502
Ankrd22	0.9465989155294	0	0	0.952602783867077	0.845510859467635	0	1.95264137996325	0	0	0	0	0
Lipa	1032.73941684258	1059.32065033869	978.458008169704	1030.71621214418	1011.23098792329	989.95712970107	948.007389972159	1042.62105307578	1013.28250868036	935.040014689384	989.185739207847	1037.24164361588
Kif20b	51.1163414385876	73.9460843580581	61.5481650300298	52.3931531126892	70.1774013358138	60.9472287414907	63.4608448488057	55.0452108766718	59.4901184114551	51.4007445423428	64.3522321045997	59.3133177192782
Btaf1	2490.50174675785	2237.29897092636	2337.25211306344	2174.79215556854	2347.13814588216	2147.08380109309	2401.7488973548	2596.83877194652	2351.32254901669	1864.78877626411	1823.92612136466	1828.33301869675
Pcgf5	193.106178767998	210.660356601445	254.083450508585	256.250148860244	243.507127526679	201.125854846919	264.582906985021	274.146736523032	262.341669716089	194.264578637972	193.056696313799	206.855195545983
Hectd2	1327.13167957222	1266.5416541793	1466.10885417686	1273.62992203028	1163.42294262747	1233.74604466703	1378.56481425406	1362.09913973255	1341.94103170758	1569.23449514564	1097.66521618417	1043.17297538781
Myof	220.55754731835	243.334207829424	202.004233944713	208.62000966689	218.987312602118	239.435541484428	228.459041455701	236.370611411591	259.415926187657	135.304901074697	115.834017788279	91.9356424648813
Exoc6	1158.63707260799	1271.70068332056	1262.52646215446	1297.44499162696	1198.08888786564	1381.76074303922	1199.89812798742	1301.65733955424	1231.73802546996	1567.72270854146	1307.26962932487	1402.01854758944
Ide	1006.23464720775	989.673756931685	1035.27169896666	1004.99593697977	1010.38547706382	952.518117759868	948.007389972159	988.655160059439	1008.4062694663	847.356391646563	858.642639795659	891.924015203647
Plce1	286.819471405408	260.530971633623	231.989237420882	283.875629592389	281.555116202723	267.297131766252	304.612055274267	284.939915126301	256.490182659224	317.475186879176	200.411237125753	199.441030831073
Cyp2c13	0	0	0	0	0	0	0	0	0	0	0	0
Cyp2c24	0.9465989155294	4.29919095104989	0	0	0	4.35337348153505	0.976320689981626	0	0	1.51178660418655	0	0.741416471490978
Cyp2c12	0	0	0	0	0	0	0	0	0	0	0	0
Entpd1	446.794688129877	474.630680995908	394.539519423268	422.955636036982	393.162549652451	448.39746859811	465.704969121236	428.489190549779	449.589255535751	495.110112871096	472.529247168061	496.007619427464
Aldh18a1	1980.28493128751	1923.45803149972	2154.18577605104	1993.79762663379	2227.07560383775	2099.1966927962	1935.06760754358	1971.91373081724	1999.25807776202	1855.71805663899	2005.95100646052	2236.85349448828
Cyp2c22	0	0	0	0	0	0	0	0	0	0	0	0
Pik3ap1	45.4367479454112	24.0754693258794	36.2976357869406	48.5827419772209	54.1126950059287	42.6630601190435	45.8870724291364	38.8554429717684	25.3564439130792	37.0387718025706	51.4817856836798	43.7435718179677
Zfp518a	456.260677285171	506.444694033677	528.682956027179	485.827419772209	401.617658247127	424.889251797821	534.04741741995	468.423951381874	419.356572408618	442.197581724567	498.270140009901	410.744725206002
Tll2	15.1455826484704	26.6549838965093	18.9378969323169	26.6728779482781	24.5198149245614	19.1548433187542	26.3606586295039	29.1415822288263	15.6039654849718	17.3855459481454	22.0636224358628	14.8283294298196
Slit1	3503.36258637431	3709.34195256585	2922.74875988757	2840.66150149162	3122.47160401398	2994.25028059981	3456.17524253496	3443.02397444281	3385.08526239608	2830.06452303723	2360.80760063732	2689.85895856927
Dntt	1.8931978310588	4.29919095104989	4.73447423307922	2.85780835160123	0.845510859467635	7.83607226676308	11.7158482797795	1.0793178603269	3.90099137124296	1.51178660418655	1.83863520298856	0.741416471490978
Crtac1	867.084606624931	1022.34760815966	956.363795082001	1272.67731924641	1275.03037607719	1045.68031026472	1020.2551210308	1065.28672814265	1166.39642000164	607.738214882995	1040.66752489153	829.645031598404
Pi4k2a	580.265135219522	515.043075935777	542.886378726417	515.358106072088	522.525711150999	548.525058673416	536.000058799913	552.610744487372	575.396227258336	495.110112871096	498.270140009901	536.044108887977
Hps1	267.88749309482	204.641489269975	265.130557052436	255.297546076377	262.953877294435	231.599469217664	228.459041455701	196.435850579496	229.183243060524	171.587779575174	134.220369818165	203.148113188528
Mms19	716.575379055756	601.886733146985	637.575863388001	620.144412297467	635.824166319662	611.213636807521	653.158541597708	601.180048202083	627.084362927305	601.691068466248	538.720114475649	544.199690074378
Abcc2	20.8251761416468	21.4959547552495	53.6573746415644	42.8671252740184	48.1941189896552	33.9563131559734	37.1001862193018	47.4899858543835	40.960409398051	28.7239454795445	20.2249872328742	20.0182447302564
Entpd7	220.55754731835	234.735825927324	168.862914313159	189.567953989548	178.402791347671	154.980095942648	216.743193175921	234.211975690937	214.554525418363	190.485112127506	191.218061110811	200.923863774055
Tlx1	0	0	0	0	0	0	0	0	0	0	0	0
Btrc	1462.49532449292	1498.69796553599	1246.74488137753	1244.0992357304	1327.45204936419	1292.95192401591	1469.36263842235	1481.90342222883	1485.30246460076	1295.60111978788	1356.91277980556	1404.9842134754
Sufu	164.708211302116	152.191359667166	160.972123924693	150.511239850998	153.037465563642	142.79065019435	162.06923453695	188.880625557207	173.594116020312	154.202233627029	189.379425907822	154.956042541614
Pprc1	600.14371244564	512.463561365147	508.166901017169	456.29673347233	510.688559118452	498.896600983916	507.686758790446	546.134837325411	607.57940607109	533.660671277854	527.688303257718	509.353115914302
Kcnip2	7662.7182212105	6280.25814129368	6729.26604328326	5404.11559287793	6203.51317591404	6213.13463284682	6368.53986075015	6440.28967257061	5818.32863020887	10919.6346420395	6685.27759806642	8549.27333276247
Fbxl15	476.139254511288	447.975697099399	539.730062571031	421.050430469248	463.339950988264	471.905685398399	467.657610501199	427.409872689452	448.61400769294	670.477358956737	654.554132263929	702.862814973447
Gbf1	3493.89659721902	3359.38780915039	3209.97353002771	3155.02042016776	3270.43600442081	3162.29049698706	3526.47033221363	3345.88536701339	3297.31295654311	3041.71464762335	3030.07081452515	3151.76142030815
Usmg5	549.973969922582	544.277574402916	618.637966455684	617.286603945866	567.337786702783	586.834745310924	581.887131229049	627.083676849928	585.148705686443	560.116936851118	542.397384881626	537.526941830959
Neurl1	467.619864271524	414.44200768121	479.760055618694	510.595092152753	433.747070906897	409.217107264294	475.468176021052	447.916912035663	479.821938662884	740.019542749318	593.879170565306	688.034485543628
Sh3pxd2a	547.134173175994	412.72233130079	459.244000608684	404.856183143508	437.974625204235	444.044095116575	417.865255312136	464.106679940566	516.881356689692	465.630274089459	465.174706356107	390.726480475745
Cnnm2	828.274051088225	779.01340033024	844.314571565793	793.518118961275	818.454511964671	730.496070201581	850.375320973997	834.312706032693	853.341862459397	790.664393989568	886.222167840488	848.92185985717
Sorcs1	694.80360399858	601.026894956775	722.796399583427	856.389902696502	896.241511035694	706.987853401292	959.723238251939	773.870905854386	909.90623734242	516.275125329708	763.033609240254	716.208311460285
Add3	4577.75235550018	4791.01839585	4906.49346354776	5040.2213294407	4954.69363648034	5171.80769606364	4985.09344304618	4826.70947138189	4899.64516228115	5608.72830153212	5028.66728017372	5183.24255219343
Smc3	2232.08024281833	2263.09411663266	2188.90525376029	2271.00503673911	2188.18210430224	2337.76155958432	2134.23702829984	2171.58753497772	2099.70860557152	2205.69665550818	2011.46691206949	2121.93394140718
Rbm20	9.465989155294	9.45822009230976	6.31263231077229	9.52602783867077	10.9916411730793	13.9307951409121	3.90528275992651	6.47590716196139	13.6534697993503	53.6684244486227	7.35454081195425	20.0182447302564
Mxi1	1939.58117791974	2066.19117107458	2155.76393412874	2314.824764797	2128.15083328004	2127.92895777433	2154.73976278945	2102.5111919168	2125.0650494846	2187.55521625794	2370.00077665226	2268.73440276239
Zdhhc6	653.153251715286	699.908286830922	672.295341097249	674.44277097789	645.124785773806	660.84209449702	679.519200227212	709.111834234773	687.549729181571	566.919976569958	562.6223721145	595.357426607255
Vti1a	326.576625857643	275.148220867193	295.115560528604	308.643301972933	301.847376829946	299.512095529611	314.375262174084	382.078522555722	311.104061856626	277.412841868233	316.245254914033	295.8251721249
Gpam	2069.26522934727	2062.75181831374	2151.02945989566	2055.71680758515	1994.56011748415	2195.84158408628	1922.37543857382	2151.08049563151	2021.68877814666	2181.5080698412	2290.93946292375	2223.50799800144
Casp7	95.6064904684694	79.105113499318	78.9079038846536	89.5446616835052	92.1606836819723	85.3261202380869	82.0109379584566	76.6315680832098	88.7475536957773	80.1246900218874	99.2863009613824	94.9013083508452
Dclre1a	285.872872489879	295.784337432233	287.224770140139	272.444396185984	283.246137921658	316.054914759444	303.635734584286	298.971047310551	331.584266555651	275.145161961953	255.57029321541	248.374517949478
Afap1l2	400.411341268936	422.180551393099	441.88426175406	447.723308417526	429.519516609559	449.268143294417	429.581103591916	363.730118930165	407.653598294889	380.970224255012	472.529247168061	368.483986331016
Habp2	0	0	0	0	0	0	0	0	0	0	0	0
Trub1	220.55754731835	208.080842030815	205.160550100099	251.487134940908	213.068736585844	221.15137286198	225.530079385756	230.974022109956	198.950559933391	208.626551377744	174.670344283914	214.269360260893
Gfra1	1727.54302084116	1850.37178533187	1720.19230468545	1729.92665550261	1683.41212120006	1855.40777783024	1776.90365576656	1640.56314769689	1695.95599864788	769.499381530956	1662.12622350166	1455.40053353679
Shtn1	1278.85513488022	1413.5739847052	1133.11749978363	1153.60197126303	1459.35174344114	1318.20149020881	1205.75605212731	1244.45349295691	1317.55983563731	1156.51675220271	926.672142306236	1144.00561551058
Pdzd8	2873.87430754726	2793.61427999222	2941.68665681989	2832.08807643682	2813.01462944882	2888.02796765035	2780.56132506767	2829.97142977713	2836.02072689363	2999.38462270612	3024.55490891619	2895.23132117227
Fam45a	987.302668897165	1151.32333669116	1193.08750673596	1213.61594664666	1088.17247613485	1086.60202099115	1141.31888658852	1080.39717818723	1131.28749766046	1114.94262058758	1285.20600688901	983.859657668528
Grk5	217.717750571762	221.838253074174	216.207656643951	236.245490399035	232.5154863536	215.927324684138	236.269606975554	254.719015037148	242.836712859874	176.123139387734	220.636224358628	189.80261670169
Vom2r3	0	0	0	0	0	0	0	0	0	0	0	0
Vom2r2	0	0	0	0	0	0.870674696307009	0	0	0	0	0	0
Vom2r5	0	0	0	0	0	0	0	0	0	0	0	0
Vom2r6	0	0	0	0	0	0	0	0	0	0	0	0
Rrlt	0	0	1.57815807769307	0	0.845510859467635	3.48269878522804	0	1.0793178603269	0.975247842810739	0	1.83863520298856	3.70708235745489
Lats1	1225.84559561057	1190.87589344082	1158.36802902671	1111.68744877288	1095.78207387006	1155.3853219994	1213.56661764716	1208.83600356613	1309.75785289482	1177.68176466133	1185.91970592762	1104.71054252156
Pcmt1	4535.15540430136	4834.87014355071	4627.15948379609	4983.06516240868	4466.83387056752	4596.2917218047	4499.86206012532	4728.49154609214	4377.88756637741	4953.36880861724	5251.14213973534	5163.96572393466
Nup43	151.455826484704	173.687314422416	194.113443556248	187.662748421814	219.832823461585	130.601204446051	177.690365576656	153.26313616642	167.742628963447	111.872208709805	158.122627457016	166.077289613979
Ppil4	1500.3592811141	1416.15349927583	1365.10673720451	1457.48225931663	1412.84864617042	1511.49127278897	1417.61764185332	1367.49572903418	1257.09446938304	1665.23294451149	1469.06952718786	1572.54433603236
Tab2	1819.36311564751	1741.17233517521	1866.9610059109	1711.82720260914	1843.21367363945	1792.71919969613	1861.84355579496	1832.68172683507	1794.45603077176	1839.08840399294	1752.2193484481	1835.74718341166
Samd5	640.847465813404	582.970292962365	688.076921874179	514.405503288221	563.110232405445	623.403082555819	675.613917467286	681.049569866273	681.698242124707	398.355770203157	546.074655287603	458.936795852915
Rab32	28.397967465882	18.0566019944095	29.9850034761684	25.7202751644111	28.7473692218996	20.0255180150612	24.4080172495407	19.4277214858842	31.2079309699437	26.4562655732647	33.0954336537941	23.7253270877113
Stx11	11.3591869863528	11.1778964727297	9.46894846615843	13.3364389741391	16.9102171893527	13.0601204446051	9.76320689981626	22.6656750668649	16.5792133277826	12.8501861355857	18.3863520298856	6.6727482434188
Sf3b5	691.963807251992	725.703432537222	724.37455766112	735.409349145383	724.602806563764	754.00428700187	626.797882968204	603.338683922736	676.822002910653	766.475808322583	753.840433225311	840.766278670769
Zc2hc1b	0	0	3.15631615538614	0	0	0.870674696307009	0	2.1586357206538	0.975247842810739	0	0	0.741416471490978
Ltv1	579.318536303993	624.242526092444	602.856385678753	603.950164971727	604.540264519359	635.592528304117	584.816093298994	626.004358989601	566.618996673039	504.936725798309	433.917907905301	518.250113572194
Plagl1	21.7717750571762	32.6738512279792	31.5631615538614	41.9145224901514	30.4383909408349	37.4390119412014	11.7158482797795	37.7761251114415	35.1089223411866	3.02357320837311	16.5477168268971	5.18991530043685
Pex3	543.347777513876	598.447380386145	530.261114104872	598.234548268524	550.427569513431	555.490456243872	545.763265699729	606.576637503717	577.346722943958	515.519232027615	524.011032851741	620.565586637949
Fuca2	313.324241040232	390.36653835533	367.710832102486	378.183305195229	378.788865041501	420.535878316286	320.233186313973	320.557404517089	320.856540284733	344.687345754534	347.502053364839	410.003308734511
Vta1	967.424091671047	985.374565980635	907.440894673516	1082.156762473	1086.48145441591	1020.43074407181	995.847103781259	1042.62105307578	1024.01023495128	1181.46123117179	1116.05156821406	1280.42624626492
Gje1	0	0	0	0	0	0	1.95264137996325	1.0793178603269	0	0	0	0.741416471490978
Nmbr	59.6357316783522	55.8894823636486	53.6573746415644	28.5780835160123	46.50309727072	26.1202408892103	36.1238655293202	63.679753759287	34.1336744983759	49.8889579381563	51.4817856836798	63.7618165482241
Olr905	0	0	0	0	0	0	0	0	0	0	0	0
LOC310926	14611.7008601118	15126.2734421739	61297.2378956766	17454.5408087964	16820.5930382491	17505.7854439487	13699.7319218222	17046.746286003	20525.0660997948	11015.6330914053	79826.1859729515	6148.56679807468
Rn5-8s	98.4462872150577	88.5633335916278	233.567395498575	86.686853331904	41.4300321139141	63.5592528304117	72.2477310586404	60.4418001783063	123.856476036964	61.9832507716487	257.408928418399	58.5719012477873
Cited2	268.83409201035	303.522881144122	326.678722082466	227.672065344231	311.14799628409	269.909155855173	260.677624225094	234.211975690937	289.648609314789	368.875931421519	413.692920672427	325.481830984539
Txlnb	16.0921815639998	10.3180582825197	22.094213087703	8.57342505480369	17.7557280488203	17.4134939261402	17.5737724196693	15.1104500445766	10.7277262709181	9.07071962511932	16.5477168268971	15.5697459013105
Heca	2093.87680115103	2052.43376003122	2015.30786521405	1721.35323044781	1680.03007776219	1842.34765738563	2171.33721451914	2040.99007387817	2142.61951065519	1912.41005429599	2149.36455229363	1989.22039301029
Abracl	416.503522832936	398.96492025743	492.385320240238	448.675911201393	398.235614809256	440.561396331347	454.965441531438	513.755301515604	394.975376338349	393.820410390597	529.526938460706	414.451807563457
Ccdc28a	297.232059476232	341.355761513361	285.646612062446	306.738096405199	287.473692218996	316.054914759444	275.322434574819	351.857622466569	277.945635201061	308.404467254057	235.345305982536	309.912085083229
Hebp2	27.4513685503526	48.1509386517588	53.6573746415644	70.4926060061637	71.868423054749	53.9818311710346	51.7449965690262	51.8072572956911	79.9703231104806	33.2593052921042	45.9658800747141	28.9152423881481
Perp	35.0241598745878	35.2533657986091	29.9850034761684	63.8243865190941	33.8204343787054	36.5683372448944	29.2896206994488	18.3484036255573	29.2574352843222	137.572580980976	31.2567984508056	55.6062353618234
Olig3	0	0	0	0	0	0	0	0	0	0	0	0
Il22ra2	7.5727913242352	16.3369256139896	15.7815807769307	2.85780835160123	4.22755429733818	11.3187710519911	10.7395275897979	10.793178603269	7.80198274248591	3.02357320837311	0	0
Slc35d3	51.1163414385876	24.9353075160894	29.9850034761684	63.8243865190941	58.3402493032669	44.4044095116575	59.5555620888792	51.8072572956911	43.8861529264833	55.9361043549025	77.2226785255197	31.8809082741121
Mtfr2	57.7425338472934	61.9083496951184	56.8136907969506	59.0613725997587	59.1857601627345	56.5938552599556	50.7686758790446	88.5040645468057	76.0693317392377	18.8973325523319	12.8704464209199	20.0182447302564
Bclaf1	4213.31177302136	4362.81897712543	4104.78916007968	4559.15692358783	4335.77968735003	4567.55945682657	4188.41576002118	4347.49234139675	4445.17966753135	3950.29839673947	3118.3253042686	3584.74863965888
Hbs1l	1511.71846810045	1815.97825772347	1756.48994047239	1800.41926150877	1811.08426097968	1729.15994686572	1778.85629714652	2067.97302038634	1709.60946844723	1742.334061325	1432.29682312809	1702.29221854329
Aldh8a1	1.8931978310588	5.15902914125987	3.15631615538614	0.952602783867077	2.53653257840291	6.09472287414907	1.95264137996325	1.0793178603269	2.92574352843222	1.51178660418655	0	2.22424941447293
Samd3	0.9465989155294	0	0	0	0	0	0	0	0	0.755893302093277	0	0
Tmem200a	1792.85834601268	1613.05644483392	1590.78334231462	1374.60581712019	1398.47496155947	1433.13055012134	1764.2114867968	1736.62243726598	1652.06984572139	1550.33716259331	1507.68086645062	1481.35011003897
Smlr1	2.8397967465882	2.57951457062994	0	0	0	1.74134939261402	0	0	0	2.26767990627983	1.83863520298856	0
Ccnb2	14.198983732941	10.3180582825197	6.31263231077229	18.0994528934745	15.2191954704174	21.7668674076752	17.5737724196693	21.586357206538	19.5049568562148	16.6296526460521	16.5477168268971	17.0525788442925
Arg1	32.1843631279996	30.9541748475592	23.6723711653961	60.0139753836258	22.8287932056262	53.1111564747276	34.1712241493569	34.5381715304608	39.0099137124296	227.523883930076	56.9976912926455	92.6770589363723
Med23	1258.02995873857	1221.83006828838	1002.1303793351	1051.67347338925	1120.30188879462	1157.12667139202	1275.074821116	1363.17845759287	1174.19840274413	987.19665253382	948.735764742099	880.061351659791
Ctgf	232.863333220233	329.318026850422	364.5545159471	205.762201315289	291.701246516334	413.570480745829	291.919886304506	270.908782942052	327.683275184408	346.955025660814	353.017958973804	221.683524975802
Stx7	2555.81707192938	2840.04554226356	2861.20059485754	2931.15876595899	2597.40936028458	2809.66724498272	2617.51576984074	2723.11896160477	2715.0899943851	2926.06297240308	3390.44331431091	3090.96526964589
Taar8c	1.8931978310588	0	0	0	0.845510859467635	2.61202408892103	1.95264137996325	0	1.95049568562148	0.755893302093277	0	0.741416471490978
Taar8a	26.5047696348232	17.1967638041996	6.31263231077229	13.3364389741391	15.2191954704174	20.8961927113682	33.1949034593753	12.9518143239228	23.4059482274577	17.3855459481454	14.7090816239085	7.41416471490978
Taar9	0	0	0	1.90520556773415	0	0	0	0	0	0.755893302093277	0	0
Taar7e	0	0	0	0	0	0	0	0	0	0	1.83863520298856	0
Taar7c	0	0	0	0	0	0	0	0	0	0	1.83863520298856	0
Taar7g	0	0	0	0	0	0	0	0	0	0	1.83863520298856	0
Taar7h	0	0	0	0	0	0	0	0	0	0	0	0
Taar7b	0	0	0	0	0	0	0	0	0	0	0	0
Taar7a	0	0	0	0	0	0	0	0	0	0	0	0
Taar6	0	0	0	0	0	0	0	0	0	0	0	0
Taar7d	0	0	0	0	0	0	0	0	0	0	0	0
Taar5	0	0	0	0	0	0	0	0	0	0	0	0
Taar1	0	0	0	0	0	0	0	0	0	0	0	0
Taar4	0	0	0	0	0	0	0	0	0	0	0	0
Vnn3	0	0	0	0	0	0	0	0	0	0	0	0
Vnn1	6.6261924087058	1.71967638041996	0	3.81041113546831	0	1.74134939261402	0.976320689981626	2.1586357206538	0.975247842810739	1.51178660418655	1.83863520298856	2.96566588596391
Taar3	0	0.859838190209978	1.57815807769307	0.952602783867077	0	3.48269878522804	0.976320689981626	1.0793178603269	0	0	0	0.741416471490978
Taar2	0	0	0	0	0	0	0	0	0	0	0	0
LOC100910237	17.0387804795292	25.7951457062994	11.0471065438515	3.81041113546831	10.1461303136116	7.83607226676308	10.7395275897979	10.793178603269	22.430700384647	1.51178660418655	22.0636224358628	5.93133177192782
Rps12	561.333156908934	576.951425630896	579.184014513357	540.125778452632	519.989178572596	532.85291413989	575.052886399178	536.420976582469	570.519988044282	607.738214882995	538.720114475649	556.062353618234
Taar8b	2.8397967465882	0	0	0	0.845510859467635	0	0.976320689981626	0	1.95049568562148	0.755893302093277	0	0
Tcf21	0	0	0	0	0	0	0	1.0793178603269	0.975247842810739	0	0	0
Slc2a12	277.353482250114	251.932589731524	306.162667072456	213.383023586225	231.669975494132	246.400939054884	260.677624225094	254.719015037148	271.118900301385	257.003722711714	246.377117200467	305.463586254283
Sgk1	3301.73701736655	4404.95104844572	3385.14907665164	2729.20697577917	4274.0573946089	3009.05175043702	4305.57424281897	3734.43979673107	4496.86780320032	4300.27699560865	4166.34736997209	2503.02200775354
Clvs2	403.251138015525	358.552525317561	380.33609672403	352.463030030818	363.569669571083	343.916505041269	396.38620013254	371.285343952453	375.470419482135	332.593052921042	327.277066131964	321.774748627084
Hddc2	116.431666610116	156.490550618216	126.252646215446	156.226856554201	150.500932985239	160.20414412049	132.779613837501	129.518143239228	144.336680735989	120.187035032831	106.640841773337	103.798306008737
Hey2	145.776232991528	150.471683286746	121.518171982367	166.705487176738	114.989476887598	125.377156268209	134.732255217464	134.914732540862	152.138663478475	213.161911190304	156.283992254028	129.00646603943
Trmt11	78.5677099889402	63.6280260755384	97.8458008169704	93.3550728189735	83.7055750872959	79.2313973639378	80.0582965784934	85.266110965825	92.6485450670202	67.2745038863016	62.5135969016112	65.9860659626971
Hint3	215.824552740703	252.792427921734	244.614502042426	259.107957211845	223.214866899456	248.142288447498	249.938096635296	226.656750668649	212.604029732741	237.350496857289	292.342997275182	300.273670953846
Cenpw	2.8397967465882	3.43935276083991	4.73447423307922	2.85780835160123	4.22755429733818	6.96539757045607	1.95264137996325	2.1586357206538	1.95049568562148	0.755893302093277	3.67727040597713	5.93133177192782
Rspo3	43.5435501143524	102.320744634987	64.7044811854159	164.800281609004	124.290096341742	114.929059912525	81.034617268475	128.438825378901	123.856476036964	90.7071962511932	97.4476657583939	40.0364894605128
Rnf146	1548.6358258061	1764.38796631088	1699.67624967544	1669.91268011899	1589.56041579915	1717.84117581373	1637.28979709919	1688.05313355127	1708.63422060441	1708.31886273081	1811.05567494374	1755.67420449064
Echdc1	643.687262559992	622.522849712024	691.233238029565	736.36195192925	629.905590303388	685.220985993616	682.448162297157	674.573662704312	692.425968395625	695.421837925815	733.615445992437	606.47867367962
Soga3	3963.4096593216	3948.37696944422	3965.91124924269	3698.95660975586	3537.61743601259	3397.37266498995	4298.7399979891	4234.16396606242	3925.37256731322	3452.16471066	3910.77707675667	3685.58127978165
Mrpl36	827.327452172696	906.269452481317	902.706420440437	1101.20881815034	982.483618701393	974.284985167543	991.941821021333	837.550659613673	864.069588730315	1038.59739707616	1092.14931057521	931.219088192668
Ccdc127	618.129091840698	621.663011521814	658.091918398011	622.049617865201	632.442122881791	600.765540451836	608.247789858553	647.590716196139	605.628910385469	659.894852727431	706.035917947608	691.741567901082
Sdha	6468.11038981239	6833.99393578891	6883.92553489718	7187.38800427709	7087.91753491719	6942.76002835209	6444.69287456872	6775.95752713227	6626.80909189897	6988.23357785235	7172.51592685839	7463.83961849968
Lrrc14b	102.232682877175	127.256052151077	123.09633006006	122.885759118853	103.997835714519	102.739614164227	118.134803487777	145.707911144131	135.559450150693	123.210608241204	148.929451442074	112.695303666629
Ahrr	2.8397967465882	0	4.73447423307922	2.85780835160123	5.91857601627345	2.61202408892103	4.88160344990813	3.2379535809807	1.95049568562148	3.77946651046638	3.67727040597713	5.93133177192782
Slc9a3	20.8251761416468	22.3557929454594	17.3597388546238	23.8150695966769	24.5198149245614	26.1202408892103	23.431696559559	23.7449929271918	18.529709013404	23.4326923648916	7.35454081195425	12.6040800153466
Brd9	931.45333288093	999.991815214205	893.237471974279	952.602783867077	941.053586587478	976.026334560157	895.286072713151	842.947248915308	1015.23300436598	813.341193052366	797.967678097037	795.539873909819
Zdhhc11	0.9465989155294	1.71967638041996	1.57815807769307	0.952602783867077	2.53653257840291	2.61202408892103	1.95264137996325	2.1586357206538	1.95049568562148	2.26767990627983	1.83863520298856	2.22424941447293
Tppp	2493.34154350444	2632.82453842295	2714.43189363208	2774.93190940479	2653.21307700944	2437.01847496332	2579.43926293146	2365.86474983656	2653.64938028802	2622.94975826367	3142.22756190745	3056.11869548581
Nkd2	232.863333220233	193.463592797245	178.331862779317	310.548507540667	307.765952846219	242.918240269656	155.234989707079	148.945864725112	216.505021103984	135.304901074697	159.961262660005	65.9860659626971
Slc6a18	0	0.859838190209978	0	0.952602783867077	0	0	0	0	0	0	0	0
Slc6a19	0	0	0	0	0	0	0	0	0	0	0	0
Tert	74.7813143268226	69.6468934070082	63.1263231077229	63.8243865190941	59.1857601627345	70.5246504008678	73.224051748622	69.0763430609215	63.391109782698	50.6448512402496	33.0954336537941	28.1738259166572
Clptm1l	2072.10502609386	1935.49576616266	1939.55627748479	2094.7735217237	1785.71893519565	1969.46616304645	2063.94193862116	2034.5141667162	1881.25308878192	2939.66905184075	2638.44151628859	2893.74848822929
Slc6a3	1.8931978310588	1.71967638041996	1.57815807769307	1.90520556773415	4.22755429733818	4.35337348153505	2.92896206994488	2.1586357206538	0.975247842810739	9.07071962511932	3.67727040597713	5.93133177192782
Lpcat1	984.462872150576	953.560552942866	897.971946207358	886.873191780248	882.713337284211	857.614575862404	949.960031352123	940.085856344729	906.980493813987	924.457508460078	987.347104004859	1029.08606242948
Irx2	0	0	0	0	0	0	0	0	0	2.26767990627983	3.67727040597713	0.741416471490978
Irx1	4.732994577647	0	0	0.952602783867077	5.91857601627345	0.870674696307009	0.976320689981626	0	0.975247842810739	3.77946651046638	0	1.48283294298196
Med10	532.935189443052	522.781619647667	528.682956027179	539.173175668765	569.028808421719	500.63795037653	506.710438100464	515.913937236258	480.797186505694	602.446961768342	590.201900159329	619.082753694967
Ube2ql1	3698.36196297337	3820.26107910293	4029.03757235041	3118.82151438081	3947.69020285439	3557.57680911044	3671.9421150209	3629.74596427936	3567.45660900168	3738.64827215335	4175.54054598703	4303.18120053364
Papd7	1147.27788562163	1064.47967947995	1104.71065438515	935.455933757469	1210.77155075765	1070.92987645762	1091.52653139946	1120.33193901932	1130.31224981765	1145.17835267131	1090.31067537222	1123.24595430883
Srd5a1	394.73174777576	389.50670016512	380.33609672403	414.382210982178	436.2836034853	420.535878316286	356.357051843294	375.602615393761	371.569428110892	404.402916619903	581.008724144386	481.179289997645
Fastkd3	576.478739557405	601.886733146985	566.558749891813	538.220572884898	525.907754588869	565.938552599556	545.763265699729	518.072572956911	544.188296288392	452.780087953873	421.047461484381	467.092377039316
LOC680200	93.7132926374106	73.9460843580581	82.0642200400397	86.686853331904	71.868423054749	71.3953250971748	88.845182788328	93.9006538484402	88.7475536957773	68.0303971883949	53.3204208866683	37.0708235745489
LOC682870	115.485067694587	115.218317488137	113.627381593901	131.459184173657	133.590715795886	104.480963556841	126.921689697611	112.249057473997	129.707963093828	84.660049834447	126.865829006211	91.9356424648813
Mir29b2	17.0387804795292	32.6738512279792	41.0321100200199	30.4832890837464	21.9832823461585	24.3788914965963	27.3369793194855	17.2690857652304	19.5049568562148	7.55893302093277	3.67727040597713	1.48283294298196
Mir3556b	47.32994577647	46.4312622713388	56.8136907969506	51.4405503288221	52.4216732869934	59.2058793488766	29.2896206994488	32.379535809807	42.9109050836725	16.6296526460521	7.35454081195425	17.7939953157835
Mir29c	0	0	0	0	0	0	0	0	0	0	0	0
Iyd	4.732994577647	3.43935276083991	4.73447423307922	0.952602783867077	3.38204343787054	3.48269878522804	2.92896206994488	5.39658930163449	1.95049568562148	2.26767990627983	3.67727040597713	1.48283294298196
Armt1	525.362398118817	556.315309065856	486.072687929466	505.832078233418	479.404657318149	494.543227502381	527.213172590078	561.245287369987	518.831852375313	555.581577038559	557.106466505535	596.098843078746
Rmnd1	562.279755824464	597.587542195935	539.730062571031	590.613725997587	597.776177643618	584.222721222003	589.697696748902	613.052544665679	589.049697057686	518.542805235988	448.626989529209	443.367049951605
Zbtb2	316.16403778682	290.625308290973	314.053457460921	269.586587834383	275.636540186449	267.297131766252	314.375262174084	241.767200713225	332.559514398462	359.8052117964	296.020267681159	301.756503896828
Vip	502.644024146112	550.296441734386	536.573746415644	498.211255962481	540.281439199819	583.352046525696	518.426286380244	520.231208677565	469.094212391965	554.069790434372	625.135969016112	714.725478517303
Myct1	1.8931978310588	3.43935276083991	0	3.81041113546831	0	0	0	0	1.95049568562148	0.755893302093277	3.67727040597713	2.96566588596391
Mtrf1l	248.955514784232	245.913722400054	216.207656643951	244.818915453839	243.507127526679	205.479228328454	265.559227675002	267.670829361071	253.564439130792	210.894231284024	227.990765170582	222.424941447293
Rgs17	525.362398118817	555.455470875646	587.074804901823	584.898109294385	503.924472242711	482.353781754083	577.005527779141	632.480266151563	654.391302526006	457.315447766433	579.170088941397	466.350960567825
LOC683313	2.8397967465882	0.859838190209978	1.57815807769307	1.90520556773415	0.845510859467635	0	0	1.0793178603269	0.975247842810739	0	1.83863520298856	0
Ipcef1	114.538468779057	155.630712428006	145.190543147763	173.373706663808	162.338085017786	120.153108090367	129.850651767556	181.325400534919	189.198081505283	108.848635501432	125.027193803222	88.9699765789174
Cnksr3	342.668807421643	347.374628844831	358.241883636327	324.837549298673	401.617658247127	349.140553219111	354.40441046333	324.874675958397	386.198145753053	325.034119900109	485.399693588981	369.966819273998
Cldn20	22.7183739727056	14.6172492335696	9.46894846615843	16.1942473257403	9.30061945414399	8.70674696307009	15.621131039706	14.0311321842497	12.6782219565396	2.26767990627983	1.83863520298856	0.741416471490978
Tmem242	373.906571634113	429.919095104989	386.648729034803	381.041113546831	437.129114344768	406.605083175373	395.409879442559	418.775329806837	390.099137124296	419.520782661769	417.370191078404	454.48829702397
Ldhal6b	9.465989155294	7.73854371188981	4.73447423307922	6.66821948706954	5.07306515680581	9.5774216593771	1.95264137996325	8.63454288261519	10.7277262709181	2.26767990627983	1.83863520298856	0
Gtf2h5	590.677723290346	619.943335141394	637.575863388001	707.783868413238	684.018285309317	681.738287208388	601.413545028682	620.607769687967	578.321970786768	713.563277176053	645.360956248986	707.311313802393
Sytl3	3.7863956621176	5.15902914125987	4.73447423307922	8.57342505480369	5.07306515680581	6.09472287414907	5.85792413988976	4.3172714413076	7.80198274248591	4.53535981255966	0	5.93133177192782
Dynlt1	157.13541997788	153.051197857376	143.61238507007	175.278912231542	196.158519396491	198.513830757998	163.045555226932	134.914732540862	166.767381120636	172.343672877267	193.056696313799	200.182447302564
Tagap	79.5143089044696	98.0215536839375	75.7515877292674	67.6347976545624	110.76192259026	90.550168415929	82.0109379584566	98.2179252897478	111.178254080424	63.4950373758353	56.9976912926455	40.0364894605128
Fndc1	23.664972888235	12.8975728531497	29.9850034761684	31.4358918676135	21.9832823461585	32.2149637633593	29.2896206994488	20.5070393462111	39.9851615552403	21.920905760705	44.1272448717255	30.3980753311301
Sod2	2704.4331016675	2819.40942569852	3000.07850569453	2914.01191584939	2805.40503171361	2699.09155855173	2898.69612855545	2868.8268727489	2916.96629784692	2344.78102309335	2767.14598049779	2647.59821969428
Wtap	1471.01471473269	1511.59553838914	1581.31439384846	1592.75185462575	1446.66908054912	1497.56047764806	1517.20235223145	1535.86931524518	1527.23812184162	1473.99193908189	1553.64674652534	1464.29753119468
Mas1l	0	0	0	0.952602783867077	0	0.870674696307009	0.976320689981626	0	2.92574352843222	2.26767990627983	0	0.741416471490978
Mrpl18	569.852547148699	560.614500016906	587.074804901823	639.196467974808	559.728188967575	612.084311503828	584.816093298994	558.007333789007	534.435817860285	603.958748372528	603.072346580249	642.808080782678
Tcp1	2018.14888790868	2193.44722322565	2023.19865560252	2150.97708597186	2161.97126765874	2039.12013875102	2066.8709006911	2105.74914549778	2165.05021103984	2167.90199040352	2279.90765170582	2374.7569581856
Pnldc1	37.863956621176	29.2344984671393	33.1413196315545	36.1989057869489	38.0479886760436	24.3788914965963	32.2185827693937	29.1415822288263	36.0841701839973	18.8973325523319	16.5477168268971	13.3454964868376
Acat2	460.993671862818	414.44200768121	522.370323716407	510.595092152753	523.371222010466	439.69072163504	463.752327741273	505.120758632989	504.203134733152	533.660671277854	604.910981783237	503.421784142374
Slc22a1	0	0	0	0	0	0	0	0	0	0	0	0
Slc22a2	0	0	0	0.952602783867077	0	1.74134939261402	0.976320689981626	0	0	1.51178660418655	3.67727040597713	0.741416471490978
Plg	2.8397967465882	0.859838190209978	0	2.85780835160123	2.53653257840291	0.870674696307009	2.92896206994488	1.0793178603269	0	0.755893302093277	0	0.741416471490978
Cahm	29.3445663814114	30.0943366573492	23.6723711653961	21.9098640289428	17.7557280488203	26.9909155855173	23.431696559559	31.3002179494801	25.3564439130792	18.8973325523319	40.4499744657484	25.2081600306933
Pabpc6	0	0	0	0	0	0	0	0	1.95049568562148	0.755893302093277	0	1.48283294298196
MGC94891	3.7863956621176	12.8975728531497	15.7815807769307	9.52602783867077	5.07306515680581	9.5774216593771	10.7395275897979	10.793178603269	6.82673489967517	3.02357320837311	7.35454081195425	5.93133177192782
T	3.7863956621176	16.3369256139896	15.7815807769307	13.3364389741391	8.45510859467636	9.5774216593771	14.6448103497244	2.1586357206538	6.82673489967517	12.8501861355857	16.5477168268971	3.70708235745489
Sft2d1	407.037533677642	398.96492025743	383.492412879416	396.282758088704	390.626017074048	389.191589249233	371.978182883	382.078522555722	352.064471254677	409.694169734556	417.370191078404	492.300537070009
Mpc1	1633.82972820375	1684.42301462135	2217.31209915877	1780.41460304757	1662.27434971337	1683.88486265776	1751.51931782704	1765.76401949481	1614.03517985177	2072.65943433977	2358.96896543433	1970.68498122302
Prr18	195.945975514586	152.191359667166	178.331862779317	129.553978605922	159.801552439383	170.652240476174	185.500931096509	125.20087179792	187.247585819662	195.020471940065	292.342997275182	232.804772048167
Rnaset2	285.872872489879	281.167088198663	290.381086295525	325.79015208254	328.058213473443	329.985709900357	316.327903554047	279.543325824667	273.069395987007	320.498760087549	310.729349305067	357.362739258651
Fgfr1op	286.819471405408	283.746602769293	249.348976275505	268.633985050516	323.830659176104	281.227926907164	268.488189744947	317.319450936108	314.029805385058	207.114764773558	213.281683546673	218.717859089839
Ttll2	7.5727913242352	8.59838190209978	0	4.76301391933538	5.07306515680581	6.09472287414907	2.92896206994488	6.47590716196139	3.90099137124296	4.53535981255966	1.83863520298856	0
Gpr31	8.5193902397646	10.3180582825197	6.31263231077229	8.57342505480369	17.7557280488203	12.1894457482981	11.7158482797795	11.8724964635959	7.80198274248591	5.29125311465294	14.7090816239085	6.6727482434188
Tcp10b	0	0	0	0	0	0.870674696307009	0	0	0	0	0	0
Vom2r7	0	0.859838190209978	0	0	0	0	0	0	0	0	0	0
Vom2r9	0	0	0	0	0	0	0	0	0	0	0	0
Dact2	302.911652969408	310.401586665802	323.52240592708	467.727966878735	623.987014287115	398.76901090861	341.712241493569	316.240133075781	515.906108846881	391.552730484317	424.724731890358	328.447496870503
Thbs2	51.1163414385876	89.4231717818378	78.9079038846536	80.0186338448344	88.7786402441017	100.998264771613	43.9344310491732	90.6627002674595	68.2673489967517	102.045595782592	86.4158545404625	83.0386448069895
Phf10	650.313454968698	585.549807532995	607.590859911833	602.997562187859	609.613329676165	623.403082555819	636.561089868021	582.831644576525	604.653662542658	624.367867529047	590.201900159329	591.6503442498
LOC100125364	307.644647547055	323.299159518952	320.366089771694	329.600563218009	280.709605343255	324.761661722514	346.593844943477	313.002179494801	329.63377087003	305.380894045684	364.049770191736	359.586988673124
Tcte3	11.3591869863528	18.9164401846195	12.6252646215446	10.4786306225378	5.91857601627345	14.8014698372192	17.5737724196693	11.8724964635959	24.3811960702685	6.80303971883949	1.83863520298856	5.18991530043685
Fam120b	2552.03067626726	2496.97010436978	2603.96082819357	2537.73381622189	2492.56601371059	2484.9055832602	2531.59954912236	2570.93514329867	2601.96124461905	2440.77947245919	2491.3507000495	2673.54779619647
Dll1	478.032452342347	445.396182528769	427.680839054822	437.244677794988	477.713635599214	528.499540658355	496.947231200648	404.744197622587	432.034794365157	449.000621443407	457.820165544152	600.547341907692
Psmb1	1909.2900126228	2185.70867951377	2059.49629138946	2283.38887292938	2123.9232789827	2241.11666829424	2039.53392137162	2154.31844921249	2049.97096558817	2383.3315815001	2224.74859561616	2462.98551829303
Pdcd2	343.615406337172	368.010745409871	381.914254801723	372.467688492027	309.456974565155	373.519444715707	348.546486323441	365.888754650819	344.262488512191	387.017370671758	349.340688567827	385.536565175309
Tbp	294.392262729644	327.598350470002	282.49029590706	288.638643511724	293.39226823527	269.909155855173	343.664882873533	334.588536701339	315.980301070679	282.704094982886	273.956645245296	272.84126150868
Chd1	1502.25247894516	1358.54434053177	1466.10885417686	1366.03239206539	1497.39973211718	1296.43462280114	1393.20962460378	1461.39638288262	1496.03019087167	1124.7692335148	956.090305554053	1016.48198241413
Lix1	1878.05224841033	1840.05372704935	1930.08732901863	2178.602566704	1816.15732613648	2060.01633146238	1984.85996273265	2155.39776707282	1923.18874602278	1997.82599743253	1735.6716316212	2110.07127786332
Riok2	383.372560789407	404.9837875889	364.5545159471	396.282758088704	371.179267306292	373.519444715707	393.457238062595	384.237158276376	342.311992826569	356.781638588027	384.27475742461	390.726480475745
Fpr1	5.6795934931764	6.01886733146985	9.46894846615843	11.4312334064049	8.45510859467636	7.83607226676308	7.81056551985301	8.63454288261519	8.77723058529665	1.51178660418655	0	0.741416471490978
Mir3596c	0.9465989155294	6.87870552167983	3.15631615538614	3.81041113546831	3.38204343787054	6.09472287414907	9.76320689981626	5.39658930163449	7.80198274248591	2.26767990627983	0	1.48283294298196
Mir99b	0.9465989155294	1.71967638041996	6.31263231077229	1.90520556773415	5.07306515680581	1.74134939261402	2.92896206994488	2.1586357206538	3.90099137124296	0.755893302093277	0	0
Has1	64.3687262559992	78.245275309108	53.6573746415644	80.9712366287015	51.5761624275258	53.1111564747276	53.6976379489895	63.679753759287	96.5495364382632	24.9444789690781	7.35454081195425	12.6040800153466
Mir125a	4.732994577647	4.29919095104989	1.57815807769307	4.76301391933538	7.60959773520872	5.22404817784206	5.85792413988976	6.47590716196139	8.77723058529665	3.02357320837311	1.83863520298856	0.741416471490978
LOC688452	438.275297890112	351.673819795881	309.318983227842	318.169329811604	366.951713008954	347.399203826497	330.972713903771	382.078522555722	401.802111238025	257.759616013807	193.056696313799	190.544033173181
Mirlet7e	0	0	0	0	0	0	0	0	0	0	0	0
Fpr-rs3	0	0	0	0	0	0	0	0	0	0	0	0
Vom1r6	0	0	0	0	0	0	0	0	0	0	0	0
Vom1r7	0	0	0	0	0	0	0	0	0	0	0	0
Vom1r8	0	0	0	0	0	0	0	0	0	0	0	0
Vom1r13	0	0	0	0	0	0	0	0	0	0	0	0
Vom1r10	0	0	0	0	0	0	0	0	0	0	0	0
Vom1r14	0	0	0	0	0	0	0	0	0	0	0	0
Vom1r9	0	0	0	0	0	0	0	0	0	0	0	0
Vom1r11	0	0	0	0	0	0	0	0	0	0	0	0
Vom1r12	0	0	0	0	0	0	0	0	0	0	0	0
Vom1r15	0	0	0	0	0	1.74134939261402	0	0	0	0	0	0
Ppp2r1a	10458.0248187688	11129.745534078	10193.3230238196	10322.4037659836	10534.2197981073	10895.6231495859	10088.3216895801	9795.88890032693	10004.0923715526	12080.6867540548	11366.4428248753	12987.3923311075
Vom1r19	2.8397967465882	2.57951457062994	7.89079038846536	1.90520556773415	2.53653257840291	2.61202408892103	4.88160344990813	3.2379535809807	5.85148705686443	2.26767990627983	3.67727040597713	0.741416471490978
Vom1r20	0	0	1.57815807769307	0	0	0	0	0	0.975247842810739	0	0	0
Vom1r17	0	0	0	0	0	0	0	0	0	0	0	0
Vom1r16	0	0	0	0	0	0	0	0	0	0.755893302093277	0	0
Zfp51	69.1017208336462	69.6468934070082	71.0171134961882	80.9712366287015	65.1043361790079	87.0674696307009	65.413486228769	59.3624823179794	93.623792909831	64.2509306779285	38.6113392627598	46.7092377039316
Vom1r111	0	0	0	0	0	0	0	0	0	0	0	0
Zfp53	160.921815639998	159.070065188846	153.081333536228	168.610692744473	152.191954704174	177.61763804663	180.619327646601	196.435850579496	173.594116020312	142.107940793536	90.0931249464396	105.281138951719
Zfp52	131.577249258587	138.433948623807	146.768701225456	162.89507604127	114.143966028131	137.566602016507	158.163951777023	175.928811233285	146.287176421611	86.1718364386336	71.706772916554	51.8991530043685
Vom1r22	0	0.859838190209978	0	0	0	0	0	1.0793178603269	0.975247842810739	0	0	0
Vom1r23	0	0.859838190209978	1.57815807769307	0	0	0	2.92896206994488	2.1586357206538	0	0	0	0
Zfp40	740.240351943991	758.377283765201	686.498763796486	860.20031383197	657.80744866582	711.341226882827	791.796079575099	719.905012838042	711.93092525184	599.423388559969	535.042844069672	435.211468765204
Vom2r15	0	0	0	0	0	0	0	0	0	0	0	0
Vom2r16	1.8931978310588	0	1.57815807769307	0	0	1.74134939261402	3.90528275992651	1.0793178603269	0.975247842810739	0.755893302093277	0	0.741416471490978
Vom1r29	0	0	0	0	0	0	0	0	0	0	0	0
Vom1r28	0	0	0	0	0	0	0	0	0	0	0	0
Vom1r109	0	0	0	0	0	0	0	0	0	0	0	0
Vom1r110	0	0	0	0	0	0	0	0	0	0	0	0
Vom1r30	0	0	0	0	0	0	0	0	0	0	0	0
Lilrc2	0	0	0	0.952602783867077	0	0	0	0	0	0	0	0
Pirb	25.5581707192938	16.3369256139896	15.7815807769307	11.4312334064049	16.0647063298851	21.7668674076752	16.5974517296877	4.3172714413076	14.6287176421611	9.07071962511932	7.35454081195425	8.89699765789174
Rps9	0	0	0	0	0	0	0	0	0	0	0	0
LOC103689992	0	0	0	0	0	0	0	0	0	0	0	0
Lilrb3a	0	0	0	0	0	0	0	0	0	0	0	0
Lilrb3b	0	0	0	0	0	0	0	0	0	0	0	0
Mboat7l1	0	0	0	0	0	0	0	0	0	0	0	0
Mboat7	0	0	0	0	0	0	0	0	0	0	0	0
Leng1	182.693590697174	172.827476232206	159.393965847	140.03260922846	154.728487282577	164.557517602025	143.519141427299	166.214950490342	155.064407006908	148.910980512376	176.508979486902	146.059044883723
Oscar	5.6795934931764	6.01886733146985	12.6252646215446	2.85780835160123	5.91857601627345	6.96539757045607	14.6448103497244	8.63454288261519	7.80198274248591	6.80303971883949	3.67727040597713	5.18991530043685
Mir3572	0	0	0	0	0	0	0	0	0.975247842810739	0	0	0
Prpf31	784.730500973873	758.377283765201	815.907726167318	781.134282771003	800.698783915851	780.995202587387	758.601176115724	742.570687904906	724.609147208379	772.522954739329	797.967678097037	806.661120982184
Cnot3	364.440582478819	350.813981605671	408.742942122506	311.501110324534	361.878647852148	322.149637633593	354.40441046333	389.63374757801	368.643684582459	320.498760087549	307.05207889909	269.134179151225
Tfpt	280.193278996703	263.970324394463	265.130557052436	301.975082485863	281.555116202723	305.60681840376	266.535548364984	253.639697176821	259.415926187657	276.656948566139	202.249872328742	250.598767363951
Tmc4	24.6115718037644	16.3369256139896	28.4068453984753	14.2890417580061	21.9832823461585	14.8014698372192	14.6448103497244	28.0622643684994	22.430700384647	10.5825062293059	5.51590560896569	3.70708235745489
Cacng8	2954.33521536726	2582.09408520057	2652.88372860205	1798.51405594104	2260.89603821646	2130.54098186325	2570.65237672162	2441.41700005944	2356.19878823075	3078.75341942592	3568.7909290008	3549.9020654988
Cacng6	9.465989155294	12.0377346629397	3.15631615538614	8.57342505480369	3.38204343787054	5.22404817784206	7.81056551985301	7.55522502228829	15.6039654849718	11.3383995313992	20.2249872328742	14.0869129583286
Mir935	0	0	0	0	0	0	0	0	0	0	0	0
Olr1l	0.9465989155294	0.859838190209978	1.57815807769307	0	0.845510859467635	0.870674696307009	0	0	0	0	0	0.741416471490978
Cacng7	569.852547148699	494.406959370738	476.603739463308	401.045772008039	410.072766841803	411.829131353215	590.674017438884	501.882805052008	540.287304917149	597.911601955782	603.072346580249	587.201845420855
Prkcg	8659.48687926295	7783.25529778072	7448.9061267113	6791.10524618839	6925.5794498994	7674.99744794629	7477.64016456928	8400.33090692425	7425.53707516097	8054.04313380387	7582.53157712484	8387.64454197744
Myadm	442.06169355223	502.145503082627	391.383203267882	467.727966878735	362.724158711616	377.002143500935	463.752327741273	468.423951381874	500.302143361909	329.569479712669	441.272448717255	351.431407486724
Mir292	0	0	0	0	0	0	0	0	0	0	0	0
Mir291a	0	0	0	0	0	0	0	0	0	0	0	0
Mir291b	0	0	0	0	0	0	0	0	0	0	0	0
Mir290	0	0	0	0	0	0	0	0	0	0	0	0
Nlrp12	0	0	0	1.90520556773415	0	0	0	0	0	0.755893302093277	0	0
Mir294	0	0	0	0	0	0	0	0	0	0	0	0
Mir293	0	0	0	0	0	0	0	0	0	0	0	0
Mir295-2	0	0	0	0	0	0	0	0	0	0	0	0
Mir295-1	0	0	0	0	0	0	0	0	0	0	0	0
Olr386	0.9465989155294	0	0	0.952602783867077	0	0	0	0	0	0	0	0
LOC292543	0	0	0	0	0	0	0	0	0	0	0	0
Vom2r27	0	0	0	0	0	0	0	0	0	0	0	0
Vom2r13	37.863956621176	30.9541748475592	22.094213087703	20.9572612450757	18.601238908288	13.9307951409121	28.3133000094672	43.172714413076	24.3811960702685	9.8266129272126	9.19317601494282	8.89699765789174
Vom2r19	0	0	0	0.952602783867077	0	0.870674696307009	0	0	0.975247842810739	0	5.51590560896569	0.741416471490978
Mzf1	921.987343725636	961.299096654756	883.76852350812	773.513460500066	879.331293846341	956.871491241403	988.036538261406	889.357916909365	871.871571472801	694.665944623722	470.690611965072	459.678212324406
Slc27a5	32.1843631279996	25.7951457062994	9.46894846615843	21.9098640289428	21.9832823461585	16.5428192298332	26.3606586295039	26.9829465081725	27.3069395987007	17.3855459481454	7.35454081195425	11.1212470723647
Zbtb45	387.158956451525	307.822072095172	344.03846093709	313.406315892268	388.089484495645	355.23527609326	319.256865623992	362.650801069838	320.856540284733	470.921527204112	524.011032851741	471.540875868262
Rnf225	12.3057859018822	3.43935276083991	1.57815807769307	6.66821948706954	4.22755429733818	11.3187710519911	3.90528275992651	7.55522502228829	9.75247842810739	8.31482632302605	0	3.70708235745489
Trim28	3481.59081131713	3411.83793875319	3629.76357869407	3167.40425635803	3604.41279391053	3480.95743583542	3272.62695281841	3151.60815215454	3309.99117849965	3791.56080329988	3537.53413055	3831.64032466537
Rps5	2183.80369812633	2217.52269255153	2288.32921265495	2660.61957534074	2413.08799292063	2458.78534237099	2170.36089382916	2209.36366008916	2213.81260318038	2675.8622894102	2548.34839134215	2718.77420095742
Chmp2a	1428.41776353387	1471.18314344927	1466.10885417686	1447.95623147796	1459.35174344114	1501.04317643328	1436.16773496297	1334.03687536405	1482.37672107232	1673.54777083452	1649.25577708074	1622.21923962226
Ube2m	2751.76304744397	3147.00777616852	3099.50246458919	2925.44314925579	3069.20441986752	3122.23946095694	2853.78537681629	2832.13006549778	2868.20390570638	3263.19138513668	3186.35480677918	3475.76041834971
Zfp110	1151.06428128375	1124.66835279465	1081.03828321975	1113.59265434061	1127.06597567036	1146.67857503633	1202.82709005736	1318.92642531947	1133.23799334608	913.119108928679	810.838124517957	961.617163523799
Vom2r33	6.6261924087058	0	1.57815807769307	7.62082227093661	6.76408687574108	0.870674696307009	1.95264137996325	5.39658930163449	0.975247842810739	1.51178660418655	0	1.48283294298196
Vom2r35	3.7863956621176	1.71967638041996	7.89079038846536	10.4786306225378	5.07306515680581	0	3.90528275992651	5.39658930163449	4.8762392140537	2.26767990627983	0	2.22424941447293
Vom1r53	0	0	0	0	0	0	0	0	0	0	0	0
Vom1r54	0	0	0	0	0	0	0	0	0	0	0	0
Vom1r56	0	0	0	0	0	0	0	0	0	0	0	0
Vom1r57	0	0	0	0	0	0	0	0	0	0	0	0
Vom1r52	0	0	0	0	0	0	0	1.0793178603269	0	0	0	0
Vom1r51	0	0	0	0	0	0	0	0	0	0	0	0
Vom1r48	2.8397967465882	2.57951457062994	1.57815807769307	2.85780835160123	0	4.35337348153505	4.88160344990813	2.1586357206538	0.975247842810739	0	0	0
Vom1r49	2.8397967465882	1.71967638041996	1.57815807769307	2.85780835160123	0	1.74134939261402	0.976320689981626	3.2379535809807	3.90099137124296	0	0	0
Vom1r47	3.7863956621176	6.87870552167983	0	2.85780835160123	5.07306515680581	6.09472287414907	1.95264137996325	2.1586357206538	0	0.755893302093277	1.83863520298856	0.741416471490978
Vom1r46	4.732994577647	6.87870552167983	1.57815807769307	5.71561670320246	2.53653257840291	3.48269878522804	8.78688620983464	12.9518143239228	7.80198274248591	0.755893302093277	0	0
Vom1r43	3.7863956621176	7.73854371188981	3.15631615538614	1.90520556773415	3.38204343787054	6.96539757045607	3.90528275992651	8.63454288261519	3.90099137124296	2.26767990627983	0	0
Vom1r44	1.8931978310588	3.43935276083991	0	0.952602783867077	2.53653257840291	0.870674696307009	0.976320689981626	4.3172714413076	1.95049568562148	0	1.83863520298856	0
Vom1r45	1.8931978310588	0	3.15631615538614	4.76301391933538	4.22755429733818	6.09472287414907	5.85792413988976	6.47590716196139	11.7029741137289	0	0	0.741416471490978
Vom1r42	5.6795934931764	1.71967638041996	1.57815807769307	0	0.845510859467635	5.22404817784206	2.92896206994488	5.39658930163449	3.90099137124296	0.755893302093277	0	0.741416471490978
Vom1r41	0	0	0	0	0	0	0	0	0	0	0	0
Vom1r40	0	0	0	0	0	0	0	0	0	0	0	0
Vom2r32	0	0.859838190209978	0	0	0	0	0	0	0	0	0	0
Vom2r78	0	0	0	0	0	0	0	0	0	0	0	0
Vom1r27	0	0	0	0	0	0	0	0	0	0	0	0
Vom1r63	0	0	0	0	0	0	0	0	0	0	0	0
Vom2r28	0	0	0	0	0	0	0	0	0	0	0	0
Zfp418	277.353482250114	265.690000774883	238.301869731654	245.771518237706	246.043660105082	262.943758284717	270.440831124911	259.036286478456	268.193156772953	232.059243742636	202.249872328742	212.04511084642
Zfp978	35.0241598745878	55.8894823636486	42.6102680977129	67.6347976545624	50.7306515680581	54.8525058673416	46.8633931191181	75.5522502228829	50.7128878261584	40.818238313037	31.2567984508056	42.2607388749857
Mfsd14a	586.891327628228	659.495891891053	834.845623099635	590.613725997587	537.744906621416	626.01510664474	649.253258837782	587.148916017833	581.2477143152	644.021093383472	948.735764742099	573.856348934017
NEWGENE_1305281	0	0	0	0	0	0	0	0	0	0	0	0
Zfp772	289.659268151997	303.522881144122	276.177663596288	275.302204537585	272.254496748579	292.546697959155	232.364324215627	280.622643684994	253.564439130792	272.877482055673	261.086198824376	252.081600306933
Aurkc	227.183739727056	237.315340497954	197.269759711634	229.577270911965	204.613627991168	213.315300595217	229.435362145682	246.084472154533	243.811960702685	189.729218825413	117.672652991268	123.816550738993
Mir3099	1.8931978310588	2.57951457062994	1.57815807769307	0	2.53653257840291	4.35337348153505	0.976320689981626	3.2379535809807	0.975247842810739	0	0	0.741416471490978
Apeg3	0	0	0	0	0	0	0	0	0	0	0	0
Peg3	11433.9683006796	11486.5783830151	12178.6458855574	12306.6753647788	13343.0068732588	11818.5383276713	11381.9466038058	11739.7403667757	12698.7021612386	7900.59679347893	10070.2050067684	8869.56524844657
Olr3	0	0	0	0	0	0	0	0	0	0	0	0
Olr4	0	0	0	0	0	0	0	0	0	0	0	0
Olr5	0	0	0	0	0	0	0	0	0	0	0	0
Olr6	0	0	0	0	0	0	0	0	0	0	0	0
Olr7	0	0	0	0	0	0	0	0	0	0	0	0
Olr8	0	0	0	0	0	0	0	0	0	0	0	0
Smim17	74.7813143268226	79.105113499318	88.376852350812	87.639456115771	94.6972162603752	91.420843112236	97.6320689981627	101.455878870728	99.4752799666954	92.2189828553798	102.96357136736	114.919553081102
Zfp583	120.218062272234	136.714272243387	101.002116972357	129.553978605922	125.981118060678	120.153108090367	118.134803487777	131.676778959882	125.806971722585	105.825062293059	117.672652991268	117.143802495575
Zfp667	783.783902058344	839.202073644939	736.999822282664	887.825794564115	766.032838677678	742.685515949879	806.440889924824	858.057698959885	866.995332258747	785.373140874915	707.874553150597	762.917549164216
Galp	0	0	0	0	0	0	0	0	0	0	0	0
Zfp444	742.13354977505	715.385374254702	741.734296515744	628.717837352271	689.936861325591	643.42860057088	733.216838176201	723.142966419022	705.104190352164	721.87810349908	729.93817558646	730.295224418613
Zfp787	205.41196466988	228.716958595854	224.098447032416	218.146037505561	212.223225726377	208.091252417375	208.932627656068	211.546300624072	197.000064247769	225.256204023797	204.088507531731	264.685680322279
Nlrp5	1.8931978310588	0.859838190209978	1.57815807769307	0	0	1.74134939261402	0	1.0793178603269	0.975247842810739	1.51178660418655	0	0
Vom2r71	0	0	0	0	0	0	0	0	0	0	0	0
Vom1r32	0	0	0	0	0	0	0	0	0	0	0	0
Nlrp9	0	0	0	0	0	0	0	0	0	0	0	0
Vom1r34	0	0	0	0	0	0	0	0	0	0	0	0
Vom1r35	0	0	0	0	0	0	0	0	0	0	0	0
Vom1r36	0	0	0	0	0	0	0	0	0	0	0	0
Vom1r37	0	0	0	0	0	0	0	0	0	0	0	0
Vom1r38	0	0	0	0	0	0	0	0	0	0	0	0
Rfpl4a	0	1.71967638041996	0	1.90520556773415	0.845510859467635	0	0.976320689981626	0	0.975247842810739	0	0	0.741416471490978
Zfp580	204.465365754351	208.940680221025	209.895024333179	177.184117799276	206.304649710103	190.677758491235	170.856120746785	185.642671976227	208.703038361498	280.436415076606	216.95895395265	204.63094613151
Rasl2-9	96.5530893839989	102.320744634987	97.8458008169704	106.691511793113	92.1606836819723	94.032867201157	96.655748308181	94.9799717087671	102.401023495128	97.5102359700327	104.802206570348	122.333717796011
Epn1	3906.61372438984	3910.54408907498	3841.23676110494	3789.45387422323	3891.88648612953	3649.86832691898	4056.61246687366	3716.09139310551	3835.64976577464	4383.42525883891	4223.34506126473	4426.99775127263
Zfp524	76.6745121578814	86.8436572112078	78.9079038846536	84.7816477641698	77.7869990710225	91.420843112236	74.2003724386036	89.5833824071326	94.5990407526417	114.895781918178	84.5772193374739	94.1598918793542
Fiz1	417.450121748466	432.498609675619	454.509526375605	396.282758088704	409.227255982336	397.027661515996	397.362520822522	481.375765705797	394.975376338349	399.867556807344	496.431504806912	464.126711153352
Ssc5d	63.4221273404698	50.7304532223887	67.8607973408021	39.0567141385501	44.8120755517847	33.9563131559734	45.8870724291364	51.8072572956911	67.292101153941	31.7475186879176	18.3863520298856	11.8626635438556
Zfp865	154.295623231292	181.425858134305	160.972123924693	194.330967908884	176.711769628736	174.134939261402	175.737724196693	182.404718395246	164.816885435015	176.123139387734	211.443048343685	175.715703743362
Zfp579	129.684051427528	134.994595862967	165.706598157773	110.501922928581	147.118889547369	111.446361127297	124.969048317648	120.883600356613	140.435689364746	164.028846554241	213.281683546673	144.576211940741
Nat14	967.424091671047	1025.7869609205	1104.71065438515	1048.81566503765	1009.53996620436	1040.45626208688	1036.85257276049	902.309731233287	821.158683646642	1033.30614396151	1105.01975699613	1119.53887195138
Sbk2	0	0	0	0	0	0	0	0	0	0	0	0
Ube2s	1418.95177437857	1435.06993946045	1537.12596767305	1557.50555162267	1506.70035157133	1498.43115234436	1397.11490736371	1334.03687536405	1408.25788501871	1495.1569515405	1448.84453995499	1697.10230324285
Shisa7	2755.54944310608	2088.54696402004	1873.27363822168	1514.63842634865	1520.22852532281	1424.42380315827	2322.66692146629	2580.64900404162	2068.50067460158	2125.5719654863	1915.85788151408	1791.2621951222
Isoc2b	161.868414555527	124.676537580447	148.346859303149	158.132062121935	131.054183217484	131.471879142358	138.637537977391	121.96291821694	139.460441521936	143.619727397723	136.059005021154	169.042955499943
Brsk1	5945.58778844016	5897.63014665024	6932.84843530566	5642.26628884469	6518.88872649547	6126.93783791242	6192.80213655346	5874.72711375931	6514.65558997574	7275.47303264779	6806.62752146366	7043.45647916429
Rpl28	1382.98101558845	1369.7222370045	1270.41725254292	1636.57158268364	1481.3350257873	1640.35112784241	1359.03840045442	1288.70552523032	1378.02520189157	1402.18207538303	1331.17188696372	1530.28359715738
Fam71e2	0	0	0	0	0	0	0	0	0	0	0	0
Kmt5c	206.358563585409	165.948770710526	179.91002085701	150.511239850998	166.565639315124	168.040216387253	211.861589726013	202.911757741457	213.579277575552	187.461538919133	136.059005021154	126.782216624957
Cox6b2	28.397967465882	24.9353075160894	34.7194777092476	34.2937002192148	38.8934995355112	27.8615902818243	32.2185827693937	29.1415822288263	22.430700384647	46.8653847297832	42.288609668737	22.9839106162203
Il11	7.5727913242352	13.7574110433597	11.0471065438515	14.2890417580061	10.1461303136116	12.1894457482981	9.76320689981626	10.793178603269	9.75247842810739	15.8737593439588	11.0318112179314	15.5697459013105
Tmem150b	409.87733042423	395.52556749659	456.087684453298	410.57179984671	410.072766841803	413.570480745829	404.196765652393	388.554429717684	424.232811622671	456.559554464339	463.336071153118	408.520475791529
Ptprh	39.7571544522348	30.9541748475592	29.9850034761684	38.1041113546831	27.901858362432	32.2149637633593	37.1001862193018	39.9347608320953	25.3564439130792	15.1178660418655	11.0318112179314	13.3454964868376
Syt5	2777.32121816326	2905.39324471952	1936.3999613294	2952.11602720407	3072.58646330539	2960.29396744383	2691.71614227934	2630.29762561665	2819.44151356585	2136.1544717156	2307.48717975065	2798.10576340695
Tmem86b	31.2377642124702	40.412394939869	25.2505292430891	23.8150695966769	28.7473692218996	22.6375421039822	23.431696559559	30.2209000891532	28.2821874415114	9.8266129272126	14.7090816239085	8.89699765789174
Ppp6r1	3166.37337244584	3123.79214503285	3088.45535804534	2845.42451541096	3301.71990622112	3017.75849740009	3104.69979414157	2992.94842668649	3034.97128682702	3000.14051600822	2783.69369732469	2898.93840352972
Ppp1r12c	3500.52278962772	3508.13981605671	3430.91566090474	3250.28069855447	3599.33972875372	3376.47647227858	3500.10967358413	3509.94168178308	3352.90208358332	3251.09709230318	3136.71165629849	3362.32369821159
Tnnt1	115.485067694587	107.479773776247	18.9378969323169	96.2128811705747	118.371520325469	131.471879142358	131.80329314752	59.3624823179794	86.7970580101558	70.2980770946748	82.7385841344854	105.281138951719
Eps8l1	23.664972888235	28.3746602769293	22.094213087703	24.767672380544	27.0563475029643	19.1548433187542	23.431696559559	22.6656750668649	21.4554525418363	17.3855459481454	3.67727040597713	14.0869129583286
Rdh13	476.139254511288	503.005341272837	402.430309811733	485.827419772209	509.843048258984	444.914769812882	441.296951871695	508.358712213969	503.227886890341	390.040943880131	408.177015063461	401.84772754811
Tnni3	17.9853793950586	15.4770874237796	7.89079038846536	9.52602783867077	13.5281737514822	11.3187710519911	17.5737724196693	17.2690857652304	14.6287176421611	8.31482632302605	11.0318112179314	4.44849882894587
Ncr1	0	0	0	0	0	0	0	0	0	0	0	0
Fcar	0	0	0	0	0	0	0.976320689981626	0	0	0	0	0
Kir3dl1	0	0	0	0	0	0	0	0	0	0	0	0
Lilrb4	0	0	0	0	0.845510859467635	21.7668674076752	0.976320689981626	0	0.975247842810739	1.51178660418655	0	0.741416471490978
Lilra5	3.7863956621176	2.57951457062994	6.31263231077229	4.76301391933538	7.60959773520872	6.96539757045607	3.90528275992651	0	3.90099137124296	3.02357320837311	5.51590560896569	3.70708235745489
Ttyh1	13109.4483811667	12939.70492447	12115.5195624497	12870.6162128281	12270.8991034538	12578.6373375474	13308.2273251396	14307.4375564934	13069.2963415067	17098.3064933499	15906.0331410541	15743.9787721109
Cdc42ep5	45.4367479454112	46.4312622713388	28.4068453984753	57.1561670320246	56.6492275843316	46.1457589042715	52.7213172590078	50.7279394353642	59.4901184114551	47.6212780318765	31.2567984508056	50.4163200613865
Leng8	3179.62575726326	2698.17224087891	2392.4876457827	2367.21791790969	2496.79356800793	2280.29702962806	3141.79998036087	3273.57107037148	3044.72376525513	1963.81079883833	1029.6357136736	909.71801051943
Lair1	47.32994577647	62.7681878853284	42.6102680977129	47.6301391933538	40.5845212544465	47.0164336005785	64.4371655387874	84.1867931054981	50.7128878261584	43.0859182193168	42.288609668737	28.1738259166572
Vom2r29	0	0	0	0	0	0	0	0	0	0	0	0
Vom2r30	0	0	0	0	0	0	0	0	0	0	0	0
Vom2r31	0	0	0	0	0	0	0	0	0	0	0	0
Vom1r58	0	0	0	0	0	0	0	0	0	0	0	0
Vom1r59	0	0	0	0	0	0	0	0	0	0	0	0
Vom1r60	0	0	0	0	0	0	0	0	0	0	0	0
Vom1r61	0	0	0	0	0	0	0	0	0	0	0	0
Vom1r62	0	0.859838190209978	0	0	0	0	0	0	0	0	0	0
Pla2g4c	0	0.859838190209978	0	0	0	0	0	0	0	0	0	0
Cabp5	0	0	0	0	0	0	0	0	0	0	0	0
Sult2a1	0	0	0	0	0	0	0	0	0	0	0	0
Selenow	15980.4828919673	13690.3436645233	15686.8912922691	13216.4110233718	14508.9663484646	15150.6103904383	13647.9869252532	14708.943800535	13097.5785289482	17564.6926607415	15788.3604880628	16764.1678368825
Gltscr2	970.263888417635	1237.30715571216	1010.02116972357	1347.93293917191	1170.18702950321	1351.28712866848	1052.47370380019	931.451313462114	1078.62411414868	1306.93951931928	1268.65829006211	1494.69560652581
Crx	0.9465989155294	0	0	0	0	0	0	0	0	0	0	0.741416471490978
Rpl9	11675.3510241396	12329.2198094209	12544.7785595822	13808.9299549371	12599.8028277867	12863.3479632398	12192.2927764906	12238.3852182467	12131.1079167228	12142.6700048264	10702.6955165964	12337.9115020814
Gltscr1	193.106178767998	148.752006906326	183.066337012396	170.515898312207	164.029106736721	148.014698372192	180.619327646601	206.149711322438	180.420850919987	166.296526460521	169.154438674948	120.109468381538
Slc8a2	6468.11038981239	5665.47383529355	4998.02663205396	4387.68842249175	4630.01746644477	4851.39940782266	5655.82575706356	5337.22681931651	5039.10560380309	6764.48916043274	5611.5146395211	6020.30174850674
Dhx34	209.198360331997	231.296473166484	224.098447032416	178.136720583143	218.987312602118	219.410023469366	228.459041455701	188.880625557207	179.445603077176	201.067618356812	222.474859561616	210.562277903438
Napa	3882.9487515016	3944.07777849317	3961.17677500961	3842.79963011979	4078.74438607187	4126.99806049522	3649.48673915132	3922.24110442795	3697.16457209551	5635.18456710538	4177.37918119002	5223.27904165394
Meis3	377.692967296231	360.272201697981	377.179780568644	376.278099627495	417.682364577012	367.424721841558	394.433558752577	358.33352962853	380.346658696188	351.490385473374	343.824782958861	315.102000383666
Kptn	177.960596119527	142.733139574856	179.91002085701	154.321650986466	166.565639315124	168.91089108356	170.856120746785	118.724964635959	145.3119285788	176.123139387734	196.733966719776	162.370207256524
C5ar1	13.2523848174116	6.01886733146985	9.46894846615843	9.52602783867077	7.60959773520872	11.3187710519911	16.5974517296877	15.1104500445766	4.8762392140537	12.0942928334924	9.19317601494282	12.6040800153466
Inafm1	96.5530893839989	99.7412300643575	96.2676427392774	107.64411457698	95.5427271198428	119.28243339406	89.8215034783096	69.0763430609215	126.782219565396	99.0220225742193	88.254489743451	86.0043106929535
C5ar2	27.4513685503526	24.9353075160894	28.4068453984753	21.9098640289428	36.3569669571083	27.8615902818243	16.5974517296877	20.5070393462111	31.2079309699437	24.9444789690781	18.3863520298856	21.5010776732384
Sae1	1199.34082597575	1242.46618485342	1202.55645520212	1250.76745521747	1354.50839686715	1289.46922523068	1203.80341074735	1240.13622151561	1217.1093078278	1247.979841756	1388.16957825637	1423.51962526268
Bbc3	36.9173577056466	38.692718559449	39.4539519423268	45.7249336256197	38.8934995355112	40.9217107264294	39.0528275992651	34.5381715304608	45.8366486121047	58.2037842611823	62.5135969016112	96.3841412938271
Tmem160	653.153251715286	681.851684836513	736.999822282664	663.011537571485	671.335622417303	685.220985993616	668.779672637414	590.386869598814	648.539815469141	726.413463311639	790.613137285082	825.93794924095
Npas1	491.284837159759	467.751975474228	516.057691405634	401.045772008039	454.03933153412	506.732673250679	453.989120841456	478.137812124816	441.787272793265	509.472085610869	527.688303257718	571.632099519544
Ceacam9	0	0.859838190209978	1.57815807769307	1.90520556773415	1.69102171893527	0.870674696307009	0.976320689981626	0	0.975247842810739	1.51178660418655	0	0
Slc1a5	25.5581707192938	30.0943366573492	33.1413196315545	33.3410974353477	35.5114560976407	45.2750842079645	32.2185827693937	31.3002179494801	27.3069395987007	45.3535981255966	49.6431504806912	32.622324745603
Strn4	8028.10540260485	7373.97231924077	7175.8847792704	5722.28492268953	6644.02433369668	6728.57405306057	7317.52357141229	7117.02197099557	6217.20499791846	8727.54406596898	7858.32685757312	7864.2045131048
Fkrp	1279.80173379575	1300.07534359749	1352.48147258296	1084.06196804073	1297.85916928282	1297.30529749744	1272.14585904606	1076.07990674592	1184.92612901505	1423.34708784164	1472.74679759384	1524.35226538545
Ap2s1	1743.63520240516	1833.17502152767	1881.16442861014	1957.59872084684	1880.41615145602	1878.04531993422	1758.35356265691	1710.71880861813	1768.12433901587	2141.44572483025	2068.46460336213	2207.93825210013
Dact3	3229.79549978631	3281.14253384128	3478.26040323553	3167.40425635803	3046.37562666189	2908.05348566541	3119.3446044913	3359.91649919764	3296.3377087003	3430.99969820138	3631.30452590241	4063.70368024205
Pnmal2	5547.06964500229	5110.0183644179	5433.59826149725	5226.93147507865	5739.32771406631	5269.32326205002	5142.28107413323	4921.68944309066	5266.33835117799	5923.17991520292	6431.54594005399	6271.64193234218
Pnmal1	1733.22261433433	1920.87851692909	1761.22441470547	1831.85515337639	1744.28890308173	1727.41859747311	1807.16959715599	1956.80328077267	1850.04515781197	1520.10143050958	1594.09672099108	1619.99499020779
Ptgir	0	2.57951457062994	4.73447423307922	2.85780835160123	0.845510859467635	3.48269878522804	1.95264137996325	1.0793178603269	2.92574352843222	3.02357320837311	0	1.48283294298196
Gng8	36.9173577056466	27.5148220867193	26.8286873207822	35.2463030030818	43.1210538328494	32.2149637633593	33.1949034593753	28.0622643684994	38.0346658696188	27.212158875358	31.2567984508056	36.3294071030579
Calm3	23507.8374682571	23882.0057330822	24382.542300358	22942.4854466547	23057.0811376824	23275.7466563753	22448.5416247475	22651.6439346806	21758.7546209504	28071.609559838	26663.8877137401	28748.4236820627
Ccdc8	142.936436244939	188.304563655985	164.128440080079	153.369048202599	205.459138850635	199.384505454305	140.590179357354	148.945864725112	176.519859548744	175.36724608564	147.090816239085	156.438875484596
Hif3a	48.2765446919994	41.272233130079	31.5631615538614	39.0567141385501	37.202477816576	33.9563131559734	60.5318827788608	56.1245287369987	59.4901184114551	52.9125311465294	22.0636224358628	17.0525788442925
Ppp5c	1912.12980936939	1938.07528073329	2024.77681368021	1902.34775938255	2161.12575679928	2019.09462073595	1898.94374201426	1962.1998700743	1903.68378916656	1980.44045148439	2175.10544513547	2091.53586607605
Ceacam3	0	0	0	0	0	0	0	0	0	0	0	0
Psg16	0	0	0	0	0	0	0	0	0	0	1.83863520298856	0
Psgb1	0	0	0	0	0	0	0	0	0	0	0	0
Psg29	0	0	0	0	0	0	0	0	0	0	0	0
Ceacam11	0	0	0	0	0	0	0	0	0	0	0	0
Igfl3	0	0	0	0	0	0	0	0	0	0	0	0
Psg19	0	0	0	0	0	0	0	0	0	0	0	0
Mill1	1.8931978310588	3.43935276083991	3.15631615538614	2.85780835160123	2.53653257840291	4.35337348153505	1.95264137996325	1.0793178603269	2.92574352843222	1.51178660418655	3.67727040597713	2.22424941447293
Ccdc61	136.310243836234	119.517508439187	102.58027505005	113.359731280182	129.363161498548	103.610288860534	126.921689697611	89.5833824071326	123.856476036964	102.801489084686	104.802206570348	91.9356424648813
Micb	6.6261924087058	9.45822009230976	18.9378969323169	10.4786306225378	7.60959773520872	13.0601204446051	13.6684896597428	2.1586357206538	10.7277262709181	12.0942928334924	9.19317601494282	9.63841412938272
LOC102557319	0	0	0	0	0	0	0	0	0	0	0	0
Pglyrp1	14.198983732941	9.45822009230976	9.46894846615843	7.62082227093661	16.9102171893527	13.0601204446051	16.5974517296877	18.3484036255573	5.85148705686443	2.26767990627983	9.19317601494282	2.96566588596391
Nanos2	1.8931978310588	3.43935276083991	1.57815807769307	1.90520556773415	0	2.61202408892103	0.976320689981626	0	1.95049568562148	0	0	0
Mypop	504.53722197717	510.743884984727	454.509526375605	448.675911201393	488.705276772293	410.087781960601	489.136665680795	480.29644784547	505.178382575963	520.810485142268	603.072346580249	627.238334881367
Foxa3	2.8397967465882	4.29919095104989	4.73447423307922	0.952602783867077	3.38204343787054	3.48269878522804	4.88160344990813	4.3172714413076	0.975247842810739	6.04714641674622	3.67727040597713	1.48283294298196
Irf2bp1	940.919322036224	1032.66566644218	1178.88408403672	909.735658593058	1061.96163949135	1036.10288860534	992.918141711314	821.36089170877	1013.28250868036	1096.04528803525	1290.72191249797	1257.4423356487
Qpctl	648.420257137639	592.428513054675	599.700069523367	588.708520429853	646.815807492741	658.230070408099	619.963638138333	550.452108766718	611.480397442333	593.376242143222	544.236020084615	591.6503442498
Fbxo46	289.659268151997	289.765470100763	279.333979751674	269.586587834383	290.010224797399	290.805348566541	287.038282854598	290.336504427936	258.440678344846	303.869107441497	334.631606943919	321.033332155593
Gipr	207.305162500939	166.808608900736	203.582392022406	172.421103879941	240.970594948276	186.3243850097	244.080172495407	241.767200713225	175.544611705933	46.8653847297832	95.6090305554053	53.3819859473504
Rsph6a	30.2911652969408	32.6738512279792	44.188426175406	44.7723308417526	38.8934995355112	32.2149637633593	40.0291482892467	31.3002179494801	40.960409398051	40.818238313037	27.5795280448285	38.5536565175309
Snrpd2	600.14371244564	653.477024559584	707.014818806496	682.063593248827	702.619524217605	713.953250971748	689.282407127028	632.480266151563	672.92101153941	791.420287291661	702.358647541631	810.368203339639
Ppm1n	34.0775609590584	19.7762783748295	29.9850034761684	27.6254807321452	25.3653257840291	29.6029396744383	30.2659413894304	31.3002179494801	20.4802046990255	26.4562655732647	20.2249872328742	33.363741217094
Rtn2	1530.65044641104	1539.11036047586	1731.2394112293	1623.2351437095	1558.27651399885	1521.93936914465	1624.59762812943	1477.58615078752	1616.96092338021	1842.86787050341	1676.83530512557	1685.98105617048
Mir330	3.7863956621176	0	6.31263231077229	1.90520556773415	1.69102171893527	2.61202408892103	1.95264137996325	2.1586357206538	1.95049568562148	1.51178660418655	0	0.741416471490978
Gpr4	20.8251761416468	31.8140130377692	31.5631615538614	25.7202751644111	28.7473692218996	17.4134939261402	21.4790551795958	34.5381715304608	31.2079309699437	15.1178660418655	22.0636224358628	18.5354117872745
Eml2	2868.19471405408	2907.97275929015	2987.45324107298	2941.63739658153	3123.31711487345	3147.48902714984	2986.5649906538	2616.2664934324	2935.49600686032	2671.32692959764	2958.3640416086	3102.82793318974
Vasp	197.839173345645	213.239871172075	192.535285478555	221.003845857162	221.523845180521	231.599469217664	221.624796625829	174.849493372958	213.579277575552	229.791563836356	242.69984679449	220.942108504311
Opa3	728.881164957638	710.226345113442	689.655079951872	630.623042920005	708.538100233879	685.220985993616	711.737782996606	670.256391263004	677.797250753464	802.002793520967	772.226785255197	871.164354001899
Klc3	14.198983732941	11.1778964727297	7.89079038846536	8.57342505480369	8.45510859467636	10.4480963556841	7.81056551985301	15.1104500445766	10.7277262709181	9.07071962511932	9.19317601494282	11.8626635438556
Ercc1	422.183116326113	417.02152225184	449.775052142525	430.576458307919	437.974625204235	441.432071027654	417.865255312136	446.837594175336	404.727854766457	465.630274089459	452.304259935187	507.128866499829
Ercc2	597.303915699052	578.671102011315	538.151904493337	560.130436913841	619.759459989777	566.809227295863	569.194962259288	563.403923090641	571.495235887093	485.283499943884	524.011032851741	461.161045267388
Ckm	4.732994577647	3.43935276083991	1.57815807769307	3.81041113546831	4.22755429733818	0.870674696307009	3.90528275992651	4.3172714413076	3.90099137124296	1.51178660418655	1.83863520298856	2.96566588596391
Mir343	8.5193902397646	2.57951457062994	4.73447423307922	1.90520556773415	8.45510859467636	2.61202408892103	9.76320689981626	5.39658930163449	5.85148705686443	3.02357320837311	1.83863520298856	1.48283294298196
Cd3eap	159.028617808939	199.482460128715	198.847917789327	156.226856554201	191.930965099153	181.100336831858	160.116593156987	167.294268350669	189.198081505283	185.949752314946	205.927142734719	184.612701401254
Ppp1r37	3344.33396856537	3259.64657908603	3505.08909055631	2874.00259892697	3377.8158835732	3201.47085832087	3290.20072523808	3225.00176665677	3197.83767657641	3603.34337107865	3449.27964080655	3437.20676183217
Trappc6a	168.494606964233	199.482460128715	203.582392022406	156.226856554201	201.231584553297	208.961927113682	160.116593156987	173.770175512631	170.668372491879	180.658499200293	165.477168268971	174.974287271871
Clasrp	1185.14184224281	1090.27482518625	1068.41301859821	997.375114708829	1099.16411730793	1106.62753900621	1105.1950210592	1046.93832451709	1125.43601060359	939.575374501943	647.199591451974	648.739412554606
Apoc2	0	0.859838190209978	4.73447423307922	1.90520556773415	3.38204343787054	3.48269878522804	0	2.1586357206538	1.95049568562148	0.755893302093277	3.67727040597713	2.22424941447293
Clptm1	4935.56674557029	5030.91325091858	5087.98164248246	4571.5407597781	5147.47011243896	5025.53434708406	4791.78194642982	4620.55976005945	4556.35792161177	4554.25714511199	4826.41740784498	5051.27042026803
Apoc4	4.732994577647	6.01886733146985	6.31263231077229	11.4312334064049	14.3736846109498	6.96539757045607	3.90528275992651	10.793178603269	9.75247842810739	11.3383995313992	5.51590560896569	8.89699765789174
Apoe	53107.9855568615	51175.8494049175	57616.9732584963	60233.0740239153	56696.5761924618	56887.2726326111	51736.2096828164	49913.0544508174	51064.9522974131	64893.4399847078	59472.4942758681	60872.5165588238
Tomm40	1325.23848174116	1293.19663807581	1350.90331450527	1109.78224320514	1335.0616470994	1248.54751450425	1188.18227970764	1275.75371090639	1216.13405998499	1353.04901074697	1360.59005021154	1554.75034071658
Bcam	202.572167923292	228.716958595854	235.145553576268	224.81425699263	230.824464634665	244.65958966227	195.264137996325	181.325400534919	222.356508160849	250.200682992875	237.183941185525	213.527943789402
Nectin2	124.951056849881	122.097023009817	130.987120448525	153.369048202599	179.248302207139	155.850770638955	141.566500047336	101.455878870728	157.014902692529	126.990074751671	172.831709080925	169.042955499943
Cblc	0	0	0	0	0	0	0	0	0	0	0	0
Ceacam16	6.6261924087058	3.43935276083991	3.15631615538614	6.66821948706954	2.53653257840291	1.74134939261402	0.976320689981626	4.3172714413076	1.95049568562148	3.77946651046638	5.51590560896569	2.22424941447293
Ceacam19	0	0	0	0	0	0	0	0	0	0	0	0
PVR	24.6115718037644	39.552556749659	23.6723711653961	29.5306862998794	29.5928800813672	40.9217107264294	25.3843379395223	29.1415822288263	27.3069395987007	34.0151985941975	20.2249872328742	17.7939953157835
Zfp112	230.970135389174	258.811295253204	235.145553576268	240.055901534503	248.580192683485	240.306216180735	240.17488973548	267.670829361071	223.331756003659	291.774814608005	262.924834027365	275.806927394644
Zfp180	3885.78854824819	4345.62221332123	3591.88778482943	3498.91002514377	3322.85767770781	4163.56639774012	4203.0605703709	3865.03725783062	3445.55062865034	4550.47767860153	4723.45383647762	5100.94532385793
Ceacam20	0	0	0	0	0	0	0	0	0	0	0	0
Zfp111	474.24605668023	400.68459663785	426.102680977129	433.43426665952	482.78670075602	464.940287827943	435.439027731805	463.02736208024	497.376399833477	443.709368328754	452.304259935187	454.48829702397
Zfp61	363.49398356329	556.315309065856	344.03846093709	406.761388711242	386.398462776709	430.113299975663	532.094776039986	377.761251114415	411.554589666132	368.875931421519	437.595178311278	369.966819273998
Tescl	0	0	0	0	0	0	0	0	0	0.755893302093277	0	0.741416471490978
Kcnn4	12.3057859018822	8.59838190209978	11.0471065438515	4.76301391933538	9.30061945414399	9.5774216593771	8.78688620983464	2.1586357206538	3.90099137124296	3.77946651046638	5.51590560896569	5.93133177192782
Lypd5	1.8931978310588	2.57951457062994	1.57815807769307	0	0	0	0	0	0	0.755893302093277	0	0
Zfp94	242.329322375527	266.549838965093	192.535285478555	193.378365125017	255.344279559226	249.883637840112	274.346113884837	232.053339970283	215.529773261173	195.776365242159	194.895331516788	245.408852063514
Plaur	13.2523848174116	8.59838190209978	7.89079038846536	13.3364389741391	19.4467497677556	11.3187710519911	12.6921689697611	14.0311321842497	11.7029741137289	4.53535981255966	3.67727040597713	3.70708235745489
Irgc	1.8931978310588	1.71967638041996	0	0.952602783867077	1.69102171893527	0.870674696307009	1.95264137996325	1.0793178603269	1.95049568562148	2.26767990627983	0	1.48283294298196
Cadm4	2691.18071685009	2648.30162584673	2949.57744720835	2749.21163424038	2958.44249727726	2823.59804012363	2689.76350089938	2344.27839263002	2618.54045794683	2591.20223957575	3622.11134988747	3110.24209790465
Zfp428	389.998753198113	409.28297853995	463.978474841763	362.941660653356	383.016419338839	410.087781960601	414.936293242191	347.540351025261	364.742693211216	459.583127672712	542.397384881626	517.508697100703
Srrm5	14.198983732941	12.0377346629397	18.9378969323169	17.1468501096074	16.0647063298851	13.9307951409121	18.5500931096509	20.5070393462111	19.5049568562148	10.5825062293059	5.51590560896569	2.22424941447293
Phldb3	24.6115718037644	6.01886733146985	20.5160550100099	23.8150695966769	21.9832823461585	8.70674696307009	26.3606586295039	17.2690857652304	18.529709013404	15.1178660418655	16.5477168268971	5.93133177192782
Pinlyp	6.6261924087058	1.71967638041996	1.57815807769307	1.90520556773415	1.69102171893527	0.870674696307009	5.85792413988976	2.1586357206538	1.95049568562148	2.26767990627983	3.67727040597713	3.70708235745489
Xrcc1	1120.77311598681	975.916345888326	1069.9911766759	813.522777422483	1124.52944309196	1127.52373171758	1162.79794176812	1051.2555959584	1049.36667886436	1028.77078414895	932.188047915202	1020.18906477159
Lypd3	0.9465989155294	0	3.15631615538614	2.85780835160123	1.69102171893527	0.870674696307009	0.976320689981626	2.1586357206538	2.92574352843222	0	1.83863520298856	3.70708235745489
Ethe1	156.188821062351	182.285696324515	181.488178934703	173.373706663808	206.304649710103	196.772481365384	205.027344896142	172.690857652304	142.386185050368	194.264578637972	218.797589155639	239.477520291586
Zfp575	21.7717750571762	29.2344984671393	23.6723711653961	21.9098640289428	25.3653257840291	26.1202408892103	17.5737724196693	26.9829465081725	33.1584266555651	26.4562655732647	31.2567984508056	26.6909929736752
Irgq	3828.0460144009	3375.72473476438	3333.06986008777	2553.92806354763	3458.13941522263	2815.76196785687	3599.69438396226	3303.79197046064	3419.21893689445	3995.65199486506	4057.86789299576	4020.70152489557
Ceacam4	22.7183739727056	18.9164401846195	22.094213087703	19.0520556773415	21.9832823461585	27.8615902818243	11.7158482797795	30.2209000891532	17.5544611705933	28.7239454795445	44.1272448717255	22.2424941447293
RGD1565655	0	0	1.57815807769307	0	0	0	0	0	0	0	0	0
RGD1564380	5.6795934931764	12.8975728531497	18.9378969323169	18.0994528934745	4.22755429733818	6.96539757045607	24.4080172495407	9.71386074294209	3.90099137124296	9.8266129272126	16.5477168268971	14.0869129583286
Tex101	0	0	0	0	0	0	0	1.0793178603269	0	0	0	0
Lypd4	0	1.71967638041996	4.73447423307922	0	0	1.74134939261402	0	2.1586357206538	0	0	0	0
Rps19	342.668807421643	380.90831826302	334.569512470931	404.856183143508	422.755429733818	401.381034997531	386.622993232724	334.588536701339	366.693188896838	349.978598869187	319.92252532001	367.742569859525
Ceacam6	0	1.71967638041996	0	1.90520556773415	0	3.48269878522804	1.95264137996325	2.1586357206538	0	3.02357320837311	3.67727040597713	0
Atp1a3	28998.1111783277	23712.6176096108	26797.1241592284	22893.9027046774	25492.9979238087	23901.76176302	25742.6476327455	26721.7515859734	25173.0973186308	25254.3952229364	28693.7409778395	27111.3761130106
Rabac1	2057.90604236092	2170.23159208999	2121.04445641949	2171.93434721693	2194.10068031851	2269.84893327237	2154.73976278945	1984.86554514117	2044.11947853131	2308.49814459287	2232.10313642812	2511.17758893994
Pou2f2	28.397967465882	27.5148220867193	20.5160550100099	26.6728779482781	27.0563475029643	15.6721445335262	30.2659413894304	39.9347608320953	28.2821874415114	22.6767990627983	7.35454081195425	8.89699765789174
Zfp574	693.857005083051	614.784306000135	621.79428261107	557.27262856224	635.824166319662	601.636215148143	659.016465737598	572.038465973256	674.871507225031	774.790634645609	704.19728274462	725.846725589667
Prr19	0.9465989155294	0	0	0.952602783867077	0.845510859467635	0	1.95264137996325	0	0.975247842810739	0	0	0
Gsk3a	2115.64857620821	2075.64939116689	2132.09156296334	1707.0641886898	2144.21553960992	2043.47351223255	2143.02391450967	2030.1968952749	2090.93137498622	2282.0418790196	2301.97127414168	2341.39321696851
Pafah1b3	42.596951198823	87.7034954014178	85.2205361954259	89.5446616835052	94.6972162603752	75.7486985787098	61.5082034688425	58.2831644576525	65.3416054683195	50.6448512402496	64.3522321045997	63.7618165482241
Erf	585.944728712699	507.304532223887	577.605856435664	461.059747391665	594.394134205748	549.395733369723	478.397138090997	428.489190549779	478.846690820073	658.383066123244	571.815548129443	647.256579611624
Megf8	6561.8236824498	4689.55748940522	4582.97105762068	4484.8539064462	5566.84349873491	4229.73767465945	5270.17908452082	5563.88356998516	5968.51679800172	6264.84368774908	5078.31043065441	5003.81976609261
Cxcl17	7.5727913242352	12.0377346629397	3.15631615538614	4.76301391933538	5.07306515680581	5.22404817784206	8.78688620983464	8.63454288261519	6.82673489967517	0	0	5.18991530043685
Lipe	254.635108277409	255.371942492364	250.927134353198	225.766859776497	266.335920732305	248.142288447498	221.624796625829	199.673804160476	273.069395987007	263.05086912846	284.988456463227	248.374517949478
Cnfn	2.8397967465882	0.859838190209978	0	2.85780835160123	4.22755429733818	2.61202408892103	3.90528275992651	4.3172714413076	0.975247842810739	3.02357320837311	1.83863520298856	0.741416471490978
Ceacam1	106.965677454822	91.1428481622577	119.940013904673	79.0660310609673	79.4780207899577	92.291517808543	109.347917277942	94.9799717087671	78.9950752676699	58.9596775632756	60.6749616986226	77.8487295065527
Atp5sl	611.502899431993	662.935244651893	583.918488746437	618.239206729733	643.433764054871	658.230070408099	592.626658818847	634.638901872216	609.529901756712	560.116936851118	641.683685843009	634.652499596277
B3gnt8	10.4125880708234	6.87870552167983	6.31263231077229	9.52602783867077	7.60959773520872	6.09472287414907	7.81056551985301	10.793178603269	5.85148705686443	5.29125311465294	5.51590560896569	3.70708235745489
Erich4	0	0	1.57815807769307	1.90520556773415	0.845510859467635	1.74134939261402	0.976320689981626	0	0.975247842810739	0.755893302093277	0	0.741416471490978
Tgfb1	35.9707587901172	24.9353075160894	29.9850034761684	36.1989057869489	38.0479886760436	36.5683372448944	37.1001862193018	41.0140786924222	26.33169175589	57.4478909590891	40.4499744657484	42.2607388749857
Hnrnpul1	2118.4883729548	1959.57123548854	2113.15366603102	1852.81241462146	2002.16971521936	2013.87057255811	1981.9310006627	1951.40669147103	2042.16898284569	1899.55986816041	2125.46229465478	2150.10776732384
Ccdc97	729.827763873168	753.218254623941	744.89061267113	730.646335226048	749.122621488325	765.323058053861	715.643065756532	636.79753759287	669.020020168167	750.602048978624	858.642639795659	863.008772815498
B9d2	365.387181394349	361.132039888191	377.179780568644	360.083852301755	399.926636528192	398.76901090861	322.185827693937	339.985126002973	332.559514398462	402.135236713623	406.338379860473	420.383139335385
Exosc5	324.683428026584	286.326117339923	282.49029590706	288.638643511724	324.676170035572	309.089517188988	308.517338034194	295.73309372957	268.193156772953	360.561105098493	329.115701334953	321.033332155593
Cyp2s1	101.286083961646	58.4689969342785	77.3297458069605	77.1608254932332	76.9414882115548	56.5938552599556	73.224051748622	94.9799717087671	81.9208187961021	111.872208709805	93.7703953524167	100.832640122773
Cyp2b2	0	0	0	0	0	0	0	0	0	0	0	0
Cyp2b21	0	0	0	0	0	0	0	0	0	0	0	0
Cyp2b12	0	0	1.57815807769307	0	0	0	0	0	0	0	0	0
Cyp2a3	9.465989155294	2.57951457062994	3.15631615538614	6.66821948706954	2.53653257840291	5.22404817784206	1.95264137996325	2.1586357206538	2.92574352843222	18.1414392502386	1.83863520298856	10.3798306008737
Cyp2g1	0	0.859838190209978	1.57815807769307	0	0	0	0	0	0	0	0	0
Cyp2a1	0	0	0	0	0	0	0	0	0	0.755893302093277	0	0
Rab4b	775.264511818579	792.7708113736	736.999822282664	660.153729219884	790.552653602239	818.434214528589	732.24051748622	777.108859435367	751.91608680708	789.908500687474	812.676759720945	937.891836436087
Cyp2f4	2.8397967465882	0.859838190209978	0	0.952602783867077	0.845510859467635	0	0.976320689981626	2.1586357206538	2.92574352843222	0	0	0
Cyp2t1	171.334403710821	124.676537580447	170.441072390852	136.222198092992	142.89133525003	136.6959273202	156.21131039706	150.025182585439	142.386185050368	129.25775465795	117.672652991268	122.333717796011
Mia	9.465989155294	9.45822009230976	6.31263231077229	4.76301391933538	10.1461303136116	6.96539757045607	21.4790551795958	15.1104500445766	11.7029741137289	4.53535981255966	1.83863520298856	5.18991530043685
Snrpa	277.353482250114	271.708868106353	255.661608586278	273.396998969851	294.237779094737	258.590384803182	262.630265605058	256.877650757802	285.747617943547	286.483561493352	327.277066131964	271.358428565698
Egln2	2328.63333220233	2346.49842108303	2367.23711653961	2213.84886970709	2340.37405900642	2295.09849946528	2337.31173181601	2268.72614240714	2287.93143923399	2443.80304566756	2471.12571281663	2591.25056786097
Numbl	957.958102515753	799.64951689528	874.299575041962	731.598938009915	832.828196575621	819.304889224896	819.133058894585	876.406102585442	814.331948746967	913.119108928679	965.283481568996	1022.41331418606
Itpkc	408.930731508701	442.816667958139	448.196894064832	413.429608198311	515.761624275258	435.337348153505	427.628462211952	378.840568974741	421.307068094239	410.450063036649	411.854285469438	413.710391091966
Coq8b	662.61924087058	694.749257689662	669.139024941862	600.139753836258	739.822002034181	670.419516156397	689.282407127028	711.270469955426	640.737832726656	505.692619100402	527.688303257718	510.835948857284
Sptbn4	4532.31560755477	4013.72467190018	4256.29233553821	3778.97524360069	4228.39980819765	3853.60620585482	4227.46858762044	4276.25736261517	4282.31327778196	4192.94014671141	4261.95640052749	3995.49336486488
Blvrb	438.275297890112	496.126635751158	405.586625967119	427.718649956317	442.202179501573	547.654383977109	488.160344990813	405.823515482914	425.208059465482	461.850807578992	424.724731890358	517.508697100703
Shkbp1	230.970135389174	237.315340497954	200.42607586702	221.956448641029	241.816105807744	229.85811982505	211.861589726013	219.10152564636	228.207995217713	235.082816951009	211.443048343685	223.907774390275
Pld3	6449.17841150181	6514.1341290308	6590.38813244627	6382.43865190941	6631.34167080467	6085.14545248969	6375.37410558002	6179.0947503715	6340.08622611261	5659.37315277236	6407.64368241514	5951.35001665808
Prx	55.8493360162346	71.3665697874282	41.0321100200199	50.4879475449551	47.3486081301876	75.7486985787098	45.8870724291364	36.6968072511146	63.391109782698	53.6684244486227	33.0954336537941	45.2264047609497
Hipk4	794.196490129167	809.10773698759	705.436660728803	526.789339478493	566.492275843316	632.980504215196	858.18588649385	712.349787815753	726.559642894001	764.964021718396	748.324527616345	743.640720905451
Sertad3	42.596951198823	58.4689969342785	61.5481650300298	38.1041113546831	51.5761624275258	52.2404817784206	52.7213172590078	43.172714413076	50.7128878261584	68.7862904904882	36.7727040597713	69.6931483201519
RGD1307554	364.440582478819	310.401586665802	314.053457460921	291.496451863325	317.912083159831	328.244360507742	329.99639321379	289.257186567609	360.841701839973	340.907879244068	362.211134988747	341.05157688585
Sertad1	231.916734304703	229.576796786064	214.629498566258	222.909051424896	250.27121440242	255.107686017954	197.216779376289	205.070393462111	206.752542675877	204.091191565185	227.990765170582	217.235026146857
Map3k10	3689.8425727336	3583.80557679519	3615.56015599483	3299.81604331555	3164.74714698736	3099.60191885295	3693.42117020049	3434.38943156019	3600.61503565725	4873.24411859536	4006.38610731208	4385.47842886914
Ttc9b	816.914864101873	748.919063672891	795.391671157308	864.010724967438	873.412717830067	727.88404611266	756.648534735761	740.412052184253	853.341862459397	975.102359700327	899.092614261408	960.875747052308
Akt2	1138.75849538187	1090.27482518625	1115.757760929	986.896484086291	1060.27061777241	1041.32693678318	1033.92361069054	1023.1933315899	974.272594967928	1261.58592119368	1053.53797131245	1103.96912605007
Fcgbp	115.485067694587	85.1239808307879	112.049223516208	121.933156334986	114.989476887598	72.2659997934818	84.9399000284015	118.724964635959	125.806971722585	87.6836230428201	95.6090305554053	63.0204000767331
Psmc4	1658.44130000751	1645.7302960619	1712.30151429698	1693.72774971566	1789.94648949298	1806.64999483704	1668.5320591786	1593.0731618425	1587.70348809588	1734.01923500198	1862.53746062741	1877.26650581516
Fbl	298.178658391761	236.455502307744	268.286873207822	241.961107102237	324.676170035572	267.297131766252	316.327903554047	298.971047310551	260.391174030467	312.183933764523	308.890714102079	285.445341524027
Dyrk1b	525.362398118817	500.425826702207	489.229004084852	451.533719552994	472.640570442408	419.665203619979	556.502793289527	520.231208677565	559.792261773364	517.031018631801	452.304259935187	492.300537070009
Nccrp1	0.9465989155294	0	1.57815807769307	0	3.38204343787054	0.870674696307009	0.976320689981626	0	0.975247842810739	0.755893302093277	3.67727040597713	1.48283294298196
Sycn	0.9465989155294	0	1.57815807769307	2.85780835160123	3.38204343787054	0.870674696307009	0	1.0793178603269	0	0.755893302093277	0	1.48283294298196
Lrfn1	411.770528255289	395.52556749659	440.306103676367	413.429608198311	397.390103949789	307.348167796374	421.770538072063	393.951019019318	444.713016321697	539.7078176946	509.301951227832	529.371360644558
Gmfg	35.9707587901172	36.1132039888191	22.094213087703	36.1989057869489	40.5845212544465	51.3698070821136	35.1475448393386	31.3002179494801	23.4059482274577	22.6767990627983	42.288609668737	42.2607388749857
Rps16	2192.32308836609	1920.87851692909	1860.64837360013	1960.45652919844	1723.15113159504	2012.1292231655	1712.46649022777	1907.15465919763	2179.678928682	2328.15137044729	2290.93946292375	2331.75480283913
Zfp36	32.1843631279996	35.2533657986091	36.2976357869406	37.151508570816	32.1294126597701	34.8269878522804	45.8870724291364	53.9658930163449	45.8366486121047	53.6684244486227	29.418163247817	34.846574160076
Samd4b	1267.49594789387	1070.49854681142	929.535107761219	850.674285993299	944.435630025349	834.977033758422	1217.47190040709	1269.27780374443	1214.18356429937	1093.77760812897	1213.49923397245	1125.4702037233
Paf1	983.516273235047	1064.47967947995	1128.38302555055	948.792372731608	1049.27897659934	1083.11932220592	955.817955492012	917.420181277864	977.198338496361	1003.82630517987	1040.66752489153	1063.19122011806
Med29	483.712045835524	558.894823636486	528.682956027179	558.225231346107	538.590417480884	592.929468185073	553.573831219582	472.741222823182	435.9357857364	591.108562236943	507.463316024843	636.87674901075
Plekhg2	85.193902397646	64.4878642657484	77.3297458069605	99.070689522176	66.7953578979432	67.0419516156397	69.3187689886955	55.0452108766718	80.9455709532913	79.3687967197941	68.0295025105768	63.7618165482241
Selenov	47.32994577647	49.8706150321787	45.7665842530991	70.4926060061637	48.1941189896552	57.4645299562626	59.5555620888792	52.886575156018	62.4158619398873	39.3064517088504	56.9976912926455	37.8122400460399
Dll3	4.732994577647	8.59838190209978	6.31263231077229	4.76301391933538	9.30061945414399	14.8014698372192	2.92896206994488	3.2379535809807	7.80198274248591	8.31482632302605	16.5477168268971	10.3798306008737
Eid2b	289.659268151997	242.474369639214	280.912137829367	309.5959047568	295.928800813672	264.685107677331	284.109320784653	300.050365170878	302.326831271329	254.736042805434	277.633915651273	225.390607333257
Vom1r2	0	0	0	0	0	0	0	0	0	0	0	0
Vom1r3	0	0	0	0	0	0	0	0	0	0	0	0
Vom2r11	0	0	0	0	0	0	0	0	0	0	0	0
Vom1r4	0	0	0	0	0	0	0	0	0	0	0	0
Vom1r5	0	0	0	0	0	0	0	0	0	0	0	0
Fbxo27	137.256842751763	151.331521476956	134.143436603911	150.511239850998	140.354802671628	161.945493513104	149.377065567189	137.073368261516	130.683210936639	161.761166647961	132.381734615177	154.214626070123
Nfkbib	181.746991781645	191.743916416825	189.378969323169	179.08932336701	226.596910337326	227.246095736129	168.903479366821	188.880625557207	200.901055619012	188.973325523319	226.152129967593	238.736103820095
Hnrnpl	3370.8387382002	3342.19104534619	3489.30750977938	3396.02892448613	3677.12672782475	3710.81555566047	3524.51769083367	3290.84015613671	3274.88225615846	3675.90912807961	3579.82274021873	3575.1102255295
Rinl	3.7863956621176	6.01886733146985	4.73447423307922	6.66821948706954	5.07306515680581	13.0601204446051	5.85792413988976	4.3172714413076	6.82673489967517	6.04714641674622	3.67727040597713	6.6727482434188
Ech1	929.560135049871	989.673756931685	1030.53722473358	1086.91977639233	1108.46473676207	1123.17035823604	1030.01832793062	969.227438573555	988.901312610089	1189.77605749482	1180.40380031866	1217.40584618819
Fbxo17	6.6261924087058	8.59838190209978	9.46894846615843	12.383836190272	16.0647063298851	13.9307951409121	6.83424482987139	4.3172714413076	7.80198274248591	6.80303971883949	7.35454081195425	5.93133177192782
Sars2	204.465365754351	220.978414883964	224.098447032416	229.577270911965	229.978953775197	213.315300595217	183.548289716546	203.991075601784	224.30700384647	229.791563836356	185.702155501845	183.129868458272
Mrps12	309.537845378114	308.681910285382	310.897141305535	289.591246295591	284.091648781126	281.227926907164	333.901675973716	306.526272332839	307.203070485383	293.286601212191	376.920216612656	312.136334497702
Lgals4	0	0.859838190209978	0	0	0.845510859467635	0	0	0	0	0	0	0
Sirt2	3305.52341302867	3356.80829457976	3004.81297992761	3353.16179921211	3522.39824054217	3662.05777266728	3531.35193566354	3242.270852422	3141.27330169339	3436.29095131604	4359.40406628588	4009.58027782321
Lgals7	2.8397967465882	0	11.0471065438515	4.76301391933538	1.69102171893527	2.61202408892103	2.92896206994488	3.2379535809807	4.8762392140537	2.26767990627983	7.35454081195425	0.741416471490978
Capn12	108.858875285881	58.4689969342785	85.2205361954259	77.1608254932332	108.225390011857	86.1967949343939	98.6083896881443	114.407693194651	102.401023495128	67.2745038863016	51.4817856836798	33.363741217094
Actn4	2396.78845412044	2165.93240113894	2424.05080733656	2320.5403815002	2490.87499199165	2294.22782476897	2126.42646277998	2280.59863887074	2365.95126665885	2292.62438524891	2399.41893990008	2253.16465686108
Spint2	286.819471405408	261.390809823833	238.301869731654	287.686040727857	390.626017074048	290.805348566541	347.570165633459	300.050365170878	342.311992826569	292.530707910098	360.372499785758	276.548343866135
Yif1b	946.5989155294	940.662980089716	1120.49223516208	1063.10470679566	1048.43346573987	1067.44717767239	923.599372722619	766.315680832098	873.822067158422	1119.47798040014	1264.98101965613	1298.96165805219
Dpf1	1259.92315656963	1314.69259283106	1306.71488832986	1278.39293594962	1257.27464802837	1209.36715317044	1302.41180043549	1273.59507518574	1229.78752978434	1347.75775763231	1310.94689973085	1189.23202027153
Ppp1r14a	392.838549944701	361.132039888191	457.665842530991	526.789339478493	481.941189896552	477.129733576241	383.694031162779	276.305372243686	383.27240222462	478.480460225044	836.579017359796	686.551652600646
Kcnk6	130.630650343057	209.800518411235	115.205539671594	125.743567470454	109.916411730793	161.945493513104	134.732255217464	125.20087179792	102.401023495128	123.966501543297	132.381734615177	191.285449644672
Zfp84	992.982262390341	891.652203247748	931.113265838912	1002.13812862816	991.784238155537	892.441563714685	932.386258932453	1021.03469586925	978.173586339171	906.316069209839	864.158545404625	816.299535111567
Eif3k	628.541679911522	815.12660431906	648.622969931852	702.068251710035	706.001567655476	864.57997343286	716.619386446514	674.573662704312	657.317046054438	656.115386216964	783.258596473128	879.3199351883
Ggn	24.6115718037644	18.9164401846195	23.6723711653961	9.52602783867077	13.5281737514822	16.5428192298332	15.621131039706	21.586357206538	24.3811960702685	12.0942928334924	3.67727040597713	11.8626635438556
Spred3	301.018455138349	300.083528383282	304.584508994763	213.383023586225	317.066572300363	242.047565573349	258.724982845131	252.560379316494	258.440678344846	226.767990627983	216.95895395265	219.45927556133
Fam98c	440.168495721171	307.822072095172	416.633732510971	384.851524682299	473.486081301876	283.839950996085	359.286013913239	383.157840416049	455.440742592615	415.741316151302	433.917907905301	280.25542622359
Catsperg	77.6211110734108	90.2830099720477	85.2205361954259	100.97589508991	110.76192259026	60.9472287414907	91.7741448582729	109.011103893017	140.435689364746	29.4798387816378	22.0636224358628	17.7939953157835
Psmd8	1582.71338676516	1687.00252919198	1570.26728730461	1655.62363836098	1614.92574158318	1622.93763391627	1533.79980396114	1542.34522240714	1511.63415635665	1566.96681523936	1651.09441228373	1792.00361159369
Zfp566	178.907195035057	131.555243102127	156.237649691614	171.468501096074	177.557280488203	107.092987645762	147.424424187226	168.373586210996	133.608954465071	102.045595782592	93.7703953524167	96.3841412938271
Zfp260	6638.49819460769	7831.40623643248	5990.6880629229	6361.48139066434	6468.15807492741	6996.74185952313	7252.11008518352	6660.47051607729	6388.84861825315	6995.79251087328	7211.12726612115	8096.26786868148
Zfp14	839.633238074578	923.466216285517	770.141141914219	944.029358812273	804.926338213189	946.423394885719	894.30975202317	888.278599049038	869.921075787179	805.02636672934	834.740382156808	903.786678747502
Ovol3	11.3591869863528	24.0754693258794	22.094213087703	5.71561670320246	15.2191954704174	19.1548433187542	11.7158482797795	19.4277214858842	23.4059482274577	6.04714641674622	3.67727040597713	5.93133177192782
Capns1	2967.58760018467	2035.23699622702	2755.4640036521	3159.78343408709	3174.89327730097	2113.12748793711	2473.02030772346	2831.05074763746	2850.64944453579	2986.53443657054	3467.66599283643	2299.87389456501
Polr2i	437.328698974583	478.070033756748	441.88426175406	457.249336256197	479.404657318149	451.009492687031	429.581103591916	427.409872689452	450.564503378561	520.054591840175	562.6223721145	517.508697100703
Tbcb	2250.06562221338	2376.59275774038	2427.20712349194	2566.3118997379	2530.61400238663	2544.11146260908	2372.45927665535	2210.44297794949	2348.39680548826	2326.63958384311	2757.95280448285	2772.15618690477
Wdr62	32.1843631279996	36.1132039888191	34.7194777092476	28.5780835160123	33.8204343787054	28.7322649781313	22.4553758695774	23.7449929271918	31.2079309699437	43.0859182193168	40.4499744657484	31.1394918026211
Sdhaf1	1890.35803431221	1916.57932597804	2020.04233944713	2121.44639967198	2062.20098624156	2145.34245170047	1964.35722824303	1834.84036255573	1835.41644016981	2332.68673025985	2147.52591709064	2363.63571111324
Alkbh6	1156.74387477693	1338.76806215694	1153.63355479364	1195.51649375318	1353.66288600768	1252.90088798579	1302.41180043549	1079.3178603269	1163.47067647321	1562.4314554268	1445.16726954901	1771.24395039195
Lrfn3	197.839173345645	157.350388808426	203.582392022406	200.999187395953	178.402791347671	174.134939261402	154.258669017097	161.897679049035	178.470355234365	279.680521774512	330.954336537941	283.962508581045
Clip3	3070.76688197738	2724.82722477542	3214.70800426079	3039.75548331984	3273.81804785868	2795.73644984181	2763.96387333798	3161.32201289749	3177.35747187739	2515.61290936643	3112.80939865964	2629.06280790701
Syne4	168.494606964233	163.369256139896	157.815807769307	98.1180867383089	143.736846109498	174.134939261402	187.453572476472	125.20087179792	128.732715251018	113.383995313992	62.5135969016112	96.3841412938271
Kirrel2	50.1697425230582	35.2533657986091	66.282639263109	59.0613725997587	62.567803600605	34.8269878522804	41.9817896692099	55.0452108766718	80.9455709532913	75.5893302093277	55.1590560896569	60.7961506622602
Tyrobp	126.84425468094	115.218317488137	129.408962370832	136.222198092992	131.054183217484	159.333469424183	100.561031068108	117.645646775632	93.623792909831	83.1482632302605	102.96357136736	112.695303666629
Nphs1	5.6795934931764	5.15902914125987	7.89079038846536	3.81041113546831	1.69102171893527	6.09472287414907	2.92896206994488	2.1586357206538	2.92574352843222	4.53535981255966	1.83863520298856	2.22424941447293
Aplp1	21713.0859244134	20959.4157245584	22796.4934322764	21106.8198821428	23331.0266561499	22014.1390214264	21129.5323725824	19738.5650296583	21112.1653011669	22897.5199070095	26779.7217315284	26966.0584845984
Prodh2	18.931978310588	13.7574110433597	20.5160550100099	13.3364389741391	14.3736846109498	20.8961927113682	8.78688620983464	11.8724964635959	7.80198274248591	7.55893302093277	12.8704464209199	14.0869129583286
Hcst	1.8931978310588	2.57951457062994	1.57815807769307	0	0.845510859467635	4.35337348153505	1.95264137996325	2.1586357206538	1.95049568562148	3.02357320837311	0	4.44849882894587
Igflr1	25.5581707192938	41.272233130079	26.8286873207822	34.2937002192148	34.6659452381731	33.9563131559734	36.1238655293202	36.6968072511146	34.1336744983759	23.4326923648916	31.2567984508056	14.0869129583286
U2af1l4	581.211734135052	637.999937135804	645.466653776466	627.765234568403	628.214568584453	665.195467978555	611.176751928498	500.803487191681	564.668500987418	692.398264717442	656.392767466917	749.572052677379
Hspb6	105.072479623763	84.2641426405779	124.674488137753	108.596717360847	118.371520325469	104.480963556841	98.6083896881443	124.121553937593	111.178254080424	114.895781918178	117.672652991268	109.729637780665
Zbtb32	15.1455826484704	9.45822009230976	4.73447423307922	10.4786306225378	14.3736846109498	13.9307951409121	9.76320689981626	11.8724964635959	16.5792133277826	5.29125311465294	0	2.96566588596391
Rbm42	1131.18570405763	1095.43385432751	1129.96118362824	922.11949478333	1105.0826933242	1006.4999489309	1044.66313828034	972.465392154536	1020.10924358003	1219.25589627646	1309.10826452786	1370.13763931533
Lin37	282.086476827761	319.859806758112	265.130557052436	315.311521460002	353.423539257472	309.089517188988	288.990924234561	308.684908053493	281.846626572304	274.38926865986	286.827091666216	255.788682664387
LOC688869	1417.05857654751	1406.69527918352	1478.73411879841	1642.28719938684	1519.38301446334	1447.93201995856	1342.44094872474	1594.15247970283	1446.29255088833	1730.23976849151	1640.0626010658	1710.44779972969
Mir3569	0.9465989155294	3.43935276083991	4.73447423307922	2.85780835160123	4.22755429733818	3.48269878522804	0.976320689981626	2.1586357206538	3.90099137124296	0.755893302093277	0	2.96566588596391
Upk1a	2.8397967465882	6.87870552167983	1.57815807769307	2.85780835160123	1.69102171893527	6.96539757045607	4.88160344990813	4.3172714413076	1.95049568562148	2.26767990627983	1.83863520298856	1.48283294298196
Psenen	969.317289502106	1061.04032671911	871.143258886575	997.375114708829	864.957609235391	927.268551566965	1048.56842104027	949.799717087671	925.510202827391	1167.85515173411	1171.21062430371	1255.95950270572
Gapdhs	79.5143089044696	76.5255989286881	56.8136907969506	100.023292306043	96.3882379793104	69.6539757045608	100.561031068108	71.2349787815753	91.6732972242095	58.9596775632756	64.3522321045997	58.5719012477873
Sbsn	78.5677099889402	84.2641426405779	55.2355327192575	68.5874004384295	57.4947384437992	65.3006022230257	59.5555620888792	73.3936145022291	64.3663576255088	46.1094914276899	44.1272448717255	42.2607388749857
Tmem147	698.589999660698	652.617186369374	815.907726167318	791.612913393541	782.94305586703	679.996937815774	668.779672637414	619.52845182764	693.401216238435	820.900126073299	717.06772916554	826.679365712441
LOC688924	0	0	0	0	0	0	0	0	0	0	0	0
Atp4a	32.1843631279996	30.9541748475592	15.7815807769307	20.9572612450757	27.901858362432	29.6029396744383	41.0054689792283	26.9829465081725	37.0594180268081	21.1650124586118	16.5477168268971	25.2081600306933
Dmkn	6.6261924087058	0.859838190209978	11.0471065438515	3.81041113546831	10.1461303136116	9.5774216593771	2.92896206994488	8.63454288261519	2.92574352843222	0.755893302093277	0	2.22424941447293
Usf2	1061.13738430846	962.158934844966	1032.11538281127	931.645522622001	1078.8718566807	1004.75859953829	1026.11304517069	1027.51060303121	1039.61420043625	1191.287844099	1277.85146607705	1176.62794025618
Ffar1	0	0	0	0	0	0	0	0	0	0	0	0
Ffar3	0	0.859838190209978	1.57815807769307	0.952602783867077	0.845510859467635	0.870674696307009	0	0	0.975247842810739	1.51178660418655	1.83863520298856	0.741416471490978
Mag	5320.83250419076	4916.55477162066	5925.98358173748	4825.88570307061	5903.35682080303	5300.66755111707	5375.62171903884	3937.35155447253	4999.12044224785	5521.80057179139	9776.02337429019	7874.58434370568
Cd22	14.198983732941	15.4770874237796	25.2505292430891	4.76301391933538	10.9916411730793	17.4134939261402	11.7158482797795	6.47590716196139	5.85148705686443	7.55893302093277	16.5477168268971	4.44849882894587
Hamp	0	2.57951457062994	1.57815807769307	1.90520556773415	0	3.48269878522804	0.976320689981626	1.0793178603269	1.95049568562148	0	3.67727040597713	0.741416471490978
Ffar2	1.8931978310588	0.859838190209978	4.73447423307922	1.90520556773415	5.91857601627345	3.48269878522804	1.95264137996325	6.47590716196139	1.95049568562148	3.02357320837311	7.35454081195425	5.18991530043685
Fxyd1	472.352858849171	448.835535289609	558.667959503347	564.893450833176	566.492275843316	537.206287621425	506.710438100464	433.885779851413	479.821938662884	585.061415820196	564.461007317489	478.213624111681
Fxyd5	71.9415175802344	88.5633335916278	74.1734296515744	86.686853331904	94.6972162603752	84.4554455417799	62.4845241588241	98.2179252897478	65.3416054683195	82.3923699281672	101.124936164371	95.6427248223362
Fxyd7	284.92627357435	260.530971633623	257.239766663971	352.463030030818	439.66564692317	336.951107470813	272.393472504874	313.002179494801	248.688199916738	402.891130015717	428.402002296335	332.154579227958
Lgi4	2021.9352835708	1849.51194714166	2114.73182410872	1947.1200902243	1935.37435732142	2042.60283753624	2125.45014209	1859.66467334325	1839.31743154105	2368.96960876033	1989.40328963363	1981.06481182389
Fxyd3	231.916734304703	174.547152612626	211.473182410872	186.710145637947	188.548921661283	235.9528426992	175.737724196693	205.070393462111	204.802046990255	260.027295920087	194.895331516788	218.717859089839
Scn1b	8474.90009073472	7604.40895421705	7944.44776310692	6995.91484471981	7745.72498358301	7095.99877490213	7703.17024395503	7338.28213236258	7636.19060920809	10824.3920859757	9853.24605281571	10730.5205918889
Gramd1a	2514.16671964609	2544.26120483133	2360.92448422884	2240.52174765536	2576.27158879789	2551.94753487584	2462.28078013366	2506.17607167906	2535.64439130792	2279.77419911332	1969.17830240075	2109.32986139183
Hpn	15.1455826484704	12.8975728531497	17.3597388546238	14.2890417580061	27.0563475029643	6.96539757045607	15.621131039706	12.9518143239228	22.430700384647	10.5825062293059	5.51590560896569	8.89699765789174
Scgb1b24	0	0	0	0	0	0	0	0	0	0	0	0
Apbh	0	0	0	0	0	0	0	0	0	0	0	0
Scgb1b30	0	0	0	0	0.845510859467635	0	0	0	0	0	0	0
Gpi	9414.87281385542	9634.48692130281	9233.80291258216	9925.16840511107	10165.5770633794	9098.55057640825	9364.86805830376	9545.48715673109	9926.0725441277	8495.48482222634	8965.18524977224	9324.79496194203
RGD1308428	1123.6129127334	1202.91362810376	1123.64855131747	1105.01922928581	1212.46257247659	1099.66214143575	1234.06935213678	1195.8841892422	1224.91129057029	1028.01489084686	1099.50385138716	1029.82747890097
Lsm14a	1248.56396958328	1089.41498699604	1268.83909446523	1203.13731602412	1244.59198513636	1102.27416552467	1275.074821116	1222.86713575038	1264.89645212553	1327.34863847579	1331.17188696372	1278.20199685045
Kctd15	735.507357366344	662.075406461683	778.031932302684	570.609067536379	670.490111557835	725.272022023739	759.577496805705	656.225259078754	603.678414699848	966.031640075208	882.544897434511	926.029172892232
Pdcd5	1249.51056849881	1480.64136354158	1511.87543842996	1451.76664261342	1538.8297642311	1426.16515255088	1472.29160049229	1459.23774716197	1361.44598856379	1415.03226151861	1456.19908076694	1599.97674547753
Cebpg	630.434877742581	623.382687902234	637.575863388001	593.471534349189	559.728188967575	599.024191059222	589.697696748902	623.845723268947	630.985354298548	613.029467997648	577.331453738409	573.856348934017
Cebpa	376.746368380701	312.981101236432	351.929251325555	235.292887615168	279.01858362432	277.745228121936	322.185827693937	354.016258187223	353.039719097488	375.678971140359	411.854285469438	409.26189226302
Lrp3	2046.54685537456	1999.98363042841	2080.01234639947	1788.0354253185	2157.74371336141	1939.86322337202	2016.10222481206	1938.45487714711	1938.79271150775	2288.84491873844	2292.77809812674	2331.01338636764
Slc7a10	732.667560619756	711.086183303652	617.059808377991	591.566328781455	580.020449594798	598.153516362915	675.613917467286	825.678163150078	721.683403679947	592.620348841129	549.75192569358	559.769435975688
Gpatch1	565.119552571052	581.250616581945	500.276110628704	612.52359002653	551.273080372898	558.102480332793	528.18949328006	605.49731964339	541.26255275996	527.613524861107	446.788354326221	494.524786484482
Faap24	81.4075067355284	79.964951689528	91.5331685061982	73.3504143577649	62.567803600605	79.2313973639378	79.0819758885117	85.266110965825	74.1188360536162	72.5657570009546	73.5454081195425	83.7800612784805
Cep89	230.970135389174	212.380032981865	181.488178934703	182.899734502479	218.14180174265	214.185975291524	231.388003525645	229.894704249629	234.059482274577	191.996898731692	145.252181036097	151.24896018416
Slc7a9	0.9465989155294	0.859838190209978	4.73447423307922	2.85780835160123	1.69102171893527	1.74134939261402	0.976320689981626	2.1586357206538	0.975247842810739	1.51178660418655	0	0
Rgs9bp	1.8931978310588	0.859838190209978	3.15631615538614	2.85780835160123	7.60959773520872	2.61202408892103	1.95264137996325	0	0.975247842810739	3.77946651046638	1.83863520298856	2.22424941447293
Nudt19	351.188197661408	315.560615807062	318.787931694	396.282758088704	388.089484495645	370.907420626786	353.428089773349	311.922861634474	309.153566171004	393.064517088504	340.147512552884	426.314471107312
Zfp507	872.764200118107	797.92984051486	833.267465021942	825.906613612755	903.005597911435	794.055323031993	843.541076144125	867.771559702827	952.817142426092	746.066689166064	774.065420458185	805.919704510693
Tshz3	206.358563585409	184.005372704935	200.42607586702	341.98439940828	335.667811208651	200.255180150612	235.293286285572	207.229029182765	366.693188896838	79.3687967197941	279.472550854262	114.178136609611
Ccne1	246.115718037644	275.148220867193	260.396082819357	261.965765563446	246.88917096455	238.564866788121	254.819700085205	273.067418662705	250.63869560236	331.837159618949	264.763469230353	317.326249798139
Plekhf1	157.13541997788	248.493236970684	165.706598157773	147.653431499397	231.669975494132	206.349903024761	205.027344896142	194.277214858842	250.63869560236	248.688896388688	189.379425907822	141.610546054777
Pop4	568.90594823317	463.452784523178	544.46453680411	651.58030416508	589.321069048942	639.945901785652	522.33156914017	533.183023001488	544.188296288392	663.674319237897	626.9746042191	626.496918409876
LOC365238	2.8397967465882	10.3180582825197	12.6252646215446	7.62082227093661	13.5281737514822	6.09472287414907	8.78688620983464	8.63454288261519	10.7277262709181	7.55893302093277	12.8704464209199	14.0869129583286
MGC114499	0.9465989155294	7.73854371188981	4.73447423307922	4.76301391933538	1.69102171893527	2.61202408892103	0.976320689981626	5.39658930163449	1.95049568562148	3.02357320837311	3.67727040597713	2.22424941447293
LOC499136	0	0.859838190209978	0	0.952602783867077	0	0	0	0	0.975247842810739	0	0	0.741416471490978
Nkg7	1.8931978310588	1.71967638041996	0	0	0	0	0.976320689981626	1.0793178603269	0	2.26767990627983	0	0.741416471490978
Siglec10	0.9465989155294	1.71967638041996	4.73447423307922	2.85780835160123	0.845510859467635	4.35337348153505	0	1.0793178603269	4.8762392140537	1.51178660418655	3.67727040597713	0.741416471490978
Lim2	0.9465989155294	0	0	1.90520556773415	0	0	0.976320689981626	0	1.95049568562148	0.755893302093277	0	0.741416471490978
Cldnd2	0	1.71967638041996	0	0	0	0.870674696307009	0.976320689981626	0	0	0	0	0
Etfb	651.260053884228	601.026894956775	700.702186495724	679.205784897226	696.700948201332	650.393998141336	561.384396739435	518.072572956911	635.861593512602	700.713091040468	641.683685843009	784.418626837455
Klk1c10	0	0	0	0	0	0	0	0	0	0	0	0
Klk1c12	0	0	0	0	0	0	0	0	0	0	0	0
Zfp819	74.7813143268226	74.8059225482681	78.9079038846536	66.6821948706954	96.3882379793104	67.9126263119467	68.3424482987139	74.472932362556	89.722801538588	54.4243177507159	53.3204208866683	24.4667435592023
Ctu1	249.902113699762	245.053884209844	271.443189363208	216.240831937826	225.751399477859	197.643156061691	233.340644905609	218.022207786034	209.678286204309	217.697271002864	233.506670779548	255.788682664387
Klk13	0.9465989155294	0	0	0	0	0	0	0	0	0	0	0
Klk8	488.445040413171	558.034985446276	530.261114104872	428.671252740184	431.210538328494	605.989588629678	546.739586389711	512.675983655277	469.094212391965	551.802110528092	654.554132263929	573.856348934017
Klk9	17.0387804795292	10.3180582825197	6.31263231077229	13.3364389741391	7.60959773520872	8.70674696307009	17.5737724196693	9.71386074294209	24.3811960702685	3.77946651046638	1.83863520298856	2.22424941447293
Klk11	59.6357316783522	42.9919095104989	28.4068453984753	32.3884946514806	31.2839018003025	21.7668674076752	64.4371655387874	55.0452108766718	55.5891270402121	57.4478909590891	64.3522321045997	54.8648188903324
Klk12	21.7717750571762	22.3557929454594	6.31263231077229	5.71561670320246	9.30061945414399	11.3187710519911	14.6448103497244	16.1897679049035	12.6782219565396	9.8266129272126	11.0318112179314	17.0525788442925
Klk10	71.9415175802344	77.3854371188981	44.188426175406	45.7249336256197	61.7222927411374	70.5246504008678	79.0819758885117	70.1556609212484	55.5891270402121	68.7862904904882	53.3204208866683	69.6931483201519
Klk6	266.940894179291	239.035016878374	285.646612062446	381.041113546831	280.709605343255	306.477493100067	296.801489754414	213.704936344726	273.069395987007	291.774814608005	536.88147927266	487.110621769573
Klk7	26.5047696348232	31.8140130377692	15.7815807769307	20.0046584612086	27.0563475029643	27.8615902818243	35.1475448393386	61.5211180386332	17.5544611705933	24.9444789690781	14.7090816239085	19.2768282587654
Klk4	0	0	0	0	0	0	1.95264137996325	0	0	0	0	0
Klk1c2	0	0	0	0	0	0	0	0	0	0	0	0
Klk1c6	0	0	0	0	0	0	0	0	0	0	0	0
Klk1c9	0	0	0	0	0	0	0	0	0	0	0	0
Klk1	0	0	0	0	0	0	0	0	0	0	0	0
Fv1	853.832221807519	1032.66566644218	948.473004693536	1083.10936525687	990.938727296069	1023.04276816074	877.712300293482	797.615898781578	882.599297743719	984.92897262754	946.89712953911	936.409003493105
Klk1c3	0	0	0	0	0	0	0	0	0	0	0	0
Acpt	14.198983732941	16.3369256139896	14.2034226992376	17.1468501096074	8.45510859467636	15.6721445335262	23.431696559559	12.9518143239228	19.5049568562148	11.3383995313992	5.51590560896569	2.22424941447293
Klk1b3	0	0	0	0	0	0	0	0	0	0	0	0
RGD1309036	150.509227569175	139.293786814016	175.175546623931	140.985212012327	125.981118060678	136.6959273202	144.495462117281	184.5633541159	163.841637592204	142.107940793536	159.961262660005	123.075134267502
Clec11a	486.551842582112	466.032299093808	583.918488746437	446.770705633659	484.477722474955	540.688986406653	453.989120841456	459.789408499259	453.490246906994	461.094914276899	514.817856836798	529.371360644558
Shank1	5627.53055282229	4285.43354000653	5731.87013818124	4578.20897926517	4230.93634077605	4265.43533720804	5207.694560362	5682.60853462112	5624.25430948953	6229.3167025507	6490.38226654963	5372.30375242363
Mybpc2	118.324864441175	86.8436572112078	104.158433127743	80.9712366287015	117.526009466001	111.446361127297	105.442634518016	103.614514591382	98.5000321238847	99.0220225742193	80.8999489314968	88.2285601074264
Josd2	628.541679911522	552.016118114806	613.903492222605	620.144412297467	664.571535541562	592.058793488766	618.01099675837	455.472137057951	515.906108846881	576.74658949717	924.833507103247	802.954038624729
Lrrc4b	6206.84908912628	6259.62202472864	6153.23834492529	5252.65175024306	5688.59706249825	5715.97938125552	6183.03892965364	5630.80127732543	5976.31878074421	7369.20380210736	8290.40613027543	7882.73992489208
Aspdh	57.7425338472934	81.6846280699479	33.1413196315545	34.2937002192148	49.0396298491229	56.5938552599556	63.4608448488057	56.1245287369987	53.6386313545907	55.1802110528092	47.8045152777026	40.0364894605128
Emc10	1206.91361729999	1110.91094175129	1374.57568567067	1113.59265434061	1224.29972450914	1114.46361127297	1147.17681072841	980.020617176824	1173.22315490132	1282.75093365229	1417.58774150418	1399.05288170348
Kcnc3	1118.87991815575	944.102332850556	1197.82198096904	992.612100789494	938.517054009075	874.157395092237	1030.9946486206	1150.55283910847	1045.46568749311	1532.19572334307	1540.77630010442	1396.828632289
Pold1	134.417046005175	115.218317488137	138.87791083699	89.5446616835052	122.599074622807	114.929059912525	106.418955207997	109.011103893017	100.450527809506	125.478288147484	119.511288194257	134.937797811358
Nr1h2	1136.86529755081	1070.49854681142	1210.44724559059	1126.92909331475	1226.83625708754	1121.42900884343	1199.89812798742	1086.87308534919	1138.11423256013	1194.31141730738	1239.24012681429	1282.65049567939
Napsa	16.0921815639998	20.6361165650395	6.31263231077229	9.52602783867077	24.5198149245614	16.5428192298332	12.6921689697611	24.8243107875187	20.4802046990255	12.0942928334924	20.2249872328742	2.96566588596391
Vrk3	624.755284249404	602.746571337195	536.573746415644	555.367422994506	556.346145529704	608.6016127186	611.176751928498	637.876855453197	582.222962158011	665.941999144177	599.395076174272	650.963661969079
Nup62	715.628780140227	608.765438668665	661.248234553397	660.153729219884	618.913949130309	613.825660896442	641.442693317929	658.383894799408	679.747746439085	671.23325225883	625.135969016112	717.691144403267
Akt1s1	995.822059136929	1021.48776996945	1060.52222820974	950.697578299342	941.053586587478	1034.36153921273	982.178614121516	924.975406300152	963.54486869701	1016.67649131546	1020.44253765865	992.015238854929
Tbc1d17	864.244809878343	870.156248492498	935.847740071991	814.47538020635	961.345847214702	943.811370796798	870.878055463611	803.012488083213	882.599297743719	1066.56544925361	1101.34248659015	1026.861813015
Atf5	477.085853426818	487.528253849058	585.49664682413	467.727966878735	519.989178572596	449.268143294417	505.734117410483	393.951019019318	502.252639047531	486.039393245977	472.529247168061	414.451807563457
Med25	916.30775023246	889.932526867328	1002.1303793351	818.285791341819	963.882379793105	895.924262499913	872.830696843574	761.998409390791	951.841894583281	996.267372158939	926.672142306236	824.455116297968
Fuz	460.047072947289	387.7870237847	418.211890588664	509.642489368886	437.974625204235	452.750842079645	371.978182883	337.826490282319	383.27240222462	433.126862099448	472.529247168061	487.110621769573
Ptov1	2542.56468711197	2541.6816902607	2605.53898627126	2660.61957534074	2714.08985889111	2524.95661929033	2476.92559048339	2410.11678210997	2445.92158976933	2842.91470917281	3046.61853135205	3383.08335941333
Pnkp	449.634484876465	495.266797560948	481.338213696387	421.050430469248	525.062243729402	427.501275886742	465.704969121236	438.203051292721	459.341733963858	476.212780318764	378.758851815644	378.86381693189
Tsks	4.732994577647	7.73854371188981	11.0471065438515	9.52602783867077	6.76408687574108	11.3187710519911	13.6684896597428	15.1104500445766	9.75247842810739	10.5825062293059	7.35454081195425	16.3111623728015
Prmt1	399.464742353407	372.309936360921	374.023464413258	421.050430469248	433.747070906897	432.725324064584	363.191296673165	296.812411589897	371.569428110892	393.064517088504	369.565675800701	464.868127624843
Prrg2	17.0387804795292	14.6172492335696	15.7815807769307	12.383836190272	10.1461303136116	20.0255180150612	22.4553758695774	16.1897679049035	20.4802046990255	12.0942928334924	12.8704464209199	12.6040800153466
Rras	100.339485046116	61.9083496951184	83.6423781177328	120.027950767252	65.9498470384756	74.0073491860958	81.034617268475	80.9488395245174	85.821810167345	74.8334369072344	71.706772916554	74.1416471490978
Bcl2l12	26.5047696348232	29.2344984671393	25.2505292430891	44.7723308417526	29.5928800813672	17.4134939261402	23.431696559559	24.8243107875187	19.5049568562148	27.9680521774512	20.2249872328742	40.0364894605128
Scaf1	1395.28680149034	1184.85702610935	1440.85832493377	1228.85759118853	1482.18053664677	1301.65867097898	1293.62491422566	1314.60915387816	1405.33214149028	1440.73263378979	1487.45587921775	1358.27497577147
Cpt1c	2143.09994475856	2175.39062123125	2072.121556011	2026.18612128527	2168.73535453448	2222.83249967179	2188.91098693881	2062.5764310847	2119.21356242774	2016.72332998486	1897.4715294842	2044.82662837212
Irf3	1218.27280428634	1242.46618485342	1357.21594681604	1108.82964042128	1258.96566974731	1339.96835761649	1298.50651767556	1181.85305705795	1145.91621530262	944.110734314503	683.972295511746	643.549497254169
Rps11	3706.88135321313	3818.54140272251	3738.65648605489	4262.89745780517	4123.55646162366	4197.52271089609	3762.73993918919	3668.60140725113	3830.77352656058	4564.08375803921	3940.19524000449	4521.89905962348
Aldh16a1	381.479362958348	484.088901088218	492.385320240238	454.391527904596	430.365027469026	494.543227502381	493.041948440721	439.282369153048	498.351647676288	450.512408047593	535.042844069672	403.330560491092
Rpl13a	1328.07827848775	1446.24783593318	1417.18595376838	1564.17377110974	1449.20561312753	1523.68071853727	1323.89085561509	1346.98868968797	1386.80243247687	1519.34553720749	1334.8491573697	1467.26319708065
Pth2	0	1.71967638041996	0	0	0	0.870674696307009	0	1.0793178603269	0	1.51178660418655	0	0
Pih1d1	160.921815639998	108.339611966457	135.721594681604	141.937814796194	154.728487282577	154.980095942648	142.542820737317	123.042236077266	131.65845877945	138.32847428307	126.865829006211	151.99037665565
Mir150	0	0	1.57815807769307	0.952602783867077	1.69102171893527	0.870674696307009	0.976320689981626	0	0.975247842810739	0	0	0.741416471490978
Flt3lg	56.795934931764	55.0296441734386	80.4860619623467	64.7769893029612	76.0959773520872	66.1712769193327	84.9399000284015	62.6004358989601	56.5643748830229	95.2425560637529	66.1908673075883	71.1759812631339
Slc17a7	25637.6850281983	26964.5256449849	25196.8718684476	22108.958010771	23435.8700027239	23947.036847228	25036.7677738888	24042.884656642	24338.2851651848	28149.4665699536	26066.3312727689	28640.9182936965
Fcgrt	563.226354739993	625.962202472864	681.764289563407	608.713178891062	619.759459989777	754.874961698177	686.353445057083	645.432080475485	639.762584883845	733.216503030479	649.038226654963	583.4947630634
Rcn3	561.333156908934	473.770842805698	475.025581385615	442.960294498191	541.972460918754	510.215372035907	417.865255312136	397.188972600299	388.148641438674	529.881204767387	492.754234400935	570.149266576562
Tead2	22.7183739727056	18.9164401846195	20.5160550100099	19.0520556773415	24.5198149245614	23.5082168002893	20.5027344896142	17.2690857652304	17.5544611705933	15.1178660418655	31.2567984508056	20.0182447302564
RGD1562492	0	0	0	0	0	0	0	0	0	0.755893302093277	0	0.741416471490978
Dkkl1	0	0	0	0	0	0	0	1.0793178603269	0	0	0	0
Cd37	28.397967465882	33.5336894181892	28.4068453984753	37.151508570816	45.6575864112523	34.8269878522804	38.0765069092834	25.9036286478456	32.1831788127544	35.526985198384	27.5795280448285	31.1394918026211
Lhb	24.6115718037644	18.9164401846195	23.6723711653961	18.0994528934745	16.9102171893527	26.9909155855173	26.3606586295039	21.586357206538	21.4554525418363	18.1414392502386	12.8704464209199	14.0869129583286
Ruvbl2	827.327452172696	787.61178223234	792.235355001922	759.22441874206	819.300022824139	879.381443270079	784.961834745228	737.174098603272	763.619060920809	750.602048978624	842.094922968762	863.750189286989
Ntf4	5.6795934931764	0.859838190209978	9.46894846615843	1.90520556773415	4.22755429733818	0.870674696307009	1.95264137996325	5.39658930163449	3.90099137124296	4.53535981255966	1.83863520298856	6.6727482434188
Kcna7	7.5727913242352	2.57951457062994	1.57815807769307	2.85780835160123	4.22755429733818	4.35337348153505	2.92896206994488	2.1586357206538	7.80198274248591	3.02357320837311	7.35454081195425	2.22424941447293
Gys1	873.710799033637	825.444662601579	954.785637004308	775.4186660678	943.590119165881	835.847708454729	956.794276181994	836.471341753347	859.193349516261	801.246900218874	748.324527616345	774.780212708072
Snrnp70	2099.55639464421	1873.58741646754	1838.55416051243	1592.75185462575	1943.82946591609	1815.35674180011	1901.87270408421	2012.92780950967	2029.49076088915	1181.46123117179	696.842741932666	716.949727931776
Ppfia3	4065.64234219878	3993.94839352535	4100.0546858466	3577.02345342087	4297.73169867399	3799.62437468379	3999.98586685472	3859.64066852899	4076.53598294889	3931.40106418713	4287.69729336933	4361.75310178142
Hrc	17.0387804795292	7.73854371188981	6.31263231077229	8.57342505480369	13.5281737514822	9.5774216593771	12.6921689697611	14.0311321842497	14.6287176421611	3.77946651046638	5.51590560896569	2.96566588596391
Lin7b	1006.23464720775	1024.92712273029	1088.92907360822	1015.4745676023	1119.45637793515	1120.55833414712	1000.72870723117	913.102909836556	976.22309065355	1085.46278180595	873.351721419568	1027.6032294865
Tulp2	19.8785772261174	19.7762783748295	18.9378969323169	15.2416445418732	10.1461303136116	24.3788914965963	17.5737724196693	32.379535809807	18.529709013404	3.77946651046638	7.35454081195425	9.63841412938272
Ppp1r15a	387.158956451525	382.62799464344	454.509526375605	352.463030030818	532.67184146461	490.189854020846	371.978182883	380.999204695395	438.861529264833	489.06296645435	457.820165544152	475.247958225717
Plekha4	35.9707587901172	47.2911004615488	36.2976357869406	51.4405503288221	45.6575864112523	47.0164336005785	37.1001862193018	49.6486215750373	46.8118964549155	37.7946651046638	44.1272448717255	50.4163200613865
Bax	322.790230195526	315.560615807062	325.100564004773	274.349601753718	322.139637457169	299.512095529611	306.564696654231	310.843543774147	309.153566171004	302.357320837311	261.086198824376	295.8251721249
Bcat2	192.159579852468	157.350388808426	200.42607586702	196.236173476618	205.459138850635	197.643156061691	201.122062136215	170.53222193165	197.000064247769	194.264578637972	163.638533065982	187.578367287217
Hsd17b14	13.2523848174116	19.7762783748295	11.0471065438515	15.2416445418732	10.9916411730793	13.0601204446051	17.5737724196693	11.8724964635959	17.5544611705933	12.8501861355857	16.5477168268971	16.3111623728015
Nucb1	3580.03709853219	3676.66810133787	3778.11043799721	3819.93716330698	3806.4898893233	3625.48943542239	3717.82918745003	3567.1455283804	3643.52594074092	4226.95534530561	5004.76502253487	4903.72854244133
Fut1	12.3057859018822	11.1778964727297	17.3597388546238	19.0520556773415	20.2922606272233	6.96539757045607	21.4790551795958	18.3484036255573	18.529709013404	1.51178660418655	11.0318112179314	3.70708235745489
Dbp	1789.07195035057	1839.19388885914	2564.50687625124	2339.59243717754	2142.52451789099	2018.22394603965	1855.98563165507	1421.46162205053	1998.2828299192	1744.60174123128	1781.63751169592	1866.88667521428
Sec1	13.2523848174116	15.4770874237796	7.89079038846536	15.2416445418732	7.60959773520872	13.0601204446051	9.76320689981626	17.2690857652304	5.85148705686443	5.29125311465294	3.67727040597713	5.93133177192782
Spaca4	0	0.859838190209978	0	0	0	0	0	3.2379535809807	0	0	0	0
Rasip1	189.31978310588	200.342298318925	202.004233944713	236.245490399035	217.296290883182	228.116770432436	188.429893166454	201.83243988113	214.554525418363	222.232630815423	239.022576388513	215.752193203875
Fgf21	0.9465989155294	1.71967638041996	3.15631615538614	0	1.69102171893527	1.74134939261402	1.95264137996325	1.0793178603269	0.975247842810739	1.51178660418655	1.83863520298856	0
Rpl18	1896.03762780539	2018.90007061303	1960.0723324948	2262.43161168431	2083.33875772825	2157.53189744877	1884.29893166454	1821.88854823181	1930.01548092245	2311.52171780124	2222.90996041317	2245.00907567468
Car11	3890.52154282584	3614.75975164275	3984.84914617501	3235.03905401259	3905.41465988101	3756.09063986844	3555.75995291308	3342.64741343241	3427.99616747975	3287.37997080366	2447.22345517778	2659.46088323814
Ntn5	13.2523848174116	13.7574110433597	6.31263231077229	15.2416445418732	21.9832823461585	11.3187710519911	11.7158482797795	16.1897679049035	14.6287176421611	6.04714641674622	16.5477168268971	2.22424941447293
Izumo1	13.2523848174116	6.87870552167983	17.3597388546238	11.4312334064049	7.60959773520872	6.96539757045607	11.7158482797795	10.793178603269	12.6782219565396	6.04714641674622	1.83863520298856	6.6727482434188
Fut2	32.1843631279996	19.7762783748295	28.4068453984753	46.6775364094867	31.2839018003025	32.2149637633593	41.9817896692099	28.0622643684994	31.2079309699437	30.9916253858244	47.8045152777026	33.363741217094
Sphk2	792.303292298108	704.207477781972	609.169017989526	571.561670320246	557.191656389172	561.585179118021	754.695893355797	684.287523447254	676.822002910653	793.687967197941	805.322218908991	775.521629179563
Kcnj14	366.333780309878	251.932589731524	243.036343964733	193.378365125017	281.555116202723	228.987445128743	273.369793194855	338.905808142646	265.267413244521	290.263028003818	288.665726869204	268.392762679734
Cyth2	1648.97531085222	1571.78421170384	1597.09597462539	1506.06500129385	1639.44555650775	1662.98866994639	1558.20782121068	1603.86634044577	1542.84208732659	1777.10515322129	1766.92843007201	1991.44464242477
Sult2b1	103.179281792705	122.956861200027	110.471065438515	147.653431499397	133.590715795886	115.799734608832	108.371596587961	143.549275423478	129.707963093828	125.478288147484	115.834017788279	96.3841412938271
Grwd1	341.722208506114	380.90831826302	386.648729034803	416.287416549912	413.454810279674	397.027661515996	409.078369102302	352.936940326896	369.61893242527	377.946651046638	364.049770191736	424.090221692839
Emp3	20.8251761416468	19.7762783748295	39.4539519423268	27.6254807321452	25.3653257840291	26.9909155855173	21.4790551795958	19.4277214858842	23.4059482274577	17.3855459481454	31.2567984508056	22.9839106162203
Tmem143	331.30962043529	364.571392649031	291.959244373218	315.311521460002	320.448615738234	310.830866581602	306.564696654231	356.174893907877	303.30207911414	331.837159618949	382.436122221621	368.483986331016
Syngr4	15.1455826484704	16.3369256139896	20.5160550100099	9.52602783867077	11.8371520325469	13.9307951409121	8.78688620983464	11.8724964635959	19.5049568562148	15.8737593439588	5.51590560896569	12.6040800153466
Ccdc114	49.2231436075288	50.7304532223887	29.9850034761684	35.2463030030818	39.7390103949789	41.7923854227364	54.6739586389711	30.2209000891532	35.1089223411866	40.818238313037	36.7727040597713	31.1394918026211
Kdelr1	996.768658052459	1025.7869609205	987.926956635863	1020.23758152164	980.792596982457	1001.27590075306	1064.18955207997	1077.15922460625	967.445860068253	1158.0285388069	1228.20831559636	1236.68267444695
Nomo1	3297.95062170443	3444.51178998117	3408.82144781703	3110.248089326	3347.37749263237	3288.53832795157	3255.05318039874	3222.84313093612	3161.75350639242	4158.16905481512	3758.17035490862	4303.92261700513
Abcc8	956.064904684695	840.921750025359	853.783520031952	764.940035445262	929.216434554931	774.029805016931	930.43361755249	879.644056166423	859.193349516261	1164.07568522365	652.71549706094	903.045262276011
Otog	3.7863956621176	1.71967638041996	3.15631615538614	2.85780835160123	1.69102171893527	5.22404817784206	0.976320689981626	1.0793178603269	0.975247842810739	19.6532258544252	0	4.44849882894587
Myod1	0	2.57951457062994	1.57815807769307	0	3.38204343787054	0	0	0	0.975247842810739	0.755893302093277	0	0
Kcnc1	907.788359992695	834.902882693889	839.580097332714	749.698390903389	807.462870791592	720.918648542204	865.020131323721	904.468366953941	946.965655369228	921.433935251705	1173.0492595067	1154.38544611145
Tph1	7.5727913242352	0.859838190209978	11.0471065438515	1.90520556773415	0.845510859467635	1.74134939261402	1.95264137996325	3.2379535809807	2.92574352843222	1.51178660418655	1.83863520298856	6.6727482434188
Hps5	462.886869693877	397.24524387701	351.929251325555	371.51508570816	352.578028398004	350.881902611725	404.196765652393	456.551454918278	480.797186505694	280.436415076606	246.377117200467	264.685680322279
Gtf2h1	1150.11768236822	1134.98641107717	1107.86697054054	1162.17539631783	1097.47309558899	1078.76594872438	1132.53200037869	1229.34304291234	1116.6587800183	1139.88709955666	1162.01744828877	1174.40369084171
Saa4	0	0	0	0	0	0	0	0	0	0	0	0
Tsg101	1255.19016199198	1318.99178378211	1390.3572664476	1320.30745843977	1341.82573397514	1389.59681530599	1311.19868664532	1346.98868968797	1303.90636583796	1418.81172802908	1393.68548386533	1450.95203470784
Ldha	4921.36776183735	5183.10461058575	5045.37137438475	5139.29201896288	5039.24472242711	5155.2648768338	4820.09524643929	5039.33508986629	4722.1500548896	5583.02792926094	5600.48282830316	5682.95725397835
Ldhc	4.732994577647	4.29919095104989	6.31263231077229	4.76301391933538	2.53653257840291	0.870674696307009	0	10.793178603269	2.92574352843222	0.755893302093277	5.51590560896569	2.22424941447293
Vom1r70	0	0	0	0	0	0	0	0	0	0	0	0
Tmem86a	140.096639498351	169.388123471366	179.91002085701	145.748225931663	175.020747909801	177.61763804663	158.163951777023	137.073368261516	131.65845877945	195.020471940065	213.281683546673	196.475364945109
Ptpn5	3112.41723426067	2985.35819640904	3101.08062266689	2759.69026486292	3137.6907994844	2920.24293141371	3000.23348031354	2424.14791429421	2938.42175038876	3384.89020677369	2500.54387606445	2941.9405588762
Mrgprc	0	0	0	0	0	0	0	0	0	0	0	0
Mrgprx3	9.465989155294	8.59838190209978	1.57815807769307	7.62082227093661	6.76408687574108	4.35337348153505	3.90528275992651	6.47590716196139	7.80198274248591	6.80303971883949	11.0318112179314	12.6040800153466
Mrgprx1	0	0	0	0	0	0	0	0	0	0	0	0
Mrgprb4	0	0	0	0	0	0	0	0	0	0	0	0
Mrgprb5	0	0	0	0	0	0	0	0	0	0	0	0
Mrgprb13	0	0	0	0	0	0	0	0	0	0	0	0
Mrgprx2	0	0	0	0	0	0	0	0	0	0	0	0
Mrgprx2l	0	0	0	0	0	0	0	0	0	0	0	0
Csrp3	0	0	0	0	0	0	0	0	0	0	0	0.741416471490978
Zdhhc13	531.041991611994	538.258707071446	473.447423307921	529.647147830095	491.241809350696	502.379299769144	453.012800151475	497.5655336107	512.980365318449	543.487284205066	509.301951227832	531.595610059031
Dbx1	0	0	0	0	0	0	0	0	0	0	0	0
Htatip2	185.533387443762	163.369256139896	167.284756235466	175.278912231542	168.256661034059	173.264264565095	151.329706947152	188.880625557207	151.163415635665	165.540633158428	163.638533065982	194.992532002127
Slc6a5	33.130962043529	35.2533657986091	44.188426175406	34.2937002192148	38.8934995355112	33.9563131559734	26.3606586295039	23.7449929271918	46.8118964549155	6.04714641674622	33.0954336537941	9.63841412938272
LOC100125384	47.32994577647	39.552556749659	22.094213087703	55.2509614642904	40.5845212544465	43.5337348153505	29.2896206994488	47.4899858543835	52.6633835117799	9.07071962511932	3.67727040597713	2.96566588596391
Slc17a6	911.574755654813	884.773497726068	980.036166247398	1050.72087060539	969.800955809378	931.6219250485	851.351641663978	709.111834234773	1000.60428672382	457.315447766433	1187.75834113061	496.007619427464
Ccdc179	0	2.57951457062994	0	0.952602783867077	1.69102171893527	0	1.95264137996325	2.1586357206538	1.95049568562148	0	0	0
Svip	816.914864101873	914.867834383417	995.817747024328	922.11949478333	864.112098375924	868.933346914395	805.464569234842	940.085856344729	902.104254599934	897.24534958472	873.351721419568	934.184754078632
Tubgcp5	1184.19524332728	1099.73304527856	1131.53934170593	1202.18471324025	1123.68393223249	1047.42165965733	1239.92727627667	1217.47054644874	1203.45583802845	946.378414220783	987.347104004859	971.996994124672
Nipa1	1063.97718105505	1097.15353070793	1333.54357565065	1166.93841023717	1055.19755261561	1136.23047868065	1052.47370380019	882.882009747403	1034.73796122219	1068.83312915989	1375.29913183545	1238.90692386142
Nipa2	1244.77757392116	1184.85702610935	1170.99329364826	1171.7014241565	1195.55235528724	1211.10850256305	1262.38265214624	1154.87011054978	1177.12414627256	1313.74255903812	1334.8491573697	1287.84041097983
Bex1	1195.55443031363	1250.20472856531	1402.98253106914	1384.13184495886	1242.90096341742	1283.37450235653	1229.18774868687	1097.66626395246	1250.26773448337	1323.56917196533	1432.29682312809	1511.7481853701
Mir344b-1	0	0	0	0.952602783867077	0.845510859467635	0	0	0	0	0	0	0
Mir344-1	0.9465989155294	0	0	0	0	0.870674696307009	0.976320689981626	0	0	0	0	0
Mir344g	32.1843631279996	32.6738512279792	23.6723711653961	40.0093169224172	37.202477816576	39.1803613338154	24.4080172495407	46.4106679940567	32.1831788127544	6.04714641674622	7.35454081195425	6.6727482434188
Mir344a-2	16.0921815639998	1.71967638041996	9.46894846615843	11.4312334064049	7.60959773520872	6.96539757045607	5.85792413988976	14.0311321842497	8.77723058529665	3.77946651046638	0	0.741416471490978
Mir344i	33.130962043529	24.9353075160894	29.9850034761684	29.5306862998794	27.901858362432	26.9909155855173	26.3606586295039	32.379535809807	42.9109050836725	8.31482632302605	1.83863520298856	4.44849882894587
Ndn	2399.62825086703	2892.49567186637	2881.71664986755	2693.96067277609	3017.62825743999	2874.96784720574	2643.87642847024	2560.1419646954	2661.45136303051	2688.71247554579	3285.64110774056	2842.59075169641
Peg12	1.8931978310588	0	3.15631615538614	1.90520556773415	2.53653257840291	2.61202408892103	5.85792413988976	1.0793178603269	2.92574352843222	0	11.0318112179314	2.22424941447293
Hmgn5	18.931978310588	18.0566019944095	18.9378969323169	13.3364389741391	18.601238908288	14.8014698372192	25.3843379395223	20.5070393462111	20.4802046990255	18.8973325523319	29.418163247817	8.89699765789174
Hmgn5b	0	3.43935276083991	0	0	0.845510859467635	1.74134939261402	1.95264137996325	0	0	0	0	0
Mir211	0	0	0	0	0	0	0	0	0	0	0	0
Mcee	260.314701770585	270.849029916143	250.927134353198	252.439737724775	262.953877294435	263.814432981024	288.990924234561	240.687882852898	246.737704231117	284.971774889165	264.763469230353	308.429252140247
Mphosph10	460.047072947289	425.619904153939	438.727945598674	415.334813766045	460.803418409861	366.554047145251	409.078369102302	401.506244041606	412.529837508943	414.985422849209	389.790663033575	417.417473449421
Fan1	358.760988985643	305.242557524542	301.428192839377	291.496451863325	343.27740894386	325.632336418821	353.428089773349	387.475111857357	377.420915167756	240.374070065662	257.408928418399	255.788682664387
Nsmce3	334.149417181878	339.636085132941	396.117677500961	390.567141385501	348.350474100666	356.976625485874	338.783279423624	280.622643684994	329.63377087003	399.867556807344	439.433813514267	401.84772754811
Tjp1	4528.52921189265	3981.91065886241	4343.09102981133	4073.32950381562	4117.63788560739	4161.8250483475	4339.74546696833	4434.91708808323	4349.6053789359	3519.4392145463	3704.84993402196	3488.36449836505
Tm2d3	227.183739727056	272.568706296563	238.301869731654	271.491793402117	233.360997213067	228.116770432436	227.482720765719	265.512193640417	250.63869560236	237.350496857289	275.795280448285	296.566588596391
Tarsl2	517.789606794582	579.530940201525	467.134790997149	548.699203507436	617.222927411374	558.102480332793	491.089307060758	528.86575156018	560.767509616175	467.142060693645	612.265522595192	655.412160798025
Selenos	767.691720494344	811.68725155822	752.781403059595	796.375927312876	771.951414693951	810.598142261826	750.790610595871	865.612923982173	739.23786485054	886.662843355414	864.158545404625	935.667587021614
Snrpa1	352.134796576937	360.272201697981	377.179780568644	381.041113546831	335.667811208651	367.424721841558	335.85431735368	380.999204695395	354.014966940298	397.599876901064	329.115701334953	331.413162756467
Chsy1	618.129091840698	570.072720109216	642.31033762108	564.893450833176	631.596612022324	612.954986200135	602.389865718664	559.086651649334	621.232875870441	702.224877644654	641.683685843009	594.616010135764
Aldh1a3	1.8931978310588	4.29919095104989	4.73447423307922	2.85780835160123	4.22755429733818	8.70674696307009	3.90528275992651	7.55522502228829	2.92574352843222	0	5.51590560896569	5.18991530043685
Asb7	224.343942980468	240.754693258794	211.473182410872	214.335626370092	224.905888618391	228.116770432436	196.240458686307	238.529247132245	234.059482274577	247.933003086595	222.474859561616	222.424941447293
Ttc23	53.0095392696464	49.8706150321787	56.8136907969506	56.2035642481575	58.3402493032669	61.8179034377977	60.5318827788608	73.3936145022291	52.6633835117799	54.4243177507159	73.5454081195425	48.9334871184045
LOC682259	0	0	0	0	0	0	0	0	0	0	0	0
Arrdc4	124.951056849881	109.199450156667	123.09633006006	100.023292306043	122.599074622807	112.317035823604	115.205841417832	126.280189658247	143.361432893179	122.454714939111	106.640841773337	116.402386024084
Nr2f2	76.6745121578814	99.7412300643575	88.376852350812	118.122745199517	87.0876185251665	85.3261202380869	105.442634518016	144.628593283804	121.905980351342	65.7627172821151	88.254489743451	69.6931483201519
Chd2	2066.42543260068	1943.23430987455	1873.27363822168	1764.22035572183	1888.02574919123	1743.96141670294	2084.44467311077	2318.37476398218	2136.76802359833	1250.24752166228	1182.24243552165	1179.59360614215
Klhl25	276.406883334585	184.865210895145	219.363972799337	240.055901534503	245.198149245614	276.874553425629	212.837910415995	194.277214858842	252.589191287981	222.988524117517	242.69984679449	253.564433249914
Mrps11	418.396720663995	405.84362577911	411.899258277892	442.007691714324	441.356668642106	455.362866168566	424.699500142008	443.599640594355	450.564503378561	408.18238313037	433.917907905301	467.092377039316
Mrpl46	355.921192239055	412.72233130079	399.273993656347	407.713991495109	455.730353253056	416.18250483475	389.551955302669	412.299422644875	425.208059465482	422.544355870142	433.917907905301	468.575209982298
Aen	243.275921291056	231.296473166484	255.661608586278	243.866312669972	272.254496748579	249.012963143805	217.719513865903	222.339479227341	247.712952073928	253.224256201248	237.183941185525	206.113779074492
Mir7a-2	2.8397967465882	3.43935276083991	1.57815807769307	3.81041113546831	4.22755429733818	1.74134939261402	2.92896206994488	10.793178603269	2.92574352843222	0.755893302093277	0	0.741416471490978
Det1	95.6064904684694	94.5822009230976	108.892907360822	107.64411457698	92.1606836819723	86.1967949343939	105.442634518016	104.693832451709	117.029741137289	64.2509306779285	86.4158545404625	94.9013083508452
Isg20	10.4125880708234	12.0377346629397	4.73447423307922	7.62082227093661	5.07306515680581	13.9307951409121	6.83424482987139	23.7449929271918	10.7277262709181	9.07071962511932	1.83863520298856	2.22424941447293
Mfge8	3126.61621799361	2999.97544564261	2820.16848483752	3562.73441166287	3200.258603085	3305.08114718141	3298.01129075793	3321.06105622587	3243.67432518852	4013.7934341153	2945.49359518768	3306.71746284976
Hapln3	16.0921815639998	28.3746602769293	17.3597388546238	23.8150695966769	26.2108366434967	21.7668674076752	26.3606586295039	28.0622643684994	27.3069395987007	39.3064517088504	20.2249872328742	37.0708235745489
Rlbp1	449.634484876465	457.433917191709	501.854268706397	605.855370539461	451.502798955717	507.603347946986	452.036479461493	441.441004873702	404.727854766457	594.888028747409	597.556440971283	579.046264234454
Mir9-3	0	0	0	0	0	0	0	0	0	0	0	0
Mir3597-3	5.6795934931764	1.71967638041996	4.73447423307922	1.90520556773415	5.07306515680581	4.35337348153505	2.92896206994488	5.39658930163449	2.92574352843222	1.51178660418655	3.67727040597713	0.741416471490978
Polg	1369.72863077104	1195.17508439187	1357.21594681604	1074.53594020206	1248.8195394337	1208.49647847413	1287.76699008577	1301.65733955424	1219.05980351342	1368.16687678883	1312.78553493383	1329.35973338332
Rhcg	2.8397967465882	3.43935276083991	4.73447423307922	8.57342505480369	3.38204343787054	6.96539757045607	1.95264137996325	7.55522502228829	3.90099137124296	6.80303971883949	3.67727040597713	3.70708235745489
Wdr93	29.3445663814114	27.5148220867193	34.7194777092476	23.8150695966769	22.8287932056262	20.0255180150612	39.0528275992651	16.1897679049035	21.4554525418363	9.07071962511932	20.2249872328742	14.0869129583286
Plin1	0.9465989155294	0.859838190209978	0	1.90520556773415	1.69102171893527	3.48269878522804	3.90528275992651	1.0793178603269	1.95049568562148	0	5.51590560896569	0.741416471490978
Pex11a	173.22760154188	190.024240036405	214.629498566258	130.506581389789	298.465333392075	151.49739715742	170.856120746785	239.608564992572	189.198081505283	102.801489084686	268.44073963633	159.40454137056
Mesp2	28.397967465882	27.5148220867193	25.2505292430891	31.4358918676135	32.9749235192378	55.7231805636486	30.2659413894304	21.586357206538	25.3564439130792	39.3064517088504	73.5454081195425	48.9334871184045
Mesp1	10.4125880708234	3.43935276083991	9.46894846615843	6.66821948706954	7.60959773520872	5.22404817784206	4.88160344990813	2.1586357206538	1.95049568562148	0.755893302093277	9.19317601494282	8.89699765789174
Ap3s2	680.604620265639	797.92984051486	785.92272269115	822.096202477287	810.844914229462	813.210166350747	715.643065756532	684.287523447254	772.396291506105	857.938897875869	915.640331088305	913.425092876885
Arpin	368.226978140937	460.873269952548	249.348976275505	256.250148860244	372.870289025227	489.319179324539	403.220444962412	320.557404517089	349.138727726245	285.727668191259	400.822474251507	401.84772754811
Anpep	32.1843631279996	19.7762783748295	18.9378969323169	21.9098640289428	29.5928800813672	41.7923854227364	21.4790551795958	19.4277214858842	25.3564439130792	27.9680521774512	18.3863520298856	11.8626635438556
Zfp710	477.085853426818	459.153593572128	454.509526375605	380.088510762964	450.65728809625	433.595998760891	462.776007051291	466.26531566122	437.886281422022	427.079715682701	446.788354326221	424.090221692839
Echs1	2171.49791222444	2493.53075160894	2370.39343269499	2850.18752933029	2422.38861237478	2493.61233022327	2536.48115257227	2471.6379001486	2198.20863769541	2759.01055264046	2844.36865902331	3068.72277550116
Idh2	1194.6078313981	1187.43654067998	1234.11961675598	1390.80006444593	1278.41241951506	1249.41818920056	1319.98557285516	1219.6291821694	1328.28756190823	1551.8489491975	1125.244744229	1250.02817093379
Cib1	232.863333220233	219.258738503544	205.160550100099	222.909051424896	270.563475029643	266.426457069945	200.145741446233	245.005154294206	221.381260318038	266.830335638927	229.82940037357	223.907774390275
Ngrn	1120.77311598681	1134.12657288696	1087.35091553053	1317.44965008817	1192.17031184937	1155.3853219994	1236.99831420672	1108.45944255572	1224.91129057029	1289.55397337113	1097.66521618417	1191.456269686
Ttll13	176.067398288468	171.967638041996	142.034226992376	163.847678825137	158.956041579915	169.781565779867	156.21131039706	167.294268350669	170.668372491879	81.6364766260739	93.7703953524167	67.468898905679
Sema4b	483.712045835524	554.595632685436	501.854268706397	523.931531126892	578.329427875863	563.326528510635	576.02920708916	541.817565884103	639.762584883845	647.800559893938	558.945101708523	587.943261892346
Fes	45.4367479454112	44.7115858909189	48.9229004084852	40.0093169224172	49.0396298491229	49.6284576894995	43.9344310491732	49.6486215750373	31.2079309699437	49.8889579381563	31.2567984508056	38.5536565175309
Unc45a	1097.10814309858	1220.97023009817	1270.41725254292	1164.08060188557	1283.48548467187	1261.60763494886	1135.46096244863	1094.42831037148	1111.78254080424	1185.24069768226	1053.53797131245	949.754499979943
Prc1	127.790853596469	125.536375770657	115.205539671594	129.553978605922	129.363161498548	156.721445335262	153.282348327115	64.7590716196139	108.252510551992	141.352047491443	174.670344283914	173.491454328889
Hddc3	421.236517410583	423.900227773519	402.430309811733	437.244677794988	473.486081301876	418.794528923671	418.841576002118	391.792383298664	452.514999064183	412.717742942929	514.817856836798	443.367049951605
Man2a2	5227.11921155335	5141.83237745567	4876.50846007159	4305.76458307919	4765.29920395959	5019.43962420991	5155.94956379297	4999.4003290342	4705.57084156182	5269.33220889223	5047.05363220361	5381.20075008152
Furin	974.996882995282	916.587510763837	1006.86485356818	839.243052586894	941.899097446946	1023.04276816074	930.43361755249	936.847902763748	906.980493813987	1000.8027319715	1121.56747382302	1001.65365298431
Nmb	19.8785772261174	30.0943366573492	28.4068453984753	44.7723308417526	32.1294126597701	30.4736143707453	40.0291482892467	19.4277214858842	28.2821874415114	111.872208709805	40.4499744657484	77.8487295065527
Wdr73	491.284837159759	558.034985446276	552.355327192575	515.358106072088	587.630047330007	592.058793488766	553.573831219582	518.072572956911	475.920947291641	608.494108185088	553.429196099558	602.030174850674
Alpk3	110.75207311694	103.180582825197	82.0642200400397	62.8717837352271	77.7869990710225	87.0674696307009	82.0109379584566	80.9488395245174	62.4158619398873	46.8653847297832	64.3522321045997	63.7618165482241
Slc28a1	3.7863956621176	0	3.15631615538614	0.952602783867077	1.69102171893527	1.74134939261402	0	1.0793178603269	0.975247842810739	3.02357320837311	0	1.48283294298196
Rps17	701.429796407286	704.207477781972	711.749293039575	815.427982990218	693.318904763461	723.530672631125	725.406272656349	671.335709123331	686.57448133876	798.2233270105	724.422269977494	762.176132692725
Fsd2	7.5727913242352	5.15902914125987	3.15631615538614	16.1942473257403	10.9916411730793	10.4480963556841	3.90528275992651	10.793178603269	3.90099137124296	5.29125311465294	14.7090816239085	1.48283294298196
Scarna15	3.7863956621176	6.87870552167983	3.15631615538614	3.81041113546831	5.91857601627345	0.870674696307009	1.95264137996325	3.2379535809807	1.95049568562148	2.26767990627983	0	0
LOC100360933	2.8397967465882	8.59838190209978	6.31263231077229	2.85780835160123	10.9916411730793	8.70674696307009	6.83424482987139	6.47590716196139	6.82673489967517	0.755893302093277	0	3.70708235745489
Whamm	161.868414555527	132.415081292337	140.456068914683	159.084664905802	153.037465563642	151.49739715742	163.045555226932	182.404718395246	151.163415635665	111.872208709805	99.2863009613824	94.9013083508452
Btbd1	5619.95776149805	5653.43610063061	6301.58520422844	5688.94382525418	5462.00015216093	5623.68786344697	5715.38131915244	5791.61963851414	5459.43742405452	6132.56235988276	6490.38226654963	6284.98742882902
Fam103a1	478.032452342347	558.894823636486	635.997705310308	531.552353397829	536.053884902481	580.740022436775	564.31335880938	546.134837325411	518.831852375313	549.534430621812	595.717805768295	589.426094835328
RGD1305713	588.784525459287	649.177833608534	683.3424476411	603.950164971727	607.92230795723	621.661733163205	651.205900217745	605.49731964339	602.703166857037	599.423388559969	599.395076174272	673.206156113808
Tm6sf1	449.634484876465	462.592946332968	588.652962979516	502.021667097949	459.957907550394	493.672552806074	509.639400170409	471.661904962855	481.772434348505	384.749690765478	590.201900159329	374.415318102944
Hdgfrp3	1555.26201821481	1713.65751308849	1917.46206439708	1653.71843279324	1517.69199274441	1541.09421246341	1609.9528177797	1617.89747263002	1618.91141906583	1513.29839079074	1895.63289428121	1480.60869356748
Bnc1	3.7863956621176	8.59838190209978	4.73447423307922	6.66821948706954	5.91857601627345	6.09472287414907	7.81056551985301	8.63454288261519	1.95049568562148	2.26767990627983	0	0.741416471490978
Saxo2	12.3057859018822	17.1967638041996	18.9378969323169	23.8150695966769	14.3736846109498	14.8014698372192	20.5027344896142	10.793178603269	15.6039654849718	12.8501861355857	16.5477168268971	11.1212470723647
Stard5	49.2231436075288	55.8894823636486	56.8136907969506	55.2509614642904	66.7953578979432	34.8269878522804	55.6502793289527	52.886575156018	62.4158619398873	61.9832507716487	55.1590560896569	71.1759812631339
Il16	242.329322375527	336.196732372102	250.927134353198	294.354260214927	246.88917096455	316.925589455751	281.180358714708	197.515168439822	273.069395987007	800.49100691678	261.086198824376	499.714701784919
Cfap161	26.5047696348232	31.8140130377692	33.1413196315545	13.3364389741391	27.901858362432	35.6976625485874	48.8160344990813	20.5070393462111	20.4802046990255	36.2828785004773	36.7727040597713	38.5536565175309
Mesdc1	286.819471405408	292.344984671393	374.023464413258	284.828232376256	324.676170035572	298.641420833304	300.706772514341	277.384690104013	321.831788127544	291.774814608005	406.338379860473	370.708235745489
Mesdc2	1338.49086655857	1363.70336967303	1409.29516337991	1363.17458371379	1359.58146202396	1301.65867097898	1319.00925216518	1277.91234662705	1315.60933995169	1462.65353955049	1583.06490977315	1598.49391253455
Fah	618.129091840698	590.708836674255	448.196894064832	539.173175668765	438.820136063703	541.55966110296	688.306086437047	582.831644576525	510.054621790017	342.419665848254	452.304259935187	473.765125282735
F8a1	567.95934931764	640.579451706434	388.226887112496	578.229889807315	536.899395761949	599.894865755529	612.15307261848	538.579612303123	554.91602255931	520.810485142268	623.297333813123	642.808080782678
Mpp1	443.954891383289	475.490519186118	553.933485270268	389.614538601634	476.022613880279	464.940287827943	237.245927665535	378.840568974741	433.985290050779	485.283499943884	660.070037872894	615.375671337512
Olr226	0	0	0	0	0	0	0	0	0	0	0	0
Olr227	0	0	0	0	0	0	0	0	0	0	0	0
Vom2r40	0	0	0	0	0	0	0	1.0793178603269	0	0	0	0
Vom2r41	0	0	0	0	0	0	0	0	0	0	0	0
Vom2r43	0	0	0	0	0	0	0	0	0	0	0	0
Olr12	0	0	0	0	0	0	0	0	0	0	0	0
Olr13	0	0	0	0	0	0	0	0	0	0	0	0
Olr14	0	0	0	0	0	0	0	0	0	0	0	0
Olr16	0	0	0	0	0	0	0	0	0	0	0	0
Olr17	0	0	0	0	0	0	0	0	0	0	0	0
Olr19	0	0	0	0	0	0	0	0	0	0	0	0
Olr20	0	0	0	0	0	0	0	0	0	0	0	0
Olr23	0	0	0	0	0	0	0	0	0	0	0	0
Olr24	0	0	0	0	0	0	0	0	0	0	0	0
Olr25	0	0	0	0	0	0	0	0	0	0	0	0
Olr27	0	0	0	0	0	0	0	0	0	0	0	0
Olr29	0	0	0	0	0	0	0	0	0	0	0	0
Olr30	0	0	0	0	0	0	0	0	0	0	0	0
Olr32	0	0	0	0	0	0	0	0	0	0	0	0
Olr34	20.8251761416468	18.9164401846195	53.6573746415644	33.3410974353477	27.901858362432	17.4134939261402	22.4553758695774	19.4277214858842	27.3069395987007	43.8418115214101	20.2249872328742	25.2081600306933
Tyr	11.3591869863528	17.1967638041996	9.46894846615843	14.2890417580061	11.8371520325469	16.5428192298332	17.5737724196693	25.9036286478456	20.4802046990255	15.1178660418655	9.19317601494282	16.3111623728015
Ctsc	80.460907819999	74.8059225482681	77.3297458069605	86.686853331904	71.868423054749	101.86893946792	75.1766931285852	75.5522502228829	78.0198274248591	71.8098636988613	113.995382585291	69.6931483201519
Rab38	62.4755284249404	61.0485115049085	86.7986942731189	87.639456115771	87.0876185251665	61.8179034377977	60.5318827788608	91.7420181277864	91.6732972242095	9.07071962511932	53.3204208866683	24.4667435592023
Fzd4	311.431043209173	312.981101236432	209.895024333179	209.572612450757	186.857899942347	219.410023469366	352.451769083367	282.781279405647	327.683275184408	313.69572036871	288.665726869204	248.374517949478
Prss23	159.975216724469	206.361165650395	239.880027809347	179.08932336701	160.647063298851	237.694192091814	146.448103497244	114.407693194651	179.445603077176	341.663772546161	297.858902884147	307.687835668756
Ccdc81	94.6598915529401	100.601068254567	123.09633006006	119.075347983385	93.0061945414399	89.679493719622	123.016406937685	123.042236077266	106.302014866371	141.352047491443	101.124936164371	103.056889537246
Hikeshi	630.434877742581	606.185924098035	719.640083428041	611.570987242663	623.987014287115	619.049709074284	703.927217476753	709.111834234773	662.193285268492	761.940448510023	753.840433225311	720.656810289231
Eed	407.984132593172	389.50670016512	378.757938646337	378.183305195229	383.016419338839	341.304480952348	366.12025874311	401.506244041606	374.495171639324	304.625000743591	308.890714102079	307.687835668756
Ccdc89	126.84425468094	111.778964727297	148.346859303149	112.407128496315	121.75356376334	120.153108090367	132.779613837501	127.359507518574	124.831723879775	131.52543456423	161.799897862994	120.850884853029
Crebzf	1480.48070388798	1393.79770633037	1865.38284783321	1477.48691777784	1477.95298234943	1488.85373068499	1608.00017639974	1386.92345052006	1467.74800343016	1185.24069768226	1209.82196356647	945.306001150997
Tmem126a	289.659268151997	312.121263046222	344.03846093709	352.463030030818	246.88917096455	270.77983055148	331.949034593753	313.002179494801	311.104061856626	283.459988284979	316.245254914033	226.873440276239
Tmem126b	335.096016097408	316.420453997272	310.897141305535	366.752071788824	329.749235192378	308.218842492681	341.712241493569	370.206026092126	354.014966940298	317.475186879176	310.729349305067	330.671746284976
Ccdc90b	272.620487672467	350.813981605671	336.147670548624	354.368235598552	322.139637457169	291.676023262848	362.214975983183	330.271265260031	294.524848528843	273.633375357766	314.406619711044	306.946419197265
Ankrd42	406.090934762113	423.040389583309	441.88426175406	378.183305195229	437.974625204235	351.752577308032	431.533744971879	430.647826270433	404.727854766457	349.978598869187	367.727040597713	357.362739258651
Rab30	478.032452342347	511.603723174937	441.88426175406	461.059747391665	488.705276772293	469.293661309478	467.657610501199	528.86575156018	483.722930034127	456.559554464339	483.561058385992	432.24580287924
Prcp	416.503522832936	407.56330215953	287.224770140139	370.562482924293	312.839018003025	344.787179737576	415.912613932173	392.871701158991	381.321906538999	496.621899475283	494.592869603924	516.767280629212
Fam181b	393.785148860231	337.056570562312	367.710832102486	271.491793402117	355.960071835875	302.124119618532	350.499127703404	373.443979673107	376.445667324945	403.64702331781	365.888405394724	351.431407486724
Mir708	6.6261924087058	5.15902914125987	3.15631615538614	7.62082227093661	6.76408687574108	4.35337348153505	3.90528275992651	7.55522502228829	8.77723058529665	0.755893302093277	1.83863520298856	0
Kctd21	169.441205879763	182.285696324515	156.237649691614	167.658089960605	162.338085017786	158.462794727876	182.571969026564	232.053339970283	177.495107391555	193.508685335879	209.604413140696	208.338028488965
Thrsp	373.906571634113	457.433917191709	501.854268706397	423.908238820849	472.640570442408	486.707155235618	462.776007051291	441.441004873702	506.153630418774	697.689517832095	516.656492039786	453.746880552479
Alg8	138.203441667292	147.892168716116	138.87791083699	129.553978605922	133.590715795886	148.885373068499	133.755934527483	154.342454026747	155.064407006908	84.660049834447	90.0931249464396	77.8487295065527
Ndufc2	1428.41776353387	1506.43650924788	1565.53281307153	1559.4107571904	1439.05948281392	1479.27630902561	1482.05480739211	1501.33114371472	1485.30246460076	1758.96371397106	1765.08979486902	1592.56258076262
Ints4	537.668184020699	553.735794495226	550.777169114882	601.092356620125	576.638406156927	541.55966110296	557.479113979509	601.180048202083	631.960602141359	595.643922049502	590.201900159329	588.684678363837
Aqp11	242.329322375527	226.997282215434	261.97424089705	238.150695966769	232.5154863536	247.271613751191	241.151210425462	218.022207786034	213.579277575552	272.877482055673	288.665726869204	252.081600306933
Clns1a	1192.71463356704	1171.09961506599	1170.99329364826	1225.99978283693	1205.69848560085	1214.59120134828	1208.68501419725	1248.77076439822	1153.7181980451	1258.56234798531	1327.49461655774	1429.45095703461
Omp	2.8397967465882	3.43935276083991	1.57815807769307	1.90520556773415	5.07306515680581	3.48269878522804	5.85792413988976	6.47590716196139	0	0.755893302093277	1.83863520298856	0.741416471490978
B3gnt6	1.8931978310588	6.87870552167983	1.57815807769307	6.66821948706954	2.53653257840291	0	2.92896206994488	7.55522502228829	0.975247842810739	1.51178660418655	0	2.22424941447293
Capn5	558.493360162346	697.328772260292	629.685072999536	687.779209952029	638.360698898065	671.290190852704	721.500989896422	623.845723268947	720.708155837136	652.335919706498	810.838124517957	712.50122910283
Gucy2d	2.8397967465882	2.57951457062994	0	0.952602783867077	0.845510859467635	5.22404817784206	1.95264137996325	4.3172714413076	3.90099137124296	0	1.83863520298856	0
Tsku	14.198983732941	36.1132039888191	20.5160550100099	29.5306862998794	24.5198149245614	37.4390119412014	34.1712241493569	10.793178603269	24.3811960702685	24.1885856669849	40.4499744657484	34.846574160076
Prkrir	1635.7229260348	1747.19120250668	1896.94600938707	1746.12090282835	1620.84431759946	1761.37491062908	1685.12951090829	1528.31409022289	1605.25794926648	1700.75992970987	1665.80349390764	1777.91669863537
Wnt11	17.0387804795292	18.9164401846195	11.0471065438515	14.2890417580061	9.30061945414399	11.3187710519911	11.7158482797795	15.1104500445766	10.7277262709181	3.77946651046638	0	6.6727482434188
RGD1561870	1.8931978310588	0.859838190209978	0	0	0.845510859467635	1.74134939261402	0	0	2.92574352843222	0	0	0
Dgat2	1289.26772295104	1315.55243102127	1290.93330755293	1332.69129463004	1346.89879913194	1318.20149020881	1224.30614523696	1243.37417509659	1214.18356429937	1941.13399977554	1428.61955272211	1555.49175718807
Mogat2	35.9707587901172	22.3557929454594	36.2976357869406	42.8671252740184	49.8851407085905	23.5082168002893	33.1949034593753	29.1415822288263	35.1089223411866	29.4798387816378	42.288609668737	40.7779059320038
Serpinh1	1282.64153054234	1009.45003530651	1368.26305335989	1051.67347338925	1105.92820418367	1006.4999489309	1153.0347348683	1194.80487138188	1229.78752978434	1055.98294302431	1250.27193803222	1142.5227825676
Rps3	4139.47705761007	4181.39311899112	4377.81050752058	4741.10405530644	4526.01963073025	4376.01102363903	4175.72359105142	3910.36860796435	4054.10528256424	4508.9035469864	4155.31555875415	4624.95594916072
Arrb1	2195.16288511268	2303.50651157253	1802.25652472549	1933.78365125017	2057.12792108476	1804.90864544443	2308.02211111657	2586.04559334325	2283.05520001994	2306.23046468659	2011.46691206949	2082.63886841816
Mir326	0	1.71967638041996	3.15631615538614	0.952602783867077	0.845510859467635	0	0.976320689981626	0	0	0	0	0
Olr35	3.7863956621176	9.45822009230976	3.15631615538614	0.952602783867077	1.69102171893527	9.5774216593771	1.95264137996325	3.2379535809807	4.8762392140537	4.53535981255966	1.83863520298856	0.741416471490978
Olr36	0	0	0	0	0	0	0	0	0	0	0	0
Olr37	0	0	0	0	0	0	0	0	0	0	0	0
Neu3	51.1163414385876	38.692718559449	47.3447423307922	43.8197280578855	35.5114560976407	33.0856384596664	46.8633931191181	42.0933965527491	48.762392140537	50.6448512402496	34.9340688567827	38.5536565175309
Spcs2	1447.34974184445	1511.59553838914	1612.87755540232	1526.06965975506	1559.96753571779	1514.10329687789	1615.81074191959	1555.29703673106	1536.99060026972	1541.26644296819	1779.79887649293	1749.74287271871
Pold3	306.698048631526	298.363852002863	260.396082819357	307.690699189066	322.139637457169	319.537613544672	257.748662155149	269.829465081725	321.831788127544	306.89268064987	261.086198824376	306.205002725774
Lipt2	83.3007045665872	86.8436572112078	67.8607973408021	73.3504143577649	60.8767818816698	79.2313973639378	73.224051748622	61.5211180386332	79.9703231104806	89.1954096470067	75.3840433225311	74.8830636205888
LOC100912071	317.110636702349	328.458188660212	356.663725558634	359.131249517888	297.619822532608	311.701541277909	388.575634612687	345.381715304608	316.95554891349	298.577854326844	318.083890117021	326.22324745603
Kcne3	23.664972888235	10.3180582825197	7.89079038846536	20.9572612450757	18.601238908288	14.8014698372192	17.5737724196693	22.6656750668649	20.4802046990255	3.77946651046638	3.67727040597713	5.93133177192782
P4ha3	21.7717750571762	17.1967638041996	17.3597388546238	21.9098640289428	28.7473692218996	22.6375421039822	26.3606586295039	20.5070393462111	28.2821874415114	6.80303971883949	11.0318112179314	5.18991530043685
Ppme1	2176.23090680209	2189.14803227461	2256.76605110109	2105.25215234624	2277.80625540581	2120.09288550757	2050.27344896142	2173.74617069837	2111.41157968525	1998.58189073462	2193.49179716536	2213.86958387206
Ucp2	261.261300686115	318.140130377692	162.550282002386	256.250148860244	231.669975494132	317.796264152058	227.482720765719	249.322425735514	273.069395987007	573.723016288797	430.240637499324	425.573054635821
Ucp3	1.8931978310588	0	0	0	0.845510859467635	0.870674696307009	3.90528275992651	1.0793178603269	0	0.755893302093277	3.67727040597713	2.22424941447293
Dnajb13	492.231436075288	404.12394939869	475.025581385615	407.713991495109	372.870289025227	405.734408479066	491.089307060758	424.171919108471	390.099137124296	754.38151548909	623.297333813123	646.515163140133
Coa4	191.212980936939	208.080842030815	198.847917789327	200.046584612086	198.695051974894	213.315300595217	217.719513865903	191.039261277861	192.123825033716	197.288151846345	222.474859561616	193.509699059145
Mrpl48	935.239728543048	866.716895731658	874.299575041962	984.991278518557	908.078663068241	938.587322618956	870.878055463611	947.641081367017	818.23294011821	1069.58902246199	959.76757596003	1095.07212839217
Rab6a	14980.8744371683	14365.3166438381	16150.8697671109	13748.9159795535	12734.2390544421	13125.4210468282	14607.7101635051	14659.2951789599	13943.1184086651	16740.7689614598	18108.7181142344	16994.7483595162
Relt	106.965677454822	104.040421015407	129.408962370832	120.027950767252	119.217031184937	134.954577927586	123.992727627667	113.328375334324	97.5247842810739	142.107940793536	134.220369818165	160.887374313542
Mir3102	150.509227569175	141.013463194436	112.049223516208	119.075347983385	132.745204936419	125.377156268209	136.684896597428	155.421771887073	131.65845877945	128.501861355857	145.252181036097	125.299383681975
P2ry6	97.4996882995282	70.5067315972182	96.2676427392774	76.2082227093661	70.1774013358138	79.2313973639378	86.8925414083648	76.6315680832098	78.0198274248591	80.8805833239806	99.2863009613824	106.763971894701
P2ry2	31.2377642124702	31.8140130377692	37.8757938646337	39.0567141385501	38.0479886760436	33.0856384596664	28.3133000094672	30.2209000891532	35.1089223411866	24.9444789690781	45.9658800747141	68.951731848661
Olr51	0	0	0	0	0	0	0	0	0	0	0	0
Rpl7a	5412.65259899711	5571.75147256066	5738.18277049201	6329.09289601286	5764.69303985034	6310.6501988332	5371.71643627891	5323.19568713227	5460.41267189733	6726.69449532807	6102.43023871904	6548.93169267981
Stard10	726.98796712658	686.150875787563	729.109031894199	750.650993687256	820.145533683606	760.969684572326	713.690424376569	731.777509301637	660.24278958287	642.509306779285	695.004106729677	699.897149087483
Atg16l2	181.746991781645	168.528285281156	138.87791083699	154.321650986466	169.947682752995	153.238746550034	209.90894834605	147.866546864785	162.866389749393	104.313275688872	88.254489743451	93.4184754078632
Mir139	0	0	0	0	0	0	0.976320689981626	2.1586357206538	0.975247842810739	0	0	0
Art2b	1.8931978310588	0	1.57815807769307	0	0.845510859467635	0	0	3.2379535809807	0.975247842810739	0.755893302093277	3.67727040597713	0.741416471490978
Inppl1	1157.69047369246	1122.08883822402	1251.47935561061	1036.43182884738	1150.74027973545	1216.33255074089	1050.52106242023	1002.68629224369	1153.7181980451	1187.50837758854	1283.36737168602	1232.9755920895
Phox2a	1.8931978310588	0.859838190209978	0	0	0.845510859467635	1.74134939261402	0	1.0793178603269	1.95049568562148	1.51178660418655	0	0.741416471490978
Folr2	8.5193902397646	12.0377346629397	11.0471065438515	16.1942473257403	10.9916411730793	17.4134939261402	12.6921689697611	18.3484036255573	15.6039654849718	13.606079437679	20.2249872328742	5.93133177192782
Anapc15	309.537845378114	350.813981605671	361.398199791713	383.898921898432	361.03313699268	346.52852913019	324.1384690739	332.429900980685	306.227822642572	368.875931421519	332.79297174093	385.536565175309
Folr1	43.5435501143524	36.9730421790291	45.7665842530991	40.0093169224172	33.8204343787054	39.1803613338154	51.7449965690262	21.586357206538	31.2079309699437	24.9444789690781	60.6749616986226	31.1394918026211
Numa1	3154.06758654396	3105.73554303844	2924.32691796526	2770.16889548546	3100.48832166782	3022.11187088163	3296.05864937797	3013.4554660327	3242.69907734571	2594.98170608622	2699.11647798721	2566.78382430177
Il18bp	129.684051427528	98.0215536839375	101.002116972357	101.928497873777	104.843346573987	106.222312949455	105.442634518016	124.121553937593	106.302014866371	58.2037842611823	58.836326495634	34.846574160076
Lamtor1	795.143089044696	776.43388575961	833.267465021942	778.276474419402	769.414882115548	828.882310884273	783.009193365264	765.236362971771	727.534890736811	876.836230428201	899.092614261408	940.857502322051
Lrrc51	38.8105555367054	36.9730421790291	42.6102680977129	34.2937002192148	40.5845212544465	36.5683372448944	41.0054689792283	23.7449929271918	32.1831788127544	42.3300249172235	47.8045152777026	34.105157688585
Lrtomt	34.0775609590584	38.692718559449	39.4539519423268	52.3931531126892	35.5114560976407	34.8269878522804	40.0291482892467	26.9829465081725	39.9851615552403	37.7946651046638	18.3863520298856	31.1394918026211
Art1	0.9465989155294	0	1.57815807769307	0	0	0	0	0	0.975247842810739	0.755893302093277	0	1.48283294298196
Art5	0	0.859838190209978	0	0.952602783867077	0.845510859467635	0	0	2.1586357206538	0.975247842810739	0.755893302093277	0	1.48283294298196
Chrna10	0.9465989155294	0.859838190209978	0	1.90520556773415	0.845510859467635	0.870674696307009	0.976320689981626	3.2379535809807	0.975247842810739	0	3.67727040597713	0
LOC102549471	184.586788528233	235.595664117534	211.473182410872	229.577270911965	226.596910337326	236.823517395507	210.885269036031	223.418797087668	229.183243060524	210.894231284024	273.956645245296	223.907774390275
Rhog	369.173577056466	400.68459663785	350.351093247862	377.230702411362	344.122919803328	397.898336212303	373.930824262963	335.667854561666	362.792197525595	399.867556807344	636.167780234043	520.474362986667
Pgap2	313.324241040232	310.401586665802	285.646612062446	353.415632814685	334.822300349184	295.158722048076	296.801489754414	284.939915126301	289.648609314789	313.69572036871	325.438430928976	303.980753311301
Olr39	0	0	0	0.952602783867077	0	0	0.976320689981626	0	0	0	0	0
Olr40	0	0	0	0	0	0	0	0	0	0	0	0
Rrm1	728.881164957638	743.760034531631	692.811396107258	756.366610390459	771.105903834484	774.900479713238	700.021934716826	754.443184368502	703.153694666543	781.593674364448	772.226785255197	844.473361028224
Olr41	0	0	0	0	0	0	0	0	0	0	0	0
Olr43	0	0	0	0	0	0	0	0	0	0	0	0
Olr44	0	0	0	0	0	0.870674696307009	0	0	0	0	0	0
Olr45	0	0	0	0	0	0	0	0	0	0	0	0
Olr46	0	0	0	0	0	0	0	0	0	0	0	0
Olr47	0	0	0	0	0	0	0	0	0	0	0	0
Trim21	58.6891327628228	51.5902914125987	80.4860619623467	72.3978115738978	85.3965968062312	63.5592528304117	52.7213172590078	75.5522502228829	69.2425968395625	65.7627172821151	56.9976912926455	53.3819859473504
Olr48	0	0	0	0	0	0	0	0	0	0	0	0
Olr63	1.8931978310588	0.859838190209978	3.15631615538614	0.952602783867077	0	3.48269878522804	3.90528275992651	0	0	1.51178660418655	1.83863520298856	0
Olr62	0.9465989155294	0	1.57815807769307	0	0	0	0	0	0	0	0	0
Olr61	0.9465989155294	0	0	0	0	0	0	0	0.975247842810739	0	0	0
Olr60	0.9465989155294	0	0	0	0	0	0	0	0.975247842810739	0	0	0
Olr57	0	0	0	0	0	0	0	0	0	0	0	0
Olr56	0	0	0	0	0	0	0	0	0	0	0	0
Olr53	0	0	0	0	0	0	0	0	0	0	0	0
Olr50	0	0	0	0	0	0	0	0	0	0	0	0
Olr49	0	0	0	0	0	0	0	0	0	0	0	0
Olr59	4.732994577647	4.29919095104989	6.31263231077229	6.66821948706954	7.60959773520872	10.4480963556841	2.92896206994488	4.3172714413076	7.80198274248591	5.29125311465294	1.83863520298856	1.48283294298196
Olr67	0	0	0	0	0	0	0	0	0	0	0	0
Olr68	0	0	0	0	0	0	0	0	0	0	0	0
Olr69	0	0	0	0	0	0	0	0	0	0	0	0
Olr70	0	0	0	0	0	0	0	0	0	0	0	0
Olr72	0	0	0	0	0	0	0	0	0	0	0	0
Olr74	0	0	0	0	0	0	0	0	0	0	0	0
Olr75	0	0	0	0	0	0	0	0	0	0	0	0
Olr77	0	0	0	0	0	0	0	0	0	0	0	0
Olr78	0	0	0	0	0	0	0	0	0	0	0	0
Olr79	0	0	0	0	0	0	0	0	0	0	0	0
Olr80	0	0	0	0	0	0	0	0	0	0	0	0
Olr81	0	0	0	0	0	0	0	0	0	0	0	0
Olr82	0	0	0	0	0	0	0	0	0	0	0	0
Olr83	0	0	0	0	0	0	0	0	0	0	0	0
Olr84	0	0	0	0	0	0	0	0	0	0	0	0
Olr85	0	0	0	0	0	0	0	0	0	0	0	0
Olr86	0	0	0	0.952602783867077	0	0	0	0	0	0	0	0.741416471490978
Olr87	0	0	0	0	0	0	0	0	0	0	0	0
Olr88	0	0	0	0	0	0	0	0	0	0	0	0
Olr89	0	0	0	0	0	0	0	0	0	0	0	0
Olr91	0	0	0	0	0	0	0	0	0	0	0	0
Olr92	0	0	0	0	0	0	0	0	0	0	0	0
Olr93	0	0	0	0	0	0	0	0	0	0	0	0
Olr94	0	0	0	0	0	0	0	0	0	0	0	0
Olr95	0	0	0	0	0	0	0	0	0	0	0	0
Olr96	0	0	0	0	0	0	0	0	0	0	0	0
Olr98	0	0	0	0	0	0	0	0	0	0	0	0
Olr101	0	0	0	0	0	0	0	0	0	0	0	0
Olr103	0	0	0	0	0	0	0	0	0	0	0	0
Olr104	0	0	0	0	0	0	0	0	0	0	0	0
Olr105	0	0	0	0	0	0	0	0	0	0	0	0
Olr106	0	0	0	0	0	0	0	0	0	0	0	0
Olr107	0	0	0	0	0	0	0	0	0	0	0	0
Olr108	0	0	0	0	0	0	0	0	0	0	0	0
Olr109	0	0	0	0	0	0	0	0	0	0	0	0
Olr110	0	0	0	0	0	0	0	0	0	0	0	0
Olr111	0	0	0	0	0	0	0	0	0	0	0	0
Olr112	0	0	0	0	0	0	0	0	0	0	0	0
Olr113	0	0	0	0	0	0	0	0	0	0	0	0
Olr114	0	0	0	0	0	0	0	0	0	0	0	0
Olr115	0	0	0	0	0	0	0	0	0	0	0	0
Olr119	0	0	0	0	0	0	0	0	0	0	0	0
Olr120	0	0	0	0	0	0	0	0	0	0	0	0
Olr121	0	0	0	0	0	0	0	0	0	0	0	0
Olr122	0	0	0	0	0	0	0	0	0	0	0	0
Olr124	0	0	0	0	0	0	0	0	0	0	0	0
Olr125	0	0	0	0	0	0	0	0	0	0	0	0
Olr126	0	0	0	0	0	0	0	0	0	0	0	0
Olr127	0	0	0	0	0	0	0	0	0	0	0	0
Olr128	0	0	0	0	0	0	0	0	0	0	0	0
Olr129	0	0	0	0	0	0	0	0	0	0	0	0
Olr130	0	0	0	0	0	0	0	0	0	0	0	0
Olr131	0	0	0	0	0	0	0	0	0	0	0	0
Olr132	0	0	0	0	0	0	0	0	0	0	0	0
Hbe2	0	0	0	0	0	0	0	0	0	0	0	0
LOC100134871	1595.01917266704	1508.1561856283	1922.19653863016	1931.87844568243	1154.96783403279	1523.68071853727	1174.5137900479	1887.72693771175	1801.28276567144	2545.09274814806	3471.34326324241	1992.18605889626
Hbg1	0	0	0	0	0	0	0	0	0	0	0	0
Hbb	1164.31666610116	1193.45540801145	1611.29939732463	1626.0929520611	906.387641349305	1151.90262321417	910.907203752858	1381.52686121843	1430.68858540335	2014.45565007858	2638.44151628859	1547.33617600167
LOC689064	1001.50165263011	912.288319812787	1186.77487442519	1166.93841023717	663.726024682094	945.552720189412	673.661276087322	1077.15922460625	1085.45084904835	1608.54094685449	2485.83479444054	1221.11292854564
Hbe1	0	0	0	0	0	0	0	0	0	0	0	0
Olr135	0	0	0	0	0	0	0	0	0	0	0	0
Olr136	0	0	0	0	0	0	0	0	0	0	0	0
LOC499219	0	0	0	0	0	0	0	0	0	0	0	0
Olr137	0	0	0	0	0	0	0	0	0	0	0	0
Olr139	0	0	0	0	0	0	0	0	0	0	0	0
Olr140	0	0	0	0	0	0	0	0	0	0	0	0
Olr142	0	0	0	0	0	0	0	0	0	0	0	0
Olr143	0	0	0	0	0	0	0	0	0	0	0	0
Olr144	0	0	0	0	0	0	0	0	0	0	0	0
Olr145	0	0	0	0	0	0	0	0	0	0	0	0
Olr148	0	0	0	0	0	0	0	0	0	0	0	0
Ubqlnl	0	0	0	0	0	0	0	0	0	0	0	0
RGD1562433	0	0	0	0	0	0	0	0	0	0	0	0
Ubqln3	0	0	0	0	0	0	0	0	0	0	0	0
Trim34	106.019078539293	87.7034954014178	61.5481650300298	80.9712366287015	90.469661963037	78.3607226676308	78.1056551985301	99.2972431500747	102.401023495128	83.9041565323537	47.8045152777026	83.0386448069895
Olr149	0	0	0	0	0	0	0	0	0	0	0	0
Olr150	0	0	0	0	0	0	0	0	0	0	0	0
RGD1310717	0	0	0	0	0	0	0	0	0	0	0	0
Trim5	213.931354909645	234.735825927324	257.239766663971	251.487134940908	249.425703542952	255.978360714261	241.151210425462	239.608564992572	252.589191287981	205.602978169371	185.702155501845	193.509699059145
Trim6	0	0.859838190209978	0	0	0	0.870674696307009	0.976320689981626	0	0	0	1.83863520298856	0
Olr152	0	0	0	0	0.845510859467635	0	0.976320689981626	0	0	0	0	0
Olr153	0.9465989155294	1.71967638041996	1.57815807769307	0	0	0	0	1.0793178603269	0.975247842810739	0	0	0
Olr154	0	1.71967638041996	0	0	0.845510859467635	0.870674696307009	1.95264137996325	0	0	0.755893302093277	0	0
Olr155	0.9465989155294	1.71967638041996	3.15631615538614	0.952602783867077	0.845510859467635	1.74134939261402	0	4.3172714413076	1.95049568562148	3.02357320837311	0	1.48283294298196
Olr156	0	2.57951457062994	0	0.952602783867077	0.845510859467635	0.870674696307009	0	0	0.975247842810739	0.755893302093277	0	0
Olr157	0	0	0	0	0	0	0	0	0	0	0	0
Olr162	0	0	0	0	0	0	0	1.0793178603269	0	0	0	0
Olr161	0	0	0	0	0	0	0	0	0	0	0	0
Olr160	0	0	0	0	0	0	0	0	0	0	0	0
Olr158	0	0	0	0	0	0	0	0	0	0	0	0
Olr163	0	0	0	0	0	0	0	0	0	0	0	0
Olr159	0	0	0	0	0	0	0	0	0.975247842810739	0	0	0
Olr179	0	0	0	0.952602783867077	0	0	0	0	0	0	0	0
Olr164	0	0	0	0	0	0	0	0	0	0	0	0
Olr180	0	0.859838190209978	0	0.952602783867077	0	0	0	0	0	0	0	0
Olr167	0	0	0	0	0	0	0	1.0793178603269	0	0	0	0
Olr165	0	0	0	0	0	0	0	0	0	0	0	0
Olr188	0	0	0	0	0.845510859467635	0	0.976320689981626	0	0.975247842810739	0	0	0
Olr186	0	0	0	0.952602783867077	0	0	0	0	0	0.755893302093277	0	0.741416471490978
Olr181	0	0	0	0	0	0	0.976320689981626	0	0	0	0	0
Olr192	0	0	0	0.952602783867077	0.845510859467635	0.870674696307009	0	0	0	0	0	0
Olr190	0	0	0	0	0	0	0	0	0.975247842810739	0	0	0
Olr189	0.9465989155294	0	0	0.952602783867077	0	0	0	0	0	0	0	0.741416471490978
Olr185	0	0	1.57815807769307	0	0	0	0	0	0	0	0	0.741416471490978
Olr184	0	0	0	0	0.845510859467635	0	0	0	0	0	0	0
Olr183	0	0	0	0.952602783867077	0	0	0	0	0	0	0	0
Olr194	0	0	0	0	0	0	0	1.0793178603269	0	0	0	0
Olr199	0.9465989155294	0	0	0.952602783867077	0	0.870674696307009	0	3.2379535809807	1.95049568562148	0.755893302093277	0	0
Olr198	1.8931978310588	0	0	1.90520556773415	0	0	0	2.1586357206538	0.975247842810739	0.755893302093277	0	0
Olr197	1.8931978310588	1.71967638041996	0	0	0.845510859467635	0.870674696307009	1.95264137996325	1.0793178603269	0	0	0	0
Olr196	0	2.57951457062994	0	1.90520556773415	0	0	0	1.0793178603269	0	0	0	0
Cnga4	0.9465989155294	3.43935276083991	3.15631615538614	9.52602783867077	12.6826628920145	6.09472287414907	8.78688620983464	4.3172714413076	8.77723058529665	3.02357320837311	0	2.22424941447293
Fam160a2	1400.96639498351	1355.96482596114	1215.18171982367	1216.47375499826	1264.03873490412	1195.43635802952	1314.12764871527	1289.78484309064	1362.4212364066	1335.66346479882	1329.33325176073	1264.11508389212
Olr202	5.6795934931764	3.43935276083991	0	2.85780835160123	5.07306515680581	2.61202408892103	6.83424482987139	12.9518143239228	4.8762392140537	3.02357320837311	3.67727040597713	4.44849882894587
Olr200	0	2.57951457062994	3.15631615538614	1.90520556773415	0.845510859467635	0.870674696307009	0	0	0.975247842810739	1.51178660418655	0	0
Olr201	0.9465989155294	1.71967638041996	3.15631615538614	1.90520556773415	4.22755429733818	1.74134939261402	0.976320689981626	5.39658930163449	0.975247842810739	0	0	0
Prkcdbp	190.266382021409	220.118576693754	194.113443556248	278.160012889186	285.782670500061	265.555782373638	200.145741446233	165.135632630016	227.232747374902	272.12158875358	237.183941185525	246.891685006496
Smpd1	2485.76875218021	2437.64126924529	2280.43842226649	2238.61654208763	2438.45331870466	2315.12401748034	2289.47201800691	2175.90480641903	2184.55516789606	2661.50031667043	2768.98461570078	2855.93624818325
Timm10b	265.994295263762	286.326117339923	243.036343964733	341.98439940828	284.937159640593	264.685107677331	243.103851805425	275.226054383359	289.648609314789	281.948201680792	290.504362072193	298.790838010864
Hpx	0.9465989155294	5.15902914125987	6.31263231077229	4.76301391933538	3.38204343787054	0.870674696307009	3.90528275992651	9.71386074294209	2.92574352843222	3.77946651046638	5.51590560896569	2.22424941447293
Trim3	1646.13551410563	1618.21547397518	1759.64625662777	1475.5817122101	1792.48302207139	1637.73910375348	1650.95828675893	1523.99681878158	1559.42130065437	1864.03288296202	1963.66239679179	1953.63240237873
Arfip2	1754.04779047598	1773.84618640319	1702.83256583082	1692.7751469318	1702.01336010835	1770.08165759215	1706.60856608788	1696.68767643388	1716.4362033469	1678.08313064707	1709.93073877936	1725.27612915951
Mrpl17	1438.83035160469	1513.31521476956	1511.87543842996	1529.88007089052	1470.34338461422	1434.87189951395	1440.0730177229	1448.4445685587	1390.70342384811	1553.36073580168	1481.93997360878	1573.28575250386
Tpp1	1157.69047369246	1137.5659256478	995.817747024328	1120.26087382768	967.264423230975	1001.27590075306	1170.60850728797	1141.91829622586	1141.03997608856	1081.68331529548	1235.56285640831	1149.93694728251
Rrp8	469.513062102583	496.126635751158	470.291107152535	384.851524682299	506.461004821114	482.353781754083	562.360717429417	549.372790906392	551.990279030878	396.84398359897	364.049770191736	389.985064004254
Dchs1	866.138007709401	714.525536064492	803.282461545773	602.997562187859	866.648630954326	785.348576068922	796.677683025007	668.09775554235	757.767573863944	774.034741343516	996.540280019801	799.246956267274
Taf10	868.97780445599	876.175115823968	991.083272791249	830.669627532091	813.381446807865	845.425130114106	887.475507193299	883.96132760773	802.628974633238	945.622520918689	1036.99025448555	1066.15688600403
Ilk	1829.77570371833	1959.57123548854	1743.86467585084	1827.09213945705	1901.55392294271	1928.54445232003	2007.31533860222	1808.93673390788	1783.72830450084	2090.80087359	2018.82145288144	2041.86096248615
Olr209	0	0	0	0	0	0	0	0	0	0	0	0
Olr208	0	0	0	0	0	0	0	0	0	0	0	0
Olr229	0	0	0	0	0	0	0	0	0	0	0	0
Olr213	0	0	0	0	0	0	0	0	0	0	0	0
Olr217	0	0	0	0	0	0	0	0	0	0	0	0
Olr215	0	0	0	0	0	0	0	0	0	0	0	0
Olr214	0	0	1.57815807769307	0.952602783867077	0	0.870674696307009	0	0	0	0	0	0
Olr211	0	0	0	0	0	0	0	1.0793178603269	0	0	0	0
Olr210	0	0	0	0	0	0	0	0	1.95049568562148	0	1.83863520298856	0
Olr219	0	0	0	0	0	0	0	0	0	0	0	0
Olr224	0	0	0	0	0	0	0	0	0	0	0	0
Olr220	0	0	0	0	0	0	0	0	0	0	0	0
Olr218	0	0	0	0	0	0	0	0	0	0	0	0
Olr223	0	0	0	0	0	0	0	0	0	0	0	0
Olr222	0	0	0	0	0	0	0	0	0	0	0	0
Olr221	0	0	0	0	0	0	0	0	0	0	0	0
Olr230	0	0	0	0	0	0	0	0	0	0	0	0
Olr234	0	0	0	0	0	0	0	0	0	0	0	0
Olr232	0	0	0	0	0	0	0	0	0	0	0	0
Olr233	0	0	0	0	0	0	0	0	0	0	0	0
Olr231	0	0	0	0	0	0	0	0	0	0	0	0
Olfml1	1358.36944378469	1350.80579681988	1494.51569957534	1366.03239206539	1329.14307108312	1462.73348979578	1409.80707633347	1416.06503274889	1272.69843486801	1461.8976462484	1452.52181036097	1440.57220410697
Olr235	0	0	0	0	0	0	0	0	0	0	0	0
Olr237	0	0	0	0	0	0	0	0	0	0	0	0
Olr239	0	0	0	0	0	0	0	0	0	0	0	0
Cyb5r2	75.727913242352	89.4231717818378	61.5481650300298	95.2602783867077	71.868423054749	95.774216593771	79.0819758885117	63.679753759287	78.0198274248591	65.7627172821151	86.4158545404625	86.0043106929535
Olr241	0	0	0	0	0	0	0	0	0	0	0	0
Olr242	0	0	0	0	0	0	0	0	0	0	0	0
Olr244	0	0	0	0	0	0	0	0	0	0	0	0
Olr245	0	0	0	0	0	0	0	0	0	0	0	0
Olr246	0	0	0	0	0	0	0	0	0	0	0	0
Olr247	0	0	0	0	0	0	0	0	0	0	0	0
Olr250	0	0	0	0	0	0	0	0	0	0	0	0
Olr251	0	0	0	0	0	0	0	0	0	0	0	0
Olr252	0	0	0	0	0	0	0	0	0	0	0	0
Olr255	0	0	0	0	0	0	0	0	0	0	0	0
Olr257	0	0	0	0	0	0	0	0	0	0	0	0
Olr259	0	0	0	0	0	0	0	0	0	0	0	0
Olr260	0	0	0	0	0	0	0	0	0	0	0	0
Olr262	0	0	0	0	0	0	0	0	0	0	0	0
Olr263	0	0	0	0	0	0	0	0	0	0	0	0
Olr264	0	0	0	0	0	0	0	0	0	0	0	0
Olr267	0	0	0	0	0	0	0	0	0	0	0	0
Olr270	0	0	0	0	0	0	0	0	0	0	0	0
Olr271	0	0	0	0	0	0	0	0	0	0	0	0
Olr272	0	0	0	0	0	0	0	0	0	0	0	0
Olr276	0	0	0	0	0	0	0	0	0	0	1.83863520298856	0
Olr278	0	0	0	0	0	0	0	0	0	0	0	0
Olr279	0	0	0	0	0	0	0	0	0	0	0	0
Olr281	0	0	0	0	0	0	0	0	0	0	0	0
Olr203	0	0	0	0	0	0	0	0	0	0	0	0
Olr285	0	0	0	0	0	0	0	0	0	0	0	0
Olr283	0	0	0	0	0	0	0	0	0	0	0	0
Olr282	0	0	0	0	0	0	0	0	0	0	0	0
Nlrp10	0	1.71967638041996	0	1.90520556773415	0.845510859467635	0.870674696307009	0	1.0793178603269	0.975247842810739	1.51178660418655	1.83863520298856	0
Tub	1889.41143539668	1783.3044064955	1843.28863474551	1742.31049169288	1904.09045552112	1629.90303148672	1826.69601095562	1895.28216273403	1910.51052406624	1413.52047491443	1450.68317515798	1408.69129583286
Lmo1	664.512438701639	721.404241586172	653.357444164932	652.532906948947	689.091350466123	662.583443889634	639.490051937965	661.621848380389	607.57940607109	579.770162705543	724.422269977494	757.72763386378
Rpl27a	1724.70322409457	1798.78149391927	1693.36361736467	2124.30420802358	1914.23658583473	1993.84505454305	1774.9510143866	1738.78107298663	1823.71346605608	2006.89671705765	1834.95793258259	1990.70322595328
Trim66	135.363644920704	122.097023009817	110.471065438515	164.800281609004	175.020747909801	110.57568643099	137.661217287409	141.390639702824	222.356508160849	68.7862904904882	101.124936164371	68.951731848661
Ascl3	4.732994577647	3.43935276083991	6.31263231077229	3.81041113546831	6.76408687574108	1.74134939261402	3.90528275992651	5.39658930163449	6.82673489967517	1.51178660418655	7.35454081195425	4.44849882894587
Akip1	107.912276370352	94.5822009230976	107.314749283129	119.075347983385	110.76192259026	129.730529749744	114.22952072785	109.011103893017	115.079245451667	89.9513029491	97.4476657583939	126.782216624957
Tmem9b	1233.41838693481	1181.41767334851	1256.21382984369	1165.9858074533	1061.11612863188	1150.16127382156	1256.52472800635	1155.94942841011	1136.16373687451	1347.75775763231	1406.55593028625	1375.32755461576
LOC499240	3.7863956621176	7.73854371188981	9.46894846615843	5.71561670320246	5.91857601627345	5.22404817784206	7.81056551985301	5.39658930163449	8.77723058529665	6.04714641674622	1.83863520298856	11.1212470723647
Nrip3	15889.6093960765	16238.0442221154	16201.3708255971	13504.0970640997	14065.9186581036	14963.4153307323	16459.7905124002	15629.6019353938	14381.0046900872	19839.1756067401	17224.3345815969	20192.4776010568
Ipo7	3855.49738295125	3917.42279459666	4188.43153819741	3917.10264726142	3688.96387985729	3579.34367651812	3954.09879442559	3926.55837586926	3844.42699635993	3647.94107590215	3859.29529107299	3554.35056432775
Tmem41b	1372.56842751763	1496.97828915557	1601.83044885847	1418.42554517808	1318.99694076951	1335.61498413495	1481.07848670213	1410.66844344726	1494.07969518605	1492.13337833213	1711.76937398235	1565.13017131745
Wee1	652.206652799757	660.355730081263	634.419547232615	678.253182113359	677.254198433576	638.204552393038	700.998255406808	736.094780742945	703.153694666543	609.250001487181	599.395076174272	659.119243155479
Swap70	535.774986189641	552.875956305016	623.372440688763	615.381398378132	536.053884902481	597.282841666608	532.094776039986	473.820540683509	593.92593627174	562.384616757398	590.201900159329	590.167511306818
Adm	24.6115718037644	23.2156311356694	12.6252646215446	15.2416445418732	27.0563475029643	27.8615902818243	22.4553758695774	30.2209000891532	17.5544611705933	40.0623450109437	36.7727040597713	49.6749035898955
Ampd3	1220.1660021174	1183.99718791914	1117.33591900669	1315.54444452043	1246.28300685529	1223.29794831135	1223.32982454698	1261.72257872214	1196.62910312878	1270.6566408188	1312.78553493383	1166.24810965531
Lyve1	59.6357316783522	70.5067315972182	55.2355327192575	38.1041113546831	58.3402493032669	53.1111564747276	58.5792413988976	63.679753759287	66.3168533111303	86.1718364386336	38.6113392627598	68.21031537717
Eif4g2	5999.54392662534	6067.87810831182	6045.92359564216	5738.47917001527	5007.9608206268	5372.06287621425	6138.12817791449	6285.94721854386	6376.17039629661	6053.94945646505	6624.60263636779	5666.64609160555
Ctr9	2019.09548682421	2118.64130067739	2143.13866950719	1931.87844568243	2076.57467085251	2047.82688571409	1974.12043514285	1908.23397705796	2024.61452167509	1935.84274666088	1936.08286874696	1866.88667521428
Usp47	5674.86049859876	5510.70296105575	5428.86378726417	5395.54216782312	5350.3927187112	5674.18699583278	5692.92594328286	5372.8443087073	5116.15018338514	5792.41037394078	5111.40586430821	5567.29628442575
Mical2	6743.57067423145	5526.18004847953	6083.79938950679	5303.13969778801	6141.7908831729	5789.1160557453	5630.44141912404	6116.49431447254	5468.21465463981	5376.66905778948	5547.1624074165	5542.82954086655
Pth	0.9465989155294	0	0	0	0	0	0	0	0	0	0	0
Btbd10	1773.9263677021	1938.07528073329	1855.91389936705	1898.53734824708	1767.11769628736	1827.54618754841	1709.53752815783	1873.6958055275	1708.63422060441	1845.13555040969	2018.82145288144	2009.23863774055
Rras2	560.386557993405	559.754661826696	691.233238029565	602.997562187859	557.191656389172	598.153516362915	604.342507098627	555.848698068353	515.906108846881	743.799009259784	768.54951484922	720.656810289231
Copb1	2475.35616410938	2539.96201388028	2405.11291040424	2603.46340830872	2443.52638386147	2429.18240269656	2308.02211111657	2441.41700005944	2410.81266742815	2520.90416248108	2493.18933525249	2699.49737269865
Psma1	1351.74325137598	1436.78961584087	1486.62490918687	1520.35404305185	1433.98641765711	1492.33642947021	1327.79613837501	1418.22366846955	1307.8073572092	1569.23449514564	1538.93766490143	1662.25572908277
Cyp2r1	40.7037533677642	66.2075406461683	80.4860619623467	33.3410974353477	32.9749235192378	57.4645299562626	61.5082034688425	62.6004358989601	70.2178446823732	31.7475186879176	29.418163247817	22.2424941447293
Calca	1.8931978310588	6.01886733146985	1.57815807769307	5.71561670320246	10.1461303136116	6.09472287414907	2.92896206994488	4.3172714413076	4.8762392140537	2.26767990627983	7.35454081195425	2.96566588596391
Calcb	8.5193902397646	18.0566019944095	18.9378969323169	9.52602783867077	10.1461303136116	13.9307951409121	15.621131039706	11.8724964635959	5.85148705686443	13.606079437679	23.9022576388513	20.7596612017474
Insc	108.858875285881	87.7034954014178	101.002116972357	113.359731280182	111.607433449728	126.247830964516	111.300558657905	96.059289569094	99.4752799666954	77.1011168135143	125.027193803222	92.6770589363723
Nucb2	401.357940184466	505.584855843467	476.603739463308	484.874816988342	444.738712079976	484.095131146697	436.415348421787	496.486215750373	399.851615552403	496.621899475283	489.076963994958	531.595610059031
Rps13	3105.79104185196	3419.57648246508	3157.89431346384	3464.61632492456	3294.11030848591	3359.06297835244	3115.43932173137	3126.78384136703	3145.17429306463	3548.91905332794	3201.06388840309	3604.02546791764
Pik3c2a	2736.6174647955	2652.60081679778	2895.92007256679	2842.56670705936	2519.62236121355	2634.66163102501	2756.15330781813	2776.00553676078	2819.44151356585	2402.22891405243	2401.25757510306	2331.01338636764
RGD1311703	2073.05162500939	2211.50382522006	2263.07868341186	2257.66859776497	2087.56631202559	2300.32254764312	2151.8108007195	2110.06641693909	2086.05513577217	2493.69200360572	2386.54849347916	2530.45441719871
Arl6ip1	4710.2762036743	5214.05878543331	5305.76745720411	5446.03011536808	4868.45152881464	5056.0079614548	5136.42314999334	4852.61310002974	4964.98676774947	5522.55646509348	5789.86225421099	5661.45617630511
Rps15a	360.654186816702	407.56330215953	405.586625967119	514.405503288221	418.52787543648	440.561396331347	411.031010482265	461.948044219913	432.034794365157	455.047767860153	330.954336537941	452.264047609497
Itpripl2	70.0483197491756	50.7304532223887	50.5010584861783	52.3931531126892	53.267184146461	53.1111564747276	41.0054689792283	52.886575156018	48.762392140537	53.6684244486227	58.836326495634	34.105157688585
Coq7	203.518766838821	186.584887275565	206.738708177792	226.719462560364	217.296290883182	233.340818610278	217.719513865903	209.387664903418	193.099072876526	257.003722711714	231.668035576559	232.804772048167
Tmc5	100.339485046116	73.9460843580581	66.282639263109	64.7769893029612	60.8767818816698	59.2058793488766	95.6794276181994	61.5211180386332	77.0445795820484	86.1718364386336	68.0295025105768	64.5032330197151
Knop1	525.362398118817	588.129322103625	550.777169114882	498.211255962481	549.582058653963	507.603347946986	613.129393308461	569.879830252603	639.762584883845	478.480460225044	483.561058385992	504.904617085356
Ccp110	2818.97157044655	2516.74638274461	2794.91795559443	2851.14013211416	2517.93133949462	2523.21526989771	2584.32086638137	2375.5786105795	2773.60486495374	2176.97271002864	3361.02515106309	2302.83956045098
Gde1	2326.74013437127	2229.56042721447	2081.59050447716	2291.96229798419	2188.18210430224	2130.54098186325	2169.38457313917	2139.20799916791	2271.35222590621	2850.47364219375	3125.67984508056	3000.51246012399
Gprc5b	2610.71980903009	2397.22887430542	3044.26693186994	2251.95298106177	2807.94156429202	2868.00244963529	2545.2680387821	2556.90401111442	2474.20377721085	2353.09584941637	3109.13212825366	2806.26134459335
Gp2	0	1.71967638041996	0	0	1.69102171893527	0.870674696307009	0	0	0.975247842810739	0	0	0
Umod	0	0	0	0	0	0	0	0	0	0.755893302093277	0	0
Acsm5	19.8785772261174	26.6549838965093	28.4068453984753	14.2890417580061	24.5198149245614	28.7322649781313	56.6266000189343	31.3002179494801	28.2821874415114	31.7475186879176	25.7408928418399	51.8991530043685
Pdilt	8.5193902397646	0	1.57815807769307	8.57342505480369	5.91857601627345	7.83607226676308	14.6448103497244	5.39658930163449	5.85148705686443	3.77946651046638	3.67727040597713	8.15558118640076
Acsm2	0	0	0	0	3.38204343787054	0.870674696307009	0.976320689981626	1.0793178603269	0	0	0	0
RGD1559600	0.9465989155294	0.859838190209978	0	0.952602783867077	0	2.61202408892103	2.92896206994488	1.0793178603269	0	0	0	0
Acsm1	1.8931978310588	3.43935276083991	6.31263231077229	1.90520556773415	3.38204343787054	1.74134939261402	4.88160344990813	1.0793178603269	5.85148705686443	0	0	0.741416471490978
Acsm4	25.5581707192938	18.0566019944095	7.89079038846536	24.767672380544	17.7557280488203	16.5428192298332	23.431696559559	26.9829465081725	26.33169175589	11.3383995313992	7.35454081195425	5.18991530043685
Eri2	302.911652969408	311.261424856012	273.021347440901	273.396998969851	258.726322997096	309.960191885295	385.646672542742	372.36466181278	307.203070485383	247.933003086595	211.443048343685	206.855195545983
Exnef	43.5435501143524	48.1509386517588	39.4539519423268	31.4358918676135	38.8934995355112	37.4390119412014	32.2185827693937	44.2520322734029	39.9851615552403	12.0942928334924	18.3863520298856	25.9495765021842
Lyrm1	284.92627357435	312.121263046222	277.755821673981	260.060559995712	299.310844251543	323.0203123299	385.646672542742	365.888754650819	300.376335585708	327.301799806389	307.05207889909	391.467896947236
Zp2	4.732994577647	1.71967638041996	3.15631615538614	3.81041113546831	5.07306515680581	3.48269878522804	0.976320689981626	10.793178603269	6.82673489967517	0.755893302093277	1.83863520298856	3.70708235745489
Tmem159	73.8347154112932	65.3477024559584	71.0171134961882	86.686853331904	85.3965968062312	68.7833010082537	64.4371655387874	72.3142966419022	70.2178446823732	71.053970396768	82.7385841344854	80.0729789210256
Crym	4150.83624459642	6095.39293039854	4718.69265230228	6564.38578362802	5729.1815837527	5918.84658549505	4906.01146715767	5420.33429456169	5236.10566805086	4648.74380787365	4769.41971655233	5231.43462284034
Anks4b	15.1455826484704	6.87870552167983	18.9378969323169	9.52602783867077	18.601238908288	10.4480963556841	9.76320689981626	10.793178603269	9.75247842810739	12.8501861355857	12.8704464209199	12.6040800153466
Abca15	0	0	0	0	0	0	0	0	0	0	0	0
Pdzd9	26.5047696348232	36.9730421790291	44.188426175406	27.6254807321452	44.8120755517847	29.6029396744383	33.1949034593753	38.8554429717684	28.2821874415114	30.9916253858244	27.5795280448285	25.2081600306933
Eef2k	330.363021519761	358.552525317561	422.946364821743	350.557824463084	398.235614809256	393.544962730768	363.191296673165	396.109654739972	427.158555151104	363.584678306866	330.954336537941	356.62132278716
Cdr2	314.270839955761	279.447411818243	299.850034761684	208.62000966689	280.709605343255	247.271613751191	242.127531115443	303.288318751859	223.331756003659	232.059243742636	316.245254914033	299.532254482355
Polr3e	801.769281453402	764.396151096671	770.141141914219	839.243052586894	793.089186180642	750.521588216642	758.601176115724	723.142966419022	843.589384031289	709.783810665587	626.9746042191	691.000151429592
Igsf6	61.528929509411	75.6657607384781	48.9229004084852	68.5874004384295	49.0396298491229	53.1111564747276	85.9162207183831	70.1556609212484	98.5000321238847	17.3855459481454	18.3863520298856	11.1212470723647
Scnn1g	5.6795934931764	1.71967638041996	1.57815807769307	2.85780835160123	3.38204343787054	3.48269878522804	0.976320689981626	3.2379535809807	7.80198274248591	6.04714641674622	7.35454081195425	3.70708235745489
Scnn1b	13.2523848174116	8.59838190209978	7.89079038846536	10.4786306225378	6.76408687574108	7.83607226676308	13.6684896597428	15.1104500445766	27.3069395987007	4.53535981255966	3.67727040597713	4.44849882894587
Gga2	638.954267982345	671.533626553993	707.014818806496	672.537565410156	727.139339142167	681.738287208388	681.471841607175	696.16001991085	805.554718161671	658.383066123244	599.395076174272	628.721167824349
Palb2	67.2085230025874	60.1886733146985	69.4389554184952	89.5446616835052	70.1774013358138	93.16219250485	79.0819758885117	60.4418001783063	77.0445795820484	80.1246900218874	75.3840433225311	94.9013083508452
Dctn5	1196.50102922916	1215.81120095691	1212.02540366828	1300.30279997856	1243.74647427689	1211.97917725936	1235.04567282676	1215.31191072809	1142.01522393138	1477.01551229026	1498.48769043568	1566.61300426044
Ndufab1	1074.38976912587	1055.02145938764	1069.9911766759	1167.89101302104	1070.41674808603	1117.9463100582	1110.07662450911	1090.11103893017	1126.4112584464	1158.78443210899	1042.50616009452	1112.86612370796
Plk1	32.1843631279996	30.9541748475592	26.8286873207822	26.6728779482781	43.1210538328494	28.7322649781313	33.1949034593753	26.9829465081725	30.2326831271329	27.212158875358	14.7090816239085	22.2424941447293
Ubfd1	628.541679911522	576.091587440686	564.98059181412	557.27262856224	508.152026540049	483.22445645039	630.703165728131	618.449133967313	604.653662542658	652.335919706498	643.522321045997	667.27482434188
Ern2	0	0.859838190209978	0	0	0.845510859467635	0	0	0	0	0	0	0
Chp2	8.5193902397646	4.29919095104989	9.46894846615843	9.52602783867077	10.1461303136116	7.83607226676308	7.81056551985301	7.55522502228829	3.90099137124296	8.31482632302605	18.3863520298856	9.63841412938272
Tnrc6a	2024.77508031739	1846.07259438082	1705.98888198621	1871.86447029881	2043.59974733327	1771.82300698476	1891.13317649441	2093.87664903418	2126.04029732741	1474.74783238398	1355.07414460257	1218.88867913117
Arhgap17	177.960596119527	153.051197857376	159.393965847	151.463842634865	174.175237050333	147.144023675885	152.306027637134	167.294268350669	171.64362033469	111.872208709805	106.640841773337	90.4528095218993
Aqp8	0	0.859838190209978	0	0.952602783867077	1.69102171893527	0.870674696307009	0	0	0	0.755893302093277	0	0
Lcmt1	762.958725916697	734.301814439322	741.734296515744	795.423324529009	803.235316494254	754.00428700187	764.459100255614	745.808641485887	723.633899365568	781.593674364448	724.422269977494	840.024862199278
Nupr1	130.630650343057	99.7412300643575	211.473182410872	91.4498672512394	121.75356376334	104.480963556841	136.684896597428	129.518143239228	83.8713144817236	123.966501543297	69.8681377135654	78.5901459780437
Snurf	396.624945606819	378.328803692391	348.772935170169	352.463030030818	366.106202149486	382.226191678777	371.978182883	425.251236968798	333.534762241273	386.261477369665	356.695229379781	394.4335628332
Snrpn	79.5143089044696	82.5444662601579	85.2205361954259	65.7295920868283	68.4863796168785	59.2058793488766	67.3661276087322	99.2972431500747	75.0940838964269	51.4007445423428	42.288609668737	57.0890683048053
Kdm8	492.231436075288	454.854402621079	486.072687929466	482.969611420608	519.989178572596	479.741757665162	489.136665680795	431.72714413076	492.500160619423	445.977048235033	408.177015063461	372.932485159962
Il4r	208.251761416468	299.223690193072	266.708715130129	283.875629592389	308.611463705687	307.348167796374	247.009134565352	232.053339970283	233.084234431767	322.766439993829	207.765777937708	230.580522633694
Gtf3c1	4750.97995704206	4610.4523759059	4273.65207439284	4510.57418161061	4604.65214066074	4310.710421416	4810.33203953947	4642.14611726599	4945.48181089326	4626.82290211295	4101.99513786749	4861.46780356634
Lat	20.8251761416468	29.2344984671393	15.7815807769307	30.4832890837464	27.0563475029643	18.2841686224472	19.5264137996325	22.6656750668649	28.2821874415114	12.0942928334924	5.51590560896569	7.41416471490978
Spns1	1754.99438939151	1648.30981063253	1562.37649691614	1419.37814796194	1685.103142919	1564.6024292637	1664.62677641867	1465.71365432393	1642.31736729328	1566.21092193727	1296.23781810694	1400.53571464646
Atp2a1	7.5727913242352	10.3180582825197	12.6252646215446	15.2416445418732	10.1461303136116	6.09472287414907	23.431696559559	18.3484036255573	10.7277262709181	14.3619727397723	14.7090816239085	11.8626635438556
Sh2b1	966.477492755518	898.530908769427	1014.75564395665	783.992091122604	924.143369398126	867.191997521781	974.368048601663	973.544710014863	913.807228713663	1090.7540349206	1125.244744229	1042.43155891632
Tufm	1324.29188282563	1345.64676767862	1576.57991961538	1366.03239206539	1491.48115610091	1376.53669486138	1343.41726941472	1203.43941426449	1269.77269133958	1389.33188924744	1572.03309855522	1501.36835476923
Rabep2	299.125257307291	273.428544486773	340.882144781703	246.724121021573	295.928800813672	277.745228121936	311.446300104139	277.384690104013	269.168404615764	253.980149503341	314.406619711044	286.928174467008
Cd19	2.8397967465882	1.71967638041996	1.57815807769307	0.952602783867077	3.38204343787054	0.870674696307009	2.92896206994488	4.3172714413076	1.95049568562148	0	0	0
Eif3c	5520.56487536746	5867.53580999289	5528.28774615883	5024.02708211496	5582.9082050648	5597.56762255776	5430.29567767781	5395.50998377417	4879.16495758213	4979.82507419051	5666.67369561075	5305.57626998944
Apobr	48.2765446919994	44.7115858909189	63.1263231077229	80.9712366287015	50.7306515680581	52.2404817784206	48.8160344990813	52.886575156018	57.5396227258336	72.5657570009546	58.836326495634	71.9173977346249
Cln3	336.989213928467	278.587573628033	303.00635091707	301.022479701996	348.350474100666	359.588649574795	301.683093204323	294.653775869243	289.648609314789	275.901055264046	262.924834027365	277.289760337626
Coro1a	1953.78016165268	1740.312496985	1963.22864865018	1838.52337286346	2007.24278037617	1974.6902112243	1760.30620403687	1671.86336564637	1719.36194687533	2182.26396314329	1925.05105752903	2067.81053898834
Sult1a1	334.149417181878	342.215599703571	285.646612062446	225.766859776497	311.14799628409	305.60681840376	431.533744971879	456.551454918278	389.123889281485	511.739765517148	250.054387606445	221.683524975802
Sgf29	327.523224773173	288.045793720343	288.802928217832	279.112615673053	285.782670500061	262.07308358841	263.606586295039	253.639697176821	314.029805385058	265.31854903474	198.572601922765	256.530099135878
Slx1b	719.415175802344	747.199387292471	708.592976884189	675.395373761757	766.878349537145	661.712769193327	750.790610595871	772.79158799406	703.153694666543	681.815758488136	520.333762445763	576.08059834849
Mapk3	1468.1749179861	1652.60900158358	1672.84756235466	1836.61816729572	1888.02574919123	1847.57170556347	1545.51565224091	1586.59725468054	1685.22827237696	1336.41935810091	1595.93535619407	1562.90592190298
RGD1563217	0	0	0	2.85780835160123	0	0	0	1.0793178603269	0	0	0	0
Ino80e	1074.38976912587	897.671070579217	1040.00617319973	820.190996909553	1112.69229105941	871.545371003316	1012.44455551095	996.210385081728	900.153758914312	960.740386960555	957.928940757042	1178.11077319916
Aldoa	23190.7268315548	23098.6931418009	24649.2510154881	21657.424291218	25671.4007151563	23602.2496674904	21725.0879934712	21646.7990067163	21630.9971535422	24151.5468951823	25204.0113625672	25931.041090397
Gdpd3	5.6795934931764	5.15902914125987	3.15631615538614	4.76301391933538	2.53653257840291	7.83607226676308	4.88160344990813	4.3172714413076	3.90099137124296	1.51178660418655	0	1.48283294298196
Hirip3	537.668184020699	522.781619647667	538.151904493337	482.017008636741	514.070602556322	486.707155235618	518.426286380244	475.979176404162	488.59916924818	489.818859756443	498.270140009901	488.593454712555
Fam57b	189.31978310588	196.902945558085	142.034226992376	183.852337286346	159.801552439383	147.144023675885	201.122062136215	183.484036255573	177.495107391555	207.870658075651	239.022576388513	193.509699059145
Ypel3	2162.97852198468	2339.61971556135	2466.66107543427	2351.02367058394	2465.50966620763	2280.29702962806	2284.59041455701	2186.6979850223	2339.61957490296	2157.31948417421	2465.60980720766	2454.08852063514
Tbx6	11.3591869863528	20.6361165650395	7.89079038846536	6.66821948706954	11.8371520325469	10.4480963556841	10.7395275897979	22.6656750668649	12.6782219565396	8.31482632302605	1.83863520298856	7.41416471490978
Ppp4c	615.28929509411	634.560584374964	620.216124533377	632.528248487739	634.978655460194	637.333877696731	572.123924329233	580.673008855872	591.000192743308	668.209679050457	671.101849090826	713.242645574321
Doc2a	243.275921291056	281.167088198663	284.068453984753	400.093169224172	442.202179501573	333.468408685585	288.01460354458	229.894704249629	312.079309699437	142.107940793536	251.893022809433	158.663124899069
Sez6l2	6734.10468507615	5929.44415968801	6292.11625576228	5709.90108649926	6282.991196704	6136.5152595718	6067.83308823581	6345.30970086184	6259.14065515932	7724.4736540912	6843.40022552343	8088.85370396657
Kctd13	1510.77186918492	1535.67100771502	1475.57780264302	1438.43020363929	1546.43936196631	1464.47483918839	1361.96736252437	1478.66546864785	1436.54007246022	1622.14702629217	1526.06721848051	1749.00145624722
Cdipt	1954.72676056821	1969.88929377106	1986.90101981558	1834.71296172799	1860.96940168827	1834.51158511887	1952.64137996325	1815.41264106984	1781.77780881522	2218.54684164377	2090.528225798	2204.23116974268
Maz	702.376395322815	676.692655695253	754.359561137288	617.286603945866	699.237480779735	649.523323445029	743.956365765999	662.701166240716	741.188360536162	916.898575439145	893.576708652442	784.418626837455
LOC308990	13.2523848174116	12.8975728531497	11.0471065438515	19.0520556773415	3.38204343787054	13.0601204446051	13.6684896597428	4.3172714413076	12.6782219565396	13.606079437679	16.5477168268971	14.0869129583286
Prrt2	1747.42159806727	1849.51194714166	1560.79833883845	1701.3485719866	1765.42667456842	1591.59334484921	1898.94374201426	1836.99899827638	1834.441192327	1511.78660418655	1616.16034342695	1642.23748435252
Zg16	0	0	0	0	0	0	0	0	0	0	0	0
Pagr1	347.40180199929	276.867897247613	276.177663596288	272.444396185984	332.285767770781	262.943758284717	287.038282854598	295.73309372957	325.732779498787	266.074442336833	205.927142734719	223.907774390275
Qprt	20.8251761416468	19.7762783748295	34.7194777092476	33.3410974353477	23.6743040650938	35.6976625485874	20.5027344896142	18.3484036255573	19.5049568562148	30.9916253858244	20.2249872328742	21.5010776732384
Kif22	70.0483197491756	53.3099677930187	69.4389554184952	71.4452087900307	70.1774013358138	58.3352046525696	58.5792413988976	62.6004358989601	65.3416054683195	52.9125311465294	58.836326495634	46.7092377039316
Tbc1d10b	2731.88447021785	2797.91347094327	2690.75952246669	2522.49217168002	2751.29233670769	2716.50505247787	2663.40284226988	2582.80763976227	2746.29792535504	2733.31018036929	2934.46178396975	2937.49206004726
Mylpf	17.9853793950586	16.3369256139896	11.0471065438515	20.9572612450757	23.6743040650938	10.4480963556841	21.4790551795958	30.2209000891532	23.4059482274577	17.3855459481454	20.2249872328742	22.9839106162203
Cd2bp2	3135.13560823337	3300.0589740259	3003.23482184992	3083.57521137773	3095.41525651101	3202.34153301718	3121.29724587126	3072.81794835068	3101.28814013815	2963.85763750774	2756.11416927986	2890.78282234332
Sept1	33.130962043529	21.4959547552495	28.4068453984753	38.1041113546831	39.7390103949789	39.1803613338154	30.2659413894304	26.9829465081725	31.2079309699437	24.1885856669849	31.2567984508056	25.2081600306933
Sephs2	1811.79032432327	1956.99172091791	2078.43418832178	1869.95926473107	1991.17807404628	1912.00163309019	1990.71788687254	1706.40153717683	1711.55996413285	2154.29591096584	2517.09159289134	2587.54348550351
Itgal	37.863956621176	31.8140130377692	26.8286873207822	40.9619197062843	38.0479886760436	26.9909155855173	32.2185827693937	30.2209000891532	32.1831788127544	24.9444789690781	40.4499744657484	38.5536565175309
Zfp689	319.950433448937	326.738512279792	314.053457460921	330.553166001876	320.448615738234	373.519444715707	302.659413894304	270.908782942052	286.722865786357	377.946651046638	334.631606943919	332.154579227958
Zfp629	811.235270608696	785.03226766171	735.421664204971	709.689073980972	762.650795239807	785.348576068922	713.690424376569	687.525477028235	746.064599750215	724.901676707453	674.779119496803	683.585986714682
Phkg2	663.56583978611	613.064629619715	632.841389154922	596.32934270079	671.335622417303	656.488721015485	604.342507098627	642.194126894505	665.119028796924	603.958748372528	485.399693588981	539.751191245432
Rnf40	1573.24739760986	1491.81926001431	1538.70412575074	1239.33622181107	1613.23471986425	1485.37103189976	1538.68140741104	1434.41343637445	1457.02027715924	1610.05273345868	1531.58312408947	1628.15057139419
Ccdc189	56.795934931764	42.9919095104989	77.3297458069605	59.0613725997587	51.5761624275258	50.4991323858065	66.3898069187506	67.9970252005946	49.7376399833477	47.6212780318765	68.0295025105768	50.4163200613865
Tmem265	44.4901490298818	35.2533657986091	26.8286873207822	40.0093169224172	54.1126950059287	36.5683372448944	39.0528275992651	46.4106679940567	45.8366486121047	20.4091191565185	31.2567984508056	11.8626635438556
Ctf1	35.9707587901172	30.9541748475592	22.094213087703	29.5306862998794	26.2108366434967	29.6029396744383	30.2659413894304	49.6486215750373	25.3564439130792	24.1885856669849	23.9022576388513	17.7939953157835
Fbxl19	1415.16537871645	1364.56320786324	1407.71700530222	1161.22279353397	1352.81737514822	1197.17770742214	1409.80707633347	1407.43048986628	1430.68858540335	1264.60949440205	1367.94459102349	1291.54749333728
Mir762	0	0	0	0	0	0	0	0	0	0	0	0
Ctf2	10.4125880708234	4.29919095104989	3.15631615538614	13.3364389741391	4.22755429733818	3.48269878522804	10.7395275897979	9.71386074294209	7.80198274248591	1.51178660418655	5.51590560896569	2.22424941447293
Bcl7c	136.310243836234	132.415081292337	179.91002085701	180.994528934745	145.427867828433	144.531999586964	155.234989707079	142.469957563151	157.99015053534	147.399193908189	185.702155501845	155.697459013105
Orai3	198.785772261174	230.436634976274	211.473182410872	198.141379044352	195.313008537024	205.479228328454	196.240458686307	196.435850579496	206.752542675877	232.059243742636	178.347614689891	234.287604991149
Zfp668	321.843631279996	305.242557524542	318.787931694	310.548507540667	357.65109355481	321.278962937286	328.043751833826	336.747172421992	327.683275184408	321.254653389643	358.53386458277	330.671746284976
Bckdk	943.759118782812	894.231717818378	847.470887721179	895.446616835052	1051.81550917774	971.672961078622	819.133058894585	874.247466864788	895.277519700258	997.779158763126	845.772193374739	953.461582337398
Stx1b	3099.16484944326	2727.40673934605	2791.76163943904	2590.12696933458	2918.70348688228	2686.03143810712	2891.86188372558	3105.19748416049	3032.04554329859	2716.68052772324	2818.62776618147	2760.29352336091
Hsd3b7	271.673888756938	267.409677155303	252.505292430891	282.923026808522	234.206508072535	272.521179944094	256.772341465168	236.370611411591	267.217908930143	250.956576294968	284.988456463227	233.546188519658
Prss53	126.84425468094	151.331521476956	149.925017380842	114.312334064049	135.281737514822	123.635806875595	144.495462117281	131.676778959882	142.386185050368	80.1246900218874	49.6431504806912	40.7779059320038
Vkorc1	189.31978310588	202.061974699345	230.411079343188	199.093981828219	224.060377758923	228.987445128743	179.643006956619	197.515168439822	197.97531209058	201.067618356812	187.540790704833	215.010776732384
Stx4	646.527059306581	650.037671798744	635.997705310308	640.149070758675	668.7990898389	668.678166763783	625.821562278223	628.162994710255	631.960602141359	623.611974226954	601.23371137726	606.47867367962
Pycard	47.32994577647	30.9541748475592	39.4539519423268	50.4879475449551	49.8851407085905	48.7577829931925	44.9107517391548	51.8072572956911	31.2079309699437	32.5034119900109	56.9976912926455	37.8122400460399
Kat8	746.866544352697	698.188610450502	702.280344573417	734.456746361516	745.740578050454	761.840359268633	677.566558847249	711.270469955426	699.2527032953	693.910051321628	722.583634774505	749.572052677379
Prss8	7.5727913242352	17.1967638041996	9.46894846615843	4.76301391933538	9.30061945414399	8.70674696307009	6.83424482987139	8.63454288261519	11.7029741137289	6.04714641674622	1.83863520298856	2.22424941447293
Trim72	10.4125880708234	8.59838190209978	4.73447423307922	4.76301391933538	5.91857601627345	9.5774216593771	4.88160344990813	8.63454288261519	7.80198274248591	1.51178660418655	1.83863520298856	0.741416471490978
Prss36	25.5581707192938	32.6738512279792	23.6723711653961	23.8150695966769	42.2755429733818	20.8961927113682	29.2896206994488	28.0622643684994	33.1584266555651	29.4798387816378	22.0636224358628	25.9495765021842
Fus	564.172953655523	468.611813664438	564.98059181412	478.206597501272	490.396298491229	480.612432361469	510.615720860391	551.531426627045	505.178382575963	315.207506972897	378.758851815644	281.738259166572
Itgam	239.489525628938	230.436634976274	216.207656643951	231.4824764797	180.093813066606	255.978360714261	215.766872485939	154.342454026747	221.381260318038	170.831886273081	233.506670779548	157.180291956087
Cox6a2	0.9465989155294	4.29919095104989	4.73447423307922	6.66821948706954	6.76408687574108	1.74134939261402	1.95264137996325	6.47590716196139	2.92574352843222	3.77946651046638	3.67727040597713	4.44849882894587
Tgfb1i1	215.824552740703	186.584887275565	235.145553576268	195.283570692751	186.857899942347	201.125854846919	224.553758695774	208.308347043091	203.826799147444	270.609802149393	233.506670779548	244.667435592023
Ahsp	0.9465989155294	0	1.57815807769307	0	1.69102171893527	1.74134939261402	0	4.3172714413076	2.92574352843222	4.53535981255966	1.83863520298856	2.22424941447293
RGD1310127	734.560758450815	622.522849712024	590.231121057209	531.552353397829	774.487947272354	641.687251178266	608.247789858553	728.539555720657	594.901184114551	575.234802892984	391.629298236564	517.508697100703
Slc5a2	19.8785772261174	17.1967638041996	34.7194777092476	35.2463030030818	22.8287932056262	20.8961927113682	20.5027344896142	21.586357206538	27.3069395987007	15.1178660418655	5.51590560896569	6.6727482434188
Armc5	620.968888587287	652.617186369374	599.700069523367	552.509614642904	676.408687574108	653.006022230257	638.513731247984	594.704141040121	631.960602141359	699.201304436281	696.842741932666	633.169666653295
Rgs10	691.017208336462	748.919063672891	766.984825758833	846.863874857831	842.128816029765	832.365009669501	722.477310586404	779.267495156021	744.114104064594	1574.5257482603	744.647257210368	1062.44980364657
Tial1	1120.77311598681	1045.56323929533	953.207478926615	968.797031192817	1015.45854222063	957.74216593771	1135.46096244863	1177.53578561665	1054.24291807841	859.450684480056	680.295025105768	641.325247839696
Bag3	222.450745149409	230.436634976274	206.738708177792	157.179459338068	205.459138850635	166.298866994639	237.245927665535	249.322425735514	294.524848528843	317.475186879176	340.147512552884	287.669590938499
Inpp5f	1900.77062238304	1795.34214115843	1627.08097810156	1607.04089638376	1699.47682752995	1615.1015616495	1788.61950404634	1802.46082674592	1770.07483470149	1528.41625683261	1928.728327935	1869.85234110025
Sec23ip	1239.09798042799	1227.84893561985	1200.97829712443	1222.18937170146	1165.95947520587	1198.91905681475	1178.41907280782	1234.73963221397	1255.14397369742	1312.98666573602	1149.14700186785	1247.06250504783
Nsmce4a	316.16403778682	299.223690193072	345.616619014783	329.600563218009	317.066572300363	303.865469011146	328.043751833826	352.936940326896	303.30207911414	309.16036055615	354.856594176793	336.603078056904
Btbd16	36.9173577056466	46.4312622713388	34.7194777092476	47.6301391933538	33.8204343787054	33.9563131559734	40.0291482892467	51.8072572956911	32.1831788127544	58.2037842611823	25.7408928418399	36.3294071030579
Htra1	2557.71026976044	2510.72751541314	2367.23711653961	2030.94913520461	2227.07560383775	2111.3861385445	2473.02030772346	3189.38427726599	2572.70380933473	3442.33809773278	2825.98230699342	2763.25918924688
Dmbt1	0	0	0	0.952602783867077	0	0.870674696307009	0	2.1586357206538	0	0	0	1.48283294298196
Cuzd1	0	2.57951457062994	0	2.85780835160123	0	0.870674696307009	0	0	2.92574352843222	0.755893302093277	1.83863520298856	0
Fam24a	6.6261924087058	6.87870552167983	3.15631615538614	10.4786306225378	5.91857601627345	6.96539757045607	3.90528275992651	6.47590716196139	10.7277262709181	3.02357320837311	3.67727040597713	0
RGD1560958	5.6795934931764	2.57951457062994	3.15631615538614	3.81041113546831	1.69102171893527	2.61202408892103	0.976320689981626	5.39658930163449	5.85148705686443	0	0	0.741416471490978
Ikzf5	698.589999660698	749.778901863101	765.40666768114	798.28113288061	741.513023753116	825.399612099045	739.074762316091	727.46023786033	736.312121322108	754.38151548909	856.804004592671	778.487295065527
RGD1305014	259.368102855056	276.008059057403	261.97424089705	281.970424024655	235.89752979147	224.634071647208	273.369793194855	239.608564992572	240.886217174253	229.035670534263	239.022576388513	230.580522633694
Pstk	424.076314157171	422.180551393099	399.273993656347	437.244677794988	439.66564692317	470.164336005785	471.562893261126	430.647826270433	387.173393595863	275.145161961953	220.636224358628	200.182447302564
Hmx2	0	0	0	0	0	0	0	0	0	0	0	0
Bub3	722.254972548933	743.760034531631	708.592976884189	767.797843796864	736.439958596311	722.659997934818	688.306086437047	642.194126894505	680.722994281896	804.270473427247	742.80862200738	800.729789210256
Hmx3	0	0	0	0	0	0	0	0	0	0	0	0
Gpr26	427.862709819289	490.967606609898	432.415313287902	468.680569662602	489.550787631761	407.47575787168	409.078369102302	483.534401426451	512.005117475638	178.390819294013	362.211134988747	251.340183835442
Chst15	688.177411589874	693.029581309243	680.186131485714	618.239206729733	722.066273985361	649.523323445029	638.513731247984	729.618873580984	666.094276639735	807.29404663562	599.395076174272	738.450805605014
Oat	2730.93787130232	2755.78139962298	2921.17060180988	2975.93109680075	2823.16075976244	2882.80391947251	2762.01123195802	2856.9543762853	2779.45635201061	2975.95193034123	3074.19805939688	3227.38590040023
Lhpp	464.780067524936	484.948739278428	552.355327192575	535.362764533297	566.492275843316	564.197203206942	461.799686361309	487.851672867758	545.163544131203	517.786911933895	606.749616986226	537.526941830959
Mettl10	317.110636702349	261.390809823833	307.740825150149	337.221385488945	267.181431591773	277.745228121936	309.493658724176	314.081497355128	322.807035970355	261.539082524274	250.054387606445	269.134179151225
Ctbp2	677.764823519051	734.301814439322	708.592976884189	813.522777422483	778.715501569692	782.736551980001	701.974576096789	662.701166240716	790.926000519509	544.999070809253	636.167780234043	567.925017162089
Tex36	0.9465989155294	1.71967638041996	0	1.90520556773415	0	0.870674696307009	0	0	0	0	0	1.48283294298196
Mmp21	14.198983732941	9.45822009230976	11.0471065438515	2.85780835160123	12.6826628920145	11.3187710519911	10.7395275897979	14.0311321842497	18.529709013404	3.77946651046638	3.67727040597713	0.741416471490978
Uros	216.771151656233	263.970324394463	235.145553576268	211.477818018491	209.686693147974	142.79065019435	217.719513865903	213.704936344726	132.633706622261	219.964950909144	244.538481997479	241.701769706059
Edrf1	1598.80556832916	1380.04029528702	1369.84121143759	1260.29348305614	1308.00529959643	1175.41084001446	1311.19868664532	1657.83223346212	1565.27278771124	936.55180129357	961.606211163019	895.631097561101
Dhx32	979.729877572929	972.476993127486	983.192482402784	903.067439105989	964.727890652572	981.250382738	933.362579622435	1027.51060303121	948.916151054849	1097.55707463944	853.126734186693	1055.03563893166
LOC100302465	141.98983732941	141.873301384646	127.830804293139	170.515898312207	133.590715795886	135.825252623893	130.826972457538	132.756096820209	162.866389749393	130.769541262137	174.670344283914	204.63094613151
Fam196a	228.130338642586	187.444725465775	202.004233944713	158.132062121935	191.930965099153	175.876288654016	195.264137996325	205.070393462111	209.678286204309	117.163461824458	136.059005021154	140.869129583286
Nps	0	0	0	0	0	0	0	0	0	0	0	0
Clrn3	0	0.859838190209978	0	0.952602783867077	0	0	0	0	0.975247842810739	0	0	0.741416471490978
Ptpre	621.915487502816	742.900196341421	670.717183019555	783.039488338737	640.051720617	740.944166557265	608.247789858553	699.39797349183	669.995268010978	893.465883074253	638.006415437031	718.432560874758
Glrx3	1401.91299389904	1549.42841875838	1459.79622186609	1577.51021008388	1583.64183978288	1457.50944161793	1534.77612465112	1583.35930109956	1528.21336968443	1634.24131912566	1465.39225678189	1803.12485866606
Mapk1ip1	557.546761246817	503.005341272837	505.010584861783	475.348789149671	506.461004821114	565.067877903249	516.47364500028	592.545505319467	534.435817860285	468.653847297832	470.690611965072	469.316626453789
Ppp2r2d	737.400555197403	781.59291490087	729.109031894199	766.845241012997	684.018285309317	775.771154409545	730.287876106257	685.366841307581	741.188360536162	792.176180593754	842.094922968762	805.919704510693
Bnip3	1548.6358258061	1621.65482673602	1952.18154210633	1701.3485719866	1650.43719768082	1724.80657338419	1570.89999018044	1635.16655839525	1665.72331552074	1848.15912361806	2219.2326900072	1903.95749878883
Dpysl4	740.240351943991	1006.87052073588	1019.49011818972	1034.52662327965	1115.22882363781	895.053587803606	866.972772703684	982.179252897478	961.594373011389	978.1259329087	1024.11980806463	744.382137376942
Stk32c	412.717127170819	609.625276858875	596.543753367981	683.968798816561	669.644600698367	580.740022436775	658.040145047616	536.420976582469	578.321970786768	740.019542749318	650.876861857951	734.743723247559
Pwwp2b	1081.9625604501	1102.31255984919	1000.55222125741	815.427982990218	885.249869862614	982.121057434307	1109.10030381913	969.227438573555	947.940903212038	1241.93269533925	1250.27193803222	1291.54749333728
Nkx6-2	261.261300686115	208.080842030815	247.770818197812	261.965765563446	266.335920732305	257.719710106875	242.127531115443	184.5633541159	184.32184229123	262.294975826367	597.556440971283	432.24580287924
Mir202	0	0	0	0	0	0	0	0	0	0	0	0
Utf1	0	0	0	0	0	1.74134939261402	0	2.1586357206538	1.95049568562148	0.755893302093277	0	0
Zfp511	194.052777683527	208.080842030815	187.800811245476	221.956448641029	198.695051974894	223.763396950901	197.216779376289	187.80130769688	191.148577190905	235.838710253102	198.572601922765	217.976442618348
Caly	3032.9029253562	3228.69240423847	3446.69724168167	3390.31330778293	3383.73445958948	3527.973869436	3164.25535623045	2877.46141563151	2996.9366209574	3480.88865613954	3427.21601837068	3825.70899289345
Msx3	1.8931978310588	0	3.15631615538614	0.952602783867077	0.845510859467635	0	0.976320689981626	1.0793178603269	1.95049568562148	2.26767990627983	1.83863520298856	2.96566588596391
Fuom	293.445663814114	293.204822861603	310.897141305535	273.396998969851	343.27740894386	290.805348566541	272.393472504874	284.939915126301	267.217908930143	287.239454795445	308.890714102079	321.774748627084
Prap1	2.8397967465882	4.29919095104989	3.15631615538614	5.71561670320246	2.53653257840291	0.870674696307009	3.90528275992651	4.3172714413076	2.92574352843222	0.755893302093277	0	1.48283294298196
Sprn	691.963807251992	626.822040663074	678.607973408021	635.38605683934	587.630047330007	592.929468185073	639.490051937965	520.231208677565	618.307132342009	716.586850384427	658.231402669906	656.894993741007
Olr286	4.732994577647	2.57951457062994	1.57815807769307	3.81041113546831	3.38204343787054	2.61202408892103	8.78688620983464	1.0793178603269	5.85148705686443	4.53535981255966	1.83863520298856	0.741416471490978
Olr287	0.9465989155294	3.43935276083991	1.57815807769307	2.85780835160123	0.845510859467635	0	3.90528275992651	2.1586357206538	0.975247842810739	0.755893302093277	1.83863520298856	0.741416471490978
Olr288	0	0	0	0	0	0	0	0	0	0	0	0
Cd163l1	7.5727913242352	3.43935276083991	4.73447423307922	1.90520556773415	0	1.74134939261402	4.88160344990813	10.793178603269	3.90099137124296	6.80303971883949	3.67727040597713	9.63841412938272
Olr289	0	0	0	0	0	0	0	0	0	0	0	0
Olr292	0	0.859838190209978	0	0	0	0	0	0	1.95049568562148	0	0	0.741416471490978
Olr295	0	0	0	0	0	0	0	0	0	0	0	0
Olr297	0	0	0	0	0	0	0	0	0	0	0	0
Olr298	0	0	0	0	0	0	0	0	0	0	0	0
Olr299	0	0	0	0	0	0	0	0	0	0	0	0
Olr300	0	0	0	0	0	0	0	0	0	0	0	0
Olr302	0	0	0	0	0	0	0	0	0	0	0	0
Olr303	0	0	0	0	0	0	0	0	0	0	0	0
Olr304	0	0	0	0	0	0	0	0	0	0	0	0
Olr305	0	0	0	0	0	0	0	0	0	0	0	0
Olr306	0	0	0	0	0	0	0	0	0	0	0	0
Olr308	0.9465989155294	0	0	0	0	0.870674696307009	0	2.1586357206538	0	0	0	0
Olr309	0	0	0	0	0.845510859467635	0	0	0	0	0	0	0
Olr310	0	0	0	0	0	0	0	0	0	0	0	0
Olr311	0	0	0	0	0	0	0	0	0	0	0	0
Olr307	0	0	0	0	0	0	0	0	0	0	0	0
Olr312	0	0	0	0	0	0	0	0	0	0	0	0
Olr313	0	0	0	0	0	0	0	0	0	0	0	0
Olr315	0	0.859838190209978	3.15631615538614	1.90520556773415	2.53653257840291	3.48269878522804	0	2.1586357206538	0.975247842810739	0	0	0
Ric8a	1898.87742455198	1895.943209413	1953.75970018402	1899.48995103095	2090.94835546346	1972.07818713538	1891.13317649441	1734.46380154533	1851.99565349759	1935.84274666088	1917.69651671707	1875.04225640068
RGD1309350	4.732994577647	3.43935276083991	9.46894846615843	9.52602783867077	5.91857601627345	9.5774216593771	5.85792413988976	5.39658930163449	4.8762392140537	5.29125311465294	7.35454081195425	8.89699765789174
Odf3	43.5435501143524	45.5714240811289	31.5631615538614	36.1989057869489	37.202477816576	33.9563131559734	38.0765069092834	38.8554429717684	55.5891270402121	32.5034119900109	16.5477168268971	31.1394918026211
Sirt3	1068.71017563269	1125.52819098486	1122.07039323977	1258.38827748841	1207.38950731978	1197.17770742214	1133.50832106867	1100.90421753344	1120.55977138954	1234.37376231832	1298.07645330993	1418.32970996224
Syce1	23.664972888235	20.6361165650395	18.9378969323169	20.0046584612086	23.6743040650938	18.2841686224472	17.5737724196693	37.7761251114415	22.430700384647	9.8266129272126	9.19317601494282	5.93133177192782
Bet1l	540.507980767288	524.501296028087	520.792165638714	522.026325559158	524.216732869934	563.326528510635	511.592041550372	497.5655336107	512.005117475638	517.031018631801	571.815548129443	559.028019504197
Scgb1c1	27.4513685503526	34.3935276083991	20.5160550100099	33.3410974353477	31.2839018003025	18.2841686224472	36.1238655293202	46.4106679940567	22.430700384647	15.1178660418655	20.2249872328742	22.9839106162203
Nlrp6	1.8931978310588	6.87870552167983	3.15631615538614	5.71561670320246	0	1.74134939261402	3.90528275992651	7.55522502228829	14.6287176421611	1.51178660418655	3.67727040597713	0
Cox8b	4.732994577647	3.43935276083991	3.15631615538614	3.81041113546831	9.30061945414399	10.4480963556841	6.83424482987139	4.3172714413076	4.8762392140537	0	7.35454081195425	1.48283294298196
Ifitm1	7.5727913242352	5.15902914125987	3.15631615538614	8.57342505480369	10.9916411730793	10.4480963556841	3.90528275992651	4.3172714413076	5.85148705686443	7.55893302093277	7.35454081195425	2.96566588596391
Ifitm2	61.528929509411	57.6091587440686	80.4860619623467	80.9712366287015	92.1606836819723	135.825252623893	86.8925414083648	86.3454288261519	86.7970580101558	106.580955595152	108.479476976325	95.6427248223362
B4galnt4	1343.22386113622	1300.07534359749	1253.0575136883	1253.62526356907	1504.16381899292	1329.5202612608	1328.77245906499	1171.05987845469	1310.73310073763	1335.66346479882	1093.9879457782	1128.43586960927
Ifitm3	59.6357316783522	51.5902914125987	85.2205361954259	60.9665781674929	88.7786402441017	87.0674696307009	59.5555620888792	57.2038465973256	53.6386313545907	64.2509306779285	47.8045152777026	45.9678212324406
Sigirr	70.0483197491756	63.6280260755384	67.8607973408021	57.1561670320246	67.6408687574108	55.7231805636486	48.8160344990813	55.0452108766718	55.5891270402121	57.4478909590891	40.4499744657484	55.6062353618234
Pkp3	10.4125880708234	5.15902914125987	7.89079038846536	3.81041113546831	4.22755429733818	4.35337348153505	4.88160344990813	4.3172714413076	9.75247842810739	6.04714641674622	1.83863520298856	2.22424941447293
Cend1	7656.09202880179	7764.33885759611	7832.39853959071	7775.14392192308	7885.23427539517	8205.23833799726	7384.88969902102	7399.80325040122	7630.33912215122	8024.56329502223	8648.9399948582	8370.59196313314
Cd151	2160.13872523809	2555.43910130406	2831.21559138137	2667.28779482781	2658.28614216625	2843.62355813869	2571.6286974116	2102.5111919168	2174.80268946795	2716.68052772324	3250.70703888378	2990.87404599461
Pddc1	776.211110734108	937.223627328876	839.580097332714	813.522777422483	711.920143671749	922.91517808543	884.546545123354	803.012488083213	748.990343278648	1003.82630517987	1081.11749935728	1364.2063075434
Slc25a22	6851.4829506018	6800.46024637072	6258.97493613072	6479.60413586385	6540.87200884163	6190.49709074284	6118.60176411485	6323.7233436553	6641.43780954113	6747.10361448459	6847.07749592941	6729.09589525212
Polr2l	1353.63644920704	1329.30984206463	1483.46859303149	1609.89870473536	1412.00313531095	1440.09594769179	1329.74877975498	1293.02279667162	1211.25782077094	1679.59491725126	1459.87635117292	1586.63124899069
Tspan4	925.773739387754	975.056507698116	845.892729643486	929.740317054267	879.331293846341	816.692865135975	868.925414083648	828.916116731058	883.57454558653	775.546527947702	724.422269977494	800.729789210256
Pnpla2	838.686639159049	1066.19935586037	871.143258886575	811.617571854749	918.224793381852	947.294069582026	935.315221002398	939.006538484402	932.336937727067	1578.30521477076	1342.20369818165	1110.64187429349
Cracr2b	83.3007045665872	118.657670248977	101.002116972357	97.1654839544418	111.607433449728	120.153108090367	136.684896597428	86.3454288261519	97.5247842810739	104.313275688872	73.5454081195425	80.0729789210256
Rplp2	923.880541556695	854.679161068718	946.894846615843	1137.40772393729	1050.1244874588	983.862406826921	876.735979603501	774.950223714713	945.990407526417	1073.36848897245	1088.47204016923	1064.67405306104
Pidd1	123.057859018822	113.498641107717	148.346859303149	144.795623147796	153.88297642311	149.756047764806	167.92715867684	125.20087179792	144.336680735989	108.848635501432	139.736275427131	91.9356424648813
Ptdss2	1553.36882038375	1470.32330525906	1604.98676501385	1558.45815440654	1510.92790586866	1578.53322440461	1561.13678328062	1485.14137580981	1487.25296028638	1672.79187753242	1527.9058536835	1608.87374313542
Rnh1	898.322370837401	1013.74922625756	844.314571565793	974.512647896019	891.168445878888	969.060936989701	907.001920992931	793.298627340271	869.921075787179	1007.60577169034	1025.95844326762	1204.06034970135
Drd4	0	0.859838190209978	1.57815807769307	0	0.845510859467635	0.870674696307009	0.976320689981626	0	3.90099137124296	0.755893302093277	0	0
Cdhr5	30.2911652969408	33.5336894181892	26.8286873207822	24.767672380544	35.5114560976407	20.8961927113682	37.1001862193018	44.2520322734029	36.0841701839973	22.6767990627983	9.19317601494282	9.63841412938272
Rassf7	44.4901490298818	58.4689969342785	42.6102680977129	73.3504143577649	82.8600642278283	60.0765540451836	62.4845241588241	44.2520322734029	68.2673489967517	69.5421837925815	58.836326495634	60.7961506622602
Lrrc56	53.9561381851758	77.3854371188981	72.5952715738813	79.0660310609673	66.7953578979432	59.2058793488766	65.413486228769	58.2831644576525	59.4901184114551	68.7862904904882	47.8045152777026	57.8304847762963
Sct	0	0.859838190209978	0	0	0	0	0	0	0.975247842810739	0	1.83863520298856	0
Irf7	128.737452511998	105.760097395827	91.5331685061982	141.937814796194	185.166878223412	135.825252623893	159.140272467005	147.866546864785	118.004988980099	166.296526460521	112.156747382302	146.059044883723
Mir3574	0	0	0	0	0	0	0	0	0	0	0	0
Hras	1776.76616444868	1858.97016723397	1925.35285478555	1711.82720260914	1764.58116370896	1833.64091042256	1775.92733507658	1791.66764814265	1714.48570766128	2553.40757447109	2180.62135074444	2275.40715100581
Lmntd2	9.465989155294	12.0377346629397	22.094213087703	17.1468501096074	20.2922606272233	10.4480963556841	11.7158482797795	21.586357206538	16.5792133277826	12.8501861355857	7.35454081195425	9.63841412938272
Phrf1	1550.52902363716	1505.57667105767	1322.49646910679	1337.45430854938	1343.51675569407	1231.13402057811	1525.0129177513	1501.33114371472	1533.08960889848	1340.19882461138	1276.01283087406	1337.51531456972
Mir210	0	0	0	0	0	0	0	0	0	0	0	0
Tmem80	797.982885791285	779.01340033024	752.781403059595	797.328530096743	750.81364320726	747.909564127721	763.482779565632	778.188177295694	749.965591121458	826.947272490045	742.80862200738	845.956193971206
Eps8l2	60.5823305938816	53.3099677930187	69.4389554184952	80.9712366287015	73.5594447736843	55.7231805636486	60.5318827788608	41.0140786924222	69.2425968395625	83.1482632302605	29.418163247817	37.0708235745489
Taldo1	2379.74967364091	2523.62508826629	2439.83238811349	2377.69654853222	2380.95858026086	2558.04225774999	2398.81993528486	2271.96409598812	2149.44624555487	2930.59833221563	2848.04592942929	3532.84948665451
Dusp8	1245.72417283669	1169.37993868557	1174.14960980365	970.702236760551	1071.26225894549	1056.1284066204	1160.84530038815	1068.52468172363	1194.67860744316	1398.40260887256	1327.49461655774	1376.81038755875
Cttn	11471.8322573008	11017.9665693507	11315.3934170593	10280.4892434935	10121.6104986871	11706.2212918477	10247.4619620472	10257.8369445468	9902.66659590024	12652.8979837394	11778.2971103447	13246.1466796578
LOC685544	0	0	0	0	0	0	0	0	0	0	0	0
Tnni2	0	0	0	0	0	1.74134939261402	0.976320689981626	1.0793178603269	0	1.51178660418655	0	0
Syt8	6.6261924087058	0.859838190209978	0	5.71561670320246	1.69102171893527	3.48269878522804	1.95264137996325	2.1586357206538	1.95049568562148	3.77946651046638	3.67727040597713	3.70708235745489
Ctsd	5204.40083758064	5343.89435215502	5263.15718910639	5167.87010247889	5263.30510018603	5683.76441749216	4942.13533268699	5028.54191126302	4869.41247915402	5056.92619100402	5857.89175672156	5921.69335779844
Tnnt3	3.7863956621176	3.43935276083991	6.31263231077229	2.85780835160123	3.38204343787054	2.61202408892103	4.88160344990813	1.0793178603269	1.95049568562148	1.51178660418655	0	2.96566588596391
Lsp1	30.2911652969408	22.3557929454594	33.1413196315545	40.0093169224172	23.6743040650938	53.9818311710346	24.4080172495407	24.8243107875187	8.77723058529665	25.7003722711714	20.2249872328742	16.3111623728015
Mrpl23	393.785148860231	406.70346396932	375.601622490951	422.955636036982	385.552951917242	402.251709693838	373.930824262963	389.63374757801	363.767445368406	414.985422849209	398.983839048518	499.714701784919
Igf2	374.853170549643	282.886764579083	329.835038237852	428.671252740184	323.830659176104	307.348167796374	362.214975983183	321.636722377416	276.97038735825	476.212780318764	505.624680821855	349.948574543742
Mir675	0	0	0	0	0	0	0	0	0	0	0	0
Ins2	0	0	0	0	0	0	0	0	0	0	0	0
Mir483	0	0	0	0	0	0	0	0	0	0	0	0
Th	19.8785772261174	18.9164401846195	11.0471065438515	19.0520556773415	21.9832823461585	19.1548433187542	25.3843379395223	20.5070393462111	26.33169175589	5.29125311465294	22.0636224358628	20.0182447302564
Ascl2	14.198983732941	13.7574110433597	15.7815807769307	12.383836190272	25.3653257840291	10.4480963556841	15.621131039706	18.3484036255573	18.529709013404	12.8501861355857	12.8704464209199	9.63841412938272
Tssc4	523.469200287758	539.118545261656	500.276110628704	505.832078233418	528.444287167272	567.67990199217	558.45543466949	512.675983655277	517.856604532503	605.470534976715	522.172397648752	576.822014819981
Cd81	9505.74630974624	9831.38986686089	9652.01480317083	10178.5607456197	9681.09934090443	10630.9380419086	10153.7351758089	9287.53018811296	9744.6764453649	12157.7878708683	13760.3458591664	12503.2473752239
Phlda2	3.7863956621176	5.15902914125987	7.89079038846536	2.85780835160123	4.22755429733818	7.83607226676308	5.85792413988976	5.39658930163449	0	8.31482632302605	0	4.44849882894587
Nap1l4	1742.68860348963	1851.23162352208	1860.64837360013	2148.11927762026	2042.75423647381	1928.54445232003	1907.7306282241	1915.78920208025	1894.90655858127	1934.3309600567	2020.66008808443	2161.97043086769
Slc22a18	13.2523848174116	14.6172492335696	4.73447423307922	10.4786306225378	9.30061945414399	13.9307951409121	16.5974517296877	11.8724964635959	20.4802046990255	15.1178660418655	14.7090816239085	8.15558118640076
Tnfrsf26	6.6261924087058	11.1778964727297	11.0471065438515	14.2890417580061	13.5281737514822	8.70674696307009	11.7158482797795	6.47590716196139	18.529709013404	8.31482632302605	7.35454081195425	14.0869129583286
Osbpl5	216.771151656233	201.202136509135	170.441072390852	241.961107102237	220.678334321053	184.583035617086	219.672155245866	207.229029182765	273.069395987007	263.05086912846	246.377117200467	218.717859089839
Dhcr7	641.794064728934	618.223658760974	661.248234553397	675.395373761757	687.400328747188	732.237419594195	660.969107117561	615.211180386332	615.381388813576	892.70998977216	808.999489314968	811.10961981113
Nadsyn1	172.281002626351	179.706181753885	162.550282002386	194.330967908884	189.39443252075	171.522915172481	181.595648336583	192.118579138188	204.802046990255	133.79311447051	161.799897862994	133.454964868376
Mrgprg	0	0	0	0	0	0	0	0	0	0	0	0
Mrgpre	194.999376599056	211.520194791655	213.051340488565	193.378365125017	216.450780023715	224.634071647208	232.364324215627	177.008129093611	218.455516789606	157.981700137495	176.508979486902	208.338028488965
Fadd	38.8105555367054	46.4312622713388	34.7194777092476	42.8671252740184	36.3569669571083	37.4390119412014	30.2659413894304	32.379535809807	34.1336744983759	32.5034119900109	38.6113392627598	33.363741217094
Fgf4	0	0	0	0	0	0	0	0	0	0	0	0
Oraov1	500.750826315053	533.099677930187	536.573746415644	486.780022556076	540.281439199819	541.55966110296	516.47364500028	538.579612303123	529.559578646231	439.929901818287	467.013341559095	473.765125282735
Ccnd1	661.672641955051	550.296441734386	803.282461545773	682.063593248827	687.400328747188	654.747371622871	589.697696748902	512.675983655277	534.435817860285	575.234802892984	763.033609240254	658.377826683988
Fgf19	0	0.859838190209978	0	0	0.845510859467635	0	0	0	0.975247842810739	0	0	1.48283294298196
Fgf3	0	0	1.57815807769307	0	0	0	0.976320689981626	1.0793178603269	0	0	0	1.48283294298196
Bc1	1.8931978310588	12.8975728531497	11.0471065438515	12.383836190272	14.3736846109498	11.3187710519911	6.83424482987139	9.71386074294209	6.82673489967517	3.77946651046638	1.83863520298856	4.44849882894587
Mrgprd	0	0	0	0	0	0	0	0	0	0	0	0.741416471490978
Mrgprf	6.6261924087058	2.57951457062994	3.15631615538614	4.76301391933538	5.07306515680581	3.48269878522804	5.85792413988976	3.2379535809807	2.92574352843222	5.29125311465294	7.35454081195425	4.44849882894587
Tpcn2	138.203441667292	137.574110433597	129.408962370832	129.553978605922	142.89133525003	157.592120031569	124.969048317648	166.214950490342	115.079245451667	108.092742199339	90.0931249464396	104.539722480228
Rmt1	5.6795934931764	1.71967638041996	14.2034226992376	3.81041113546831	4.22755429733818	3.48269878522804	3.90528275992651	3.2379535809807	2.92574352843222	4.53535981255966	3.67727040597713	3.70708235745489
Mrpl21	336.989213928467	380.04848007281	310.897141305535	345.794810543749	334.822300349184	337.82178216712	329.99639321379	356.174893907877	343.28724066938	383.993797463385	356.695229379781	369.966819273998
Ighmbp2	824.487655426108	720.544403395962	844.314571565793	753.508802038858	788.016121023836	773.159130320624	848.422679594033	729.618873580984	745.089351907405	912.363215626585	910.124425479339	970.51416118169
Gal	22.7183739727056	41.272233130079	18.9378969323169	24.767672380544	28.7473692218996	44.4044095116575	20.5027344896142	28.0622643684994	28.2821874415114	52.1566378444361	51.4817856836798	55.6062353618234
Tesmin	3.7863956621176	2.57951457062994	1.57815807769307	0.952602783867077	0.845510859467635	3.48269878522804	5.85792413988976	4.3172714413076	3.90099137124296	3.02357320837311	0	1.48283294298196
RGD1311946	326.576625857643	325.878674089582	369.288990180179	268.633985050516	391.471527933515	333.468408685585	306.564696654231	253.639697176821	259.415926187657	344.687345754534	376.920216612656	440.401384065641
Chka	744.026747606109	661.215568271473	643.888495698773	725.883321306712	658.652959525288	653.006022230257	702.950896786771	807.32975952452	758.742821706755	625.879654133233	711.551823556574	613.89283839453
Ndufs8	1154.85067694587	1230.42845019048	1300.40225601909	1297.44499162696	1279.25793037453	1249.41818920056	1103.24237967924	1126.80784618128	1173.22315490132	1364.38741027836	1469.06952718786	1433.15803939206
Tcirg1	277.353482250114	267.409677155303	261.97424089705	301.975082485863	282.40062706219	330.856384596664	247.009134565352	273.067418662705	292.574352843222	222.988524117517	226.152129967593	192.026866116163
Ndufv1	4009.79300618254	4073.91334521488	4180.54074780895	3850.42045239072	4313.79640500388	4261.0819637265	3864.27729094728	3720.40866454682	3835.64976577464	4242.82910464956	4276.6654821514	4593.07504088661
Unc93b1	168.494606964233	169.388123471366	135.721594681604	172.421103879941	165.720128455657	199.384505454305	146.448103497244	127.359507518574	153.113911321286	144.375620699816	174.670344283914	182.388451986781
Doc2g	66.261924087058	67.0673788363783	66.282639263109	66.6821948706954	68.4863796168785	53.1111564747276	73.224051748622	70.1556609212484	74.1188360536162	44.5977048235033	34.9340688567827	23.7253270877113
Acy3	139.150040582822	91.1428481622577	115.205539671594	88.5920588996381	96.3882379793104	127.98918035713	107.395275897979	98.2179252897478	100.450527809506	130.013647960044	106.640841773337	97.8669742368091
Cabp4	122.111260103293	92.8625245426777	80.4860619623467	74.303017141632	105.688857433454	72.2659997934818	105.442634518016	105.773150312036	95.5742885954524	49.8889579381563	27.5795280448285	28.1738259166572
Tmem134	328.469823688702	327.598350470002	344.03846093709	355.32083838242	354.269050116939	363.071348360023	346.593844943477	317.319450936108	325.732779498787	342.419665848254	356.695229379781	358.104155730142
RGD1307603	0	0	0	0	0	0	0	0	0	0	0	0
Ptprcap	15.1455826484704	13.7574110433597	11.0471065438515	3.81041113546831	13.5281737514822	12.1894457482981	16.5974517296877	12.9518143239228	14.6287176421611	5.29125311465294	9.19317601494282	5.18991530043685
Pitpnm1	5342.60427924794	5446.21509679	5244.21929217408	4978.30214848934	5407.04194629553	5169.19567197471	5324.85304315979	5203.39140463598	5388.24433152933	5672.22333890795	5028.66728017372	5175.82838747852
Aip	573.638942810817	574.371911060266	552.355327192575	698.257840574567	609.613329676165	639.075227089345	575.052886399178	536.420976582469	579.297218629579	710.53970396768	678.45638990278	739.933638547996
Coro1b	2149.72613716727	2229.56042721447	2062.65260754484	2319.58777871633	2334.45548299014	2342.11493306585	2136.1896696798	1898.52011631502	2091.90662282904	2206.45254881028	2653.1505979125	2737.30961274469
Cdk2ap2	304.804850800467	346.514790654621	389.805045190189	321.027138163205	400.772147387659	336.951107470813	324.1384690739	374.523297533434	368.643684582459	368.120038119426	415.531555875415	475.247958225717
Rpl35a	456.260677285171	598.447380386145	415.055574433278	683.968798816561	476.022613880279	703.505154616064	641.442693317929	455.472137057951	571.495235887093	437.662221912007	549.75192569358	540.492607716923
Gstp1	1303.46670668398	1434.21010127024	1469.26517033225	1799.46665872491	1559.96753571779	1657.76462176855	1370.7542487342	1290.86416095097	1434.5895767746	1521.61321711377	1904.82607029615	1798.67635983711
Rps6kb2	549.027371007052	520.202105077037	516.057691405634	422.003033253115	538.590417480884	495.413902198688	537.952700179876	495.406897890047	534.435817860285	444.465261630847	318.083890117021	288.41100740999
Tbc1d10c	5.6795934931764	4.29919095104989	7.89079038846536	8.57342505480369	6.76408687574108	8.70674696307009	9.76320689981626	4.3172714413076	3.90099137124296	6.04714641674622	3.67727040597713	2.96566588596391
Grk2	4347.72881902654	4170.2152225184	3554.0119909648	3630.36920931743	3614.55892422414	3292.0210267368	4228.44490831042	4154.29444439823	4033.62507786522	4722.82135147879	4267.47230613646	4617.54178444581
Clcf1	86.1405013131754	74.8059225482681	80.4860619623467	43.8197280578855	47.3486081301876	74.8780238824028	59.5555620888792	65.8383894799408	40.960409398051	117.919355126551	113.995382585291	69.6931483201519
Ppp1ca	4578.69895441571	4593.2556121017	4650.83185496148	4632.50733794559	4662.14687910454	4661.59232402773	4389.53782215739	4443.55163096584	4247.20435544077	5451.50249469671	5324.68754785488	5541.34670792357
Ankrd13d	1429.36436244939	1491.81926001431	1473.99964456533	1447.00362869409	1493.17217781984	1435.74257421026	1337.55934527483	1450.60320427935	1372.17371483471	1233.61786901623	1086.63340496624	1058.74272128912
Pold4	157.13541997788	126.396213960867	162.550282002386	140.03260922846	133.590715795886	161.074818816797	133.755934527483	131.676778959882	165.792133277826	177.63492599192	148.929451442074	105.281138951719
Ssh3	1010.02104286987	965.598287605806	967.410901625853	830.669627532091	999.393835890745	956.871491241403	1005.61031068108	829.995434591385	956.718133797335	763.45223511421	604.910981783237	564.217934804634
Kdm2a	2485.76875218021	2277.71136586623	2128.93524680795	2044.28557417875	2174.65393055076	2120.09288550757	2349.02758009579	2427.3858678752	2500.53546896674	2166.39020379933	2055.59415694121	2057.43070838746
LOC689065	5.6795934931764	7.73854371188981	11.0471065438515	12.383836190272	5.91857601627345	6.96539757045607	9.76320689981626	7.55522502228829	8.77723058529665	12.0942928334924	11.0318112179314	9.63841412938272
Syt12	1258.9765576541	1274.28019789119	1230.9633006006	940.218947676805	1143.13068200024	1180.6348881923	1084.69228656959	1087.95240320951	1095.20332747646	1189.02016419272	1228.20831559636	1252.99383681975
Lrfn4	830.167248919284	748.919063672891	809.595093856546	692.542223871365	793.93469704011	769.676431535396	782.032872675283	696.16001991085	808.480461690103	784.617247572821	810.838124517957	767.366047993162
Rce1	337.935812843996	337.056570562312	355.085567480941	331.505768785743	361.03313699268	348.269878522804	361.238655293202	311.922861634474	343.28724066938	337.128412733602	268.44073963633	307.687835668756
Sptbn2	70308.6344509462	65069.9747205205	63699.1944899255	54423.14964511	56756.607463484	60103.5449607692	65855.7595013307	64391.0242292425	58488.5388768885	81812.5997654617	66521.8216441262	73988.1739394992
Rbm14	861.405013131754	755.797769194571	897.971946207358	703.020854493902	848.047392046038	741.814841253572	791.796079575099	864.533606121846	896.252767543069	666.69789244627	704.19728274462	739.192222076505
Rbm4	1059.2441864774	1095.43385432751	1182.04040019211	1205.04252159185	1332.52511452099	1115.33428596928	1150.10577279836	1174.29783203567	1265.87169996834	1124.7692335148	1090.31067537222	1112.12470723647
Rbm4b	701.429796407286	759.237121955411	853.783520031952	879.252369509312	934.289499711737	762.71103396494	820.109379584566	785.743402317982	859.193349516261	793.687967197941	785.097231676117	807.402537453675
Ccs	324.683428026584	384.34767102386	344.03846093709	379.135907979096	422.755429733818	373.519444715707	314.375262174084	325.953993818723	335.485257926894	397.599876901064	353.017958973804	413.710391091966
Ccdc87	3.7863956621176	3.43935276083991	4.73447423307922	0	0.845510859467635	0	0.976320689981626	1.0793178603269	0.975247842810739	0.755893302093277	3.67727040597713	1.48283294298196
Bbs1	563.226354739993	689.590228548403	552.355327192575	537.267970101031	554.655123810769	525.887516569434	597.508262268755	593.624823179794	560.767509616175	548.022644017626	560.783736911512	613.89283839453
Zdhhc24	219.610948402821	187.444725465775	189.378969323169	206.714804099156	211.377714866909	187.195059706007	212.837910415995	201.83243988113	227.232747374902	223.74441741961	227.990765170582	212.786527317911
Ctsf	1839.24169287363	1804.80036125074	1933.24364517401	1919.49460949216	1998.78767178149	1987.7503316689	1978.02571790278	1854.26808404161	1873.45110603943	1798.27016567991	2037.20780491133	1898.76758348839
Actn3	70.994918664705	59.3288351244885	50.5010584861783	59.0613725997587	36.3569669571083	60.0765540451836	68.3424482987139	65.8383894799408	66.3168533111303	48.3771713339697	23.9022576388513	26.6909929736752
Dpp3	804.60907819999	751.498578243521	834.845623099635	750.650993687256	848.892902905506	843.683780721492	811.322493374732	791.139991619617	731.435882108054	859.450684480056	945.058494336122	899.338179918556
B4gat1	4047.65696280372	3796.18560977705	3872.7999226588	3729.4398988396	3798.03478072862	3715.16892914201	3848.65615990757	3531.52803898961	3636.69920584125	4990.40758041981	4782.29016297325	5211.41637811009
Slc29a2	452.474281623053	500.425826702207	397.695835578654	411.524402630577	439.66564692317	349.140553219111	414.936293242191	429.568508410106	419.356572408618	378.702544348732	395.306568642541	390.726480475745
Npas4	130.630650343057	107.479773776247	143.61238507007	155.274253770333	267.181431591773	296.90007144069	39.0528275992651	124.121553937593	124.831723879775	188.973325523319	73.5454081195425	104.539722480228
mrpl11	673.978427856933	561.474338207116	637.575863388001	658.24852365215	670.490111557835	644.299275267187	592.626658818847	569.879830252603	589.049697057686	640.241626873006	544.236020084615	617.599920751985
Cd248	167.548008048704	128.975728531497	151.503175458535	168.610692744473	164.874617596189	169.781565779867	128.874331077575	135.994050401189	99.4752799666954	165.540633158428	104.802206570348	106.763971894701
Rin1	4682.82483512394	4364.53865350585	3790.73570261876	3001.65137196516	3663.59855407326	3844.02878419545	4212.82377727072	3690.18776445767	3638.64970152687	5214.15199783942	4624.16753551624	4843.67380825056
Yif1a	300.07185622282	276.867897247613	277.755821673981	314.358918676135	306.920441986752	282.098601603471	257.748662155149	259.036286478456	268.193156772953	277.412841868233	314.406619711044	274.324094451662
Rab1b	2963.80120452255	2973.32046174611	3192.61379117308	2881.62342119791	2793.56787968107	3005.5690516518	2893.81452510554	2769.52962959882	2675.10483282986	3387.15788667997	3394.12058471689	3603.28405144615
Cnih2	10665.3299812698	9930.27125873504	10774.0851964106	8531.51053231354	9744.5126553645	10192.9886696662	9713.4145446272	8993.95573010405	8626.06716966099	13769.3523909311	11660.6244573535	13765.879626173
Sf3b2	3841.29839921831	3963.854056868	3986.4273042527	3609.41194807235	4077.89887521241	4186.2039398441	3775.43210815895	3665.36345367015	3664.00614543995	4132.46868254394	4201.28143882887	4510.03639607962
Gal3st3	1639.50932169692	1376.60094252618	1511.87543842996	1157.4123823985	1189.63377927096	1255.51291207471	1399.06754874367	1571.48680463596	1442.39155951708	1833.0412575762	1496.64905523269	1641.49606788103
Drap1	1253.29696416093	1361.98369329261	1570.26728730461	1341.26471968484	1360.42697288343	1508.00857400374	1332.67774182492	1262.80189658247	1300.98062230953	1676.57134404289	1651.09441228373	1700.06796912881
Cst6	230.970135389174	205.501327460185	246.192660120119	277.207410105319	238.434062369873	234.211493306586	217.719513865903	252.560379316494	199.925807776202	312.939827066617	207.765777937708	266.168513265261
Fibp	733.614159535285	815.98644250927	733.843506127278	760.177021525927	794.780207899577	835.847708454729	788.867117505154	710.191152095099	743.138856221783	761.940448510023	752.001798022322	868.940104587426
Banf1	732.667560619756	791.91097318339	776.453774224991	765.89263822913	715.30218710962	857.614575862404	747.861648525926	630.321630430909	675.846755067842	883.639270147041	878.867627028533	912.683676405394
Bles03	691.017208336462	728.282947107852	815.907726167318	720.16770460351	760.959773520872	854.131877077176	737.122120936128	595.783458900448	719.732907994325	802.002793520967	865.997180607613	874.130019887863
Ctsw	10.4125880708234	14.6172492335696	17.3597388546238	8.57342505480369	7.60959773520872	14.8014698372192	10.7395275897979	19.4277214858842	18.529709013404	9.07071962511932	5.51590560896569	5.18991530043685
Sart1	1339.4374654741	1306.95404911917	1368.26305335989	1249.8148524336	1308.8508104559	1487.11238129237	1355.1331176945	1182.93237491828	1348.76776660725	1441.48852709188	1478.26270320281	1428.70954056311
[truncated: 15,421 more rows]
