# Supplementary material for: Altered genome-wide hippocampal gene expression profiles following early life lead exposure and their potential for reversal by environmental enrichment
Source: Sci Rep. 2022 Jul 25;12:11937. doi: 10.1038/s41598-022-15861-9 (PMC9314447; doi:10.1038/s41598-022-15861-9)
Supplement: Supplementary file 9 — Supplementary Information 9. [file 41598_2022_15861_MOESM9_ESM.zip]

Archive with 1 entries (1 files):
- Singh_et_al.Supp_Material_2_R code for DESeq2 and gene set comparison_Revision 3.txt
