# Supplementary material for: Altered genome-wide hippocampal gene expression profiles following early life lead exposure and their potential for reversal by environmental enrichment
Source: Sci Rep. 2022 Jul 25;12:11937. doi: 10.1038/s41598-022-15861-9 (PMC9314447; doi:10.1038/s41598-022-15861-9)
Supplement: Supplementary file 9 — Supplementary Information 9. [file 41598_2022_15861_MOESM9_ESM.zip › Singh_et_al.Supp_Material_2_R code for DESeq2 and gene set comparison_Revision 3.txt]

library(edgeR)
library(DESeq2)
library(RColorBrewer)
library(UpSetR)
library(ggplot2)
library(cowplot)
library(forcats)
library(enrichplot)

# Define cutoffs
fdr.cutoff=0.05                 # 5% FDR cutoff
logfc.cutoff=0                  # DE genes must have ? logFC in either direction

datafile = "read_counts.txt"
samplefile = "sample_list.txt"

count.table <- read.table(datafile, header=TRUE, sep=" ", stringsAsFactors=FALSE, row.name=1)
sample.list <-  read.table(samplefile, header=TRUE, sep="\t", stringsAsFactors=FALSE, na.strings = "#NA")

m <- match(sample.list$sample.id, colnames(count.table))
m <- m[!is.na(m)]
count.table <- count.table[,m]

attach(sample.list)
groups <- factor(groups)

#define your contrasts here
#use values from levels of groups
#numerators:
cmps <- c("EPN_imp","Ctrl_enrich","EPN_enrich","EPN_enrich")

#denominators:
refs <- c("Ctrl_imp","Ctrl_imp","EPN_imp","Ctrl_enrich")

########################## DE analysis #################################
# result files : DESeq2.DE.result.xxx.csv & DESeq2.DE.result.xxx.pdf

dds <- DESeqDataSetFromMatrix(count.table, sample.list, ~ groups)
dds <- DESeq(dds)

for(i in 1:length(refs)){
        ref=refs[i]
        cmp=cmps[i]
        res <- results(dds,contrast=c("groups",cmp,ref))

        pdf(paste("DESeq2.DE.result", paste(cmp, "vs", ref, sep="_"), "pdf",sep="."))
        plotMA(res, alpha=0.05, ylim=range(res$log2FoldChange[!is.na(res$log2FoldChange)]))
        hist(res[,"pvalue"], breaks=40, probability=TRUE, plot=TRUE, main="Distribution of P-Values", xlab="Gene P-values", ylab="Density", col="lightgrey")
        hist(res[,"padj"], breaks=40, probability=TRUE, plot=TRUE, main="Distribution of adjusted P-Values", xlab="Gene P-values", ylab="Density", col="lightgrey")
        dev.off()

        res$DE.Call <- "Same"
        res[(res[,"padj"] <= fdr.cutoff) & (res[,"log2FoldChange"] >= logfc.cutoff) & !is.na(res$padj) & !is.na(res$log2FoldChange),"DE.Call"] <- "Up"
        res[(res[,"padj"] <= fdr.cutoff) & (res[,"log2FoldChange"] <= (-1 * logfc.cutoff)) & !is.na(res$padj) & !is.na(res$log2FoldChange),"DE.Call"] <- "Down"

        c <- DGEList(counts=count.table, group=groups)
        c$counts <- counts(dds, normalized=TRUE)
        c <- cpm(c,log=F)
        c <- c[,groups == cmp | groups == ref]
    group = groups[groups == cmp | groups == ref]
        res$log2CPM <- log2(apply(c,1,mean))
        res$log2CPM.1 <- log2(apply(c[,group==ref],1,mean))
        res$log2CPM.2 <- log2(apply(c[,group==cmp],1,mean))

        DESeq2file = paste("DESeq2.DE.result", paste(cmp, "vs", ref, sep="_"), "csv",sep=".")
        write.csv(res, file=DESeq2file)
}

# begin set comparison for EPN regulated genes reversed by enrichment
EPN.non.vs.CON.non <- read.csv("DESeq2.DE.result.EPN_imp_vs_Ctrl_imp.csv")
EPN.enr.vs.EPN.non <- read.csv("DESeq2.DE.result.EPN_enrich_vs_EPN_imp.csv")

DEGsets=list(EPN.non.vs.Ctrl.non.DOWN=rownames(dds)[(EPN.non.vs.CON.non$padj < 0.05) & (EPN.non.vs.CON.non$log2FoldChange < 0) & !is.na(EPN.non.vs.CON.non$padj)], 
             EPN.non.vs.Ctrl.non.UP=rownames(dds)[(EPN.non.vs.CON.non$padj < 0.05) & (EPN.non.vs.CON.non$log2FoldChange > 0) & !is.na(EPN.non.vs.CON.non$padj)],
             EPN.enr.vs.EPN.non.DOWN=rownames(dds)[(EPN.enr.vs.EPN.non$padj < 0.05) & (EPN.enr.vs.EPN.non$log2FoldChange < 0) & !is.na(EPN.enr.vs.EPN.non$padj)],
             EPN.enr.vs.EPN.non.UP=rownames(dds)[(EPN.enr.vs.EPN.non$padj < 0.05) & (EPN.enr.vs.EPN.non$log2FoldChange > 0) & !is.na(EPN.enr.vs.EPN.non$padj)])

# plot DEG set comparisons 
png("DEG.set.comparison.png",
    width     = 15,
    height    = 12,
    units     = "cm",
    res       = 600)
upset(fromList(DEGsets),order.by = "freq", nsets=4, sets.bar.color=c("blue","red","blue","red")[order(unlist(lapply(DEGsets,length)),decreasing=TRUE)], keep.order=TRUE)
dev.off()

# SAVE GENE LISTS TO SUBMIT TO DAVID ANALYSIS TOOL
write.table(intersect(DEGsets[["EPN.non.vs.Ctrl.non.DOWN"]], DEGsets[["EPN.enr.vs.EPN.non.UP"]]), "EPN.DownAndReversed.txt",quote=FALSE, row.names = FALSE, col.names = FALSE)
write.table(intersect(DEGsets[["EPN.non.vs.Ctrl.non.UP"]], DEGsets[["EPN.enr.vs.EPN.non.DOWN"]]), "EPN.UpAndReversed.txt",quote=FALSE, row.names = FALSE, col.names = FALSE)

write.table(setdiff(DEGsets[["EPN.non.vs.Ctrl.non.DOWN"]], DEGsets[["EPN.enr.vs.EPN.non.UP"]]), "EPN.DownAndSustained.txt",quote=FALSE, row.names = FALSE, col.names = FALSE)
write.table(setdiff(DEGsets[["EPN.non.vs.Ctrl.non.UP"]], DEGsets[["EPN.enr.vs.EPN.non.DOWN"]]), "EPN.UpAndSustained.txt",quote=FALSE, row.names = FALSE, col.names = FALSE)

# LOAD DAVID ANALYSIS RESULTS TEXT FILES
EnrichList=list(EPN.UpAndReversed.GOBP=read.table("EPN.UpAndReversed.GOBP.txt", sep="\t", quote = "\"", header = TRUE, stringsAsFactors = FALSE),
                EPN.UpAndReversed.GOCC=read.table("EPN.UpAndReversed.GOCC.txt", sep="\t", quote = "\"", header = TRUE, stringsAsFactors = FALSE),
                EPN.UpAndReversed.GOMF=read.table("EPN.UpAndReversed.GOMF.txt", sep="\t", quote = "\"", header = TRUE, stringsAsFactors = FALSE),
                EPN.DownAndReversed.GOBP=read.table("EPN.DownAndReversed.GOBP.txt", sep="\t", quote = "\"", header = TRUE, stringsAsFactors = FALSE),
                EPN.DownAndReversed.GOCC=read.table("EPN.DownAndReversed.GOCC.txt", sep="\t", quote = "\"", header = TRUE, stringsAsFactors = FALSE),
                EPN.DownAndReversed.GOMF=read.table("EPN.DownAndReversed.GOMF.txt", sep="\t", quote = "\"", header = TRUE, stringsAsFactors = FALSE),
                EPN.UpAndSustained.GOBP=read.table("EPN.UpAndSustained.GOBP.txt", sep="\t", quote = "\"", header = TRUE, stringsAsFactors = FALSE),
                EPN.UpAndSustained.GOCC=read.table("EPN.UpAndSustained.GOCC.txt", sep="\t", quote = "\"", header = TRUE, stringsAsFactors = FALSE),
                EPN.UpAndSustained.GOMF=read.table("EPN.UpAndSustained.GOMF.txt", sep="\t", quote = "\"", header = TRUE, stringsAsFactors = FALSE),
                EPN.DownAndSustained.GOBP=read.table("EPN.DownAndSustained.GOBP.txt", sep="\t", quote = "\"", header = TRUE, stringsAsFactors = FALSE),
                EPN.DownAndSustained.GOCC=read.table("EPN.DownAndSustained.GOCC.txt", sep="\t", quote = "\"", header = TRUE, stringsAsFactors = FALSE),
                EPN.DownAndSustained.GOMF=read.table("EPN.DownAndSustained.GOMF.txt", sep="\t", quote = "\"", header = TRUE, stringsAsFactors = FALSE))


TitleList=rep(c("Biological Process Enrichment","Cellular Component Enrichment","Molecular Function Enrichment"),4)

# plot GO enrichment
Rich=NULL
for (idx in 1:length(EnrichList)) {
  EnrichList[[idx]]$Term=gsub("~"," : ", EnrichList[[idx]]$Term)
  
  Rich[[idx]]=ggplot(EnrichList[[idx]][1:20,], showCategory = 20, 
              aes(Fold.Enrichment, fct_reorder(Term, Fold.Enrichment))) + 
    geom_segment(aes(xend=0, yend = Term)) +
    geom_point(aes(color=FDR, size = Count)) +
    scale_color_viridis_c(guide=guide_colorbar(reverse=TRUE)) +
    scale_size_continuous(range=c(2, 10)) +
    theme_minimal() + 
    xlab("rich factor") +
    ylab(NULL) + 
    ggtitle(TitleList[idx]) +
    coord_fixed(ratio = max(EnrichList[[idx]]$Fold.Enrichment[1:20]) * .15)
  
  ggsave(paste(names(EnrichList)[idx], "png",sep="."), plot=Rich[[idx]], 
         scale     = 1,
         width     = 24,
         height    = 12,
         units     = "cm",
         dpi       = 600,
         pointsize = 8)
}

GO=plot_grid(plotlist=Rich[1:6], ncol = 3, nrow = 2, align='hv',greedy=FALSE)
ggsave('GO.Enrichment.Enrich-Reversed.png', plot=GO,
       width     = 60,
       height    = 30,
       units     = "cm",
       dpi       = 600,
       pointsize = 8)


GO=plot_grid(plotlist=Rich[7:12], ncol = 3, nrow = 2, align='hv',greedy=FALSE)
ggsave('GO.Enrichment.EPN-sustained.Spng', plot=GO,
       width     = 60,
       height    = 30,
       units     = "cm",
       dpi       = 600,
       pointsize = 8)
